# Supplementary material for: Identification and functional prediction of lncRNAs associated with intramuscular lipid deposition in Guangling donkeys
Source: Front Vet Sci. 2024 Jul 5;11:1410109. doi: 10.3389/fvets.2024.1410109 (PMC11258529; doi:10.3389/fvets.2024.1410109)
Supplement: Supplementary file 1 [file Table_1.XLSX]

## Sheet: GO_ALL
Supplementary Table S1. The putative lncRNAs and known lncRNAs
The putative lncRNAs		The known lncRNAs
MSTRG.10.1		ENSEAST00005000469
MSTRG.10144.1		ENSEAST00005001277
MSTRG.10323.1		ENSEAST00005001421
MSTRG.10323.2		ENSEAST00005002839
MSTRG.10534.1		ENSEAST00005006032
MSTRG.10560.1		ENSEAST00005006034
MSTRG.10560.2		ENSEAST00005007511
MSTRG.10561.1		ENSEAST00005007587
MSTRG.10658.1		ENSEAST00005008236
MSTRG.10658.2		ENSEAST00005009198
MSTRG.10658.3		ENSEAST00005010588
MSTRG.10704.1		ENSEAST00005011170
MSTRG.10987.1		ENSEAST00005012690
MSTRG.11296.3		ENSEAST00005012861
MSTRG.11296.4		ENSEAST00005014748
MSTRG.11349.5		ENSEAST00005015785
MSTRG.11616.1		ENSEAST00005017971
MSTRG.11616.2		ENSEAST00005018499
MSTRG.11649.1		ENSEAST00005018777
MSTRG.11649.2		ENSEAST00005022261
MSTRG.11765.1		ENSEAST00005025304
MSTRG.11765.2		ENSEAST00005025319
MSTRG.11765.3		ENSEAST00005025320
MSTRG.11765.4		ENSEAST00005026184
MSTRG.11765.5		ENSEAST00005026185
MSTRG.11765.6		ENSEAST00005027606
MSTRG.11765.7		ENSEAST00005029482
MSTRG.11887.1		ENSEAST00005030075
MSTRG.119.1		ENSEAST00005030162
MSTRG.12070.1		ENSEAST00005031372
MSTRG.12395.1		ENSEAST00005034433
MSTRG.12490.1		ENSEAST00005034600
MSTRG.12490.2		ENSEAST00005035454
MSTRG.12535.1		ENSEAST00005035635
MSTRG.12603.1		ENSEAST00005035992
MSTRG.12694.2		ENSEAST00005036979
MSTRG.12757.1		ENSEAST00005037581
MSTRG.12758.1		ENSEAST00005037583
MSTRG.12759.1		ENSEAST00005037588
MSTRG.12760.2		ENSEAST00005037603
MSTRG.12762.1		ENSEAST00005037605
MSTRG.12771.1		ENSEAST00005037612
MSTRG.12863.5		ENSEAST00005037613
MSTRG.12863.6		ENSEAST00005037615
MSTRG.12951.1		ENSEAST00005037617
MSTRG.1304.1		ENSEAST00005037618
MSTRG.1319.1		ENSEAST00005037620
MSTRG.13226.1		ENSEAST00005037625
MSTRG.13253.1		ENSEAST00005037627
MSTRG.13402.1		ENSEAST00005037644
MSTRG.13403.2		ENSEAST00005037646
MSTRG.13516.1		ENSEAST00005037651
MSTRG.13755.1		ENSEAST00005037652
MSTRG.13812.1		ENSEAST00005037653
MSTRG.13812.2		ENSEAST00005037661
MSTRG.13812.3		ENSEAST00005037674
MSTRG.13812.4		ENSEAST00005037680
MSTRG.13829.1		ENSEAST00005037681
MSTRG.13830.1		ENSEAST00005037702
MSTRG.13955.3		ENSEAST00005037721
MSTRG.14005.1		ENSEAST00005037733
MSTRG.14005.2		ENSEAST00005037739
MSTRG.14005.3		ENSEAST00005037741
MSTRG.14005.4		ENSEAST00005037742
MSTRG.14005.5		ENSEAST00005037746
MSTRG.14061.1		ENSEAST00005037747
MSTRG.14061.2		ENSEAST00005037751
MSTRG.14080.4		ENSEAST00005037754
MSTRG.14081.1		ENSEAST00005037757
MSTRG.14081.2		ENSEAST00005037760
MSTRG.1416.6		ENSEAST00005037764
MSTRG.14171.1		ENSEAST00005037768
MSTRG.14179.2		ENSEAST00005037772
MSTRG.14253.3		ENSEAST00005037777
MSTRG.14253.5		ENSEAST00005037783
MSTRG.14322.1		ENSEAST00005037784
MSTRG.14364.1		ENSEAST00005037791
MSTRG.1440.1		ENSEAST00005037805
MSTRG.1440.2		ENSEAST00005037813
MSTRG.14418.1		ENSEAST00005037830
MSTRG.1456.1		ENSEAST00005037831
MSTRG.149.1		ENSEAST00005037858
MSTRG.15394.2		ENSEAST00005037868
MSTRG.1540.1		ENSEAST00005037881
MSTRG.15437.1		ENSEAST00005037884
MSTRG.15608.2		ENSEAST00005037886
MSTRG.1561.1		ENSEAST00005037888
MSTRG.15839.1		ENSEAST00005037895
MSTRG.15875.1		ENSEAST00005037898
MSTRG.16027.1		ENSEAST00005037899
MSTRG.16158.1		ENSEAST00005037913
MSTRG.16250.1		ENSEAST00005037917
MSTRG.16250.2		ENSEAST00005037918
MSTRG.16250.3		ENSEAST00005037924
MSTRG.16344.1		ENSEAST00005037926
MSTRG.16361.1		ENSEAST00005037936
MSTRG.1637.1		ENSEAST00005037940
MSTRG.16396.1		ENSEAST00005037941
MSTRG.16437.1		ENSEAST00005037985
MSTRG.16470.2		ENSEAST00005037987
MSTRG.16470.3		ENSEAST00005037989
MSTRG.16542.1		ENSEAST00005038004
MSTRG.16547.1		ENSEAST00005038005
MSTRG.1829.1		ENSEAST00005038011
MSTRG.1829.2		ENSEAST00005038013
MSTRG.1829.3		ENSEAST00005038015
MSTRG.1939.1		ENSEAST00005038028
MSTRG.1942.1		ENSEAST00005038029
MSTRG.1942.2		ENSEAST00005038033
MSTRG.1942.3		ENSEAST00005038036
MSTRG.1942.4		ENSEAST00005038045
MSTRG.1942.5		ENSEAST00005038046
MSTRG.1942.6		ENSEAST00005038050
MSTRG.2173.3		ENSEAST00005038065
MSTRG.2250.3		ENSEAST00005038073
MSTRG.2392.1		ENSEAST00005038076
MSTRG.2392.2		ENSEAST00005038077
MSTRG.2501.1		ENSEAST00005038080
MSTRG.2949.1		ENSEAST00005038084
MSTRG.2952.1		ENSEAST00005038089
MSTRG.300.1		ENSEAST00005038090
MSTRG.3031.1		ENSEAST00005038099
MSTRG.3031.2		ENSEAST00005038103
MSTRG.3031.3		ENSEAST00005038115
MSTRG.3081.1		ENSEAST00005038117
MSTRG.3159.1		ENSEAST00005038119
MSTRG.3578.1		ENSEAST00005038121
MSTRG.3620.1		ENSEAST00005038123
MSTRG.3765.1		ENSEAST00005038131
MSTRG.3769.1		ENSEAST00005038132
MSTRG.3780.1		ENSEAST00005038136
MSTRG.3830.1		ENSEAST00005038141
MSTRG.3850.1		ENSEAST00005038153
MSTRG.3865.1		ENSEAST00005038164
MSTRG.387.1		ENSEAST00005038165
MSTRG.3972.1		ENSEAST00005038167
MSTRG.3991.1		ENSEAST00005038185
MSTRG.4200.4		ENSEAST00005038191
MSTRG.4206.1		ENSEAST00005038199
MSTRG.4227.1		ENSEAST00005038201
MSTRG.4265.1		ENSEAST00005038204
MSTRG.4522.1		ENSEAST00005038211
MSTRG.4522.2		ENSEAST00005038226
MSTRG.4565.1		ENSEAST00005038232
MSTRG.4607.2		ENSEAST00005038241
MSTRG.5012.1		ENSEAST00005038243
MSTRG.5227.1		ENSEAST00005038246
MSTRG.5273.1		ENSEAST00005038250
MSTRG.5415.1		ENSEAST00005038257
MSTRG.5535.1		ENSEAST00005038263
MSTRG.561.1		ENSEAST00005038265
MSTRG.6077.4		ENSEAST00005038289
MSTRG.6662.1		ENSEAST00005038291
MSTRG.6749.1		ENSEAST00005038296
MSTRG.6809.1		ENSEAST00005038305
MSTRG.6845.1		ENSEAST00005038310
MSTRG.735.1		ENSEAST00005038312
MSTRG.7496.1		ENSEAST00005038315
MSTRG.7781.1		ENSEAST00005038320
MSTRG.7781.2		ENSEAST00005038321
MSTRG.7787.1		ENSEAST00005038325
MSTRG.7834.4		ENSEAST00005038327
MSTRG.7850.1		ENSEAST00005038336
MSTRG.7857.1		ENSEAST00005038337
MSTRG.804.1		ENSEAST00005038341
MSTRG.804.2		ENSEAST00005038345
MSTRG.804.3		ENSEAST00005038347
MSTRG.8051.1		ENSEAST00005038352
MSTRG.8110.1		ENSEAST00005038354
MSTRG.8316.1		ENSEAST00005038356
MSTRG.8316.2		ENSEAST00005038365
MSTRG.8316.3		ENSEAST00005038375
MSTRG.8323.3		ENSEAST00005038381
MSTRG.8362.1		ENSEAST00005038385
MSTRG.8391.1		ENSEAST00005038388
MSTRG.8591.1		ENSEAST00005038389
MSTRG.8605.1		ENSEAST00005038396
MSTRG.8623.1		ENSEAST00005038398
MSTRG.8740.1		ENSEAST00005038403
MSTRG.8865.4		ENSEAST00005038409
MSTRG.8897.1		ENSEAST00005038411
MSTRG.8898.1		ENSEAST00005038412
MSTRG.8898.2		ENSEAST00005038430
MSTRG.8981.1		ENSEAST00005038446
MSTRG.8981.2		ENSEAST00005038463
MSTRG.9047.1		ENSEAST00005038466
MSTRG.9116.1		ENSEAST00005038468
MSTRG.9170.1		ENSEAST00005038473
MSTRG.9237.1		ENSEAST00005038474
MSTRG.9284.1		ENSEAST00005038477
MSTRG.9524.1		ENSEAST00005038480
MSTRG.9819.1		ENSEAST00005038484
MSTRG.9844.1		ENSEAST00005038485
MSTRG.9846.1		ENSEAST00005038487
MSTRG.9970.1		ENSEAST00005038492
MSTRG.9970.2		ENSEAST00005038493
		ENSEAST00005038497
		ENSEAST00005038522
		ENSEAST00005038525
		ENSEAST00005038531
		ENSEAST00005038535
		ENSEAST00005038536
		ENSEAST00005038537
		ENSEAST00005038546
		ENSEAST00005038547
		ENSEAST00005038550
		ENSEAST00005038552
		ENSEAST00005038554
		ENSEAST00005038557
		ENSEAST00005038561
		ENSEAST00005038564
		ENSEAST00005038572
		ENSEAST00005038575
		ENSEAST00005038583
		ENSEAST00005038591
		ENSEAST00005038612
		ENSEAST00005038613
		ENSEAST00005038615
		ENSEAST00005038619
		ENSEAST00005038626
		ENSEAST00005038629
		ENSEAST00005038631
		ENSEAST00005038634
		ENSEAST00005038644
		ENSEAST00005038646
		ENSEAST00005038653
		ENSEAST00005038655
		ENSEAST00005038674
		ENSEAST00005038675
		ENSEAST00005038686
		ENSEAST00005038687
		ENSEAST00005038689
		ENSEAST00005038699
		ENSEAST00005038711
		ENSEAST00005038718
		ENSEAST00005038727
		ENSEAST00005038734
		ENSEAST00005038736
		ENSEAST00005038743
		ENSEAST00005038745
		ENSEAST00005038746
		ENSEAST00005038757
		ENSEAST00005038759
		ENSEAST00005038762
		ENSEAST00005038767
		ENSEAST00005038781
		ENSEAST00005038783
		ENSEAST00005038784
		ENSEAST00005038791
		ENSEAST00005038792
		ENSEAST00005038804
		ENSEAST00005038808
		ENSEAST00005038818
		ENSEAST00005038819
		ENSEAST00005038820
		ENSEAST00005038822
		ENSEAST00005038823
		ENSEAST00005038824
		ENSEAST00005038833
		ENSEAST00005038850
		ENSEAST00005038854
		ENSEAST00005038856
		ENSEAST00005038857
		ENSEAST00005038861
		ENSEAST00005038864
		ENSEAST00005038866
		ENSEAST00005038868
		ENSEAST00005038869
		ENSEAST00005038872
		ENSEAST00005038876
		ENSEAST00005038878
		ENSEAST00005038879
		ENSEAST00005038883
		ENSEAST00005038894
		ENSEAST00005038901
		ENSEAST00005038905
		ENSEAST00005038908
		ENSEAST00005038912
		ENSEAST00005038914
		ENSEAST00005038938
		ENSEAST00005038946
		ENSEAST00005038951
		ENSEAST00005038954
		ENSEAST00005038956
		ENSEAST00005038962
		ENSEAST00005038966
		ENSEAST00005038975
		ENSEAST00005038981
		ENSEAST00005038983
		ENSEAST00005038996
		ENSEAST00005039000
		ENSEAST00005039004
		ENSEAST00005039009
		ENSEAST00005039014
		ENSEAST00005039025
		ENSEAST00005039034
		ENSEAST00005039045
		ENSEAST00005039049
		ENSEAST00005039056
		ENSEAST00005039075
		ENSEAST00005039084
		ENSEAST00005039087
		ENSEAST00005039094
		ENSEAST00005039101
		ENSEAST00005039102
		ENSEAST00005039106
		ENSEAST00005039112
		ENSEAST00005039116
		ENSEAST00005039119
		ENSEAST00005039134
		ENSEAST00005039138
		ENSEAST00005039142
		ENSEAST00005039147
		ENSEAST00005039152
		ENSEAST00005039157
		ENSEAST00005039158
		ENSEAST00005039160
		ENSEAST00005039170
		ENSEAST00005039177
		ENSEAST00005039179
		ENSEAST00005039186
		ENSEAST00005039187
		ENSEAST00005039193
		ENSEAST00005039197
		ENSEAST00005039202
		ENSEAST00005039204
		ENSEAST00005039205
		ENSEAST00005039206
		ENSEAST00005039212
		ENSEAST00005039226
		ENSEAST00005039228
		ENSEAST00005039234
		ENSEAST00005039239
		ENSEAST00005039242
		ENSEAST00005039243
		ENSEAST00005039251
		ENSEAST00005039252
		ENSEAST00005039254
		ENSEAST00005039265
		ENSEAST00005039273
		ENSEAST00005039278
		ENSEAST00005039282
		ENSEAST00005039283
		ENSEAST00005039287
		ENSEAST00005039289
		ENSEAST00005039290
		ENSEAST00005039291
		ENSEAST00005039299
		ENSEAST00005039308
		ENSEAST00005039311
		ENSEAST00005039313
		ENSEAST00005039326
		ENSEAST00005039327
		ENSEAST00005039330
		ENSEAST00005039334
		ENSEAST00005039338
		ENSEAST00005039350
		ENSEAST00005039356
		ENSEAST00005039361
		ENSEAST00005039364
		ENSEAST00005039372
		ENSEAST00005039376
		ENSEAST00005039380
		ENSEAST00005039384
		ENSEAST00005039385
		ENSEAST00005039393
		ENSEAST00005039396
		ENSEAST00005039404
		ENSEAST00005039414
		ENSEAST00005039421
		ENSEAST00005039425
		ENSEAST00005039427
		ENSEAST00005039441
		ENSEAST00005039449
		ENSEAST00005039457
		ENSEAST00005039458
		ENSEAST00005039460
		ENSEAST00005039468
		ENSEAST00005039471
		ENSEAST00005039483
		ENSEAST00005039504
		ENSEAST00005039506
		ENSEAST00005039514
		ENSEAST00005039516
		ENSEAST00005039520
		ENSEAST00005039532
		ENSEAST00005039544
		ENSEAST00005039554
		ENSEAST00005039556
		ENSEAST00005039562
		ENSEAST00005039571
		ENSEAST00005039576
		ENSEAST00005039585
		ENSEAST00005039587
		ENSEAST00005039588
		ENSEAST00005039593
		ENSEAST00005039596
		ENSEAST00005039600
		ENSEAST00005039618
		ENSEAST00005039626
		ENSEAST00005039634
		ENSEAST00005039635
		ENSEAST00005039637
		ENSEAST00005039643
		ENSEAST00005039645
		ENSEAST00005039654
		ENSEAST00005039658
		ENSEAST00005039663
		ENSEAST00005039669
		ENSEAST00005039670
		ENSEAST00005039673
		ENSEAST00005039676
		ENSEAST00005039689
		ENSEAST00005039691
		ENSEAST00005039701
		ENSEAST00005039708
		ENSEAST00005039711
		ENSEAST00005039721
		ENSEAST00005039737
		ENSEAST00005039743
		ENSEAST00005039745
		ENSEAST00005039750
		ENSEAST00005039752
		ENSEAST00005039753
		ENSEAST00005039757
		ENSEAST00005039761
		ENSEAST00005039763
		ENSEAST00005039765
		ENSEAST00005039788
		ENSEAST00005039790
		ENSEAST00005039796
		ENSEAST00005039798
		ENSEAST00005039801
		ENSEAST00005039809
		ENSEAST00005039815
		ENSEAST00005039824
		ENSEAST00005039828
		ENSEAST00005039833
		ENSEAST00005039836
		ENSEAST00005039837
		ENSEAST00005039839
		ENSEAST00005039842
		ENSEAST00005039844
		ENSEAST00005039845
		ENSEAST00005039848
		ENSEAST00005039849
		ENSEAST00005039851
		ENSEAST00005039858
		ENSEAST00005039869
		ENSEAST00005039877
		ENSEAST00005039884
		ENSEAST00005039886
		ENSEAST00005039906
		ENSEAST00005039913
		ENSEAST00005039937
		ENSEAST00005039941
		ENSEAST00005039942
		ENSEAST00005039946
		ENSEAST00005039947
		ENSEAST00005039951
		ENSEAST00005039955
		ENSEAST00005039976
		ENSEAST00005039980
		ENSEAST00005039992
		ENSEAST00005039994
		ENSEAST00005039995
		ENSEAST00005039996
		ENSEAST00005039997
		ENSEAST00005040001
		ENSEAST00005040002
		ENSEAST00005040005
		ENSEAST00005040007
		ENSEAST00005040018
		ENSEAST00005040019
		ENSEAST00005040025
		ENSEAST00005040027
		ENSEAST00005040031
		ENSEAST00005040046
		ENSEAST00005040049
		ENSEAST00005040051
		ENSEAST00005040052
		ENSEAST00005040058
		ENSEAST00005040070
		ENSEAST00005040071
		ENSEAST00005040073
		ENSEAST00005040081
		ENSEAST00005040088
		ENSEAST00005040090
		ENSEAST00005040107
		ENSEAST00005040109
		ENSEAST00005040118
		ENSEAST00005040124
		ENSEAST00005040133
		ENSEAST00005040136
		ENSEAST00005040138
		ENSEAST00005040144
		ENSEAST00005040151
		ENSEAST00005040176
		ENSEAST00005040181
		ENSEAST00005040190
		ENSEAST00005040200
		ENSEAST00005040202
		ENSEAST00005040214
		ENSEAST00005040218
		ENSEAST00005040219
		ENSEAST00005040224
		ENSEAST00005040228
		ENSEAST00005040236
		ENSEAST00005040250
		ENSEAST00005040252
		ENSEAST00005040254
		ENSEAST00005040259
		ENSEAST00005040263
		ENSEAST00005040266
		ENSEAST00005040276
		ENSEAST00005040277
		ENSEAST00005040284
		ENSEAST00005040285
		ENSEAST00005040294
		ENSEAST00005040302
		ENSEAST00005040305
		ENSEAST00005040306
		ENSEAST00005040310
		ENSEAST00005040313
		ENSEAST00005040317
		ENSEAST00005040319
		ENSEAST00005040321
		ENSEAST00005040340
		ENSEAST00005040347
		ENSEAST00005040354
		ENSEAST00005040359
		ENSEAST00005040373
		ENSEAST00005040376
		ENSEAST00005040380
		ENSEAST00005040399
		ENSEAST00005040406
		ENSEAST00005040416
		ENSEAST00005040436
		ENSEAST00005040437
		ENSEAST00005040445
		ENSEAST00005040462
		ENSEAST00005040464
		ENSEAST00005040465
		ENSEAST00005040471
		ENSEAST00005040474
		ENSEAST00005040475
		ENSEAST00005040477
		ENSEAST00005040494
		ENSEAST00005040497
		ENSEAST00005040499
		ENSEAST00005040500
		ENSEAST00005040502
		ENSEAST00005040504
		ENSEAST00005040517
		ENSEAST00005040519
		ENSEAST00005040522
		ENSEAST00005040527
		ENSEAST00005040538
		ENSEAST00005040550
		ENSEAST00005040553
		ENSEAST00005040555
		ENSEAST00005040569
		ENSEAST00005040592
		ENSEAST00005040595
		ENSEAST00005040605
		ENSEAST00005040608
		ENSEAST00005040612
		ENSEAST00005040625
		ENSEAST00005040641
		ENSEAST00005040644
		ENSEAST00005040645
		ENSEAST00005040651
		ENSEAST00005040656
		ENSEAST00005040669
		ENSEAST00005040684
		ENSEAST00005040686
		ENSEAST00005040693
		ENSEAST00005040696
		ENSEAST00005040701
		ENSEAST00005040727
		ENSEAST00005040743
		ENSEAST00005040744
		ENSEAST00005040768
		ENSEAST00005040770
		ENSEAST00005040774
		ENSEAST00005040776
		ENSEAST00005040777
		ENSEAST00005040778
		ENSEAST00005040780
		ENSEAST00005040784
		ENSEAST00005040790
		ENSEAST00005040793
		ENSEAST00005040794
		ENSEAST00005040795
		ENSEAST00005040799
		ENSEAST00005040800
		ENSEAST00005040801
		ENSEAST00005040808
		ENSEAST00005040809
		ENSEAST00005040820
		ENSEAST00005040825
		ENSEAST00005040827
		ENSEAST00005040830
		ENSEAST00005040838
		ENSEAST00005040849
		ENSEAST00005040855
		ENSEAST00005040858
		ENSEAST00005040865
		ENSEAST00005040867
		ENSEAST00005040873
		ENSEAST00005040875
		ENSEAST00005040876
		ENSEAST00005040881
		ENSEAST00005040888
		ENSEAST00005040894
		ENSEAST00005040899
		ENSEAST00005040905
		ENSEAST00005040908
		ENSEAST00005040921
		ENSEAST00005040926
		ENSEAST00005040933
		ENSEAST00005040951
		ENSEAST00005040954
		ENSEAST00005040964
		ENSEAST00005040969
		ENSEAST00005040976
		ENSEAST00005040977
		ENSEAST00005040980
		ENSEAST00005040982
		ENSEAST00005040990
		ENSEAST00005040996
		ENSEAST00005041004
		ENSEAST00005041013
		ENSEAST00005041019
		ENSEAST00005041023
		ENSEAST00005041025
		ENSEAST00005041041
		ENSEAST00005041049
		ENSEAST00005041053
		ENSEAST00005041060
		ENSEAST00005041061
		ENSEAST00005041065
		ENSEAST00005041067
		ENSEAST00005041069
		ENSEAST00005041070
		ENSEAST00005041076
		ENSEAST00005041085
		ENSEAST00005041087
		ENSEAST00005041088
		ENSEAST00005041091
		ENSEAST00005041095
		ENSEAST00005041098
		ENSEAST00005041109
		ENSEAST00005041114
		ENSEAST00005041117
		ENSEAST00005041122
		ENSEAST00005041123
		ENSEAST00005041124
		ENSEAST00005041127
		ENSEAST00005041129
		ENSEAST00005041137
		ENSEAST00005041140
		ENSEAST00005041145
		ENSEAST00005041149
		ENSEAST00005041150
		ENSEAST00005041162
		ENSEAST00005041163
		ENSEAST00005041178
		ENSEAST00005041187
		ENSEAST00005041190
		ENSEAST00005041203
		ENSEAST00005041205
		ENSEAST00005041206
		ENSEAST00005041209
		ENSEAST00005041210
		ENSEAST00005041216
		ENSEAST00005041236
		ENSEAST00005041239
		ENSEAST00005041240
		ENSEAST00005041242
		ENSEAST00005041244
		ENSEAST00005041247
		ENSEAST00005041249
		ENSEAST00005041250
		ENSEAST00005041251
		ENSEAST00005041254
		ENSEAST00005041256
		ENSEAST00005041269
		ENSEAST00005041276
		ENSEAST00005041277
		ENSEAST00005041287
		ENSEAST00005041297
		ENSEAST00005041306
		ENSEAST00005041307
		ENSEAST00005041309
		ENSEAST00005041311
		ENSEAST00005041316
		ENSEAST00005041317
		ENSEAST00005041320
		ENSEAST00005041333
		ENSEAST00005041350
		ENSEAST00005041357
		ENSEAST00005041369
		ENSEAST00005041383
		ENSEAST00005041386
		ENSEAST00005041391
		ENSEAST00005041395
		ENSEAST00005041401
		ENSEAST00005041402
		ENSEAST00005041407
		ENSEAST00005041413
		ENSEAST00005041415
		ENSEAST00005041417
		ENSEAST00005041419
		ENSEAST00005041422
		ENSEAST00005041438
		ENSEAST00005041439
		ENSEAST00005041440
		ENSEAST00005041453
		ENSEAST00005041456
		ENSEAST00005041469
		ENSEAST00005041480
		ENSEAST00005041483
		ENSEAST00005041488
		ENSEAST00005041494
		ENSEAST00005041522
		ENSEAST00005041526
		ENSEAST00005041529
		ENSEAST00005041532
		ENSEAST00005041541
		ENSEAST00005041542
		ENSEAST00005041543
		ENSEAST00005041547
		ENSEAST00005041555
		ENSEAST00005041563
		ENSEAST00005041568
		ENSEAST00005041569
		ENSEAST00005041587
		ENSEAST00005041588
		ENSEAST00005041611
		ENSEAST00005041612
		ENSEAST00005041614
		ENSEAST00005041628
		ENSEAST00005041649
		ENSEAST00005041657
		ENSEAST00005041669
		ENSEAST00005041670
		ENSEAST00005041672
		ENSEAST00005041679
		ENSEAST00005041692
		ENSEAST00005041698
		ENSEAST00005041702
		ENSEAST00005041705
		ENSEAST00005041706
		ENSEAST00005041709
		ENSEAST00005041712
		ENSEAST00005041724
		ENSEAST00005041727
		ENSEAST00005041729
		ENSEAST00005041733
		ENSEAST00005041736
		ENSEAST00005041742
		ENSEAST00005041745
		ENSEAST00005041763
		ENSEAST00005041781
		ENSEAST00005041789
		ENSEAST00005041795
		ENSEAST00005041800
		ENSEAST00005041801
		ENSEAST00005041807
		ENSEAST00005041809
		ENSEAST00005041815
		ENSEAST00005041824
		ENSEAST00005041833
		ENSEAST00005041838
		ENSEAST00005041845
		ENSEAST00005041859
		ENSEAST00005041860
		ENSEAST00005041864
		ENSEAST00005041868
		ENSEAST00005041872
		ENSEAST00005041885
		ENSEAST00005041897
		ENSEAST00005041915
		ENSEAST00005041919
		ENSEAST00005041925
		ENSEAST00005041928
		ENSEAST00005041931
		ENSEAST00005041936
		ENSEAST00005041939
		ENSEAST00005041944
		ENSEAST00005041950
		ENSEAST00005041951
		ENSEAST00005041954
		ENSEAST00005041957
		ENSEAST00005041958
		ENSEAST00005041963
		ENSEAST00005041968
		ENSEAST00005041981
		ENSEAST00005041997
		ENSEAST00005042009
		ENSEAST00005042016
		ENSEAST00005042017
		ENSEAST00005042023
		ENSEAST00005042029
		ENSEAST00005042054
		ENSEAST00005042055
		ENSEAST00005042056
		ENSEAST00005042058
		ENSEAST00005042071
		ENSEAST00005042072
		ENSEAST00005042078
		ENSEAST00005042086
		ENSEAST00005042087
		ENSEAST00005042088
		ENSEAST00005042089
		ENSEAST00005042096
		ENSEAST00005042097
		ENSEAST00005042101
		ENSEAST00005042105
		ENSEAST00005042109
		ENSEAST00005042111
		ENSEAST00005042113
		ENSEAST00005042121
		ENSEAST00005042123
		ENSEAST00005042127
		ENSEAST00005042129
		ENSEAST00005042132
		ENSEAST00005042134
		ENSEAST00005042141
		ENSEAST00005042142
		ENSEAST00005042147
		ENSEAST00005042150
		ENSEAST00005042154
		ENSEAST00005042156
		ENSEAST00005042158
		ENSEAST00005042160
		ENSEAST00005042167
		ENSEAST00005042178
		ENSEAST00005042191
		ENSEAST00005042211
		ENSEAST00005042220
		ENSEAST00005042226
		ENSEAST00005042246
		ENSEAST00005042248
		ENSEAST00005042249
		ENSEAST00005042253
		ENSEAST00005042255
		ENSEAST00005042256
		ENSEAST00005042272
		ENSEAST00005042278
		ENSEAST00005042280
		ENSEAST00005042288
		ENSEAST00005042297
		ENSEAST00005042300
		ENSEAST00005042306
		ENSEAST00005042316
		ENSEAST00005042318
		ENSEAST00005042319
		ENSEAST00005042322
		ENSEAST00005042332
		ENSEAST00005042333
		ENSEAST00005042334
		ENSEAST00005042337
		ENSEAST00005042344
		ENSEAST00005042355
		ENSEAST00005042360
		ENSEAST00005042363
		ENSEAST00005042365
		ENSEAST00005042367
		ENSEAST00005042369
		ENSEAST00005042381
		ENSEAST00005042386
		ENSEAST00005042399
		ENSEAST00005042403
		ENSEAST00005042404
		ENSEAST00005042415
		ENSEAST00005042419
		ENSEAST00005042421
		ENSEAST00005042430
		ENSEAST00005042449
		ENSEAST00005042453
		ENSEAST00005042456
		ENSEAST00005042463
		ENSEAST00005042468
		ENSEAST00005042493
		ENSEAST00005042495
		ENSEAST00005042499
		ENSEAST00005042511
		ENSEAST00005042516
		ENSEAST00005042518
		ENSEAST00005042520
		ENSEAST00005042522
		ENSEAST00005042523
		ENSEAST00005042524
		ENSEAST00005042528
		ENSEAST00005042538
		ENSEAST00005042540
		ENSEAST00005042542
		ENSEAST00005042546
		ENSEAST00005042547
		ENSEAST00005042560
		ENSEAST00005042563
		ENSEAST00005042566
		ENSEAST00005042572
		ENSEAST00005042574
		ENSEAST00005042584
		ENSEAST00005042591
		ENSEAST00005042604
		ENSEAST00005042613
		ENSEAST00005042617
		ENSEAST00005042629
		ENSEAST00005042635
		ENSEAST00005042637
		ENSEAST00005042638
		ENSEAST00005042648
		ENSEAST00005042656
		ENSEAST00005042657
		ENSEAST00005042667
		ENSEAST00005042684
		ENSEAST00005042685
		ENSEAST00005042687
		ENSEAST00005042689
		ENSEAST00005042705
		ENSEAST00005042708
		ENSEAST00005042710
		ENSEAST00005042722
		ENSEAST00005042724
		ENSEAST00005042725
		ENSEAST00005042728
		ENSEAST00005042730
		ENSEAST00005042741
		ENSEAST00005042743
		ENSEAST00005042750
		ENSEAST00005042758
		ENSEAST00005042769
		ENSEAST00005042770
		ENSEAST00005042775
		ENSEAST00005042780
		ENSEAST00005042781
		ENSEAST00005042784
		ENSEAST00005042793
		ENSEAST00005042801
		ENSEAST00005042805
		ENSEAST00005042815
		ENSEAST00005042821
		ENSEAST00005042840
		ENSEAST00005042842
		ENSEAST00005042843
		ENSEAST00005042845
		ENSEAST00005042849
		ENSEAST00005042851
		ENSEAST00005042854
		ENSEAST00005042867
		ENSEAST00005042872
		ENSEAST00005042873
		ENSEAST00005042875
		ENSEAST00005042878
		ENSEAST00005042884
		ENSEAST00005042890
		ENSEAST00005042897
		ENSEAST00005042903
		ENSEAST00005042904
		ENSEAST00005042909
		ENSEAST00005042910
		ENSEAST00005042924
		ENSEAST00005042926
		ENSEAST00005042928
		ENSEAST00005042935
		ENSEAST00005042936
		ENSEAST00005042963
		ENSEAST00005042969
		ENSEAST00005042981
		ENSEAST00005042982
		ENSEAST00005042984
		ENSEAST00005043000
		ENSEAST00005043001
		ENSEAST00005043004
		ENSEAST00005043008
		ENSEAST00005043021
		ENSEAST00005043023
		ENSEAST00005043037
		ENSEAST00005043041
		ENSEAST00005043044
		ENSEAST00005043052
		ENSEAST00005043053
		ENSEAST00005043060
		ENSEAST00005043061
		ENSEAST00005043072
		ENSEAST00005043105
		ENSEAST00005043112
		ENSEAST00005043115
		ENSEAST00005043116
		ENSEAST00005043118
		ENSEAST00005043125
		ENSEAST00005043141
		ENSEAST00005043146
		ENSEAST00005043152
		ENSEAST00005043165
		ENSEAST00005043171
		ENSEAST00005043175
		ENSEAST00005043177
		ENSEAST00005043180
		ENSEAST00005043190
		ENSEAST00005043193
		ENSEAST00005043194
		ENSEAST00005043197
		ENSEAST00005043201
		ENSEAST00005043203
		ENSEAST00005043205
		ENSEAST00005043209
		ENSEAST00005043210
		ENSEAST00005043213
		ENSEAST00005043220
		ENSEAST00005043229
		ENSEAST00005043237
		ENSEAST00005043238
		ENSEAST00005043246
		ENSEAST00005043247
		ENSEAST00005043254
		ENSEAST00005043262
		ENSEAST00005043274
		ENSEAST00005043276
		ENSEAST00005043296
		ENSEAST00005043302
		ENSEAST00005043305
		ENSEAST00005043306
		ENSEAST00005043308
		ENSEAST00005043319
		ENSEAST00005043321
		ENSEAST00005043326
		ENSEAST00005043328
		ENSEAST00005043330
		ENSEAST00005043334
		ENSEAST00005043340
		ENSEAST00005043346
		ENSEAST00005043362
		ENSEAST00005043363
		ENSEAST00005043368
		ENSEAST00005043387
		ENSEAST00005043409
		ENSEAST00005043414
		ENSEAST00005043418
		ENSEAST00005043420
		ENSEAST00005043432
		ENSEAST00005043435
		ENSEAST00005043436
		ENSEAST00005043438
		ENSEAST00005043444
		ENSEAST00005043449
		ENSEAST00005043450
		ENSEAST00005043469
		ENSEAST00005043472
		ENSEAST00005043473
		ENSEAST00005043479
		ENSEAST00005043486
		ENSEAST00005043496
		ENSEAST00005043498
		ENSEAST00005043505
		ENSEAST00005043511
		ENSEAST00005043512
		ENSEAST00005043514
		ENSEAST00005043517
		ENSEAST00005043528
		ENSEAST00005043535
		ENSEAST00005043542
		ENSEAST00005043545
		ENSEAST00005043553
		ENSEAST00005043568
		ENSEAST00005043579
		ENSEAST00005043580
		ENSEAST00005043581
		ENSEAST00005043589
		ENSEAST00005043599
		ENSEAST00005043603
		ENSEAST00005043606
		ENSEAST00005043613
		ENSEAST00005043615
		ENSEAST00005043616
		ENSEAST00005043617
		ENSEAST00005043621
		ENSEAST00005043622
		ENSEAST00005043629
		ENSEAST00005043635
		ENSEAST00005043650
		ENSEAST00005043653
		ENSEAST00005043673
		ENSEAST00005043675
		ENSEAST00005043677
		ENSEAST00005043678
		ENSEAST00005043680
		ENSEAST00005043685
		ENSEAST00005043699
		ENSEAST00005043701
		ENSEAST00005043710
		ENSEAST00005043730
		ENSEAST00005043734
		ENSEAST00005043739
		ENSEAST00005043742
		ENSEAST00005043747
		ENSEAST00005043755
		ENSEAST00005043759
		ENSEAST00005043762
		ENSEAST00005043763
		ENSEAST00005043768
		ENSEAST00005043773
		ENSEAST00005043780
		ENSEAST00005043794
		ENSEAST00005043795
		ENSEAST00005043801
		ENSEAST00005043805
		ENSEAST00005043811
		ENSEAST00005043826
		ENSEAST00005043833
		ENSEAST00005043838
		ENSEAST00005043845
		ENSEAST00005043852
		ENSEAST00005043861
		ENSEAST00005043862
		ENSEAST00005043869
		ENSEAST00005043878
		ENSEAST00005043882
		ENSEAST00005043886
		ENSEAST00005043889
		ENSEAST00005043908
		ENSEAST00005043915
		ENSEAST00005043916
		ENSEAST00005043924
		ENSEAST00005043925
		ENSEAST00005043937
		ENSEAST00005043952
		ENSEAST00005043955
		ENSEAST00005043957
		ENSEAST00005043965
		ENSEAST00005043966
		ENSEAST00005043974
		ENSEAST00005043978
		ENSEAST00005043980
		ENSEAST00005043985
		ENSEAST00005043987
		ENSEAST00005043993
		ENSEAST00005044002
		ENSEAST00005044006
		ENSEAST00005044007
		ENSEAST00005044012
		ENSEAST00005044015
		ENSEAST00005044017
		ENSEAST00005044021
		ENSEAST00005044026
		ENSEAST00005044028
		ENSEAST00005044040
		ENSEAST00005044043
		ENSEAST00005044056
		ENSEAST00005044058
		ENSEAST00005044069
		ENSEAST00005044074
		ENSEAST00005044076
		ENSEAST00005044081
		ENSEAST00005044082
		ENSEAST00005044090
		ENSEAST00005044093
		ENSEAST00005044100
		ENSEAST00005044108
		ENSEAST00005044112
		ENSEAST00005044114
		ENSEAST00005044130
		ENSEAST00005044133
		ENSEAST00005044135
		ENSEAST00005044140
		ENSEAST00005044143
		ENSEAST00005044146
		ENSEAST00005044162
		ENSEAST00005044166
		ENSEAST00005044176
		ENSEAST00005044179
		ENSEAST00005044216
		ENSEAST00005044218
		ENSEAST00005044223
		ENSEAST00005044227
		ENSEAST00005044233
		ENSEAST00005044248
		ENSEAST00005044265
		ENSEAST00005044267
		ENSEAST00005044270
		ENSEAST00005044274
		ENSEAST00005044283
		ENSEAST00005044293
		ENSEAST00005044295
		ENSEAST00005044296
		ENSEAST00005044298
		ENSEAST00005044302
		ENSEAST00005044307
		ENSEAST00005044314
		ENSEAST00005044316
		ENSEAST00005044317
		ENSEAST00005044319
		ENSEAST00005044325
		ENSEAST00005044329
		ENSEAST00005044330
		ENSEAST00005044334
		ENSEAST00005044340
		ENSEAST00005044348
		ENSEAST00005044353
		ENSEAST00005044359
		ENSEAST00005044360
		ENSEAST00005044366
		ENSEAST00005044367
		ENSEAST00005044369
		ENSEAST00005044373
		ENSEAST00005044378
		ENSEAST00005044381
		ENSEAST00005044384
		ENSEAST00005044390
		ENSEAST00005044393
		ENSEAST00005044396
		ENSEAST00005044397
		ENSEAST00005044403
		ENSEAST00005044405
		ENSEAST00005044419
		ENSEAST00005044426
		ENSEAST00005044444
		ENSEAST00005044457
		ENSEAST00005044459
		ENSEAST00005044474
		ENSEAST00005044479
		ENSEAST00005044490
		ENSEAST00005044493
		ENSEAST00005044498
		ENSEAST00005044500
		ENSEAST00005044504
		ENSEAST00005044512
		ENSEAST00005044523
		ENSEAST00005044529
		ENSEAST00005044534
		ENSEAST00005044539
		ENSEAST00005044548
		ENSEAST00005044558
		ENSEAST00005044564
		ENSEAST00005044571
		ENSEAST00005044572
		ENSEAST00005044586
		ENSEAST00005044603
		ENSEAST00005044619
		ENSEAST00005044639
		ENSEAST00005044652
		ENSEAST00005044657
		ENSEAST00005044686
		ENSEAST00005044688
		ENSEAST00005044695
		ENSEAST00005044698
		ENSEAST00005044699
		ENSEAST00005044727
		ENSEAST00005044728
		ENSEAST00005044732
		ENSEAST00005044735
		ENSEAST00005044740
		ENSEAST00005044743
		ENSEAST00005044747
		ENSEAST00005044748
		ENSEAST00005044753
		ENSEAST00005044768
		ENSEAST00005044769
		ENSEAST00005044774
		ENSEAST00005044790
		ENSEAST00005044814
		ENSEAST00005044822
		ENSEAST00005044826
		ENSEAST00005044827
		ENSEAST00005044829
		ENSEAST00005044832
		ENSEAST00005044836
		ENSEAST00005044839
		ENSEAST00005044843
		ENSEAST00005044846
		ENSEAST00005044850
		ENSEAST00005044853
		ENSEAST00005044856
		ENSEAST00005044857
		ENSEAST00005044868
		ENSEAST00005044874
		ENSEAST00005044875
		ENSEAST00005044877
		ENSEAST00005044886
		ENSEAST00005044902
		ENSEAST00005044906
		ENSEAST00005044907
		ENSEAST00005044913
		ENSEAST00005044923
		ENSEAST00005044924
		ENSEAST00005044932
		ENSEAST00005044941
		ENSEAST00005044959
		ENSEAST00005044965
		ENSEAST00005044967
		ENSEAST00005044974
		ENSEAST00005044975
		ENSEAST00005044976
		ENSEAST00005044977
		ENSEAST00005044978
		ENSEAST00005044980
		ENSEAST00005044991
		ENSEAST00005044997
		ENSEAST00005044999
		ENSEAST00005045000
		ENSEAST00005045004
		ENSEAST00005045005
		ENSEAST00005045010
		ENSEAST00005045028
		ENSEAST00005045054
		ENSEAST00005045055
		ENSEAST00005045081
		ENSEAST00005045084
		ENSEAST00005045089
		ENSEAST00005045097
		ENSEAST00005045099
		ENSEAST00005045100
		ENSEAST00005045103
		ENSEAST00005045104
		ENSEAST00005045109
		ENSEAST00005045123
		ENSEAST00005045127
		ENSEAST00005045132
		ENSEAST00005045135
		ENSEAST00005045139
		ENSEAST00005045141
		ENSEAST00005045145
		ENSEAST00005045158
		ENSEAST00005045162
		ENSEAST00005045167
		ENSEAST00005045172
		ENSEAST00005045174
		ENSEAST00005045193
		ENSEAST00005045195
		ENSEAST00005045199
		ENSEAST00005045204
		ENSEAST00005045207
		ENSEAST00005045211
		ENSEAST00005045217
		ENSEAST00005045223
		ENSEAST00005045228
		ENSEAST00005045240
		ENSEAST00005045250
		ENSEAST00005045276
		ENSEAST00005045279
		ENSEAST00005045282
		ENSEAST00005045285
		ENSEAST00005045286
		ENSEAST00005045288
		ENSEAST00005045291
		ENSEAST00005045296
		ENSEAST00005045299
		ENSEAST00005045304
		ENSEAST00005045305
		ENSEAST00005045325
		ENSEAST00005045333
		ENSEAST00005045341
		ENSEAST00005045344
		ENSEAST00005045350
		ENSEAST00005045364
		ENSEAST00005045371
		ENSEAST00005045373
		ENSEAST00005045384
		ENSEAST00005045385
		ENSEAST00005045397
		ENSEAST00005045398
		ENSEAST00005045408
		ENSEAST00005045416
		ENSEAST00005045420
		ENSEAST00005045424
		ENSEAST00005045431
		ENSEAST00005045434
		ENSEAST00005045436
		ENSEAST00005045444
		ENSEAST00005045450
		ENSEAST00005045462
		ENSEAST00005045480
		ENSEAST00005045485
		ENSEAST00005045488
		ENSEAST00005045490
		ENSEAST00005045497
		ENSEAST00005045500
		ENSEAST00005045510
		ENSEAST00005045514
		ENSEAST00005045526
		ENSEAST00005045527
		ENSEAST00005045529
		ENSEAST00005045533
		ENSEAST00005045534
		ENSEAST00005045536
		ENSEAST00005045537
		ENSEAST00005045568
		ENSEAST00005045584
		ENSEAST00005045585
		ENSEAST00005045590
		ENSEAST00005045592
		ENSEAST00005045595
		ENSEAST00005045599
		ENSEAST00005045604
		ENSEAST00005045612
		ENSEAST00005045616
		ENSEAST00005045628
		ENSEAST00005045635
		ENSEAST00005045638
		ENSEAST00005045643
		ENSEAST00005045649
		ENSEAST00005045658
		ENSEAST00005045659
		ENSEAST00005045672
		ENSEAST00005045673
		ENSEAST00005045674
		ENSEAST00005045683
		ENSEAST00005045687
		ENSEAST00005045689
		ENSEAST00005045692
		ENSEAST00005045694
		ENSEAST00005045699
		ENSEAST00005045702
		ENSEAST00005045707
		ENSEAST00005045709
		ENSEAST00005045710
		ENSEAST00005045713
		ENSEAST00005045723
		ENSEAST00005045725
		ENSEAST00005045730
		ENSEAST00005045733
		ENSEAST00005045740
		ENSEAST00005045743
		ENSEAST00005045744
		ENSEAST00005045751
		ENSEAST00005045764
		ENSEAST00005045772
		ENSEAST00005045785
		ENSEAST00005045788
		ENSEAST00005045796
		ENSEAST00005045808
		ENSEAST00005045809
		ENSEAST00005045820
		ENSEAST00005045821
		ENSEAST00005045825
		ENSEAST00005045836
		ENSEAST00005045839
		ENSEAST00005045842
		ENSEAST00005045844
		ENSEAST00005045850
		ENSEAST00005045854
		ENSEAST00005045869
		ENSEAST00005045872
		ENSEAST00005045903
		ENSEAST00005045909
		ENSEAST00005045910
		ENSEAST00005045911
		ENSEAST00005045914
		ENSEAST00005045928
		ENSEAST00005045929
		ENSEAST00005045930
		ENSEAST00005045931
		ENSEAST00005045932
		ENSEAST00005045938
		ENSEAST00005045939
		ENSEAST00005045941
		ENSEAST00005045943
		ENSEAST00005045953
		ENSEAST00005045956
		ENSEAST00005045961
		ENSEAST00005045976
		ENSEAST00005046010
		ENSEAST00005046019
		ENSEAST00005046025
		ENSEAST00005046028
		ENSEAST00005046031
		ENSEAST00005046034
		ENSEAST00005046039
		ENSEAST00005046050
		ENSEAST00005046051
		ENSEAST00005046060
		ENSEAST00005046061
		ENSEAST00005046079
		ENSEAST00005046084
		ENSEAST00005046098
		ENSEAST00005046109
		ENSEAST00005046120
		ENSEAST00005046130
		ENSEAST00005046142
		ENSEAST00005046146
		ENSEAST00005046156
		ENSEAST00005046159
		ENSEAST00005046164
		ENSEAST00005046199
		ENSEAST00005046203
		ENSEAST00005046206
		ENSEAST00005046221
		ENSEAST00005046222
		ENSEAST00005046223
		ENSEAST00005046230
		ENSEAST00005046234
		ENSEAST00005046237
		ENSEAST00005046241
		ENSEAST00005046243
		ENSEAST00005046248
		ENSEAST00005046251
		ENSEAST00005046255
		ENSEAST00005046270
		ENSEAST00005046278
		ENSEAST00005046306
		ENSEAST00005046308
		ENSEAST00005046310
		ENSEAST00005046320
		ENSEAST00005046323
		ENSEAST00005046329
		ENSEAST00005046335
		ENSEAST00005046336
		ENSEAST00005046338
		ENSEAST00005046345
		ENSEAST00005046346
		ENSEAST00005046359
		ENSEAST00005046369
		ENSEAST00005046370
		ENSEAST00005046380
		ENSEAST00005046382
		ENSEAST00005046384
		ENSEAST00005046385
		ENSEAST00005046388
		ENSEAST00005046393
		ENSEAST00005046396
		ENSEAST00005046399
		ENSEAST00005046401
		ENSEAST00005046406
		ENSEAST00005046407
		ENSEAST00005046412
		ENSEAST00005046421
		ENSEAST00005046422
		ENSEAST00005046423
		ENSEAST00005046426
		ENSEAST00005046436
		ENSEAST00005046443
		ENSEAST00005046452
		ENSEAST00005046453
		ENSEAST00005046466
		ENSEAST00005046469
		ENSEAST00005046470
		ENSEAST00005046480
		ENSEAST00005046485
		ENSEAST00005046486
		ENSEAST00005046491
		ENSEAST00005046501
		ENSEAST00005046502
		ENSEAST00005046503
		ENSEAST00005046509
		ENSEAST00005046512
		ENSEAST00005046513
		ENSEAST00005046519
		ENSEAST00005046520
		ENSEAST00005046521
		ENSEAST00005046531
		ENSEAST00005046536
		ENSEAST00005046537
		ENSEAST00005046549
		ENSEAST00005046566
		ENSEAST00005046571
		ENSEAST00005046572
		ENSEAST00005046576
		ENSEAST00005046577
		ENSEAST00005046583
		ENSEAST00005046584
		ENSEAST00005046585
		ENSEAST00005046597
		ENSEAST00005046598
		ENSEAST00005046605
		ENSEAST00005046606
		ENSEAST00005046623
		ENSEAST00005046626
		ENSEAST00005046636
		ENSEAST00005046637
		ENSEAST00005046644
		ENSEAST00005046647
		ENSEAST00005046648
		ENSEAST00005046650
		ENSEAST00005046651
		ENSEAST00005046652
		ENSEAST00005046663
		ENSEAST00005046666
		ENSEAST00005046668
		ENSEAST00005046677
		ENSEAST00005046680
		ENSEAST00005046696
		ENSEAST00005046698
		ENSEAST00005046700
		ENSEAST00005046704
		ENSEAST00005046705
		ENSEAST00005046714
		ENSEAST00005046725
		ENSEAST00005046727
		ENSEAST00005046728
		ENSEAST00005046734
		ENSEAST00005046739
		ENSEAST00005046745
		ENSEAST00005046761
		ENSEAST00005046766
		ENSEAST00005046772
		ENSEAST00005046777
		ENSEAST00005046787
		ENSEAST00005046801
		ENSEAST00005046807
		ENSEAST00005046812
		ENSEAST00005046814
		ENSEAST00005046819
		ENSEAST00005046831
		ENSEAST00005046834
		ENSEAST00005046837
		ENSEAST00005046845
		ENSEAST00005046854
		ENSEAST00005046855
		ENSEAST00005046861
		ENSEAST00005046865
		ENSEAST00005046873
		ENSEAST00005046893
		ENSEAST00005046895
		ENSEAST00005046896
		ENSEAST00005046902
		ENSEAST00005046913
		ENSEAST00005046931
		ENSEAST00005046943
		ENSEAST00005046944
		ENSEAST00005046946
		ENSEAST00005046952
		ENSEAST00005046958
		ENSEAST00005046962
		ENSEAST00005046963
		ENSEAST00005046975
		ENSEAST00005046984
		ENSEAST00005046991
		ENSEAST00005046996
		ENSEAST00005046997
		ENSEAST00005047005
		ENSEAST00005047012
		ENSEAST00005047015
		ENSEAST00005047023
		ENSEAST00005047031
		ENSEAST00005047038
		ENSEAST00005047039
		ENSEAST00005047041
		ENSEAST00005047044
		ENSEAST00005047054
		ENSEAST00005047058
		ENSEAST00005047060
		ENSEAST00005047067
		ENSEAST00005047068
		ENSEAST00005047079
		ENSEAST00005047086
		ENSEAST00005047088
		ENSEAST00005047093
		ENSEAST00005047096
		ENSEAST00005047098
		ENSEAST00005047110
		ENSEAST00005047113
		ENSEAST00005047115
		ENSEAST00005047121
		ENSEAST00005047131
		ENSEAST00005047137
		ENSEAST00005047138
		ENSEAST00005047145
		ENSEAST00005047175
		ENSEAST00005047182
		ENSEAST00005047186
		ENSEAST00005047192
		ENSEAST00005047193
		ENSEAST00005047205
		ENSEAST00005047208
		ENSEAST00005047210
		ENSEAST00005047217
		ENSEAST00005047218
		ENSEAST00005047219
		ENSEAST00005047221
		ENSEAST00005047234
		ENSEAST00005047235
		ENSEAST00005047236
		ENSEAST00005047240
		ENSEAST00005047245
		ENSEAST00005047248
		ENSEAST00005047249
		ENSEAST00005047251
		ENSEAST00005047256
		ENSEAST00005047259
		ENSEAST00005047268
		ENSEAST00005047269
		ENSEAST00005047276
		ENSEAST00005047280
		ENSEAST00005047281
		ENSEAST00005047286
		ENSEAST00005047292
		ENSEAST00005047299
		ENSEAST00005047310
		ENSEAST00005047317
		ENSEAST00005047321
		ENSEAST00005047337
		ENSEAST00005047340
		ENSEAST00005047345
		ENSEAST00005047356
		ENSEAST00005047360
		ENSEAST00005047364
		ENSEAST00005047365
		ENSEAST00005047368
		ENSEAST00005047376
		ENSEAST00005047382
		ENSEAST00005047389
		ENSEAST00005047397
		ENSEAST00005047402
		ENSEAST00005047417
		ENSEAST00005047421
		ENSEAST00005047426
		ENSEAST00005047430
		ENSEAST00005047442
		ENSEAST00005047447
		ENSEAST00005047458
		ENSEAST00005047460
		ENSEAST00005047461
		ENSEAST00005047467
		ENSEAST00005047468
		ENSEAST00005047479
		ENSEAST00005047482
		ENSEAST00005047487
		ENSEAST00005047495
		ENSEAST00005047516
		ENSEAST00005047522
		ENSEAST00005047524
		ENSEAST00005047538
		ENSEAST00005047550
		ENSEAST00005047563
		ENSEAST00005047566
		ENSEAST00005047569
		ENSEAST00005047583
		ENSEAST00005047586
		ENSEAST00005047590
		ENSEAST00005047593
		ENSEAST00005047594
		ENSEAST00005047599
		ENSEAST00005047603
		ENSEAST00005047628
		ENSEAST00005047629
		ENSEAST00005047631
		ENSEAST00005047646
		ENSEAST00005047650
		ENSEAST00005047653
		ENSEAST00005047661
		ENSEAST00005047663
		ENSEAST00005047666
		ENSEAST00005047668
		ENSEAST00005047671
		ENSEAST00005047679
		ENSEAST00005047681
		ENSEAST00005047690
		ENSEAST00005047692
		ENSEAST00005047700
		ENSEAST00005047701
		ENSEAST00005047703
		ENSEAST00005047712
		ENSEAST00005047719
		ENSEAST00005047724
		ENSEAST00005047727
		ENSEAST00005047729
		ENSEAST00005047735
		ENSEAST00005047756
		ENSEAST00005047783
		ENSEAST00005047786
		ENSEAST00005047791
		ENSEAST00005047795
		ENSEAST00005047801
		ENSEAST00005047805
		ENSEAST00005047816
		ENSEAST00005047821
		ENSEAST00005047823
		ENSEAST00005047830
		ENSEAST00005047832
		ENSEAST00005047839
		ENSEAST00005047840
		ENSEAST00005047841
		ENSEAST00005047854
		ENSEAST00005047859
		ENSEAST00005047861
		ENSEAST00005047863
		ENSEAST00005047864
		ENSEAST00005047869
		ENSEAST00005047876
		ENSEAST00005047884
		ENSEAST00005047889
		ENSEAST00005047891
		ENSEAST00005047899
		ENSEAST00005047906
		ENSEAST00005047910
		ENSEAST00005047912
		ENSEAST00005047914
		ENSEAST00005047918
		ENSEAST00005047923
		ENSEAST00005047933
		ENSEAST00005047934
		ENSEAST00005047945
		ENSEAST00005047947
		ENSEAST00005047955
		ENSEAST00005047961
		ENSEAST00005047964
		ENSEAST00005047968
		ENSEAST00005047986
		ENSEAST00005048004
		ENSEAST00005048007
		ENSEAST00005048011
		ENSEAST00005048017
		ENSEAST00005048023
		ENSEAST00005048031
		ENSEAST00005048036
		ENSEAST00005048037
		ENSEAST00005048040
		ENSEAST00005048041
		ENSEAST00005048046
		ENSEAST00005048050
		ENSEAST00005048056
		ENSEAST00005048059
		ENSEAST00005048067
		ENSEAST00005048074
		ENSEAST00005048076
		ENSEAST00005048081
		ENSEAST00005048090
		ENSEAST00005048102
		ENSEAST00005048117
		ENSEAST00005048119
		ENSEAST00005048120
		ENSEAST00005048122
		ENSEAST00005048137
		ENSEAST00005048139
		ENSEAST00005048144
		ENSEAST00005048150
		ENSEAST00005048151
		ENSEAST00005048152
		ENSEAST00005048169
		ENSEAST00005048174
		ENSEAST00005048178
		ENSEAST00005048180
		ENSEAST00005048194
		ENSEAST00005048202
		ENSEAST00005048207
		ENSEAST00005048212
		ENSEAST00005048222
		ENSEAST00005048230
		ENSEAST00005048249
		ENSEAST00005048257
		ENSEAST00005048258
		ENSEAST00005048267
		ENSEAST00005048268
		ENSEAST00005048280
		ENSEAST00005048290
		ENSEAST00005048291
		ENSEAST00005048303
		ENSEAST00005048304
		ENSEAST00005048310
		ENSEAST00005048334
		ENSEAST00005048337
		ENSEAST00005048354
		ENSEAST00005048356
		ENSEAST00005048357
		ENSEAST00005048362
		ENSEAST00005048366
		ENSEAST00005048381
		ENSEAST00005048384
		ENSEAST00005048407
		ENSEAST00005048408
		ENSEAST00005048409
		ENSEAST00005048412
		ENSEAST00005048413
		ENSEAST00005048418
		ENSEAST00005048421
		ENSEAST00005048435
		ENSEAST00005048439
		ENSEAST00005048442
		ENSEAST00005048443
		ENSEAST00005048448
		ENSEAST00005048450
		ENSEAST00005048453
		ENSEAST00005048457
		ENSEAST00005048465
		ENSEAST00005048466
		ENSEAST00005048476
		ENSEAST00005048478
		ENSEAST00005048484
		ENSEAST00005048486
		ENSEAST00005048487
		ENSEAST00005048490
		ENSEAST00005048526
		ENSEAST00005048527
		ENSEAST00005048543
		ENSEAST00005048548
		ENSEAST00005048550
		ENSEAST00005048553
		ENSEAST00005048558
		ENSEAST00005048577
		ENSEAST00005048581
		ENSEAST00005048597
		ENSEAST00005048599
		ENSEAST00005048601
		ENSEAST00005048607
		ENSEAST00005048608
		ENSEAST00005048614
		ENSEAST00005048627
		ENSEAST00005048628
		ENSEAST00005048631
		ENSEAST00005048632
		ENSEAST00005048649
		ENSEAST00005048660
		ENSEAST00005048662
		ENSEAST00005048679
		ENSEAST00005048683
		ENSEAST00005048692
		ENSEAST00005048694
		ENSEAST00005048697
		ENSEAST00005048702
		ENSEAST00005048703
		ENSEAST00005048705
		ENSEAST00005048709
		ENSEAST00005048712
		ENSEAST00005048714
		ENSEAST00005048719
		ENSEAST00005048723
		ENSEAST00005048728
		ENSEAST00005048729
		ENSEAST00005048730
		ENSEAST00005048732
		ENSEAST00005048737
		ENSEAST00005048740
		ENSEAST00005048742
		ENSEAST00005048744
		ENSEAST00005048749
		ENSEAST00005048758
		ENSEAST00005048766
		ENSEAST00005048788
		ENSEAST00005048792
		ENSEAST00005048796
		ENSEAST00005048797
		ENSEAST00005048798
		ENSEAST00005048804
		ENSEAST00005048820
		ENSEAST00005048822
		ENSEAST00005048830
		ENSEAST00005048836
		ENSEAST00005048841
		ENSEAST00005048849
		ENSEAST00005048854
		ENSEAST00005048855
		ENSEAST00005048861
		ENSEAST00005048862
		ENSEAST00005048863
		ENSEAST00005048864
		ENSEAST00005048870
		ENSEAST00005048872
		ENSEAST00005048879
		ENSEAST00005048882
		ENSEAST00005048883
		ENSEAST00005048884
		ENSEAST00005048888
		ENSEAST00005048894
		ENSEAST00005048898
		ENSEAST00005048914
		ENSEAST00005048918
		ENSEAST00005048924
		ENSEAST00005048925
		ENSEAST00005048929
		ENSEAST00005048932
		ENSEAST00005048935
		ENSEAST00005048937
		ENSEAST00005048942
		ENSEAST00005048944
		ENSEAST00005048945
		ENSEAST00005048949
		ENSEAST00005048957
		ENSEAST00005048960
		ENSEAST00005048963
		ENSEAST00005048966
		ENSEAST00005048967
		ENSEAST00005048969
		ENSEAST00005048972
		ENSEAST00005048973
		ENSEAST00005048976
		ENSEAST00005048978
		ENSEAST00005048982
		ENSEAST00005048988
		ENSEAST00005048994
		ENSEAST00005048995
		ENSEAST00005048999
		ENSEAST00005049003
		ENSEAST00005049012
		ENSEAST00005049013
		ENSEAST00005049017
		ENSEAST00005049022
		ENSEAST00005049023
		ENSEAST00005049026
		ENSEAST00005049034
		ENSEAST00005049038
		ENSEAST00005049059
		ENSEAST00005049079
		ENSEAST00005049090
		ENSEAST00005049095
[truncated: 5,617 more rows]
