# Supplementary material for: Identification and functional prediction of lncRNAs associated with intramuscular lipid deposition in Guangling donkeys
Source: Front Vet Sci. 2024 Jul 5;11:1410109. doi: 10.3389/fvets.2024.1410109 (PMC11258529; doi:10.3389/fvets.2024.1410109)
Supplement: Supplementary file 2 [file Table_2.XLSX]

## Sheet: GO_ALL
Supplementary Table S2. GO analysis for differentially expressed genes in longissimus dorsi muscles with different intramuscular fat contents
ONTOLOGY	ID	Description	GeneRatio	BgRatio	pvalue	p.adjust	qvalue	geneID	Count
BP	GO:0007229	integrin-mediated signaling pathway	5/139	61/14313	0.000308991	0.29429	0.274428	ENSEASG00005020834/ENSEASG00005019986/ENSEASG00005008674/ENSEASG00005010265/ENSEASG00005007312	5
BP	GO:0071222	cellular response to lipopolysaccharide	6/139	97/14313	0.000360559	0.29429	0.274428	ENSEASG00005019196/ENSEASG00005013834/ENSEASG00005014689/ENSEASG00005003055/ENSEASG00005016930/ENSEASG00005010780	6
BP	GO:0060438	trachea development	3/139	16/14313	0.000457529	0.29429	0.274428	ENSEASG00005014689/ENSEASG00005003055/ENSEASG00005009743	3
BP	GO:0071219	cellular response to molecule of bacterial origin	6/139	103/14313	0.000497531	0.29429	0.274428	ENSEASG00005019196/ENSEASG00005013834/ENSEASG00005014689/ENSEASG00005003055/ENSEASG00005016930/ENSEASG00005010780	6
BP	GO:0002888	positive regulation of myeloid leukocyte mediated immunity	3/139	18/14313	0.000657269	0.31102	0.290029	ENSEASG00005010433/ENSEASG00005004589/ENSEASG00005010780	3
BP	GO:0009617	response to bacterium	10/139	311/14313	0.000914013	0.313465	0.292309	ENSEASG00005011418/ENSEASG00005019196/ENSEASG00005013834/ENSEASG00005014689/ENSEASG00005000357/ENSEASG00005003055/ENSEASG00005016930/ENSEASG00005000191/ENSEASG00005010780/ENSEASG00005035411	10
BP	GO:0043624	cellular protein complex disassembly	5/139	82/14313	0.00120451	0.313465	0.292309	ENSEASG00005010368/ENSEASG00005002268/ENSEASG00005007312/ENSEASG00005006549/ENSEASG00005002217	5
BP	GO:0071216	cellular response to biotic stimulus	6/139	123/14313	0.00126266	0.313465	0.292309	ENSEASG00005019196/ENSEASG00005013834/ENSEASG00005014689/ENSEASG00005003055/ENSEASG00005016930/ENSEASG00005010780	6
BP	GO:0051402	neuron apoptotic process	7/139	169/14313	0.00130741	0.313465	0.292309	ENSEASG00005023304/ENSEASG00005016829/ENSEASG00005010886/ENSEASG00005015333/ENSEASG00005010265/ENSEASG00005023390/ENSEASG00005010433	7
BP	GO:1902742	apoptotic process involved in development	3/139	23/14313	0.00137674	0.313465	0.292309	ENSEASG00005012525/ENSEASG00005009676/ENSEASG00005010780	3
BP	GO:0006909	phagocytosis	6/139	130/14313	0.00167687	0.313465	0.292309	ENSEASG00005032502/ENSEASG00005003725/ENSEASG00005013834/ENSEASG00005012525/ENSEASG00005017831/ENSEASG00005003055	6
BP	GO:0043277	apoptotic cell clearance	3/139	25/14313	0.0017628	0.313465	0.292309	ENSEASG00005032502/ENSEASG00005012525/ENSEASG00005003055	3
BP	GO:0034109	homotypic cell-cell adhesion	4/139	54/14313	0.00184933	0.313465	0.292309	ENSEASG00005019986/ENSEASG00005012525/ENSEASG00005007312/ENSEASG00005010255	4
BP	GO:0070997	neuron death	7/139	182/14313	0.00199785	0.313465	0.292309	ENSEASG00005023304/ENSEASG00005016829/ENSEASG00005010886/ENSEASG00005015333/ENSEASG00005010265/ENSEASG00005023390/ENSEASG00005010433	7
BP	GO:0031589	cell-substrate adhesion	8/139	239/14313	0.00231923	0.313465	0.292309	ENSEASG00005012481/ENSEASG00005011418/ENSEASG00005019986/ENSEASG00005013044/ENSEASG00005017831/ENSEASG00005010265/ENSEASG00005016930/ENSEASG00005028548	8
BP	GO:0001819	positive regulation of cytokine production	10/139	356/14313	0.00249043	0.313465	0.292309	ENSEASG00005019196/ENSEASG00005013834/ENSEASG00005015333/ENSEASG00005000357/ENSEASG00005010433/ENSEASG00005003055/ENSEASG00005004589/ENSEASG00005009676/ENSEASG00005016930/ENSEASG00005004011	10
BP	GO:0051495	positive regulation of cytoskeleton organization	6/139	141/14313	0.00252686	0.313465	0.292309	ENSEASG00005012481/ENSEASG00005012812/ENSEASG00005010265/ENSEASG00005007312/ENSEASG00005001391/ENSEASG00005002217	6
BP	GO:0032496	response to lipopolysaccharide	6/139	143/14313	0.00271093	0.313465	0.292309	ENSEASG00005019196/ENSEASG00005013834/ENSEASG00005014689/ENSEASG00005003055/ENSEASG00005016930/ENSEASG00005010780	6
BP	GO:0045637	regulation of myeloid cell differentiation	6/139	144/14313	0.00280665	0.313465	0.292309	ENSEASG00005017839/ENSEASG00005010433/ENSEASG00005003055/ENSEASG00005009743/ENSEASG00005010780/ENSEASG00005023155	6
BP	GO:0016239	positive regulation of macroautophagy	4/139	63/14313	0.00325696	0.313465	0.292309	ENSEASG00005014689/ENSEASG00005000357/ENSEASG00005010029/ENSEASG00005018462	4
BP	GO:0002886	regulation of myeloid leukocyte mediated immunity	3/139	31/14313	0.0033019	0.313465	0.292309	ENSEASG00005010433/ENSEASG00005004589/ENSEASG00005010780	3
BP	GO:0097028	dendritic cell differentiation	3/139	31/14313	0.0033019	0.313465	0.292309	ENSEASG00005013834/ENSEASG00005010780/ENSEASG00005023155	3
BP	GO:0030099	myeloid cell differentiation	9/139	314/14313	0.00356369	0.313465	0.292309	ENSEASG00005013834/ENSEASG00005017839/ENSEASG00005006728/ENSEASG00005010433/ENSEASG00005003055/ENSEASG00005009743/ENSEASG00005004062/ENSEASG00005010780/ENSEASG00005023155	9
BP	GO:0030851	granulocyte differentiation	3/139	32/14313	0.00361782	0.313465	0.292309	ENSEASG00005003055/ENSEASG00005010780/ENSEASG00005023155	3
BP	GO:0051261	protein depolymerization	4/139	65/14313	0.00364714	0.313465	0.292309	ENSEASG00005010368/ENSEASG00005002268/ENSEASG00005007312/ENSEASG00005002217	4
BP	GO:0098792	xenophagy	2/139	10/14313	0.00400396	0.313465	0.292309	ENSEASG00005014689/ENSEASG00005000357	2
BP	GO:0002237	response to molecule of bacterial origin	6/139	156/14313	0.00416305	0.313465	0.292309	ENSEASG00005019196/ENSEASG00005013834/ENSEASG00005014689/ENSEASG00005003055/ENSEASG00005016930/ENSEASG00005010780	6
BP	GO:0033993	response to lipid	10/139	385/14313	0.00434387	0.313465	0.292309	ENSEASG00005019196/ENSEASG00005013834/ENSEASG00005014689/ENSEASG00005019491/ENSEASG00005003055/ENSEASG00005009743/ENSEASG00005020505/ENSEASG00005016930/ENSEASG00005010780/ENSEASG00005002217	10
BP	GO:0046488	phosphatidylinositol metabolic process	5/139	110/14313	0.00435466	0.313465	0.292309	ENSEASG00005010404/ENSEASG00005025229/ENSEASG00005023390/ENSEASG00005010433/ENSEASG00005007312	5
BP	GO:0061912	selective autophagy	4/139	69/14313	0.00452034	0.313465	0.292309	ENSEASG00005014689/ENSEASG00005000357/ENSEASG00005010029/ENSEASG00005018462	4
BP	GO:0010508	positive regulation of autophagy	5/139	112/14313	0.00470041	0.313465	0.292309	ENSEASG00005014689/ENSEASG00005000357/ENSEASG00005010029/ENSEASG00005006866/ENSEASG00005018462	5
BP	GO:0036490	regulation of translation in response to endoplasmic reticulum stress	2/139	11/14313	0.00486269	0.313465	0.292309	ENSEASG00005025885/ENSEASG00005010029	2
BP	GO:1902165	regulation of intrinsic apoptotic signaling pathway in response to DNA damage by p53 class mediator	2/139	11/14313	0.00486269	0.313465	0.292309	ENSEASG00005020242/ENSEASG00005015086	2
BP	GO:0034446	substrate adhesion-dependent cell spreading	4/139	71/14313	0.00500552	0.313465	0.292309	ENSEASG00005012481/ENSEASG00005019986/ENSEASG00005010265/ENSEASG00005028548	4
BP	GO:0035306	positive regulation of dephosphorylation	3/139	36/14313	0.00506293	0.313465	0.292309	ENSEASG00005007312/ENSEASG00005025885/ENSEASG00005004643	3
BP	GO:0031331	positive regulation of cellular catabolic process	8/139	273/14313	0.00518945	0.313465	0.292309	ENSEASG00005010461/ENSEASG00005014689/ENSEASG00005000357/ENSEASG00005010029/ENSEASG00005016668/ENSEASG00005006866/ENSEASG00005006549/ENSEASG00005018462	8
BP	GO:0002699	positive regulation of immune effector process	6/139	164/14313	0.00530368	0.313465	0.292309	ENSEASG00005032502/ENSEASG00005000357/ENSEASG00005010433/ENSEASG00005003055/ENSEASG00005004589/ENSEASG00005010780	6
BP	GO:0045010	actin nucleation	3/139	37/14313	0.00547096	0.313465	0.292309	ENSEASG00005012481/ENSEASG00005012812/ENSEASG00005001391	3
BP	GO:0030852	regulation of granulocyte differentiation	2/139	12/14313	0.00579823	0.313465	0.292309	ENSEASG00005003055/ENSEASG00005023155	2
BP	GO:0045116	protein neddylation	2/139	12/14313	0.00579823	0.313465	0.292309	ENSEASG00005014327/ENSEASG00005010886	2
BP	GO:0048841	regulation of axon extension involved in axon guidance	2/139	12/14313	0.00579823	0.313465	0.292309	ENSEASG00005010265/ENSEASG00005003396	2
BP	GO:0071801	regulation of podosome assembly	2/139	12/14313	0.00579823	0.313465	0.292309	ENSEASG00005003725/ENSEASG00005017115	2
BP	GO:0045596	negative regulation of cell differentiation	11/139	470/14313	0.00612081	0.313465	0.292309	ENSEASG00005020834/ENSEASG00005010461/ENSEASG00005010404/ENSEASG00005017839/ENSEASG00005010265/ENSEASG00005003055/ENSEASG00005009743/ENSEASG00005006523/ENSEASG00005003396/ENSEASG00005028548/ENSEASG00005023155	11
BP	GO:0030522	intracellular receptor signaling pathway	6/139	170/14313	0.00629853	0.313465	0.292309	ENSEASG00005000357/ENSEASG00005019491/ENSEASG00005003055/ENSEASG00005009743/ENSEASG00005004589/ENSEASG00005020505	6
BP	GO:0031663	lipopolysaccharide-mediated signaling pathway	3/139	39/14313	0.00634486	0.313465	0.292309	ENSEASG00005019196/ENSEASG00005014689/ENSEASG00005010780	3
BP	GO:0071396	cellular response to lipid	8/139	286/14313	0.0068153	0.313465	0.292309	ENSEASG00005019196/ENSEASG00005013834/ENSEASG00005014689/ENSEASG00005019491/ENSEASG00005003055/ENSEASG00005020505/ENSEASG00005016930/ENSEASG00005010780	8
BP	GO:0140029	exocytic process	3/139	41/14313	0.00729738	0.313465	0.292309	ENSEASG00005010433/ENSEASG00005007312/ENSEASG00005009676	3
BP	GO:0043281	regulation of cysteine-type endopeptidase activity involved in apoptotic process	5/139	125/14313	0.00743789	0.313465	0.292309	ENSEASG00005013456/ENSEASG00005020242/ENSEASG00005000516/ENSEASG00005015333/ENSEASG00005000357	5
BP	GO:0043280	positive regulation of cysteine-type endopeptidase activity involved in apoptotic process	4/139	80/14313	0.00762107	0.313465	0.292309	ENSEASG00005013456/ENSEASG00005000516/ENSEASG00005015333/ENSEASG00005000357	4
BP	GO:0022407	regulation of cell-cell adhesion	8/139	292/14313	0.00768438	0.313465	0.292309	ENSEASG00005020242/ENSEASG00005019986/ENSEASG00005019196/ENSEASG00005012525/ENSEASG00005010255/ENSEASG00005003055/ENSEASG00005009676/ENSEASG00005010780	8
BP	GO:0052548	regulation of endopeptidase activity	6/139	178/14313	0.00782805	0.313465	0.292309	ENSEASG00005013456/ENSEASG00005020242/ENSEASG00005000516/ENSEASG00005015333/ENSEASG00005000357/ENSEASG00005016930	6
BP	GO:0032535	regulation of cellular component size	7/139	236/14313	0.00823338	0.313465	0.292309	ENSEASG00005012481/ENSEASG00005012812/ENSEASG00005010265/ENSEASG00005007312/ENSEASG00005025885/ENSEASG00005003396/ENSEASG00005001391	7
BP	GO:0030225	macrophage differentiation	3/139	43/14313	0.00833014	0.313465	0.292309	ENSEASG00005006728/ENSEASG00005010780/ENSEASG00005023155	3
BP	GO:0046148	pigment biosynthetic process	3/139	43/14313	0.00833014	0.313465	0.292309	ENSEASG00005024850/ENSEASG00005003977/ENSEASG00005017759	3
BP	GO:1900024	regulation of substrate adhesion-dependent cell spreading	3/139	43/14313	0.00833014	0.313465	0.292309	ENSEASG00005012481/ENSEASG00005010265/ENSEASG00005028548	3
BP	GO:0043523	regulation of neuron apoptotic process	5/139	129/14313	0.00846562	0.313465	0.292309	ENSEASG00005023304/ENSEASG00005016829/ENSEASG00005010886/ENSEASG00005010265/ENSEASG00005010433	5
BP	GO:0051090	regulation of DNA-binding transcription factor activity	8/139	298/14313	0.0086346	0.313465	0.292309	ENSEASG00005006853/ENSEASG00005003725/ENSEASG00005019196/ENSEASG00005014689/ENSEASG00005000357/ENSEASG00005004589/ENSEASG00005010780/ENSEASG00005004011	8
BP	GO:0002366	leukocyte activation involved in immune response	6/139	182/14313	0.00868582	0.313465	0.292309	ENSEASG00005013834/ENSEASG00005013044/ENSEASG00005017115/ENSEASG00005010433/ENSEASG00005003055/ENSEASG00005010780	6
BP	GO:0002285	lymphocyte activation involved in immune response	5/139	130/14313	0.00873717	0.313465	0.292309	ENSEASG00005013834/ENSEASG00005013044/ENSEASG00005017115/ENSEASG00005003055/ENSEASG00005010780	5
BP	GO:0045785	positive regulation of cell adhesion	8/139	299/14313	0.00880117	0.313465	0.292309	ENSEASG00005012481/ENSEASG00005011418/ENSEASG00005020242/ENSEASG00005019196/ENSEASG00005012525/ENSEASG00005010265/ENSEASG00005010255/ENSEASG00005003055	8
BP	GO:0060324	face development	3/139	44/14313	0.00887706	0.313465	0.292309	ENSEASG00005014689/ENSEASG00005003055/ENSEASG00005009743	3
BP	GO:0002263	cell activation involved in immune response	6/139	183/14313	0.00891039	0.313465	0.292309	ENSEASG00005013834/ENSEASG00005013044/ENSEASG00005017115/ENSEASG00005010433/ENSEASG00005003055/ENSEASG00005010780	6
BP	GO:1902905	positive regulation of supramolecular fiber organization	5/139	131/14313	0.0090147	0.313465	0.292309	ENSEASG00005012481/ENSEASG00005012812/ENSEASG00005010265/ENSEASG00005007312/ENSEASG00005001391	5
BP	GO:0043555	regulation of translation in response to stress	2/139	15/14313	0.00905043	0.313465	0.292309	ENSEASG00005025885/ENSEASG00005010029	2
BP	GO:0032479	regulation of type I interferon production	4/139	85/14313	0.0094019	0.313465	0.292309	ENSEASG00005019196/ENSEASG00005013834/ENSEASG00005004589/ENSEASG00005004011	4
BP	GO:0032606	type I interferon production	4/139	85/14313	0.0094019	0.313465	0.292309	ENSEASG00005019196/ENSEASG00005013834/ENSEASG00005004589/ENSEASG00005004011	4
BP	GO:0006919	activation of cysteine-type endopeptidase activity involved in apoptotic process	3/139	45/14313	0.00944457	0.313465	0.292309	ENSEASG00005013456/ENSEASG00005015333/ENSEASG00005000357	3
BP	GO:0030641	regulation of cellular pH	3/139	46/14313	0.0100328	0.313465	0.292309	ENSEASG00005014689/ENSEASG00005016668/ENSEASG00005000191	3
BP	GO:0006650	glycerophospholipid metabolic process	6/139	188/14313	0.0100961	0.313465	0.292309	ENSEASG00005010404/ENSEASG00005025229/ENSEASG00005023390/ENSEASG00005010433/ENSEASG00005000347/ENSEASG00005007312	6
BP	GO:1903169	regulation of calcium ion transmembrane transport	4/139	87/14313	0.0101839	0.313465	0.292309	ENSEASG00005005871/ENSEASG00005001924/ENSEASG00005010896/ENSEASG00005018462	4
BP	GO:0032970	regulation of actin filament-based process	7/139	246/14313	0.0102077	0.313465	0.292309	ENSEASG00005005871/ENSEASG00005012481/ENSEASG00005012812/ENSEASG00005003725/ENSEASG00005010265/ENSEASG00005007312/ENSEASG00005001391	7
BP	GO:0003417	growth plate cartilage development	2/139	16/14313	0.010278	0.313465	0.292309	ENSEASG00005003055/ENSEASG00005009743	2
BP	GO:0046337	phosphatidylethanolamine metabolic process	2/139	16/14313	0.010278	0.313465	0.292309	ENSEASG00005010433/ENSEASG00005000347	2
BP	GO:0048846	axon extension involved in axon guidance	2/139	16/14313	0.010278	0.313465	0.292309	ENSEASG00005010265/ENSEASG00005003396	2
BP	GO:0071800	podosome assembly	2/139	16/14313	0.010278	0.313465	0.292309	ENSEASG00005003725/ENSEASG00005017115	2
BP	GO:1902284	neuron projection extension involved in neuron projection guidance	2/139	16/14313	0.010278	0.313465	0.292309	ENSEASG00005010265/ENSEASG00005003396	2
BP	GO:0046486	glycerolipid metabolic process	7/139	248/14313	0.0106407	0.313465	0.292309	ENSEASG00005010404/ENSEASG00005025229/ENSEASG00005023390/ENSEASG00005010433/ENSEASG00005000347/ENSEASG00005007312/ENSEASG00005035411	7
BP	GO:0032757	positive regulation of interleukin-8 production	3/139	47/14313	0.0106419	0.313465	0.292309	ENSEASG00005000357/ENSEASG00005004589/ENSEASG00005016930	3
BP	GO:0071347	cellular response to interleukin-1	3/139	47/14313	0.0106419	0.313465	0.292309	ENSEASG00005019196/ENSEASG00005014689/ENSEASG00005031125	3
BP	GO:0006887	exocytosis	6/139	191/14313	0.0108592	0.313465	0.292309	ENSEASG00005017831/ENSEASG00005010433/ENSEASG00005007312/ENSEASG00005009676/ENSEASG00005010780/ENSEASG00005002217	6
BP	GO:0090066	regulation of anatomical structure size	8/139	311/14313	0.0109931	0.313465	0.292309	ENSEASG00005011763/ENSEASG00005012481/ENSEASG00005012812/ENSEASG00005010265/ENSEASG00005007312/ENSEASG00005025885/ENSEASG00005003396/ENSEASG00005001391	8
BP	GO:0055067	monovalent inorganic cation homeostasis	4/139	89/14313	0.0110069	0.313465	0.292309	ENSEASG00005014689/ENSEASG00005017283/ENSEASG00005016668/ENSEASG00005000191	4
BP	GO:2001056	positive regulation of cysteine-type endopeptidase activity	4/139	89/14313	0.0110069	0.313465	0.292309	ENSEASG00005013456/ENSEASG00005000516/ENSEASG00005015333/ENSEASG00005000357	4
BP	GO:0031349	positive regulation of defense response	6/139	193/14313	0.0113902	0.313465	0.292309	ENSEASG00005014689/ENSEASG00005015333/ENSEASG00005000357/ENSEASG00005010433/ENSEASG00005016930/ENSEASG00005010780	6
BP	GO:0061437	renal system vasculature development	2/139	17/14313	0.0115748	0.313465	0.292309	ENSEASG00005011763/ENSEASG00005010265	2
BP	GO:0061440	kidney vasculature development	2/139	17/14313	0.0115748	0.313465	0.292309	ENSEASG00005011763/ENSEASG00005010265	2
BP	GO:1903170	negative regulation of calcium ion transmembrane transport	2/139	17/14313	0.0115748	0.313465	0.292309	ENSEASG00005010896/ENSEASG00005018462	2
BP	GO:0050920	regulation of chemotaxis	5/139	140/14313	0.0117914	0.313465	0.292309	ENSEASG00005014689/ENSEASG00005010265/ENSEASG00005003396/ENSEASG00005016930/ENSEASG00005010780	5
BP	GO:2000116	regulation of cysteine-type endopeptidase activity	5/139	140/14313	0.0117914	0.313465	0.292309	ENSEASG00005013456/ENSEASG00005020242/ENSEASG00005000516/ENSEASG00005015333/ENSEASG00005000357	5
BP	GO:0010721	negative regulation of cell development	6/139	196/14313	0.0122207	0.317739	0.296295	ENSEASG00005020834/ENSEASG00005010461/ENSEASG00005010404/ENSEASG00005010265/ENSEASG00005003396/ENSEASG00005028548	6
BP	GO:0052547	regulation of peptidase activity	6/139	196/14313	0.0122207	0.317739	0.296295	ENSEASG00005013456/ENSEASG00005020242/ENSEASG00005000516/ENSEASG00005015333/ENSEASG00005000357/ENSEASG00005016930	6
BP	GO:0000002	mitochondrial genome maintenance	2/139	18/14313	0.0129395	0.325172	0.303226	ENSEASG00005010029/ENSEASG00005003673	2
BP	GO:0060561	apoptotic process involved in morphogenesis	2/139	18/14313	0.0129395	0.325172	0.303226	ENSEASG00005009676/ENSEASG00005010780	2
BP	GO:1904263	positive regulation of TORC1 signaling	2/139	18/14313	0.0129395	0.325172	0.303226	ENSEASG00005010029/ENSEASG00005000596	2
BP	GO:0061448	connective tissue development	6/139	199/14313	0.0130931	0.325172	0.303226	ENSEASG00005011763/ENSEASG00005020242/ENSEASG00005014689/ENSEASG00005003055/ENSEASG00005009743/ENSEASG00005010780	6
BP	GO:1901214	regulation of neuron death	5/139	144/14313	0.0131938	0.325172	0.303226	ENSEASG00005023304/ENSEASG00005016829/ENSEASG00005010886/ENSEASG00005010265/ENSEASG00005010433	5
BP	GO:0030198	extracellular matrix organization	6/139	201/14313	0.0136984	0.332238	0.309814	ENSEASG00005023494/ENSEASG00005011418/ENSEASG00005036013/ENSEASG00005017115/ENSEASG00005011325/ENSEASG00005020514	6
BP	GO:0009896	positive regulation of catabolic process	8/139	324/14313	0.0137988	0.332238	0.309814	ENSEASG00005010461/ENSEASG00005014689/ENSEASG00005000357/ENSEASG00005010029/ENSEASG00005016668/ENSEASG00005006866/ENSEASG00005006549/ENSEASG00005018462	8
BP	GO:0042440	pigment metabolic process	3/139	52/14313	0.0140049	0.332238	0.309814	ENSEASG00005024850/ENSEASG00005003977/ENSEASG00005017759	3
BP	GO:0050921	positive regulation of chemotaxis	4/139	96/14313	0.014221	0.332238	0.309814	ENSEASG00005014689/ENSEASG00005010265/ENSEASG00005016930/ENSEASG00005010780	4
BP	GO:0051345	positive regulation of hydrolase activity	8/139	326/14313	0.014273	0.332238	0.309814	ENSEASG00005013456/ENSEASG00005000516/ENSEASG00005015333/ENSEASG00005000357/ENSEASG00005007312/ENSEASG00005025885/ENSEASG00005002495/ENSEASG00005009676	8
BP	GO:0043062	extracellular structure organization	6/139	203/14313	0.014323	0.332238	0.309814	ENSEASG00005023494/ENSEASG00005011418/ENSEASG00005036013/ENSEASG00005017115/ENSEASG00005011325/ENSEASG00005020514	6
BP	GO:0051017	actin filament bundle assembly	4/139	97/14313	0.0147236	0.335186	0.312564	ENSEASG00005017115/ENSEASG00005010265/ENSEASG00005007312/ENSEASG00005001391	4
BP	GO:0010810	regulation of cell-substrate adhesion	5/139	149/14313	0.0151001	0.335186	0.312564	ENSEASG00005012481/ENSEASG00005011418/ENSEASG00005010265/ENSEASG00005016930/ENSEASG00005028548	5
BP	GO:0097435	supramolecular fiber organization	10/139	465/14313	0.0152837	0.335186	0.312564	ENSEASG00005012481/ENSEASG00005012812/ENSEASG00005010368/ENSEASG00005002268/ENSEASG00005017115/ENSEASG00005011325/ENSEASG00005031125/ENSEASG00005010265/ENSEASG00005007312/ENSEASG00005001391	10
BP	GO:0007178	transmembrane receptor protein serine/threonine kinase signaling pathway	7/139	267/14313	0.0154458	0.335186	0.312564	ENSEASG00005006479/ENSEASG00005016263/ENSEASG00005017609/ENSEASG00005008674/ENSEASG00005014689/ENSEASG00005006728/ENSEASG00005010780	7
BP	GO:0061572	actin filament bundle organization	4/139	99/14313	0.0157624	0.335186	0.312564	ENSEASG00005017115/ENSEASG00005010265/ENSEASG00005007312/ENSEASG00005001391	4
BP	GO:0010922	positive regulation of phosphatase activity	2/139	20/14313	0.0158668	0.335186	0.312564	ENSEASG00005007312/ENSEASG00005025885	2
BP	GO:0033622	integrin activation	2/139	20/14313	0.0158668	0.335186	0.312564	ENSEASG00005019986/ENSEASG00005007312	2
BP	GO:0045920	negative regulation of exocytosis	2/139	20/14313	0.0158668	0.335186	0.312564	ENSEASG00005010780/ENSEASG00005002217	2
BP	GO:0070498	interleukin-1-mediated signaling pathway	2/139	20/14313	0.0158668	0.335186	0.312564	ENSEASG00005019196/ENSEASG00005014689	2
BP	GO:1902667	regulation of axon guidance	2/139	20/14313	0.0158668	0.335186	0.312564	ENSEASG00005010265/ENSEASG00005003396	2
BP	GO:0072332	intrinsic apoptotic signaling pathway by p53 class mediator	3/139	56/14313	0.0170818	0.354365	0.330449	ENSEASG00005020242/ENSEASG00005015086/ENSEASG00005014231	3
BP	GO:0032984	protein-containing complex disassembly	5/139	154/14313	0.0171829	0.354365	0.330449	ENSEASG00005010368/ENSEASG00005002268/ENSEASG00005007312/ENSEASG00005006549/ENSEASG00005002217	5
BP	GO:0034248	regulation of cellular amide metabolic process	7/139	274/14313	0.0175541	0.354365	0.330449	ENSEASG00005010461/ENSEASG00005017047/ENSEASG00005019491/ENSEASG00005025885/ENSEASG00005020505/ENSEASG00005010029/ENSEASG00005006549	7
BP	GO:0032481	positive regulation of type I interferon production	3/139	57/14313	0.0179053	0.354365	0.330449	ENSEASG00005019196/ENSEASG00005004589/ENSEASG00005004011	3
BP	GO:0045638	negative regulation of myeloid cell differentiation	3/139	57/14313	0.0179053	0.354365	0.330449	ENSEASG00005017839/ENSEASG00005003055/ENSEASG00005023155	3
BP	GO:0070555	response to interleukin-1	3/139	57/14313	0.0179053	0.354365	0.330449	ENSEASG00005019196/ENSEASG00005014689/ENSEASG00005031125	3
BP	GO:0016241	regulation of macroautophagy	4/139	103/14313	0.0179756	0.354365	0.330449	ENSEASG00005014689/ENSEASG00005000357/ENSEASG00005010029/ENSEASG00005018462	4
BP	GO:0010959	regulation of metal ion transport	6/139	214/14313	0.0181169	0.354365	0.330449	ENSEASG00005005871/ENSEASG00005001924/ENSEASG00005010476/ENSEASG00005019491/ENSEASG00005010896/ENSEASG00005018462	6
BP	GO:0010950	positive regulation of endopeptidase activity	4/139	104/14313	0.0185575	0.354365	0.330449	ENSEASG00005013456/ENSEASG00005000516/ENSEASG00005015333/ENSEASG00005000357	4
BP	GO:0002313	mature B cell differentiation involved in immune response	2/139	22/14313	0.0190487	0.354365	0.330449	ENSEASG00005013834/ENSEASG00005010780	2
BP	GO:0003416	endochondral bone growth	2/139	22/14313	0.0190487	0.354365	0.330449	ENSEASG00005003055/ENSEASG00005009743	2
BP	GO:0034314	Arp2/3 complex-mediated actin nucleation	2/139	22/14313	0.0190487	0.354365	0.330449	ENSEASG00005012481/ENSEASG00005012812	2
BP	GO:0002697	regulation of immune effector process	7/139	279/14313	0.0191796	0.354365	0.330449	ENSEASG00005032502/ENSEASG00005000357/ENSEASG00005010433/ENSEASG00005003055/ENSEASG00005004589/ENSEASG00005010780/ENSEASG00005004011	7
BP	GO:0050778	positive regulation of immune response	8/139	345/14313	0.0193891	0.354365	0.330449	ENSEASG00005032502/ENSEASG00005017831/ENSEASG00005000357/ENSEASG00005010433/ENSEASG00005003055/ENSEASG00005004589/ENSEASG00005010780/ENSEASG00005004643	8
BP	GO:0006885	regulation of pH	3/139	59/14313	0.0196178	0.354365	0.330449	ENSEASG00005014689/ENSEASG00005016668/ENSEASG00005000191	3
BP	GO:0043524	negative regulation of neuron apoptotic process	4/139	106/14313	0.0197563	0.354365	0.330449	ENSEASG00005023304/ENSEASG00005016829/ENSEASG00005010265/ENSEASG00005010433	4
BP	GO:0072331	signal transduction by p53 class mediator	4/139	107/14313	0.0203732	0.354365	0.330449	ENSEASG00005020242/ENSEASG00005015086/ENSEASG00005014231/ENSEASG00005010029	4
BP	GO:0002066	columnar/cuboidal epithelial cell development	3/139	60/14313	0.0205068	0.354365	0.330449	ENSEASG00005003055/ENSEASG00005009743/ENSEASG00005009676	3
BP	GO:0006636	unsaturated fatty acid biosynthetic process	2/139	23/14313	0.0207317	0.354365	0.330449	ENSEASG00005010433/ENSEASG00005008992	2
BP	GO:0007019	microtubule depolymerization	2/139	23/14313	0.0207317	0.354365	0.330449	ENSEASG00005010368/ENSEASG00005002268	2
BP	GO:0009156	ribonucleoside monophosphate biosynthetic process	2/139	23/14313	0.0207317	0.354365	0.330449	ENSEASG00005017759/ENSEASG00005018007	2
BP	GO:0048384	retinoic acid receptor signaling pathway	2/139	23/14313	0.0207317	0.354365	0.330449	ENSEASG00005003055/ENSEASG00005009743	2
BP	GO:0061081	positive regulation of myeloid leukocyte cytokine production involved in immune response	2/139	23/14313	0.0207317	0.354365	0.330449	ENSEASG00005000357/ENSEASG00005004589	2
BP	GO:1902253	regulation of intrinsic apoptotic signaling pathway by p53 class mediator	2/139	23/14313	0.0207317	0.354365	0.330449	ENSEASG00005020242/ENSEASG00005015086	2
BP	GO:0002244	hematopoietic progenitor cell differentiation	4/139	108/14313	0.0210019	0.354365	0.330449	ENSEASG00005021584/ENSEASG00005007312/ENSEASG00005003055/ENSEASG00005010780	4
BP	GO:0009755	hormone-mediated signaling pathway	4/139	108/14313	0.0210019	0.354365	0.330449	ENSEASG00005024850/ENSEASG00005016263/ENSEASG00005019491/ENSEASG00005020505	4
BP	GO:0032956	regulation of actin cytoskeleton organization	6/139	222/14313	0.0212752	0.354365	0.330449	ENSEASG00005012481/ENSEASG00005012812/ENSEASG00005003725/ENSEASG00005010265/ENSEASG00005007312/ENSEASG00005001391	6
BP	GO:0010638	positive regulation of organelle organization	9/139	420/14313	0.0213733	0.354365	0.330449	ENSEASG00005012481/ENSEASG00005012812/ENSEASG00005017115/ENSEASG00005014689/ENSEASG00005010265/ENSEASG00005007312/ENSEASG00005001391/ENSEASG00005018462/ENSEASG00005002217	9
BP	GO:0032637	interleukin-8 production	3/139	61/14313	0.0214177	0.354365	0.330449	ENSEASG00005000357/ENSEASG00005004589/ENSEASG00005016930	3
BP	GO:0032677	regulation of interleukin-8 production	3/139	61/14313	0.0214177	0.354365	0.330449	ENSEASG00005000357/ENSEASG00005004589/ENSEASG00005016930	3
BP	GO:0042770	signal transduction in response to DNA damage	3/139	61/14313	0.0214177	0.354365	0.330449	ENSEASG00005020242/ENSEASG00005014689/ENSEASG00005010029	3
BP	GO:0045087	innate immune response	8/139	354/14313	0.0222227	0.355742	0.331732	ENSEASG00005032502/ENSEASG00005019196/ENSEASG00005013834/ENSEASG00005015333/ENSEASG00005004589/ENSEASG00005004351/ENSEASG00005010780/ENSEASG00005004011	8
BP	GO:0071345	cellular response to cytokine stimulus	10/139	494/14313	0.0222569	0.355742	0.331732	ENSEASG00005016263/ENSEASG00005019196/ENSEASG00005013834/ENSEASG00005014689/ENSEASG00005031125/ENSEASG00005009743/ENSEASG00005010780/ENSEASG00005028548/ENSEASG00005004011/ENSEASG00005029815	10
BP	GO:0002444	myeloid leukocyte mediated immunity	3/139	62/14313	0.0223505	0.355742	0.331732	ENSEASG00005010433/ENSEASG00005004589/ENSEASG00005010780	3
BP	GO:0030004	cellular monovalent inorganic cation homeostasis	3/139	62/14313	0.0223505	0.355742	0.331732	ENSEASG00005014689/ENSEASG00005016668/ENSEASG00005000191	3
BP	GO:0050768	negative regulation of neurogenesis	5/139	165/14313	0.0224157	0.355742	0.331732	ENSEASG00005020834/ENSEASG00005010461/ENSEASG00005010404/ENSEASG00005010265/ENSEASG00005003396	5
BP	GO:0061037	negative regulation of cartilage development	2/139	24/14313	0.0224744	0.355742	0.331732	ENSEASG00005003055/ENSEASG00005009743	2
BP	GO:0031334	positive regulation of protein-containing complex assembly	5/139	166/14313	0.0229373	0.355742	0.331732	ENSEASG00005012481/ENSEASG00005012812/ENSEASG00005017115/ENSEASG00005007312/ENSEASG00005001391	5
BP	GO:0010952	positive regulation of peptidase activity	4/139	111/14313	0.022959	0.355742	0.331732	ENSEASG00005013456/ENSEASG00005000516/ENSEASG00005015333/ENSEASG00005000357	4
BP	GO:0031347	regulation of defense response	9/139	426/14313	0.0231691	0.355742	0.331732	ENSEASG00005014689/ENSEASG00005015333/ENSEASG00005000357/ENSEASG00005010433/ENSEASG00005004589/ENSEASG00005016930/ENSEASG00005010780/ENSEASG00005004011/ENSEASG00005013743	9
BP	GO:0071363	cellular response to growth factor stimulus	9/139	426/14313	0.0231691	0.355742	0.331732	ENSEASG00005020242/ENSEASG00005006479/ENSEASG00005017609/ENSEASG00005036013/ENSEASG00005008674/ENSEASG00005014689/ENSEASG00005010265/ENSEASG00005006728/ENSEASG00005010780	9
BP	GO:0002690	positive regulation of leukocyte chemotaxis	3/139	63/14313	0.0233051	0.355742	0.331732	ENSEASG00005014689/ENSEASG00005016930/ENSEASG00005010780	3
BP	GO:0032088	negative regulation of NF-kappaB transcription factor activity	3/139	63/14313	0.0233051	0.355742	0.331732	ENSEASG00005019196/ENSEASG00005010780/ENSEASG00005004011	3
BP	GO:1901215	negative regulation of neuron death	4/139	112/14313	0.0236353	0.357626	0.333489	ENSEASG00005023304/ENSEASG00005016829/ENSEASG00005010265/ENSEASG00005010433	4
BP	GO:0098868	bone growth	2/139	25/14313	0.0242754	0.357626	0.333489	ENSEASG00005003055/ENSEASG00005009743	2
BP	GO:0034404	nucleobase-containing small molecule biosynthetic process	3/139	64/14313	0.0242817	0.357626	0.333489	ENSEASG00005017759/ENSEASG00005009333/ENSEASG00005018007	3
BP	GO:0070374	positive regulation of ERK1 and ERK2 cascade	4/139	113/14313	0.0243235	0.357626	0.333489	ENSEASG00005020242/ENSEASG00005014689/ENSEASG00005000357/ENSEASG00005010265	4
BP	GO:0006417	regulation of translation	6/139	229/14313	0.0243289	0.357626	0.333489	ENSEASG00005010461/ENSEASG00005019491/ENSEASG00005025885/ENSEASG00005020505/ENSEASG00005010029/ENSEASG00005006549	6
BP	GO:0022411	cellular component disassembly	7/139	294/14313	0.0246855	0.357626	0.333489	ENSEASG00005010368/ENSEASG00005002268/ENSEASG00005017115/ENSEASG00005007312/ENSEASG00005006549/ENSEASG00005018462/ENSEASG00005002217	7
BP	GO:0032103	positive regulation of response to external stimulus	7/139	295/14313	0.0250875	0.357626	0.333489	ENSEASG00005014689/ENSEASG00005015333/ENSEASG00005000357/ENSEASG00005010265/ENSEASG00005010433/ENSEASG00005016930/ENSEASG00005010780	7
BP	GO:0097190	apoptotic signaling pathway	9/139	434/14313	0.0257289	0.357626	0.333489	ENSEASG00005013456/ENSEASG00005020242/ENSEASG00005020834/ENSEASG00005015086/ENSEASG00005016829/ENSEASG00005014231/ENSEASG00005010265/ENSEASG00005016930/ENSEASG00005010780	9
BP	GO:0043065	positive regulation of apoptotic process	8/139	365/14313	0.0260701	0.357626	0.333489	ENSEASG00005013456/ENSEASG00005020834/ENSEASG00005000516/ENSEASG00005014231/ENSEASG00005015333/ENSEASG00005000357/ENSEASG00005009743/ENSEASG00005009676	8
BP	GO:0006506	GPI anchor biosynthetic process	2/139	26/14313	0.0261335	0.357626	0.333489	ENSEASG00005025229/ENSEASG00005023390	2
BP	GO:0009124	nucleoside monophosphate biosynthetic process	2/139	26/14313	0.0261335	0.357626	0.333489	ENSEASG00005017759/ENSEASG00005018007	2
BP	GO:0030194	positive regulation of blood coagulation	2/139	26/14313	0.0261335	0.357626	0.333489	ENSEASG00005007312/ENSEASG00005016930	2
BP	GO:0035307	positive regulation of protein dephosphorylation	2/139	26/14313	0.0261335	0.357626	0.333489	ENSEASG00005025885/ENSEASG00005004643	2
BP	GO:0043300	regulation of leukocyte degranulation	2/139	26/14313	0.0261335	0.357626	0.333489	ENSEASG00005010433/ENSEASG00005010780	2
BP	GO:0050918	positive chemotaxis	2/139	26/14313	0.0261335	0.357626	0.333489	ENSEASG00005010265/ENSEASG00005009676	2
BP	GO:1900048	positive regulation of hemostasis	2/139	26/14313	0.0261335	0.357626	0.333489	ENSEASG00005007312/ENSEASG00005016930	2
BP	GO:2000647	negative regulation of stem cell proliferation	2/139	26/14313	0.0261335	0.357626	0.333489	ENSEASG00005020834/ENSEASG00005009743	2
BP	GO:0006813	potassium ion transport	5/139	172/14313	0.0262321	0.357626	0.333489	ENSEASG00005013450/ENSEASG00005010476/ENSEASG00005017283/ENSEASG00005000191/ENSEASG00005002217	5
BP	GO:0030838	positive regulation of actin filament polymerization	3/139	66/14313	0.0263005	0.357626	0.333489	ENSEASG00005012481/ENSEASG00005012812/ENSEASG00005001391	3
BP	GO:0051656	establishment of organelle localization	6/139	234/14313	0.0266818	0.360502	0.336171	ENSEASG00005024850/ENSEASG00005002268/ENSEASG00005010433/ENSEASG00005009676/ENSEASG00005001391/ENSEASG00005002217	6
BP	GO:0043068	positive regulation of programmed cell death	8/139	367/14313	0.0268167	0.360502	0.336171	ENSEASG00005013456/ENSEASG00005020834/ENSEASG00005000516/ENSEASG00005014231/ENSEASG00005015333/ENSEASG00005000357/ENSEASG00005009743/ENSEASG00005009676	8
BP	GO:0002573	myeloid leukocyte differentiation	5/139	174/14313	0.0273942	0.363297	0.338778	ENSEASG00005006728/ENSEASG00005010433/ENSEASG00005003055/ENSEASG00005010780/ENSEASG00005023155	5
BP	GO:0070848	response to growth factor	9/139	439/14313	0.0274275	0.363297	0.338778	ENSEASG00005020242/ENSEASG00005006479/ENSEASG00005017609/ENSEASG00005036013/ENSEASG00005008674/ENSEASG00005014689/ENSEASG00005010265/ENSEASG00005006728/ENSEASG00005010780	9
BP	GO:0002335	mature B cell differentiation	2/139	27/14313	0.0280473	0.363297	0.338778	ENSEASG00005013834/ENSEASG00005010780	2
BP	GO:0006505	GPI anchor metabolic process	2/139	27/14313	0.0280473	0.363297	0.338778	ENSEASG00005025229/ENSEASG00005023390	2
BP	GO:0043330	response to exogenous dsRNA	2/139	27/14313	0.0280473	0.363297	0.338778	ENSEASG00005014689/ENSEASG00005004589	2
BP	GO:0099024	plasma membrane invagination	2/139	27/14313	0.0280473	0.363297	0.338778	ENSEASG00005012525/ENSEASG00005001391	2
BP	GO:0010942	positive regulation of cell death	8/139	371/14313	0.0283545	0.363297	0.338778	ENSEASG00005013456/ENSEASG00005020834/ENSEASG00005000516/ENSEASG00005014231/ENSEASG00005015333/ENSEASG00005000357/ENSEASG00005009743/ENSEASG00005009676	8
BP	GO:0002286	T cell activation involved in immune response	3/139	68/14313	0.0284066	0.363297	0.338778	ENSEASG00005013044/ENSEASG00005017115/ENSEASG00005003055	3
BP	GO:2001237	negative regulation of extrinsic apoptotic signaling pathway	3/139	68/14313	0.0284066	0.363297	0.338778	ENSEASG00005020834/ENSEASG00005010265/ENSEASG00005016930	3
BP	GO:1902107	positive regulation of leukocyte differentiation	4/139	119/14313	0.0287074	0.365171	0.340525	ENSEASG00005010433/ENSEASG00005003055/ENSEASG00005010780/ENSEASG00005023155	4
BP	GO:0098662	inorganic cation transmembrane transport	9/139	444/14313	0.0292041	0.369502	0.344564	ENSEASG00005005871/ENSEASG00005013456/ENSEASG00005001924/ENSEASG00005010476/ENSEASG00005010896/ENSEASG00005017283/ENSEASG00005016668/ENSEASG00005000191/ENSEASG00005018462	9
BP	GO:0001843	neural tube closure	3/139	69/14313	0.0294923	0.369882	0.344918	ENSEASG00005003055/ENSEASG00005009743/ENSEASG00005009676	3
BP	GO:0031076	embryonic camera-type eye development	2/139	28/14313	0.0300158	0.369882	0.344918	ENSEASG00005003055/ENSEASG00005009743	2
BP	GO:0046839	phospholipid dephosphorylation	2/139	28/14313	0.0300158	0.369882	0.344918	ENSEASG00005016280/ENSEASG00005010404	2
BP	GO:0050820	positive regulation of coagulation	2/139	28/14313	0.0300158	0.369882	0.344918	ENSEASG00005007312/ENSEASG00005016930	2
BP	GO:0051926	negative regulation of calcium ion transport	2/139	28/14313	0.0300158	0.369882	0.344918	ENSEASG00005010896/ENSEASG00005018462	2
BP	GO:0060606	tube closure	3/139	70/14313	0.0305998	0.370347	0.345352	ENSEASG00005003055/ENSEASG00005009743/ENSEASG00005009676	3
BP	GO:0009725	response to hormone	8/139	377/14313	0.0307743	0.370347	0.345352	ENSEASG00005024850/ENSEASG00005016263/ENSEASG00005000516/ENSEASG00005014689/ENSEASG00005019491/ENSEASG00005003055/ENSEASG00005020505/ENSEASG00005010029	8
BP	GO:0045665	negative regulation of neuron differentiation	4/139	122/14313	0.0310644	0.370347	0.345352	ENSEASG00005010461/ENSEASG00005010404/ENSEASG00005010265/ENSEASG00005003396	4
BP	GO:0051961	negative regulation of nervous system development	5/139	180/14313	0.0310757	0.370347	0.345352	ENSEASG00005020834/ENSEASG00005010461/ENSEASG00005010404/ENSEASG00005010265/ENSEASG00005003396	5
BP	GO:0032870	cellular response to hormone stimulus	7/139	310/14313	0.0316654	0.370347	0.345352	ENSEASG00005024850/ENSEASG00005016263/ENSEASG00005000516/ENSEASG00005014689/ENSEASG00005019491/ENSEASG00005003055/ENSEASG00005020505	7
BP	GO:0022409	positive regulation of cell-cell adhesion	5/139	181/14313	0.031718	0.370347	0.345352	ENSEASG00005020242/ENSEASG00005019196/ENSEASG00005012525/ENSEASG00005010255/ENSEASG00005003055	5
BP	GO:0042060	wound healing	6/139	244/14313	0.0318312	0.370347	0.345352	ENSEASG00005020242/ENSEASG00005019986/ENSEASG00005007312/ENSEASG00005009676/ENSEASG00005016930/ENSEASG00005013743	6
BP	GO:0002068	glandular epithelial cell development	2/139	29/14313	0.0320375	0.370347	0.345352	ENSEASG00005003055/ENSEASG00005009743	2
BP	GO:0032506	cytokinetic process	2/139	29/14313	0.0320375	0.370347	0.345352	ENSEASG00005001391/ENSEASG00005002217	2
BP	GO:0045744	negative regulation of G protein-coupled receptor signaling pathway	2/139	29/14313	0.0320375	0.370347	0.345352	ENSEASG00005006853/ENSEASG00005007312	2
BP	GO:0060351	cartilage development involved in endochondral bone morphogenesis	2/139	29/14313	0.0320375	0.370347	0.345352	ENSEASG00005003055/ENSEASG00005009743	2
BP	GO:1902229	regulation of intrinsic apoptotic signaling pathway in response to DNA damage	2/139	29/14313	0.0320375	0.370347	0.345352	ENSEASG00005020242/ENSEASG00005015086	2
BP	GO:0110053	regulation of actin filament organization	5/139	182/14313	0.0323686	0.370347	0.345352	ENSEASG00005012481/ENSEASG00005012812/ENSEASG00005010265/ENSEASG00005007312/ENSEASG00005001391	5
BP	GO:0007159	leukocyte cell-cell adhesion	6/139	245/14313	0.0323794	0.370347	0.345352	ENSEASG00005020242/ENSEASG00005019986/ENSEASG00005019196/ENSEASG00005013044/ENSEASG00005003055/ENSEASG00005009676	6
BP	GO:0008064	regulation of actin polymerization or depolymerization	4/139	124/14313	0.0326973	0.370347	0.345352	ENSEASG00005012481/ENSEASG00005012812/ENSEASG00005007312/ENSEASG00005001391	4
BP	GO:0030832	regulation of actin filament length	4/139	124/14313	0.0326973	0.370347	0.345352	ENSEASG00005012481/ENSEASG00005012812/ENSEASG00005007312/ENSEASG00005001391	4
BP	GO:0008037	cell recognition	3/139	72/14313	0.0328797	0.370347	0.345352	ENSEASG00005032502/ENSEASG00005012525/ENSEASG00005010265	3
BP	GO:0016311	dephosphorylation	6/139	246/14313	0.0329337	0.370347	0.345352	ENSEASG00005016280/ENSEASG00005010404/ENSEASG00005007312/ENSEASG00005025885/ENSEASG00005010255/ENSEASG00005004643	6
BP	GO:0070588	calcium ion transmembrane transport	5/139	183/14313	0.0330276	0.370347	0.345352	ENSEASG00005005871/ENSEASG00005013456/ENSEASG00005001924/ENSEASG00005010896/ENSEASG00005018462	5
BP	GO:0009611	response to wounding	7/139	314/14313	0.0335983	0.371924	0.346822	ENSEASG00005020242/ENSEASG00005019986/ENSEASG00005016829/ENSEASG00005007312/ENSEASG00005009676/ENSEASG00005016930/ENSEASG00005013743	7
BP	GO:0010977	negative regulation of neuron projection development	3/139	73/14313	0.0340521	0.371924	0.346822	ENSEASG00005010404/ENSEASG00005010265/ENSEASG00005003396	3
BP	GO:0033628	regulation of cell adhesion mediated by integrin	2/139	30/14313	0.0341113	0.371924	0.346822	ENSEASG00005019986/ENSEASG00005016930	2
BP	GO:0048260	positive regulation of receptor-mediated endocytosis	2/139	30/14313	0.0341113	0.371924	0.346822	ENSEASG00005015086/ENSEASG00005016930	2
BP	GO:1900026	positive regulation of substrate adhesion-dependent cell spreading	2/139	30/14313	0.0341113	0.371924	0.346822	ENSEASG00005012481/ENSEASG00005010265	2
BP	GO:1901532	regulation of hematopoietic progenitor cell differentiation	2/139	30/14313	0.0341113	0.371924	0.346822	ENSEASG00005003055/ENSEASG00005010780	2
BP	GO:0002065	columnar/cuboidal epithelial cell differentiation	4/139	127/14313	0.0352396	0.379055	0.353472	ENSEASG00005003055/ENSEASG00005009743/ENSEASG00005009676/ENSEASG00005016930	4
BP	GO:0045055	regulated exocytosis	4/139	127/14313	0.0352396	0.379055	0.353472	ENSEASG00005010433/ENSEASG00005007312/ENSEASG00005009676/ENSEASG00005010780	4
BP	GO:0014020	primary neural tube formation	3/139	74/14313	0.035246	0.379055	0.353472	ENSEASG00005003055/ENSEASG00005009743/ENSEASG00005009676	3
BP	GO:0044089	positive regulation of cellular component biogenesis	8/139	388/14313	0.0355735	0.380846	0.355142	ENSEASG00005012481/ENSEASG00005036013/ENSEASG00005012812/ENSEASG00005017115/ENSEASG00005010265/ENSEASG00005007312/ENSEASG00005001391/ENSEASG00005002217	8
BP	GO:0042149	cellular response to glucose starvation	2/139	31/14313	0.0362361	0.38446	0.358513	ENSEASG00005014231/ENSEASG00005010029	2
BP	GO:0042771	intrinsic apoptotic signaling pathway in response to DNA damage by p53 class mediator	2/139	31/14313	0.0362361	0.38446	0.358513	ENSEASG00005020242/ENSEASG00005015086	2
BP	GO:0010608	posttranscriptional regulation of gene expression	7/139	320/14313	0.036643	0.387042	0.36092	ENSEASG00005010461/ENSEASG00005007286/ENSEASG00005019491/ENSEASG00005025885/ENSEASG00005020505/ENSEASG00005010029/ENSEASG00005006549	7
BP	GO:0042742	defense response to bacterium	4/139	129/14313	0.0369965	0.389039	0.362782	ENSEASG00005013834/ENSEASG00005000357/ENSEASG00005016930/ENSEASG00005000191	4
BP	GO:0060627	regulation of vesicle-mediated transport	7/139	322/14313	0.0376972	0.394653	0.368018	ENSEASG00005032502/ENSEASG00005003725/ENSEASG00005015086/ENSEASG00005010433/ENSEASG00005016930/ENSEASG00005010780/ENSEASG00005002217	7
BP	GO:0002762	negative regulation of myeloid leukocyte differentiation	2/139	32/14313	0.0384107	0.396854	0.37007	ENSEASG00005003055/ENSEASG00005023155	2
BP	GO:0043331	response to dsRNA	2/139	32/14313	0.0384107	0.396854	0.37007	ENSEASG00005014689/ENSEASG00005004589	2
BP	GO:0071675	regulation of mononuclear cell migration	2/139	32/14313	0.0384107	0.396854	0.37007	ENSEASG00005014689/ENSEASG00005016930	2
BP	GO:0051271	negative regulation of cellular component movement	5/139	191/14313	0.038601	0.397087	0.370287	ENSEASG00005016263/ENSEASG00005020834/ENSEASG00005010265/ENSEASG00005010255/ENSEASG00005016930	5
BP	GO:0043269	regulation of ion transport	7/139	324/14313	0.0387713	0.397112	0.370311	ENSEASG00005005871/ENSEASG00005001924/ENSEASG00005010476/ENSEASG00005019491/ENSEASG00005010433/ENSEASG00005010896/ENSEASG00005018462	7
BP	GO:0051640	organelle localization	7/139	325/14313	0.0393158	0.399435	0.372477	ENSEASG00005024850/ENSEASG00005002268/ENSEASG00005010433/ENSEASG00005007312/ENSEASG00005009676/ENSEASG00005001391/ENSEASG00005002217	7
BP	GO:0016236	macroautophagy	5/139	192/14313	0.0393357	0.399435	0.372477	ENSEASG00005000516/ENSEASG00005014689/ENSEASG00005000357/ENSEASG00005010029/ENSEASG00005018462	5
BP	GO:0040013	negative regulation of locomotion	5/139	193/14313	0.040079	0.400582	0.373546	ENSEASG00005016263/ENSEASG00005020834/ENSEASG00005010265/ENSEASG00005010255/ENSEASG00005016930	5
BP	GO:1904062	regulation of cation transmembrane transport	5/139	193/14313	0.040079	0.400582	0.373546	ENSEASG00005005871/ENSEASG00005001924/ENSEASG00005010476/ENSEASG00005010896/ENSEASG00005018462	5
BP	GO:0098660	inorganic ion transmembrane transport	9/139	471/14313	0.0402109	0.400582	0.373546	ENSEASG00005005871/ENSEASG00005013456/ENSEASG00005001924/ENSEASG00005010476/ENSEASG00005010896/ENSEASG00005017283/ENSEASG00005016668/ENSEASG00005000191/ENSEASG00005018462	9
BP	GO:0030162	regulation of proteolysis	8/139	398/14313	0.0403569	0.400582	0.373546	ENSEASG00005013456/ENSEASG00005020242/ENSEASG00005000516/ENSEASG00005017047/ENSEASG00005015333/ENSEASG00005000357/ENSEASG00005016930/ENSEASG00005004011	8
BP	GO:0009161	ribonucleoside monophosphate metabolic process	2/139	33/14313	0.0406338	0.400582	0.373546	ENSEASG00005017759/ENSEASG00005018007	2
BP	GO:0010324	membrane invagination	2/139	33/14313	0.0406338	0.400582	0.373546	ENSEASG00005012525/ENSEASG00005001391	2
BP	GO:0048009	insulin-like growth factor receptor signaling pathway	2/139	33/14313	0.0406338	0.400582	0.373546	ENSEASG00005006479/ENSEASG00005014689	2
BP	GO:0032649	regulation of interferon-gamma production	3/139	79/14313	0.0415355	0.407772	0.380251	ENSEASG00005013834/ENSEASG00005003055/ENSEASG00005009676	3
BP	GO:0006914	autophagy	7/139	331/14313	0.0426886	0.41098	0.383242	ENSEASG00005000516/ENSEASG00005014689/ENSEASG00005000357/ENSEASG00005010029/ENSEASG00005006866/ENSEASG00005018462/ENSEASG00005002217	7
BP	GO:0061919	process utilizing autophagic mechanism	7/139	331/14313	0.0426886	0.41098	0.383242	ENSEASG00005000516/ENSEASG00005014689/ENSEASG00005000357/ENSEASG00005010029/ENSEASG00005006866/ENSEASG00005018462/ENSEASG00005002217	7
BP	GO:0001841	neural tube formation	3/139	80/14313	0.0428569	0.41098	0.383242	ENSEASG00005003055/ENSEASG00005009743/ENSEASG00005009676	3
BP	GO:0032609	interferon-gamma production	3/139	80/14313	0.0428569	0.41098	0.383242	ENSEASG00005013834/ENSEASG00005003055/ENSEASG00005009676	3
BP	GO:0061082	myeloid leukocyte cytokine production	2/139	34/14313	0.0429045	0.41098	0.383242	ENSEASG00005000357/ENSEASG00005004589	2
BP	GO:0140374	antiviral innate immune response	2/139	34/14313	0.0429045	0.41098	0.383242	ENSEASG00005015333/ENSEASG00005004589	2
BP	GO:0007015	actin filament organization	6/139	264/14313	0.0439806	0.419456	0.391147	ENSEASG00005012481/ENSEASG00005012812/ENSEASG00005017115/ENSEASG00005010265/ENSEASG00005007312/ENSEASG00005001391	6
BP	GO:0035303	regulation of dephosphorylation	3/139	81/14313	0.0441991	0.419456	0.391147	ENSEASG00005007312/ENSEASG00005025885/ENSEASG00005004643	3
BP	GO:0051924	regulation of calcium ion transport	4/139	137/14313	0.0445223	0.419456	0.391147	ENSEASG00005005871/ENSEASG00005001924/ENSEASG00005010896/ENSEASG00005018462	4
BP	GO:0015672	monovalent inorganic cation transport	7/139	335/14313	0.0450386	0.419456	0.391147	ENSEASG00005013450/ENSEASG00005010476/ENSEASG00005019491/ENSEASG00005017283/ENSEASG00005016668/ENSEASG00005000191/ENSEASG00005002217	7
BP	GO:1902743	regulation of lamellipodium organization	2/139	35/14313	0.0452215	0.419456	0.391147	ENSEASG00005012481/ENSEASG00005020242	2
BP	GO:1903432	regulation of TORC1 signaling	2/139	35/14313	0.0452215	0.419456	0.391147	ENSEASG00005010029/ENSEASG00005000596	2
BP	GO:0002221	pattern recognition receptor signaling pathway	4/139	138/14313	0.0455191	0.419456	0.391147	ENSEASG00005019196/ENSEASG00005000357/ENSEASG00005004589/ENSEASG00005004011	4
BP	GO:0007179	transforming growth factor beta receptor signaling pathway	4/139	138/14313	0.0455191	0.419456	0.391147	ENSEASG00005006479/ENSEASG00005008674/ENSEASG00005006728/ENSEASG00005010780	4
BP	GO:0008154	actin polymerization or depolymerization	4/139	138/14313	0.0455191	0.419456	0.391147	ENSEASG00005012481/ENSEASG00005012812/ENSEASG00005007312/ENSEASG00005001391	4
BP	GO:0002688	regulation of leukocyte chemotaxis	3/139	82/14313	0.0455622	0.419456	0.391147	ENSEASG00005014689/ENSEASG00005016930/ENSEASG00005010780	3
BP	GO:0030029	actin filament-based process	9/139	484/14313	0.0464044	0.425554	0.396833	ENSEASG00005005871/ENSEASG00005012481/ENSEASG00005012812/ENSEASG00005003725/ENSEASG00005017115/ENSEASG00005031125/ENSEASG00005010265/ENSEASG00005007312/ENSEASG00005001391	9
BP	GO:0017148	negative regulation of translation	3/139	83/14313	0.0469461	0.427209	0.398376	ENSEASG00005010461/ENSEASG00005010029/ENSEASG00005006549	3
BP	GO:1901222	regulation of NIK/NF-kappaB signaling	3/139	83/14313	0.0469461	0.427209	0.398376	ENSEASG00005019196/ENSEASG00005000357/ENSEASG00005010780	3
BP	GO:0006897	endocytosis	6/139	270/14313	0.0481228	0.43624	0.406797	ENSEASG00005008968/ENSEASG00005032502/ENSEASG00005015086/ENSEASG00005012525/ENSEASG00005009676/ENSEASG00005016930	6
BP	GO:0052126	movement in host environment	3/139	84/14313	0.0483505	0.436631	0.407162	ENSEASG00005032502/ENSEASG00005010265/ENSEASG00005002217	3
BP	GO:0062197	cellular response to chemical stress	5/139	205/14313	0.0496664	0.438062	0.408497	ENSEASG00005008674/ENSEASG00005016829/ENSEASG00005014689/ENSEASG00005010029/ENSEASG00005017283	5
BP	GO:0002761	regulation of myeloid leukocyte differentiation	3/139	85/14313	0.0497755	0.438062	0.408497	ENSEASG00005010433/ENSEASG00005003055/ENSEASG00005023155	3
BP	GO:0043487	regulation of RNA stability	3/139	85/14313	0.0497755	0.438062	0.408497	ENSEASG00005010461/ENSEASG00005007286/ENSEASG00005006549	3
BP	GO:0001881	receptor recycling	2/139	37/14313	0.0499902	0.438062	0.408497	ENSEASG00005000516/ENSEASG00005009676	2
BP	GO:0030516	regulation of axon extension	2/139	37/14313	0.0499902	0.438062	0.408497	ENSEASG00005010265/ENSEASG00005003396	2
BP	GO:0032233	positive regulation of actin filament bundle assembly	2/139	37/14313	0.0499902	0.438062	0.408497	ENSEASG00005010265/ENSEASG00005007312	2
BP	GO:0045646	regulation of erythrocyte differentiation	2/139	37/14313	0.0499902	0.438062	0.408497	ENSEASG00005017839/ENSEASG00005010780	2
BP	GO:0071260	cellular response to mechanical stimulus	2/139	37/14313	0.0499902	0.438062	0.408497	ENSEASG00005016829/ENSEASG00005014689	2
BP	GO:0006644	phospholipid metabolic process	6/139	273/14313	0.0502817	0.438991	0.409363	ENSEASG00005010404/ENSEASG00005025229/ENSEASG00005023390/ENSEASG00005010433/ENSEASG00005000347/ENSEASG00005007312	6
BP	GO:0061014	positive regulation of mRNA catabolic process	2/139	38/14313	0.0524398	0.441563	0.411761	ENSEASG00005010461/ENSEASG00005006549	2
BP	GO:0010811	positive regulation of cell-substrate adhesion	3/139	88/14313	0.0541721	0.441563	0.411761	ENSEASG00005012481/ENSEASG00005011418/ENSEASG00005010265	3
BP	GO:0032273	positive regulation of protein polymerization	3/139	88/14313	0.0541721	0.441563	0.411761	ENSEASG00005012481/ENSEASG00005012812/ENSEASG00005001391	3
BP	GO:0071214	cellular response to abiotic stimulus	5/139	211/14313	0.0549259	0.441563	0.411761	ENSEASG00005001051/ENSEASG00005016829/ENSEASG00005014689/ENSEASG00005015333/ENSEASG00005017283	5
BP	GO:0104004	cellular response to environmental stimulus	5/139	211/14313	0.0549259	0.441563	0.411761	ENSEASG00005001051/ENSEASG00005016829/ENSEASG00005014689/ENSEASG00005015333/ENSEASG00005017283	5
BP	GO:0009123	nucleoside monophosphate metabolic process	2/139	39/14313	0.0549314	0.441563	0.411761	ENSEASG00005017759/ENSEASG00005018007	2
BP	GO:0050829	defense response to Gram-negative bacterium	2/139	39/14313	0.0549314	0.441563	0.411761	ENSEASG00005000357/ENSEASG00005016930	2
BP	GO:1904063	negative regulation of cation transmembrane transport	2/139	39/14313	0.0549314	0.441563	0.411761	ENSEASG00005010896/ENSEASG00005018462	2
BP	GO:0030036	actin cytoskeleton organization	8/139	427/14313	0.0566014	0.441563	0.411761	ENSEASG00005012481/ENSEASG00005012812/ENSEASG00005003725/ENSEASG00005017115/ENSEASG00005031125/ENSEASG00005010265/ENSEASG00005007312/ENSEASG00005001391	8
BP	GO:0010812	negative regulation of cell-substrate adhesion	2/139	40/14313	0.057464	0.441563	0.411761	ENSEASG00005016930/ENSEASG00005028548	2
BP	GO:0015804	neutral amino acid transport	2/139	40/14313	0.057464	0.441563	0.411761	ENSEASG00005004062/ENSEASG00005023507	2
BP	GO:0034198	cellular response to amino acid starvation	2/139	40/14313	0.057464	0.441563	0.411761	ENSEASG00005014689/ENSEASG00005010029	2
BP	GO:0046470	phosphatidylcholine metabolic process	2/139	40/14313	0.057464	0.441563	0.411761	ENSEASG00005010433/ENSEASG00005000347	2
BP	GO:0070972	protein localization to endoplasmic reticulum	2/139	40/14313	0.057464	0.441563	0.411761	ENSEASG00005005871/ENSEASG00005025885	2
BP	GO:0034765	regulation of ion transmembrane transport	5/139	214/14313	0.0576726	0.441563	0.411761	ENSEASG00005005871/ENSEASG00005001924/ENSEASG00005010476/ENSEASG00005010896/ENSEASG00005018462	5
BP	GO:0022604	regulation of cell morphogenesis	6/139	283/14313	0.0579043	0.441563	0.411761	ENSEASG00005012481/ENSEASG00005020242/ENSEASG00005003725/ENSEASG00005010265/ENSEASG00005003396/ENSEASG00005028548	6
BP	GO:1903706	regulation of hemopoiesis	6/139	283/14313	0.0579043	0.441563	0.411761	ENSEASG00005017839/ENSEASG00005010433/ENSEASG00005003055/ENSEASG00005009743/ENSEASG00005010780/ENSEASG00005023155	6
BP	GO:0010506	regulation of autophagy	5/139	215/14313	0.0586054	0.441563	0.411761	ENSEASG00005014689/ENSEASG00005000357/ENSEASG00005010029/ENSEASG00005006866/ENSEASG00005018462	5
BP	GO:0006935	chemotaxis	7/139	357/14313	0.0594475	0.441563	0.411761	ENSEASG00005036013/ENSEASG00005014689/ENSEASG00005010265/ENSEASG00005009676/ENSEASG00005003396/ENSEASG00005016930/ENSEASG00005010780	7
BP	GO:1901699	cellular response to nitrogen compound	7/139	357/14313	0.0594475	0.441563	0.411761	ENSEASG00005001924/ENSEASG00005020834/ENSEASG00005000516/ENSEASG00005014689/ENSEASG00005000357/ENSEASG00005004589/ENSEASG00005010029	7
BP	GO:0016054	organic acid catabolic process	4/139	151/14313	0.0596052	0.441563	0.411761	ENSEASG00005004647/ENSEASG00005020242/ENSEASG00005015925/ENSEASG00005010029	4
BP	GO:0046395	carboxylic acid catabolic process	4/139	151/14313	0.0596052	0.441563	0.411761	ENSEASG00005004647/ENSEASG00005020242/ENSEASG00005015925/ENSEASG00005010029	4
BP	GO:0009119	ribonucleoside metabolic process	2/139	41/14313	0.0600367	0.441563	0.411761	ENSEASG00005017759/ENSEASG00005018007	2
BP	GO:0038202	TORC1 signaling	2/139	41/14313	0.0600367	0.441563	0.411761	ENSEASG00005010029/ENSEASG00005000596	2
BP	GO:0051453	regulation of intracellular pH	2/139	41/14313	0.0600367	0.441563	0.411761	ENSEASG00005016668/ENSEASG00005000191	2
BP	GO:0070527	platelet aggregation	2/139	41/14313	0.0600367	0.441563	0.411761	ENSEASG00005019986/ENSEASG00005007312	2
BP	GO:0035051	cardiocyte differentiation	3/139	92/14313	0.060314	0.441563	0.411761	ENSEASG00005014689/ENSEASG00005011325/ENSEASG00005003055	3
BP	GO:0050729	positive regulation of inflammatory response	3/139	92/14313	0.060314	0.441563	0.411761	ENSEASG00005015333/ENSEASG00005010433/ENSEASG00005016930	3
BP	GO:0044282	small molecule catabolic process	5/139	217/14313	0.0604971	0.441563	0.411761	ENSEASG00005004647/ENSEASG00005020242/ENSEASG00005015925/ENSEASG00005010029/ENSEASG00005018007	5
BP	GO:1901652	response to peptide	5/139	217/14313	0.0604971	0.441563	0.411761	ENSEASG00005001924/ENSEASG00005000516/ENSEASG00005014689/ENSEASG00005000357/ENSEASG00005010029	5
BP	GO:0030258	lipid modification	4/139	152/14313	0.0607748	0.441563	0.411761	ENSEASG00005004647/ENSEASG00005016280/ENSEASG00005010404/ENSEASG00005010029	4
BP	GO:0051493	regulation of cytoskeleton organization	7/139	359/14313	0.0608838	0.441563	0.411761	ENSEASG00005012481/ENSEASG00005012812/ENSEASG00005003725/ENSEASG00005010265/ENSEASG00005007312/ENSEASG00005001391/ENSEASG00005002217	7
BP	GO:0038061	NIK/NF-kappaB signaling	3/139	93/14313	0.0618985	0.441563	0.411761	ENSEASG00005019196/ENSEASG00005000357/ENSEASG00005010780	3
BP	GO:0051216	cartilage development	4/139	153/14313	0.0619566	0.441563	0.411761	ENSEASG00005020242/ENSEASG00005014689/ENSEASG00005003055/ENSEASG00005009743	4
BP	GO:0042330	taxis	7/139	361/14313	0.0623413	0.441563	0.411761	ENSEASG00005036013/ENSEASG00005014689/ENSEASG00005010265/ENSEASG00005009676/ENSEASG00005003396/ENSEASG00005016930/ENSEASG00005010780	7
BP	GO:0032008	positive regulation of TOR signaling	2/139	42/14313	0.0626483	0.441563	0.411761	ENSEASG00005010029/ENSEASG00005000596	2
BP	GO:0033559	unsaturated fatty acid metabolic process	2/139	42/14313	0.0626483	0.441563	0.411761	ENSEASG00005010433/ENSEASG00005008992	2
BP	GO:0043299	leukocyte degranulation	2/139	42/14313	0.0626483	0.441563	0.411761	ENSEASG00005010433/ENSEASG00005010780	2
BP	GO:0043489	RNA stabilization	2/139	42/14313	0.0626483	0.441563	0.411761	ENSEASG00005010461/ENSEASG00005007286	2
BP	GO:1990928	response to amino acid starvation	2/139	42/14313	0.0626483	0.441563	0.411761	ENSEASG00005014689/ENSEASG00005010029	2
BP	GO:1903708	positive regulation of hemopoiesis	4/139	154/14313	0.0631506	0.441563	0.411761	ENSEASG00005010433/ENSEASG00005003055/ENSEASG00005010780/ENSEASG00005023155	4
BP	GO:0062012	regulation of small molecule metabolic process	5/139	220/14313	0.0633993	0.441563	0.411761	ENSEASG00005016280/ENSEASG00005010433/ENSEASG00005007312/ENSEASG00005010029/ENSEASG00005016668	5
BP	GO:0008361	regulation of cell size	3/139	94/14313	0.0635023	0.441563	0.411761	ENSEASG00005010265/ENSEASG00005007312/ENSEASG00005003396	3
BP	GO:0002705	positive regulation of leukocyte mediated immunity	3/139	95/14313	0.0651254	0.441563	0.411761	ENSEASG00005010433/ENSEASG00005004589/ENSEASG00005010780	3
BP	GO:0061045	negative regulation of wound healing	2/139	43/14313	0.065298	0.441563	0.411761	ENSEASG00005016930/ENSEASG00005013743	2
BP	GO:0071674	mononuclear cell migration	2/139	43/14313	0.065298	0.441563	0.411761	ENSEASG00005014689/ENSEASG00005016930	2
BP	GO:1901292	nucleoside phosphate catabolic process	2/139	43/14313	0.065298	0.441563	0.411761	ENSEASG00005009333/ENSEASG00005018007	2
BP	GO:0019439	aromatic compound catabolic process	6/139	292/14313	0.0653286	0.441563	0.411761	ENSEASG00005010461/ENSEASG00005016280/ENSEASG00005007286/ENSEASG00005009333/ENSEASG00005006549/ENSEASG00005018007	6
BP	GO:0097193	intrinsic apoptotic signaling pathway	5/139	222/14313	0.0653773	0.441563	0.411761	ENSEASG00005013456/ENSEASG00005020242/ENSEASG00005015086/ENSEASG00005016829/ENSEASG00005014231	5
BP	GO:0002687	positive regulation of leukocyte migration	3/139	96/14313	0.0667674	0.441563	0.411761	ENSEASG00005014689/ENSEASG00005016930/ENSEASG00005010780	3
BP	GO:0007080	mitotic metaphase plate congression	2/139	44/14313	0.0679847	0.441563	0.411761	ENSEASG00005002268/ENSEASG00005002217	2
BP	GO:0032608	interferon-beta production	2/139	44/14313	0.0679847	0.441563	0.411761	ENSEASG00005004589/ENSEASG00005004011	2
BP	GO:0032648	regulation of interferon-beta production	2/139	44/14313	0.0679847	0.441563	0.411761	ENSEASG00005004589/ENSEASG00005004011	2
BP	GO:0022612	gland morphogenesis	3/139	97/14313	0.0684284	0.441563	0.411761	ENSEASG00005010265/ENSEASG00005009743/ENSEASG00005009676	3
BP	GO:0031345	negative regulation of cell projection organization	3/139	97/14313	0.0684284	0.441563	0.411761	ENSEASG00005010404/ENSEASG00005010265/ENSEASG00005003396	3
BP	GO:0000904	cell morphogenesis involved in differentiation	8/139	445/14313	0.0685277	0.441563	0.411761	ENSEASG00005012481/ENSEASG00005019986/ENSEASG00005036013/ENSEASG00005010265/ENSEASG00005009676/ENSEASG00005003396/ENSEASG00005010780/ENSEASG00005028548	8
BP	GO:0043254	regulation of protein-containing complex assembly	6/139	296/14313	0.0688002	0.441563	0.411761	ENSEASG00005012481/ENSEASG00005012812/ENSEASG00005003725/ENSEASG00005017115/ENSEASG00005007312/ENSEASG00005001391	6
BP	GO:0010769	regulation of cell morphogenesis involved in differentiation	4/139	159/14313	0.0693014	0.441563	0.411761	ENSEASG00005012481/ENSEASG00005010265/ENSEASG00005003396/ENSEASG00005028548	4
BP	GO:0006091	generation of precursor metabolites and energy	6/139	297/14313	0.0696847	0.441563	0.411761	ENSEASG00005024850/ENSEASG00005033483/ENSEASG00005013400/ENSEASG00005014231/ENSEASG00005004351/ENSEASG00005016668	6
BP	GO:0034249	negative regulation of cellular amide metabolic process	3/139	98/14313	0.0701081	0.441563	0.411761	ENSEASG00005010461/ENSEASG00005010029/ENSEASG00005006549	3
BP	GO:0072678	T cell migration	2/139	45/14313	0.0707075	0.441563	0.411761	ENSEASG00005013044/ENSEASG00005017831	2
BP	GO:0051701	interaction with host	3/139	99/14313	0.0718064	0.441563	0.411761	ENSEASG00005032502/ENSEASG00005010265/ENSEASG00005002217	3
BP	GO:0097191	extrinsic apoptotic signaling pathway	4/139	162/14313	0.0731353	0.441563	0.411761	ENSEASG00005020834/ENSEASG00005010265/ENSEASG00005016930/ENSEASG00005010780	4
BP	GO:0010771	negative regulation of cell morphogenesis involved in differentiation	2/139	46/14313	0.0734655	0.441563	0.411761	ENSEASG00005010265/ENSEASG00005028548	2
BP	GO:0032922	circadian regulation of gene expression	2/139	46/14313	0.0734655	0.441563	0.411761	ENSEASG00005014231/ENSEASG00005019491	2
BP	GO:0034766	negative regulation of ion transmembrane transport	2/139	46/14313	0.0734655	0.441563	0.411761	ENSEASG00005010896/ENSEASG00005018462	2
BP	GO:0061387	regulation of extent of cell growth	2/139	46/14313	0.0734655	0.441563	0.411761	ENSEASG00005010265/ENSEASG00005003396	2
BP	GO:0097006	regulation of plasma lipoprotein particle levels	2/139	46/14313	0.0734655	0.441563	0.411761	ENSEASG00005015086/ENSEASG00005010433	2
BP	GO:0001838	embryonic epithelial tube formation	3/139	100/14313	0.0735232	0.441563	0.411761	ENSEASG00005003055/ENSEASG00005009743/ENSEASG00005009676	3
BP	GO:0030218	erythrocyte differentiation	3/139	101/14313	0.0752582	0.441563	0.411761	ENSEASG00005017839/ENSEASG00005004062/ENSEASG00005010780	3
BP	GO:0061041	regulation of wound healing	3/139	101/14313	0.0752582	0.441563	0.411761	ENSEASG00005007312/ENSEASG00005016930/ENSEASG00005013743	3
BP	GO:0002753	cytoplasmic pattern recognition receptor signaling pathway	2/139	47/14313	0.0762576	0.441563	0.411761	ENSEASG00005000357/ENSEASG00005004589	2
BP	GO:0006635	fatty acid beta-oxidation	2/139	47/14313	0.0762576	0.441563	0.411761	ENSEASG00005004647/ENSEASG00005010029	2
BP	GO:0060350	endochondral bone morphogenesis	2/139	47/14313	0.0762576	0.441563	0.411761	ENSEASG00005003055/ENSEASG00005009743	2
BP	GO:1903707	negative regulation of hemopoiesis	3/139	102/14313	0.0770113	0.441563	0.411761	ENSEASG00005017839/ENSEASG00005003055/ENSEASG00005023155	3
BP	GO:0071560	cellular response to transforming growth factor beta stimulus	4/139	166/14313	0.0784121	0.441563	0.411761	ENSEASG00005006479/ENSEASG00005008674/ENSEASG00005006728/ENSEASG00005010780	4
BP	GO:0090407	organophosphate biosynthetic process	6/139	307/14313	0.0788919	0.441563	0.411761	ENSEASG00005010398/ENSEASG00005025229/ENSEASG00005023390/ENSEASG00005007312/ENSEASG00005017759/ENSEASG00005018007	6
BP	GO:0014032	neural crest cell development	2/139	48/14313	0.0790831	0.441563	0.411761	ENSEASG00005014689/ENSEASG00005010265	2
BP	GO:0090303	positive regulation of wound healing	2/139	48/14313	0.0790831	0.441563	0.411761	ENSEASG00005007312/ENSEASG00005016930	2
BP	GO:2001234	negative regulation of apoptotic signaling pathway	4/139	167/14313	0.0797605	0.441563	0.411761	ENSEASG00005020242/ENSEASG00005020834/ENSEASG00005010265/ENSEASG00005016930	4
BP	GO:0042157	lipoprotein metabolic process	3/139	104/14313	0.0805712	0.441563	0.411761	ENSEASG00005000516/ENSEASG00005025229/ENSEASG00005023390	3
BP	GO:0055114	oxidation-reduction process	6/139	309/14313	0.0808123	0.441563	0.411761	ENSEASG00005004647/ENSEASG00005033483/ENSEASG00005013400/ENSEASG00005014231/ENSEASG00005004351/ENSEASG00005010029	6
BP	GO:0002831	regulation of response to biotic stimulus	5/139	237/14313	0.0813029	0.441563	0.411761	ENSEASG00005014689/ENSEASG00005000357/ENSEASG00005004589/ENSEASG00005010780/ENSEASG00005004011	5
BP	GO:0014812	muscle cell migration	2/139	49/14313	0.0819409	0.441563	0.411761	ENSEASG00005012525/ENSEASG00005016930	2
BP	GO:0030330	DNA damage response, signal transduction by p53 class mediator	2/139	49/14313	0.0819409	0.441563	0.411761	ENSEASG00005020242/ENSEASG00005010029	2
BP	GO:0033627	cell adhesion mediated by integrin	2/139	49/14313	0.0819409	0.441563	0.411761	ENSEASG00005019986/ENSEASG00005016930	2
BP	GO:1902882	regulation of response to oxidative stress	2/139	49/14313	0.0819409	0.441563	0.411761	ENSEASG00005008674/ENSEASG00005010029	2
BP	GO:0000302	response to reactive oxygen species	3/139	105/14313	0.0823777	0.441563	0.411761	ENSEASG00005016829/ENSEASG00005014689/ENSEASG00005010029	3
BP	GO:1901361	organic cyclic compound catabolic process	6/139	311/14313	0.0827589	0.441563	0.411761	ENSEASG00005010461/ENSEASG00005016280/ENSEASG00005007286/ENSEASG00005009333/ENSEASG00005006549/ENSEASG00005018007	6
BP	GO:0042692	muscle cell differentiation	5/139	239/14313	0.0835702	0.441563	0.411761	ENSEASG00005012525/ENSEASG00005011325/ENSEASG00005031125/ENSEASG00005003055/ENSEASG00005006523	5
BP	GO:0050900	leukocyte migration	5/139	239/14313	0.0835702	0.441563	0.411761	ENSEASG00005013044/ENSEASG00005014689/ENSEASG00005017831/ENSEASG00005016930/ENSEASG00005010780	5
BP	GO:0034599	cellular response to oxidative stress	4/139	170/14313	0.0838747	0.441563	0.411761	ENSEASG00005008674/ENSEASG00005016829/ENSEASG00005014689/ENSEASG00005010029	4
BP	GO:0009615	response to virus	5/139	240/14313	0.0847164	0.441563	0.411761	ENSEASG00005011763/ENSEASG00005032502/ENSEASG00005015333/ENSEASG00005004589/ENSEASG00005004011	5
BP	GO:1902369	negative regulation of RNA catabolic process	2/139	50/14313	0.0848303	0.441563	0.411761	ENSEASG00005010461/ENSEASG00005007286	2
BP	GO:0070372	regulation of ERK1 and ERK2 cascade	4/139	171/14313	0.085269	0.441563	0.411761	ENSEASG00005020242/ENSEASG00005014689/ENSEASG00005000357/ENSEASG00005010265	4
BP	GO:0071559	response to transforming growth factor beta	4/139	171/14313	0.085269	0.441563	0.411761	ENSEASG00005006479/ENSEASG00005008674/ENSEASG00005006728/ENSEASG00005010780	4
BP	GO:0006364	rRNA processing	3/139	107/14313	0.0860428	0.441563	0.411761	ENSEASG00005014968/ENSEASG00005015693/ENSEASG00005015876	3
BP	GO:0034101	erythrocyte homeostasis	3/139	107/14313	0.0860428	0.441563	0.411761	ENSEASG00005017839/ENSEASG00005004062/ENSEASG00005010780	3
BP	GO:0072175	epithelial tube formation	3/139	107/14313	0.0860428	0.441563	0.411761	ENSEASG00005003055/ENSEASG00005009743/ENSEASG00005009676	3
BP	GO:0006661	phosphatidylinositol biosynthetic process	2/139	51/14313	0.0877503	0.441563	0.411761	ENSEASG00005025229/ENSEASG00005023390	2
BP	GO:0009247	glycolipid biosynthetic process	2/139	51/14313	0.0877503	0.441563	0.411761	ENSEASG00005025229/ENSEASG00005023390	2
BP	GO:0032526	response to retinoic acid	2/139	51/14313	0.0877503	0.441563	0.411761	ENSEASG00005003055/ENSEASG00005009743	2
BP	GO:0055001	muscle cell development	3/139	108/14313	0.0879011	0.441563	0.411761	ENSEASG00005012525/ENSEASG00005011325/ENSEASG00005031125	3
BP	GO:0034976	response to endoplasmic reticulum stress	4/139	174/14313	0.0895197	0.441563	0.411761	ENSEASG00005013456/ENSEASG00005000357/ENSEASG00005025885/ENSEASG00005010029	4
BP	GO:0032640	tumor necrosis factor production	3/139	109/14313	0.0897764	0.441563	0.411761	ENSEASG00005000357/ENSEASG00005003055/ENSEASG00005004589	3
BP	GO:0032680	regulation of tumor necrosis factor production	3/139	109/14313	0.0897764	0.441563	0.411761	ENSEASG00005000357/ENSEASG00005003055/ENSEASG00005004589	3
BP	GO:0035304	regulation of protein dephosphorylation	2/139	52/14313	0.0907002	0.441563	0.411761	ENSEASG00005025885/ENSEASG00005004643	2
BP	GO:1903036	positive regulation of response to wounding	2/139	52/14313	0.0907002	0.441563	0.411761	ENSEASG00005007312/ENSEASG00005016930	2
BP	GO:0017157	regulation of exocytosis	3/139	110/14313	0.0916684	0.441563	0.411761	ENSEASG00005010433/ENSEASG00005010780/ENSEASG00005002217	3
BP	GO:0030833	regulation of actin filament polymerization	3/139	110/14313	0.0916684	0.441563	0.411761	ENSEASG00005012481/ENSEASG00005012812/ENSEASG00005001391	3
BP	GO:0002064	epithelial cell development	4/139	176/14313	0.0924096	0.441563	0.411761	ENSEASG00005011763/ENSEASG00005003055/ENSEASG00005009743/ENSEASG00005009676	4
BP	GO:0031098	stress-activated protein kinase signaling cascade	4/139	176/14313	0.0924096	0.441563	0.411761	ENSEASG00005014689/ENSEASG00005015333/ENSEASG00005000357/ENSEASG00005010780	4
BP	GO:0001767	establishment of lymphocyte polarity	1/139	10/14313	0.0930065	0.441563	0.411761	ENSEASG00005009676	1
BP	GO:0001768	establishment of T cell polarity	1/139	10/14313	0.0930065	0.441563	0.411761	ENSEASG00005009676	1
BP	GO:0001867	complement activation, lectin pathway	1/139	10/14313	0.0930065	0.441563	0.411761	ENSEASG00005032502	1
BP	GO:0002327	immature B cell differentiation	1/139	10/14313	0.0930065	0.441563	0.411761	ENSEASG00005010780	1
BP	GO:0002371	dendritic cell cytokine production	1/139	10/14313	0.0930065	0.441563	0.411761	ENSEASG00005004589	1
BP	GO:0002730	regulation of dendritic cell cytokine production	1/139	10/14313	0.0930065	0.441563	0.411761	ENSEASG00005004589	1
BP	GO:0002830	positive regulation of type 2 immune response	1/139	10/14313	0.0930065	0.441563	0.411761	ENSEASG00005003055	1
BP	GO:0006167	AMP biosynthetic process	1/139	10/14313	0.0930065	0.441563	0.411761	ENSEASG00005017759	1
BP	GO:0006188	IMP biosynthetic process	1/139	10/14313	0.0930065	0.441563	0.411761	ENSEASG00005017759	1
BP	GO:0010882	regulation of cardiac muscle contraction by calcium ion signaling	1/139	10/14313	0.0930065	0.441563	0.411761	ENSEASG00005005871	1
BP	GO:0014004	microglia differentiation	1/139	10/14313	0.0930065	0.441563	0.411761	ENSEASG00005006728	1
BP	GO:0015808	L-alanine transport	1/139	10/14313	0.0930065	0.441563	0.411761	ENSEASG00005023507	1
BP	GO:0015937	coenzyme A biosynthetic process	1/139	10/14313	0.0930065	0.441563	0.411761	ENSEASG00005010398	1
BP	GO:0021561	facial nerve development	1/139	10/14313	0.0930065	0.441563	0.411761	ENSEASG00005010265	1
BP	GO:0021610	facial nerve morphogenesis	1/139	10/14313	0.0930065	0.441563	0.411761	ENSEASG00005010265	1
BP	GO:0032604	granulocyte macrophage colony-stimulating factor production	1/139	10/14313	0.0930065	0.441563	0.411761	ENSEASG00005004589	1
BP	GO:0032645	regulation of granulocyte macrophage colony-stimulating factor production	1/139	10/14313	0.0930065	0.441563	0.411761	ENSEASG00005004589	1
BP	GO:0034116	positive regulation of heterotypic cell-cell adhesion	1/139	10/14313	0.0930065	0.441563	0.411761	ENSEASG00005020242	1
BP	GO:0034134	toll-like receptor 2 signaling pathway	1/139	10/14313	0.0930065	0.441563	0.411761	ENSEASG00005019196	1
BP	GO:0034374	low-density lipoprotein particle remodeling	1/139	10/14313	0.0930065	0.441563	0.411761	ENSEASG00005010433	1
BP	GO:0035728	response to hepatocyte growth factor	1/139	10/14313	0.0930065	0.441563	0.411761	ENSEASG00005010265	1
BP	GO:0035729	cellular response to hepatocyte growth factor stimulus	1/139	10/14313	0.0930065	0.441563	0.411761	ENSEASG00005010265	1
BP	GO:0036444	calcium import into the mitochondrion	1/139	10/14313	0.0930065	0.441563	0.411761	ENSEASG00005018462	1
BP	GO:0038093	Fc receptor signaling pathway	1/139	10/14313	0.0930065	0.441563	0.411761	ENSEASG00005017831	1
BP	GO:0043173	nucleotide salvage	1/139	10/14313	0.0930065	0.441563	0.411761	ENSEASG00005018007	1
BP	GO:0043589	skin morphogenesis	1/139	10/14313	0.0930065	0.441563	0.411761	ENSEASG00005009489	1
BP	GO:0045346	regulation of MHC class II biosynthetic process	1/139	10/14313	0.0930065	0.441563	0.411761	ENSEASG00005010780	1
BP	GO:0045624	positive regulation of T-helper cell differentiation	1/139	10/14313	0.0930065	0.441563	0.411761	ENSEASG00005003055	1
BP	GO:0046007	negative regulation of activated T cell proliferation	1/139	10/14313	0.0930065	0.441563	0.411761	ENSEASG00005009676	1
BP	GO:0046761	viral budding from plasma membrane	1/139	10/14313	0.0930065	0.441563	0.411761	ENSEASG00005002217	1
BP	GO:0048012	hepatocyte growth factor receptor signaling pathway	1/139	10/14313	0.0930065	0.441563	0.411761	ENSEASG00005010265	1
BP	GO:0060977	coronary vasculature morphogenesis	1/139	10/14313	0.0930065	0.441563	0.411761	ENSEASG00005010265	1
BP	GO:0070207	protein homotrimerization	1/139	10/14313	0.0930065	0.441563	0.411761	ENSEASG00005004062	1
BP	GO:0071472	cellular response to salt stress	1/139	10/14313	0.0930065	0.441563	0.411761	ENSEASG00005017283	1
BP	GO:0098779	positive regulation of mitophagy in response to mitochondrial depolarization	1/139	10/14313	0.0930065	0.441563	0.411761	ENSEASG00005018462	1
BP	GO:1900121	negative regulation of receptor binding	1/139	10/14313	0.0930065	0.441563	0.411761	ENSEASG00005013456	1
BP	GO:2000288	positive regulation of myoblast proliferation	1/139	10/14313	0.0930065	0.441563	0.411761	ENSEASG00005012525	1
BP	GO:2000672	negative regulation of motor neuron apoptotic process	1/139	10/14313	0.0930065	0.441563	0.411761	ENSEASG00005016829	1
BP	GO:0009267	cellular response to starvation	3/139	111/14313	0.093577	0.441563	0.411761	ENSEASG00005014689/ENSEASG00005014231/ENSEASG00005010029	3
BP	GO:0060401	cytosolic calcium ion transport	3/139	111/14313	0.093577	0.441563	0.411761	ENSEASG00005005871/ENSEASG00005013456/ENSEASG00005018462	3
BP	GO:0071805	potassium ion transmembrane transport	3/139	111/14313	0.093577	0.441563	0.411761	ENSEASG00005010476/ENSEASG00005017283/ENSEASG00005000191	3
BP	GO:0014031	mesenchymal cell development	2/139	53/14313	0.0936789	0.441563	0.411761	ENSEASG00005014689/ENSEASG00005010265	2
BP	GO:0033143	regulation of intracellular steroid hormone receptor signaling pathway	2/139	53/14313	0.0936789	0.441563	0.411761	ENSEASG00005019491/ENSEASG00005020505	2
BP	GO:0045921	positive regulation of exocytosis	2/139	53/14313	0.0936789	0.441563	0.411761	ENSEASG00005010433/ENSEASG00005002217	2
BP	GO:0048864	stem cell development	2/139	53/14313	0.0936789	0.441563	0.411761	ENSEASG00005014689/ENSEASG00005010265	2
BP	GO:1901653	cellular response to peptide	4/139	177/14313	0.0938711	0.441563	0.411761	ENSEASG00005001924/ENSEASG00005000516/ENSEASG00005014689/ENSEASG00005000357	4
BP	GO:0071417	cellular response to organonitrogen compound	6/139	323/14313	0.0949838	0.441563	0.411761	ENSEASG00005001924/ENSEASG00005020834/ENSEASG00005000516/ENSEASG00005014689/ENSEASG00005000357/ENSEASG00005010029	6
BP	GO:2001236	regulation of extrinsic apoptotic signaling pathway	3/139	112/14313	0.095502	0.441563	0.411761	ENSEASG00005020834/ENSEASG00005010265/ENSEASG00005016930	3
BP	GO:0044283	small molecule biosynthetic process	7/139	401/14313	0.0959744	0.441563	0.411761	ENSEASG00005010433/ENSEASG00005007312/ENSEASG00005017759/ENSEASG00005008992/ENSEASG00005010029/ENSEASG00005009333/ENSEASG00005018007	7
BP	GO:0002532	production of molecular mediator involved in inflammatory response	2/139	54/14313	0.0966858	0.441563	0.411761	ENSEASG00005010433/ENSEASG00005016930	2
BP	GO:0002720	positive regulation of cytokine production involved in immune response	2/139	54/14313	0.0966858	0.441563	0.411761	ENSEASG00005000357/ENSEASG00005004589	2
BP	GO:0007405	neuroblast proliferation	2/139	54/14313	0.0966858	0.441563	0.411761	ENSEASG00005020834/ENSEASG00005021584	2
BP	GO:0046718	viral entry into host cell	2/139	54/14313	0.0966858	0.441563	0.411761	ENSEASG00005032502/ENSEASG00005010265	2
BP	GO:0051607	defense response to virus	4/139	179/14313	0.0968271	0.441563	0.411761	ENSEASG00005032502/ENSEASG00005015333/ENSEASG00005004589/ENSEASG00005004011	4
BP	GO:0006109	regulation of carbohydrate metabolic process	3/139	113/14313	0.0974432	0.441563	0.411761	ENSEASG00005007312/ENSEASG00005010029/ENSEASG00005016668	3
BP	GO:0009260	ribonucleotide biosynthetic process	3/139	113/14313	0.0974432	0.441563	0.411761	ENSEASG00005010398/ENSEASG00005017759/ENSEASG00005018007	3
BP	GO:0071706	tumor necrosis factor superfamily cytokine production	3/139	113/14313	0.0974432	0.441563	0.411761	ENSEASG00005000357/ENSEASG00005003055/ENSEASG00005004589	3
BP	GO:1903555	regulation of tumor necrosis factor superfamily cytokine production	3/139	113/14313	0.0974432	0.441563	0.411761	ENSEASG00005000357/ENSEASG00005003055/ENSEASG00005004589	3
BP	GO:0080135	regulation of cellular response to stress	8/139	482/14313	0.0975933	0.441563	0.411761	ENSEASG00005020242/ENSEASG00005008674/ENSEASG00005015086/ENSEASG00005000357/ENSEASG00005025885/ENSEASG00005010780/ENSEASG00005001391/ENSEASG00005018462	8
BP	GO:1902903	regulation of supramolecular fiber organization	5/139	251/14313	0.0978689	0.441563	0.411761	ENSEASG00005012481/ENSEASG00005012812/ENSEASG00005010265/ENSEASG00005007312/ENSEASG00005001391	5
BP	GO:0050776	regulation of immune response	8/139	483/14313	0.0984638	0.441563	0.411761	ENSEASG00005032502/ENSEASG00005017831/ENSEASG00005000357/ENSEASG00005010433/ENSEASG00005003055/ENSEASG00005004589/ENSEASG00005010780/ENSEASG00005004643	8
BP	GO:0060322	head development	8/139	484/14313	0.0993387	0.441563	0.411761	ENSEASG00005001799/ENSEASG00005021584/ENSEASG00005014689/ENSEASG00005010265/ENSEASG00005003055/ENSEASG00005009743/ENSEASG00005009676/ENSEASG00005003396	8
BP	GO:0010921	regulation of phosphatase activity	2/139	55/14313	0.09972	0.441563	0.411761	ENSEASG00005007312/ENSEASG00005025885	2
BP	GO:0061035	regulation of cartilage development	2/139	55/14313	0.09972	0.441563	0.411761	ENSEASG00005003055/ENSEASG00005009743	2
BP	GO:0006814	sodium ion transport	3/139	115/14313	0.101374	0.441563	0.411761	ENSEASG00005019491/ENSEASG00005016668/ENSEASG00005000191	3
BP	GO:0002407	dendritic cell chemotaxis	1/139	11/14313	0.101821	0.441563	0.411761	ENSEASG00005010780	1
BP	GO:0006144	purine nucleobase metabolic process	1/139	11/14313	0.101821	0.441563	0.411761	ENSEASG00005017759	1
BP	GO:0006177	GMP biosynthetic process	1/139	11/14313	0.101821	0.441563	0.411761	ENSEASG00005017759	1
BP	GO:0006658	phosphatidylserine metabolic process	1/139	11/14313	0.101821	0.441563	0.411761	ENSEASG00005010433	1
BP	GO:0006904	vesicle docking involved in exocytosis	1/139	11/14313	0.101821	0.441563	0.411761	ENSEASG00005007312	1
BP	GO:0007250	activation of NF-kappaB-inducing kinase activity	1/139	11/14313	0.101821	0.441563	0.411761	ENSEASG00005019196	1
BP	GO:0007413	axonal fasciculation	1/139	11/14313	0.101821	0.441563	0.411761	ENSEASG00005010265	1
BP	GO:0009083	branched-chain amino acid catabolic process	1/139	11/14313	0.101821	0.441563	0.411761	ENSEASG00005015925	1
BP	GO:0009158	ribonucleoside monophosphate catabolic process	1/139	11/14313	0.101821	0.441563	0.411761	ENSEASG00005018007	1
BP	GO:0009159	deoxyribonucleoside monophosphate catabolic process	1/139	11/14313	0.101821	0.441563	0.411761	ENSEASG00005018007	1
BP	GO:0010744	positive regulation of macrophage derived foam cell differentiation	1/139	11/14313	0.101821	0.441563	0.411761	ENSEASG00005010433	1
BP	GO:0010755	regulation of plasminogen activation	1/139	11/14313	0.101821	0.441563	0.411761	ENSEASG00005016930	1
BP	GO:0010880	regulation of release of sequestered calcium ion into cytosol by sarcoplasmic reticulum	1/139	11/14313	0.101821	0.441563	0.411761	ENSEASG00005005871	1
BP	GO:0030214	hyaluronan catabolic process	1/139	11/14313	0.101821	0.441563	0.411761	ENSEASG00005020242	1
BP	GO:0030836	positive regulation of actin filament depolymerization	1/139	11/14313	0.101821	0.441563	0.411761	ENSEASG00005007312	1
BP	GO:0031958	corticosteroid receptor signaling pathway	1/139	11/14313	0.101821	0.441563	0.411761	ENSEASG00005019491	1
BP	GO:0032042	mitochondrial DNA metabolic process	1/139	11/14313	0.101821	0.441563	0.411761	ENSEASG00005010029	1
BP	GO:0032060	bleb assembly	1/139	11/14313	0.101821	0.441563	0.411761	ENSEASG00005014641	1
BP	GO:0032509	endosome transport via multivesicular body sorting pathway	1/139	11/14313	0.101821	0.441563	0.411761	ENSEASG00005002217	1
BP	GO:0032905	transforming growth factor beta1 production	1/139	11/14313	0.101821	0.441563	0.411761	ENSEASG00005006728	1
BP	GO:0033005	positive regulation of mast cell activation	1/139	11/14313	0.101821	0.441563	0.411761	ENSEASG00005010433	1
BP	GO:0033962	P-body assembly	1/139	11/14313	0.101821	0.441563	0.411761	ENSEASG00005010461	1
BP	GO:0036363	transforming growth factor beta activation	1/139	11/14313	0.101821	0.441563	0.411761	ENSEASG00005006728	1
BP	GO:0042921	glucocorticoid receptor signaling pathway	1/139	11/14313	0.101821	0.441563	0.411761	ENSEASG00005019491	1
BP	GO:0043558	regulation of translational initiation in response to stress	1/139	11/14313	0.101821	0.441563	0.411761	ENSEASG00005025885	1
BP	GO:0045342	MHC class II biosynthetic process	1/139	11/14313	0.101821	0.441563	0.411761	ENSEASG00005010780	1
BP	GO:0046112	nucleobase biosynthetic process	1/139	11/14313	0.101821	0.441563	0.411761	ENSEASG00005017759	1
BP	GO:0046753	non-lytic viral release	1/139	11/14313	0.101821	0.441563	0.411761	ENSEASG00005002217	1
BP	GO:0051315	attachment of mitotic spindle microtubules to kinetochore	1/139	11/14313	0.101821	0.441563	0.411761	ENSEASG00005002268	1
BP	GO:0055012	ventricular cardiac muscle cell differentiation	1/139	11/14313	0.101821	0.441563	0.411761	ENSEASG00005003055	1
BP	GO:0060008	Sertoli cell differentiation	1/139	11/14313	0.101821	0.441563	0.411761	ENSEASG00005003055	1
BP	GO:0060020	Bergmann glial cell differentiation	1/139	11/14313	0.101821	0.441563	0.411761	ENSEASG00005014689	1
BP	GO:0061307	cardiac neural crest cell differentiation involved in heart development	1/139	11/14313	0.101821	0.441563	0.411761	ENSEASG00005014689	1
BP	GO:0061308	cardiac neural crest cell development involved in heart development	1/139	11/14313	0.101821	0.441563	0.411761	ENSEASG00005014689	1
BP	GO:0070269	pyroptosis	1/139	11/14313	0.101821	0.441563	0.411761	ENSEASG00005015333	1
BP	GO:0070493	thrombin-activated receptor signaling pathway	1/139	11/14313	0.101821	0.441563	0.411761	ENSEASG00005007312	1
BP	GO:0070886	positive regulation of calcineurin-NFAT signaling cascade	1/139	11/14313	0.101821	0.441563	0.411761	ENSEASG00005004643	1
BP	GO:0072531	pyrimidine-containing compound transmembrane transport	1/139	11/14313	0.101821	0.441563	0.411761	ENSEASG00005004978	1
BP	GO:0086014	atrial cardiac muscle cell action potential	1/139	11/14313	0.101821	0.441563	0.411761	ENSEASG00005005871	1
BP	GO:0086026	atrial cardiac muscle cell to AV node cell signaling	1/139	11/14313	0.101821	0.441563	0.411761	ENSEASG00005005871	1
BP	GO:0086066	atrial cardiac muscle cell to AV node cell communication	1/139	11/14313	0.101821	0.441563	0.411761	ENSEASG00005005871	1
BP	GO:0090399	replicative senescence	1/139	11/14313	0.101821	0.441563	0.411761	ENSEASG00005016930	1
BP	GO:0098543	detection of other organism	1/139	11/14313	0.101821	0.441563	0.411761	ENSEASG00005000357	1
BP	GO:0106030	neuron projection fasciculation	1/139	11/14313	0.101821	0.441563	0.411761	ENSEASG00005010265	1
BP	GO:0106058	positive regulation of calcineurin-mediated signaling	1/139	11/14313	0.101821	0.441563	0.411761	ENSEASG00005004643	1
BP	GO:1902931	negative regulation of alcohol biosynthetic process	1/139	11/14313	0.101821	0.441563	0.411761	ENSEASG00005007312	1
BP	GO:0030512	negative regulation of transforming growth factor beta receptor signaling pathway	2/139	56/14313	0.102781	0.441563	0.411761	ENSEASG00005006479/ENSEASG00005006728	2
BP	GO:0032729	positive regulation of interferon-gamma production	2/139	56/14313	0.102781	0.441563	0.411761	ENSEASG00005013834/ENSEASG00005009676	2
BP	GO:0051310	metaphase plate congression	2/139	56/14313	0.102781	0.441563	0.411761	ENSEASG00005002268/ENSEASG00005002217	2
BP	GO:0060563	neuroepithelial cell differentiation	2/139	56/14313	0.102781	0.441563	0.411761	ENSEASG00005009676/ENSEASG00005016930	2
BP	GO:2000146	negative regulation of cell motility	4/139	183/14313	0.102869	0.441563	0.411761	ENSEASG00005016263/ENSEASG00005020834/ENSEASG00005010255/ENSEASG00005016930	4
BP	GO:0034655	nucleobase-containing compound catabolic process	5/139	255/14313	0.102895	0.441563	0.411761	ENSEASG00005010461/ENSEASG00005007286/ENSEASG00005009333/ENSEASG00005006549/ENSEASG00005018007	5
BP	GO:0016072	rRNA metabolic process	3/139	116/14313	0.103363	0.441563	0.411761	ENSEASG00005014968/ENSEASG00005015693/ENSEASG00005015876	3
BP	GO:0046390	ribose phosphate biosynthetic process	3/139	116/14313	0.103363	0.441563	0.411761	ENSEASG00005010398/ENSEASG00005017759/ENSEASG00005018007	3
BP	GO:0015980	energy derivation by oxidation of organic compounds	4/139	184/14313	0.104406	0.441563	0.411761	ENSEASG00005033483/ENSEASG00005013400/ENSEASG00005014231/ENSEASG00005004351	4
BP	GO:0051091	positive regulation of DNA-binding transcription factor activity	4/139	184/14313	0.104406	0.441563	0.411761	ENSEASG00005006853/ENSEASG00005019196/ENSEASG00005000357/ENSEASG00005004589	4
BP	GO:0008625	extrinsic apoptotic signaling pathway via death domain receptors	2/139	57/14313	0.105867	0.441563	0.411761	ENSEASG00005016930/ENSEASG00005010780	2
BP	GO:0009116	nucleoside metabolic process	2/139	57/14313	0.105867	0.441563	0.411761	ENSEASG00005017759/ENSEASG00005018007	2
BP	GO:1901796	regulation of signal transduction by p53 class mediator	2/139	57/14313	0.105867	0.441563	0.411761	ENSEASG00005020242/ENSEASG00005015086	2
BP	GO:1903312	negative regulation of mRNA metabolic process	2/139	57/14313	0.105867	0.441563	0.411761	ENSEASG00005010461/ENSEASG00005015086	2
BP	GO:1903313	positive regulation of mRNA metabolic process	2/139	57/14313	0.105867	0.441563	0.411761	ENSEASG00005010461/ENSEASG00005006549	2
BP	GO:1903845	negative regulation of cellular response to transforming growth factor beta stimulus	2/139	57/14313	0.105867	0.441563	0.411761	ENSEASG00005006479/ENSEASG00005006728	2
BP	GO:0030041	actin filament polymerization	3/139	118/14313	0.107387	0.441563	0.411761	ENSEASG00005012481/ENSEASG00005012812/ENSEASG00005001391	3
BP	GO:0043433	negative regulation of DNA-binding transcription factor activity	3/139	118/14313	0.107387	0.441563	0.411761	ENSEASG00005019196/ENSEASG00005010780/ENSEASG00005004011	3
BP	GO:0007162	negative regulation of cell adhesion	4/139	186/14313	0.107512	0.441563	0.411761	ENSEASG00005009676/ENSEASG00005016930/ENSEASG00005010780/ENSEASG00005028548	4
BP	GO:0060326	cell chemotaxis	4/139	186/14313	0.107512	0.441563	0.411761	ENSEASG00005014689/ENSEASG00005010265/ENSEASG00005016930/ENSEASG00005010780	4
BP	GO:0019221	cytokine-mediated signaling pathway	5/139	259/14313	0.108048	0.441563	0.411761	ENSEASG00005016263/ENSEASG00005019196/ENSEASG00005014689/ENSEASG00005010780/ENSEASG00005004011	5
BP	GO:0060562	epithelial tube morphogenesis	5/139	259/14313	0.108048	0.441563	0.411761	ENSEASG00005016263/ENSEASG00005010265/ENSEASG00005003055/ENSEASG00005009743/ENSEASG00005009676	5
BP	GO:0002275	myeloid cell activation involved in immune response	2/139	58/14313	0.108978	0.441563	0.411761	ENSEASG00005010433/ENSEASG00005010780	2
BP	GO:0014033	neural crest cell differentiation	2/139	58/14313	0.108978	0.441563	0.411761	ENSEASG00005014689/ENSEASG00005010265	2
BP	GO:0044409	entry into host	2/139	58/14313	0.108978	0.441563	0.411761	ENSEASG00005032502/ENSEASG00005010265	2
BP	GO:0048675	axon extension	2/139	58/14313	0.108978	0.441563	0.411761	ENSEASG00005010265/ENSEASG00005003396	2
BP	GO:0048588	developmental cell growth	3/139	119/14313	0.109421	0.441563	0.411761	ENSEASG00005010265/ENSEASG00005009743/ENSEASG00005003396	3
BP	GO:0000289	nuclear-transcribed mRNA poly(A) tail shortening	1/139	12/14313	0.11055	0.441563	0.411761	ENSEASG00005010461	1
BP	GO:0002283	neutrophil activation involved in immune response	1/139	12/14313	0.11055	0.441563	0.411761	ENSEASG00005010780	1
BP	GO:0002577	regulation of antigen processing and presentation	1/139	12/14313	0.11055	0.441563	0.411761	ENSEASG00005000357	1
BP	GO:0009081	branched-chain amino acid metabolic process	1/139	12/14313	0.11055	0.441563	0.411761	ENSEASG00005015925	1
BP	GO:0009129	pyrimidine nucleoside monophosphate metabolic process	1/139	12/14313	0.11055	0.441563	0.411761	ENSEASG00005018007	1
BP	GO:0010572	positive regulation of platelet activation	1/139	12/14313	0.11055	0.441563	0.411761	ENSEASG00005007312	1
BP	GO:0010984	regulation of lipoprotein particle clearance	1/139	12/14313	0.11055	0.441563	0.411761	ENSEASG00005015086	1
BP	GO:0014841	skeletal muscle satellite cell proliferation	1/139	12/14313	0.11055	0.441563	0.411761	ENSEASG00005012525	1
BP	GO:0015809	arginine transport	1/139	12/14313	0.11055	0.441563	0.411761	ENSEASG00005023507	1
BP	GO:0032516	positive regulation of phosphoprotein phosphatase activity	1/139	12/14313	0.11055	0.441563	0.411761	ENSEASG00005025885	1
BP	GO:0032634	interleukin-5 production	1/139	12/14313	0.11055	0.441563	0.411761	ENSEASG00005003055	1
BP	GO:0032674	regulation of interleukin-5 production	1/139	12/14313	0.11055	0.441563	0.411761	ENSEASG00005003055	1
BP	GO:0033631	cell-cell adhesion mediated by integrin	1/139	12/14313	0.11055	0.441563	0.411761	ENSEASG00005019986	1
BP	GO:0035278	miRNA mediated inhibition of translation	1/139	12/14313	0.11055	0.441563	0.411761	ENSEASG00005010461	1
BP	GO:0040033	negative regulation of translation, ncRNA-mediated	1/139	12/14313	0.11055	0.441563	0.411761	ENSEASG00005010461	1
BP	GO:0042454	ribonucleoside catabolic process	1/139	12/14313	0.11055	0.441563	0.411761	ENSEASG00005018007	1
BP	GO:0043518	negative regulation of DNA damage response, signal transduction by p53 class mediator	1/139	12/14313	0.11055	0.441563	0.411761	ENSEASG00005020242	1
BP	GO:0043951	negative regulation of cAMP-mediated signaling	1/139	12/14313	0.11055	0.441563	0.411761	ENSEASG00005006853	1
BP	GO:0045821	positive regulation of glycolytic process	1/139	12/14313	0.11055	0.441563	0.411761	ENSEASG00005016668	1
BP	GO:0045974	regulation of translation, ncRNA-mediated	1/139	12/14313	0.11055	0.441563	0.411761	ENSEASG00005010461	1
BP	GO:0046607	positive regulation of centrosome cycle	1/139	12/14313	0.11055	0.441563	0.411761	ENSEASG00005002217	1
BP	GO:0051451	myoblast migration	1/139	12/14313	0.11055	0.441563	0.411761	ENSEASG00005012525	1
BP	GO:0060033	anatomical structure regression	1/139	12/14313	0.11055	0.441563	0.411761	ENSEASG00005010780	1
BP	GO:0061042	vascular wound healing	1/139	12/14313	0.11055	0.441563	0.411761	ENSEASG00005016930	1
BP	GO:0061158	3'-UTR-mediated mRNA destabilization	1/139	12/14313	0.11055	0.441563	0.411761	ENSEASG00005006549	1
BP	GO:0061760	antifungal innate immune response	1/139	12/14313	0.11055	0.441563	0.411761	ENSEASG00005010780	1
BP	GO:0070206	protein trimerization	1/139	12/14313	0.11055	0.441563	0.411761	ENSEASG00005004062	1
BP	GO:0071360	cellular response to exogenous dsRNA	1/139	12/14313	0.11055	0.441563	0.411761	ENSEASG00005004589	1
BP	GO:0071696	ectodermal placode development	1/139	12/14313	0.11055	0.441563	0.411761	ENSEASG00005010265	1
BP	GO:0090026	positive regulation of monocyte chemotaxis	1/139	12/14313	0.11055	0.441563	0.411761	ENSEASG00005016930	1
BP	GO:1900025	negative regulation of substrate adhesion-dependent cell spreading	1/139	12/14313	0.11055	0.441563	0.411761	ENSEASG00005028548	1
BP	GO:1900153	positive regulation of nuclear-transcribed mRNA catabolic process, deadenylation-dependent decay	1/139	12/14313	0.11055	0.441563	0.411761	ENSEASG00005010461	1
BP	GO:1901881	positive regulation of protein depolymerization	1/139	12/14313	0.11055	0.441563	0.411761	ENSEASG00005007312	1
BP	GO:1903543	positive regulation of exosomal secretion	1/139	12/14313	0.11055	0.441563	0.411761	ENSEASG00005002217	1
BP	GO:1903826	arginine transmembrane transport	1/139	12/14313	0.11055	0.441563	0.411761	ENSEASG00005023507	1
BP	GO:2000047	regulation of cell-cell adhesion mediated by cadherin	1/139	12/14313	0.11055	0.441563	0.411761	ENSEASG00005010255	1
BP	GO:2000479	regulation of cAMP-dependent protein kinase activity	1/139	12/14313	0.11055	0.441563	0.411761	ENSEASG00005010029	1
BP	GO:2000671	regulation of motor neuron apoptotic process	1/139	12/14313	0.11055	0.441563	0.411761	ENSEASG00005016829	1
BP	GO:0070371	ERK1 and ERK2 cascade	4/139	188/14313	0.11066	0.441563	0.411761	ENSEASG00005020242/ENSEASG00005014689/ENSEASG00005000357/ENSEASG00005010265	4
BP	GO:0007596	blood coagulation	3/139	120/14313	0.111471	0.441563	0.411761	ENSEASG00005019986/ENSEASG00005007312/ENSEASG00005016930	3
BP	GO:0016331	morphogenesis of embryonic epithelium	3/139	120/14313	0.111471	0.441563	0.411761	ENSEASG00005003055/ENSEASG00005009743/ENSEASG00005009676	3
BP	GO:0035148	tube formation	3/139	120/14313	0.111471	0.441563	0.411761	ENSEASG00005003055/ENSEASG00005009743/ENSEASG00005009676	3
BP	GO:0042116	macrophage activation	2/139	59/14313	0.112114	0.441563	0.411761	ENSEASG00005006853/ENSEASG00005010433	2
BP	GO:0048259	regulation of receptor-mediated endocytosis	2/139	59/14313	0.112114	0.441563	0.411761	ENSEASG00005015086/ENSEASG00005016930	2
BP	GO:0042594	response to starvation	3/139	121/14313	0.113536	0.441563	0.411761	ENSEASG00005014689/ENSEASG00005014231/ENSEASG00005010029	3
BP	GO:0045017	glycerolipid biosynthetic process	3/139	121/14313	0.113536	0.441563	0.411761	ENSEASG00005025229/ENSEASG00005023390/ENSEASG00005035411	3
BP	GO:0006816	calcium ion transport	5/139	264/14313	0.114665	0.441563	0.411761	ENSEASG00005005871/ENSEASG00005013456/ENSEASG00005001924/ENSEASG00005010896/ENSEASG00005018462	5
BP	GO:0009062	fatty acid catabolic process	2/139	60/14313	0.115273	0.441563	0.411761	ENSEASG00005004647/ENSEASG00005010029	2
BP	GO:0045807	positive regulation of endocytosis	2/139	60/14313	0.115273	0.441563	0.411761	ENSEASG00005015086/ENSEASG00005016930	2
BP	GO:0061614	pri-miRNA transcription by RNA polymerase II	2/139	60/14313	0.115273	0.441563	0.411761	ENSEASG00005003055/ENSEASG00005010780	2
BP	GO:0061640	cytoskeleton-dependent cytokinesis	2/139	60/14313	0.115273	0.441563	0.411761	ENSEASG00005001391/ENSEASG00005002217	2
BP	GO:1901224	positive regulation of NIK/NF-kappaB signaling	2/139	60/14313	0.115273	0.441563	0.411761	ENSEASG00005019196/ENSEASG00005000357	2
BP	GO:1902893	regulation of pri-miRNA transcription by RNA polymerase II	2/139	60/14313	0.115273	0.441563	0.411761	ENSEASG00005003055/ENSEASG00005010780	2
BP	GO:1903035	negative regulation of response to wounding	2/139	60/14313	0.115273	0.441563	0.411761	ENSEASG00005016930/ENSEASG00005013743	2
BP	GO:0071496	cellular response to external stimulus	4/139	191/14313	0.115458	0.441563	0.411761	ENSEASG00005016829/ENSEASG00005014689/ENSEASG00005014231/ENSEASG00005010029	4
BP	GO:0007411	axon guidance	3/139	122/14313	0.115615	0.441563	0.411761	ENSEASG00005036013/ENSEASG00005010265/ENSEASG00005003396	3
BP	GO:0007599	hemostasis	3/139	123/14313	0.117708	0.441563	0.411761	ENSEASG00005019986/ENSEASG00005007312/ENSEASG00005016930	3
BP	GO:0030193	regulation of blood coagulation	2/139	61/14313	0.118454	0.441563	0.411761	ENSEASG00005007312/ENSEASG00005016930	2
BP	GO:0034763	negative regulation of transmembrane transport	2/139	61/14313	0.118454	0.441563	0.411761	ENSEASG00005010896/ENSEASG00005018462	2
BP	GO:0050688	regulation of defense response to virus	2/139	61/14313	0.118454	0.441563	0.411761	ENSEASG00005004589/ENSEASG00005004011	2
BP	GO:0042110	T cell activation	6/139	344/14313	0.118576	0.441563	0.411761	ENSEASG00005020242/ENSEASG00005013044/ENSEASG00005017115/ENSEASG00005003055/ENSEASG00005009676/ENSEASG00005010780	6
BP	GO:0034762	regulation of transmembrane transport	5/139	267/14313	0.118726	0.441563	0.411761	ENSEASG00005005871/ENSEASG00005001924/ENSEASG00005010476/ENSEASG00005010896/ENSEASG00005018462	5
BP	GO:0003413	chondrocyte differentiation involved in endochondral bone morphogenesis	1/139	13/14313	0.119195	0.441563	0.411761	ENSEASG00005009743	1
BP	GO:0006415	translational termination	1/139	13/14313	0.119195	0.441563	0.411761	ENSEASG00005006549	1
BP	GO:0006474	N-terminal protein amino acid acetylation	1/139	13/14313	0.119195	0.441563	0.411761	ENSEASG00005001151	1
BP	GO:0009651	response to salt stress	1/139	13/14313	0.119195	0.441563	0.411761	ENSEASG00005017283	1
BP	GO:0010759	positive regulation of macrophage chemotaxis	1/139	13/14313	0.119195	0.441563	0.411761	ENSEASG00005014689	1
BP	GO:0010955	negative regulation of protein processing	1/139	13/14313	0.119195	0.441563	0.411761	ENSEASG00005016930	1
BP	GO:0030490	maturation of SSU-rRNA	1/139	13/14313	0.119195	0.441563	0.411761	ENSEASG00005015876	1
BP	GO:0032328	alanine transport	1/139	13/14313	0.119195	0.441563	0.411761	ENSEASG00005023507	1
BP	GO:0032401	establishment of melanosome localization	1/139	13/14313	0.119195	0.441563	0.411761	ENSEASG00005024850	1
BP	GO:0032402	melanosome transport	1/139	13/14313	0.119195	0.441563	0.411761	ENSEASG00005024850	1
BP	GO:0032515	negative regulation of phosphoprotein phosphatase activity	1/139	13/14313	0.119195	0.441563	0.411761	ENSEASG00005025885	1
BP	GO:0033623	regulation of integrin activation	1/139	13/14313	0.119195	0.441563	0.411761	ENSEASG00005007312	1
BP	GO:0034375	high-density lipoprotein particle remodeling	1/139	13/14313	0.119195	0.441563	0.411761	ENSEASG00005010433	1
BP	GO:0034383	low-density lipoprotein particle clearance	1/139	13/14313	0.119195	0.441563	0.411761	ENSEASG00005015086	1
BP	GO:0039702	viral budding via host ESCRT complex	1/139	13/14313	0.119195	0.441563	0.411761	ENSEASG00005002217	1
BP	GO:0042159	lipoprotein catabolic process	1/139	13/14313	0.119195	0.441563	0.411761	ENSEASG00005000516	1
BP	GO:0043302	positive regulation of leukocyte degranulation	1/139	13/14313	0.119195	0.441563	0.411761	ENSEASG00005010433	1
BP	GO:0043455	regulation of secondary metabolic process	1/139	13/14313	0.119195	0.441563	0.411761	ENSEASG00005024850	1
BP	GO:0048021	regulation of melanin biosynthetic process	1/139	13/14313	0.119195	0.441563	0.411761	ENSEASG00005024850	1
BP	GO:0051151	negative regulation of smooth muscle cell differentiation	1/139	13/14313	0.119195	0.441563	0.411761	ENSEASG00005006523	1
BP	GO:0051491	positive regulation of filopodium assembly	1/139	13/14313	0.119195	0.441563	0.411761	ENSEASG00005010265	1
BP	GO:0060088	auditory receptor cell stereocilium organization	1/139	13/14313	0.119195	0.441563	0.411761	ENSEASG00005009676	1
BP	GO:0060856	establishment of blood-brain barrier	1/139	13/14313	0.119195	0.441563	0.411761	ENSEASG00005002217	1
BP	GO:0061548	ganglion development	1/139	13/14313	0.119195	0.441563	0.411761	ENSEASG00005010265	1
BP	GO:0071391	cellular response to estrogen stimulus	1/139	13/14313	0.119195	0.441563	0.411761	ENSEASG00005003055	1
BP	GO:0072148	epithelial cell fate commitment	1/139	13/14313	0.119195	0.441563	0.411761	ENSEASG00005003055	1
BP	GO:0090136	epithelial cell-cell adhesion	1/139	13/14313	0.119195	0.441563	0.411761	ENSEASG00005020834	1
BP	GO:0097475	motor neuron migration	1/139	13/14313	0.119195	0.441563	0.411761	ENSEASG00005010265	1
BP	GO:0110156	methylguanosine-cap decapping	1/139	13/14313	0.119195	0.441563	0.411761	ENSEASG00005010461	1
BP	GO:1900376	regulation of secondary metabolite biosynthetic process	1/139	13/14313	0.119195	0.441563	0.411761	ENSEASG00005024850	1
BP	GO:1901018	positive regulation of potassium ion transmembrane transporter activity	1/139	13/14313	0.119195	0.441563	0.411761	ENSEASG00005010476	1
BP	GO:1901031	regulation of response to reactive oxygen species	1/139	13/14313	0.119195	0.441563	0.411761	ENSEASG00005010029	1
BP	GO:1903318	negative regulation of protein maturation	1/139	13/14313	0.119195	0.441563	0.411761	ENSEASG00005016930	1
BP	GO:1990822	basic amino acid transmembrane transport	1/139	13/14313	0.119195	0.441563	0.411761	ENSEASG00005023507	1
BP	GO:2000291	regulation of myoblast proliferation	1/139	13/14313	0.119195	0.441563	0.411761	ENSEASG00005012525	1
BP	GO:2001135	regulation of endocytic recycling	1/139	13/14313	0.119195	0.441563	0.411761	ENSEASG00005010433	1
BP	GO:0055086	nucleobase-containing small molecule metabolic process	6/139	345/14313	0.119767	0.441563	0.411761	ENSEASG00005010398/ENSEASG00005008674/ENSEASG00005017759/ENSEASG00005016668/ENSEASG00005009333/ENSEASG00005018007	6
BP	GO:0002695	negative regulation of leukocyte activation	3/139	124/14313	0.119816	0.441563	0.411761	ENSEASG00005009676/ENSEASG00005010780/ENSEASG00005023155	3
BP	GO:0045333	cellular respiration	3/139	124/14313	0.119816	0.441563	0.411761	ENSEASG00005033483/ENSEASG00005014231/ENSEASG00005004351	3
BP	GO:0050817	coagulation	3/139	124/14313	0.119816	0.441563	0.411761	ENSEASG00005019986/ENSEASG00005007312/ENSEASG00005016930	3
BP	GO:0097485	neuron projection guidance	3/139	124/14313	0.119816	0.441563	0.411761	ENSEASG00005036013/ENSEASG00005010265/ENSEASG00005003396	3
BP	GO:0000226	microtubule cytoskeleton organization	7/139	426/14313	0.121267	0.441563	0.411761	ENSEASG00005021584/ENSEASG00005010368/ENSEASG00005002268/ENSEASG00005010433/ENSEASG00005001391/ENSEASG00005029815/ENSEASG00005002217	7
BP	GO:0042274	ribosomal small subunit biogenesis	2/139	62/14313	0.121658	0.441563	0.411761	ENSEASG00005015693/ENSEASG00005015876	2
BP	GO:0043255	regulation of carbohydrate biosynthetic process	2/139	62/14313	0.121658	0.441563	0.411761	ENSEASG00005007312/ENSEASG00005010029	2
BP	GO:0043271	negative regulation of ion transport	2/139	62/14313	0.121658	0.441563	0.411761	ENSEASG00005010896/ENSEASG00005018462	2
BP	GO:0050764	regulation of phagocytosis	2/139	62/14313	0.121658	0.441563	0.411761	ENSEASG00005032502/ENSEASG00005003725	2
BP	GO:0043112	receptor metabolic process	3/139	126/14313	0.124073	0.441563	0.411761	ENSEASG00005000516/ENSEASG00005008674/ENSEASG00005009676	3
BP	GO:1903034	regulation of response to wounding	3/139	126/14313	0.124073	0.441563	0.411761	ENSEASG00005007312/ENSEASG00005016930/ENSEASG00005013743	3
BP	GO:0002067	glandular epithelial cell differentiation	2/139	63/14313	0.124882	0.441563	0.411761	ENSEASG00005003055/ENSEASG00005009743	2
BP	GO:0032760	positive regulation of tumor necrosis factor production	2/139	63/14313	0.124882	0.441563	0.411761	ENSEASG00005000357/ENSEASG00005004589	2
BP	GO:1900046	regulation of hemostasis	2/139	63/14313	0.124882	0.441563	0.411761	ENSEASG00005007312/ENSEASG00005016930	2
BP	GO:0003148	outflow tract septum morphogenesis	1/139	14/14313	0.127757	0.441563	0.411761	ENSEASG00005010265	1
BP	GO:0003159	morphogenesis of an endothelium	1/139	14/14313	0.127757	0.441563	0.411761	ENSEASG00005016263	1
BP	GO:0009125	nucleoside monophosphate catabolic process	1/139	14/14313	0.127757	0.441563	0.411761	ENSEASG00005018007	1
BP	GO:0009162	deoxyribonucleoside monophosphate metabolic process	1/139	14/14313	0.127757	0.441563	0.411761	ENSEASG00005018007	1
BP	GO:0010866	regulation of triglyceride biosynthetic process	1/139	14/14313	0.127757	0.441563	0.411761	ENSEASG00005035411	1
BP	GO:0014808	release of sequestered calcium ion into cytosol by sarcoplasmic reticulum	1/139	14/14313	0.127757	0.441563	0.411761	ENSEASG00005005871	1
BP	GO:0014856	skeletal muscle cell proliferation	1/139	14/14313	0.127757	0.441563	0.411761	ENSEASG00005012525	1
BP	GO:0014912	negative regulation of smooth muscle cell migration	1/139	14/14313	0.127757	0.441563	0.411761	ENSEASG00005016930	1
BP	GO:0015732	prostaglandin transport	1/139	14/14313	0.127757	0.441563	0.411761	ENSEASG00005010433	1
BP	GO:0015936	coenzyme A metabolic process	1/139	14/14313	0.127757	0.441563	0.411761	ENSEASG00005010398	1
BP	GO:0018196	peptidyl-asparagine modification	1/139	14/14313	0.127757	0.441563	0.411761	ENSEASG00005008674	1
BP	GO:0018279	protein N-linked glycosylation via asparagine	1/139	14/14313	0.127757	0.441563	0.411761	ENSEASG00005008674	1
BP	GO:0021783	preganglionic parasympathetic fiber development	1/139	14/14313	0.127757	0.441563	0.411761	ENSEASG00005010265	1
BP	GO:0031290	retinal ganglion cell axon guidance	1/139	14/14313	0.127757	0.441563	0.411761	ENSEASG00005010265	1
BP	GO:0032400	melanosome localization	1/139	14/14313	0.127757	0.441563	0.411761	ENSEASG00005024850	1
BP	GO:0032793	positive regulation of CREB transcription factor activity	1/139	14/14313	0.127757	0.441563	0.411761	ENSEASG00005006853	1
BP	GO:0042730	fibrinolysis	1/139	14/14313	0.127757	0.441563	0.411761	ENSEASG00005016930	1
BP	GO:0043567	regulation of insulin-like growth factor receptor signaling pathway	1/139	14/14313	0.127757	0.441563	0.411761	ENSEASG00005006479	1
BP	GO:0045064	T-helper 2 cell differentiation	1/139	14/14313	0.127757	0.441563	0.411761	ENSEASG00005003055	1
BP	GO:0046040	IMP metabolic process	1/139	14/14313	0.127757	0.441563	0.411761	ENSEASG00005017759	1
BP	GO:0046386	deoxyribose phosphate catabolic process	1/139	14/14313	0.127757	0.441563	0.411761	ENSEASG00005018007	1
BP	GO:0048532	anatomical structure arrangement	1/139	14/14313	0.127757	0.441563	0.411761	ENSEASG00005010265	1
BP	GO:0051904	pigment granule transport	1/139	14/14313	0.127757	0.441563	0.411761	ENSEASG00005024850	1
BP	GO:0051905	establishment of pigment granule localization	1/139	14/14313	0.127757	0.441563	0.411761	ENSEASG00005024850	1
BP	GO:0061154	endothelial tube morphogenesis	1/139	14/14313	0.127757	0.441563	0.411761	ENSEASG00005016263	1
BP	GO:0061952	midbody abscission	1/139	14/14313	0.127757	0.441563	0.411761	ENSEASG00005002217	1
BP	GO:0070423	nucleotide-binding oligomerization domain containing signaling pathway	1/139	14/14313	0.127757	0.441563	0.411761	ENSEASG00005000357	1
BP	GO:0071677	positive regulation of mononuclear cell migration	1/139	14/14313	0.127757	0.441563	0.411761	ENSEASG00005016930	1
BP	GO:0071875	adrenergic receptor signaling pathway	1/139	14/14313	0.127757	0.441563	0.411761	ENSEASG00005006853	1
BP	GO:1901020	negative regulation of calcium ion transmembrane transporter activity	1/139	14/14313	0.127757	0.441563	0.411761	ENSEASG00005010896	1
BP	GO:1901836	regulation of transcription of nucleolar large rRNA by RNA polymerase I	1/139	14/14313	0.127757	0.441563	0.411761	ENSEASG00005015876	1
BP	GO:1903306	negative regulation of regulated secretory pathway	1/139	14/14313	0.127757	0.441563	0.411761	ENSEASG00005010780	1
BP	GO:1903541	regulation of exosomal secretion	1/139	14/14313	0.127757	0.441563	0.411761	ENSEASG00005002217	1
BP	GO:1904355	positive regulation of telomere capping	1/139	14/14313	0.127757	0.441563	0.411761	ENSEASG00005014689	1
BP	GO:1904925	positive regulation of autophagy of mitochondrion in response to mitochondrial depolarization	1/139	14/14313	0.127757	0.441563	0.411761	ENSEASG00005018462	1
BP	GO:0055080	cation homeostasis	7/139	432/14313	0.127808	0.441563	0.411761	ENSEASG00005005871/ENSEASG00005013456/ENSEASG00005014689/ENSEASG00005017283/ENSEASG00005016668/ENSEASG00005000191/ENSEASG00005004643	7
BP	GO:0002312	B cell activation involved in immune response	2/139	64/14313	0.128127	0.441563	0.411761	ENSEASG00005013834/ENSEASG00005010780	2
BP	GO:0021915	neural tube development	3/139	128/14313	0.128385	0.441563	0.411761	ENSEASG00005003055/ENSEASG00005009743/ENSEASG00005009676	3
BP	GO:0010951	negative regulation of endopeptidase activity	2/139	65/14313	0.131392	0.441563	0.411761	ENSEASG00005020242/ENSEASG00005016930	2
BP	GO:0032147	activation of protein kinase activity	2/139	65/14313	0.131392	0.441563	0.411761	ENSEASG00005019196/ENSEASG00005010029	2
BP	GO:0002833	positive regulation of response to biotic stimulus	3/139	130/14313	0.13275	0.441563	0.411761	ENSEASG00005014689/ENSEASG00005000357/ENSEASG00005010780	3
BP	GO:0018108	peptidyl-tyrosine phosphorylation	4/139	202/14313	0.13381	0.441563	0.411761	ENSEASG00005020242/ENSEASG00005003725/ENSEASG00005014689/ENSEASG00005010265	4
BP	GO:0050818	regulation of coagulation	2/139	66/14313	0.134677	0.441563	0.411761	ENSEASG00005007312/ENSEASG00005016930	2
BP	GO:0097581	lamellipodium organization	2/139	66/14313	0.134677	0.441563	0.411761	ENSEASG00005012481/ENSEASG00005020242	2
BP	GO:0120034	positive regulation of plasma membrane bounded cell projection assembly	2/139	66/14313	0.134677	0.441563	0.411761	ENSEASG00005012481/ENSEASG00005010265	2
BP	GO:1903557	positive regulation of tumor necrosis factor superfamily cytokine production	2/139	66/14313	0.134677	0.441563	0.411761	ENSEASG00005000357/ENSEASG00005004589	2
BP	GO:0002093	auditory receptor cell morphogenesis	1/139	15/14313	0.136236	0.441563	0.411761	ENSEASG00005009676	1
BP	GO:0030318	melanocyte differentiation	1/139	15/14313	0.136236	0.441563	0.411761	ENSEASG00005023494	1
BP	GO:0032495	response to muramyl dipeptide	1/139	15/14313	0.136236	0.441563	0.411761	ENSEASG00005000357	1
BP	GO:0032892	positive regulation of organic acid transport	1/139	15/14313	0.136236	0.441563	0.411761	ENSEASG00005010433	1
BP	GO:0034390	smooth muscle cell apoptotic process	1/139	15/14313	0.136236	0.441563	0.411761	ENSEASG00005016829	1
BP	GO:0035872	nucleotide-binding domain, leucine rich repeat containing receptor signaling pathway	1/139	15/14313	0.136236	0.441563	0.411761	ENSEASG00005000357	1
BP	GO:0042790	nucleolar large rRNA transcription by RNA polymerase I	1/139	15/14313	0.136236	0.441563	0.411761	ENSEASG00005015876	1
BP	GO:0045579	positive regulation of B cell differentiation	1/139	15/14313	0.136236	0.441563	0.411761	ENSEASG00005010780	1
BP	GO:0045655	regulation of monocyte differentiation	1/139	15/14313	0.136236	0.441563	0.411761	ENSEASG00005023155	1
BP	GO:0045723	positive regulation of fatty acid biosynthetic process	1/139	15/14313	0.136236	0.441563	0.411761	ENSEASG00005010433	1
BP	GO:0045945	positive regulation of transcription by RNA polymerase III	1/139	15/14313	0.136236	0.441563	0.411761	ENSEASG00005014231	1
BP	GO:0046033	AMP metabolic process	1/139	15/14313	0.136236	0.441563	0.411761	ENSEASG00005017759	1
BP	GO:0046037	GMP metabolic process	1/139	15/14313	0.136236	0.441563	0.411761	ENSEASG00005017759	1
BP	GO:0046597	negative regulation of viral entry into host cell	1/139	15/14313	0.136236	0.441563	0.411761	ENSEASG00005032502	1
BP	GO:0046628	positive regulation of insulin receptor signaling pathway	1/139	15/14313	0.136236	0.441563	0.411761	ENSEASG00005000516	1
BP	GO:0048025	negative regulation of mRNA splicing, via spliceosome	1/139	15/14313	0.136236	0.441563	0.411761	ENSEASG00005015086	1
BP	GO:0048278	vesicle docking	1/139	15/14313	0.136236	0.441563	0.411761	ENSEASG00005007312	1
BP	GO:0051875	pigment granule localization	1/139	15/14313	0.136236	0.441563	0.411761	ENSEASG00005024850	1
BP	GO:0060307	regulation of ventricular cardiac muscle cell membrane repolarization	1/139	15/14313	0.136236	0.441563	0.411761	ENSEASG00005005871	1
BP	GO:0061298	retina vasculature development in camera-type eye	1/139	15/14313	0.136236	0.441563	0.411761	ENSEASG00005010265	1
BP	GO:0070102	interleukin-6-mediated signaling pathway	1/139	15/14313	0.136236	0.441563	0.411761	ENSEASG00005010780	1
BP	GO:0072012	glomerulus vasculature development	1/139	15/14313	0.136236	0.441563	0.411761	ENSEASG00005011763	1
BP	GO:0072673	lamellipodium morphogenesis	1/139	15/14313	0.136236	0.441563	0.411761	ENSEASG00005020242	1
BP	GO:0090025	regulation of monocyte chemotaxis	1/139	15/14313	0.136236	0.441563	0.411761	ENSEASG00005016930	1
BP	GO:0098581	detection of external biotic stimulus	1/139	15/14313	0.136236	0.441563	0.411761	ENSEASG00005000357	1
BP	GO:0110154	RNA decapping	1/139	15/14313	0.136236	0.441563	0.411761	ENSEASG00005010461	1
BP	GO:0140058	neuron projection arborization	1/139	15/14313	0.136236	0.441563	0.411761	ENSEASG00005010265	1
BP	GO:1901385	regulation of voltage-gated calcium channel activity	1/139	15/14313	0.136236	0.441563	0.411761	ENSEASG00005010896	1
BP	GO:1901673	regulation of mitotic spindle assembly	1/139	15/14313	0.136236	0.441563	0.411761	ENSEASG00005002217	1
BP	GO:1902004	positive regulation of amyloid-beta formation	1/139	15/14313	0.136236	0.441563	0.411761	ENSEASG00005017047	1
BP	GO:1902254	negative regulation of intrinsic apoptotic signaling pathway by p53 class mediator	1/139	15/14313	0.136236	0.441563	0.411761	ENSEASG00005020242	1
BP	GO:1903514	release of sequestered calcium ion into cytosol by endoplasmic reticulum	1/139	15/14313	0.136236	0.441563	0.411761	ENSEASG00005005871	1
BP	GO:1903779	regulation of cardiac conduction	1/139	15/14313	0.136236	0.441563	0.411761	ENSEASG00005005871	1
BP	GO:1904262	negative regulation of TORC1 signaling	1/139	15/14313	0.136236	0.441563	0.411761	ENSEASG00005010029	1
BP	GO:1904923	regulation of autophagy of mitochondrion in response to mitochondrial depolarization	1/139	15/14313	0.136236	0.441563	0.411761	ENSEASG00005018462	1
BP	GO:1905523	positive regulation of macrophage migration	1/139	15/14313	0.136236	0.441563	0.411761	ENSEASG00005014689	1
BP	GO:2000191	regulation of fatty acid transport	1/139	15/14313	0.136236	0.441563	0.411761	ENSEASG00005010433	1
BP	GO:0098771	inorganic ion homeostasis	7/139	440/14313	0.136803	0.441563	0.411761	ENSEASG00005005871/ENSEASG00005013456/ENSEASG00005014689/ENSEASG00005017283/ENSEASG00005016668/ENSEASG00005000191/ENSEASG00005004643	7
BP	GO:0097529	myeloid leukocyte migration	3/139	132/14313	0.137166	0.441563	0.411761	ENSEASG00005014689/ENSEASG00005016930/ENSEASG00005010780	3
BP	GO:0018212	peptidyl-tyrosine modification	4/139	204/14313	0.13727	0.441563	0.411761	ENSEASG00005020242/ENSEASG00005003725/ENSEASG00005014689/ENSEASG00005010265	4
BP	GO:0010389	regulation of G2/M transition of mitotic cell cycle	2/139	67/14313	0.137979	0.441563	0.411761	ENSEASG00005010886/ENSEASG00005002217	2
BP	GO:0032231	regulation of actin filament bundle assembly	2/139	67/14313	0.137979	0.441563	0.411761	ENSEASG00005010265/ENSEASG00005007312	2
BP	GO:0051303	establishment of chromosome localization	2/139	67/14313	0.137979	0.441563	0.411761	ENSEASG00005002268/ENSEASG00005002217	2
BP	GO:1901657	glycosyl compound metabolic process	2/139	67/14313	0.137979	0.441563	0.411761	ENSEASG00005017759/ENSEASG00005018007	2
BP	GO:1902105	regulation of leukocyte differentiation	4/139	205/14313	0.139013	0.441563	0.411761	ENSEASG00005010433/ENSEASG00005003055/ENSEASG00005010780/ENSEASG00005023155	4
BP	GO:0002262	myeloid cell homeostasis	3/139	133/14313	0.139393	0.441563	0.411761	ENSEASG00005017839/ENSEASG00005004062/ENSEASG00005010780	3
BP	GO:0007569	cell aging	2/139	68/14313	0.1413	0.441563	0.411761	ENSEASG00005016930/ENSEASG00005010780	2
BP	GO:0022904	respiratory electron transport chain	2/139	68/14313	0.1413	0.441563	0.411761	ENSEASG00005033483/ENSEASG00005014231	2
BP	GO:0032091	negative regulation of protein binding	2/139	68/14313	0.1413	0.441563	0.411761	ENSEASG00005013456/ENSEASG00005014689	2
BP	GO:0032755	positive regulation of interleukin-6 production	2/139	68/14313	0.1413	0.441563	0.411761	ENSEASG00005000357/ENSEASG00005004589	2
BP	GO:0050000	chromosome localization	2/139	68/14313	0.1413	0.441563	0.411761	ENSEASG00005002268/ENSEASG00005002217	2
BP	GO:0030595	leukocyte chemotaxis	3/139	135/14313	0.143884	0.441563	0.411761	ENSEASG00005014689/ENSEASG00005016930/ENSEASG00005010780	3
BP	GO:0006631	fatty acid metabolic process	4/139	208/14313	0.144297	0.441563	0.411761	ENSEASG00005004647/ENSEASG00005010433/ENSEASG00005008992/ENSEASG00005010029	4
BP	GO:0044270	cellular nitrogen compound catabolic process	5/139	285/14313	0.144481	0.441563	0.411761	ENSEASG00005010461/ENSEASG00005007286/ENSEASG00005009333/ENSEASG00005006549/ENSEASG00005018007	5
BP	GO:0006851	mitochondrial calcium ion transmembrane transport	1/139	16/14313	0.144633	0.441563	0.411761	ENSEASG00005018462	1
BP	GO:0009127	purine nucleoside monophosphate biosynthetic process	1/139	16/14313	0.144633	0.441563	0.411761	ENSEASG00005017759	1
BP	GO:0009164	nucleoside catabolic process	1/139	16/14313	0.144633	0.441563	0.411761	ENSEASG00005018007	1
BP	GO:0009168	purine ribonucleoside monophosphate biosynthetic process	1/139	16/14313	0.144633	0.441563	0.411761	ENSEASG00005017759	1
BP	GO:0009220	pyrimidine ribonucleotide biosynthetic process	1/139	16/14313	0.144633	0.441563	0.411761	ENSEASG00005018007	1
BP	GO:0009264	deoxyribonucleotide catabolic process	1/139	16/14313	0.144633	0.441563	0.411761	ENSEASG00005018007	1
BP	GO:0014829	vascular associated smooth muscle contraction	1/139	16/14313	0.144633	0.441563	0.411761	ENSEASG00005011763	1
BP	GO:0015802	basic amino acid transport	1/139	16/14313	0.144633	0.441563	0.411761	ENSEASG00005023507	1
BP	GO:0015858	nucleoside transport	1/139	16/14313	0.144633	0.441563	0.411761	ENSEASG00005004978	1
BP	GO:0018904	ether metabolic process	1/139	16/14313	0.144633	0.441563	0.411761	ENSEASG00005016280	1
BP	GO:0021854	hypothalamus development	1/139	16/14313	0.144633	0.441563	0.411761	ENSEASG00005010265	1
BP	GO:0032753	positive regulation of interleukin-4 production	1/139	16/14313	0.144633	0.441563	0.411761	ENSEASG00005003055	1
BP	GO:0036336	dendritic cell migration	1/139	16/14313	0.144633	0.441563	0.411761	ENSEASG00005010780	1
BP	GO:0042832	defense response to protozoan	1/139	16/14313	0.144633	0.441563	0.411761	ENSEASG00005013834	1
BP	GO:0043304	regulation of mast cell degranulation	1/139	16/14313	0.144633	0.441563	0.411761	ENSEASG00005010433	1
BP	GO:0045649	regulation of macrophage differentiation	1/139	16/14313	0.144633	0.441563	0.411761	ENSEASG00005023155	1
BP	GO:0045773	positive regulation of axon extension	1/139	16/14313	0.144633	0.441563	0.411761	ENSEASG00005010265	1
BP	GO:0046755	viral budding	1/139	16/14313	0.144633	0.441563	0.411761	ENSEASG00005002217	1
BP	GO:0048486	parasympathetic nervous system development	1/139	16/14313	0.144633	0.441563	0.411761	ENSEASG00005010265	1
BP	GO:0048857	neural nucleus development	1/139	16/14313	0.144633	0.441563	0.411761	ENSEASG00005009676	1
BP	GO:0050686	negative regulation of mRNA processing	1/139	16/14313	0.144633	0.441563	0.411761	ENSEASG00005015086	1
BP	GO:0050995	negative regulation of lipid catabolic process	1/139	16/14313	0.144633	0.441563	0.411761	ENSEASG00005006853	1
BP	GO:0051450	myoblast proliferation	1/139	16/14313	0.144633	0.441563	0.411761	ENSEASG00005012525	1
BP	GO:0051894	positive regulation of focal adhesion assembly	1/139	16/14313	0.144633	0.441563	0.411761	ENSEASG00005010265	1
BP	GO:0055075	potassium ion homeostasis	1/139	16/14313	0.144633	0.441563	0.411761	ENSEASG00005017283	1
BP	GO:0060055	angiogenesis involved in wound healing	1/139	16/14313	0.144633	0.441563	0.411761	ENSEASG00005016930	1
BP	GO:0060445	branching involved in salivary gland morphogenesis	1/139	16/14313	0.144633	0.441563	0.411761	ENSEASG00005010265	1
BP	GO:0071359	cellular response to dsRNA	1/139	16/14313	0.144633	0.441563	0.411761	ENSEASG00005004589	1
BP	GO:0072529	pyrimidine-containing compound catabolic process	1/139	16/14313	0.144633	0.441563	0.411761	ENSEASG00005018007	1
BP	GO:0072530	purine-containing compound transmembrane transport	1/139	16/14313	0.144633	0.441563	0.411761	ENSEASG00005004978	1
BP	GO:0150105	protein localization to cell-cell junction	1/139	16/14313	0.144633	0.441563	0.411761	ENSEASG00005009676	1
BP	GO:1900120	regulation of receptor binding	1/139	16/14313	0.144633	0.441563	0.411761	ENSEASG00005013456	1
BP	GO:1901526	positive regulation of mitophagy	1/139	16/14313	0.144633	0.441563	0.411761	ENSEASG00005018462	1
BP	GO:1901642	nucleoside transmembrane transport	1/139	16/14313	0.144633	0.441563	0.411761	ENSEASG00005004978	1
BP	GO:1904996	positive regulation of leukocyte adhesion to vascular endothelial cell	1/139	16/14313	0.144633	0.441563	0.411761	ENSEASG00005019196	1
BP	GO:2000209	regulation of anoikis	1/139	16/14313	0.144633	0.441563	0.411761	ENSEASG00005014231	1
BP	GO:0006664	glycolipid metabolic process	2/139	69/14313	0.144637	0.441563	0.411761	ENSEASG00005025229/ENSEASG00005023390	2
BP	GO:0019395	fatty acid oxidation	2/139	69/14313	0.144637	0.441563	0.411761	ENSEASG00005004647/ENSEASG00005010029	2
BP	GO:0034644	cellular response to UV	2/139	69/14313	0.144637	0.441563	0.411761	ENSEASG00005001051/ENSEASG00005015333	2
BP	GO:0043473	pigmentation	2/139	69/14313	0.144637	0.441563	0.411761	ENSEASG00005023494/ENSEASG00005024850	2
BP	GO:1902106	negative regulation of leukocyte differentiation	2/139	69/14313	0.144637	0.441563	0.411761	ENSEASG00005003055/ENSEASG00005023155	2
BP	GO:0007163	establishment or maintenance of cell polarity	3/139	136/14313	0.146148	0.445514	0.415446	ENSEASG00005020834/ENSEASG00005002268/ENSEASG00005009676	3
BP	GO:0046700	heterocycle catabolic process	5/139	287/14313	0.147483	0.445514	0.415446	ENSEASG00005010461/ENSEASG00005007286/ENSEASG00005009333/ENSEASG00005006549/ENSEASG00005018007	5
BP	GO:0030168	platelet activation	2/139	70/14313	0.147991	0.445514	0.415446	ENSEASG00005019986/ENSEASG00005007312	2
BP	GO:0055007	cardiac muscle cell differentiation	2/139	70/14313	0.147991	0.445514	0.415446	ENSEASG00005011325/ENSEASG00005003055	2
BP	GO:0072676	lymphocyte migration	2/139	70/14313	0.147991	0.445514	0.415446	ENSEASG00005013044/ENSEASG00005017831	2
BP	GO:1903509	liposaccharide metabolic process	2/139	70/14313	0.147991	0.445514	0.415446	ENSEASG00005025229/ENSEASG00005023390	2
BP	GO:0050866	negative regulation of cell activation	3/139	137/14313	0.148423	0.445514	0.415446	ENSEASG00005009676/ENSEASG00005010780/ENSEASG00005023155	3
BP	GO:0016071	mRNA metabolic process	7/139	451/14313	0.149667	0.445514	0.415446	ENSEASG00005037408/ENSEASG00005010461/ENSEASG00005015086/ENSEASG00005014427/ENSEASG00005003055/ENSEASG00005017706/ENSEASG00005006549	7
BP	GO:0031669	cellular response to nutrient levels	3/139	138/14313	0.15071	0.445514	0.415446	ENSEASG00005014689/ENSEASG00005014231/ENSEASG00005010029	3
BP	GO:0006497	protein lipidation	2/139	71/14313	0.151361	0.445514	0.415446	ENSEASG00005025229/ENSEASG00005023390	2
BP	GO:0001516	prostaglandin biosynthetic process	1/139	17/14313	0.152949	0.445514	0.415446	ENSEASG00005010433	1
BP	GO:0003283	atrial septum development	1/139	17/14313	0.152949	0.445514	0.415446	ENSEASG00005005871	1
BP	GO:0006783	heme biosynthetic process	1/139	17/14313	0.152949	0.445514	0.415446	ENSEASG00005003977	1
BP	GO:0006929	substrate-dependent cell migration	1/139	17/14313	0.152949	0.445514	0.415446	ENSEASG00005010265	1
BP	GO:0008334	histone mRNA metabolic process	1/139	17/14313	0.152949	0.445514	0.415446	ENSEASG00005006549	1
BP	GO:0010224	response to UV-B	1/139	17/14313	0.152949	0.445514	0.415446	ENSEASG00005015333	1
BP	GO:0010743	regulation of macrophage derived foam cell differentiation	1/139	17/14313	0.152949	0.445514	0.415446	ENSEASG00005010433	1
BP	GO:0030517	negative regulation of axon extension	1/139	17/14313	0.152949	0.445514	0.415446	ENSEASG00005010265	1
BP	GO:0032438	melanosome organization	1/139	17/14313	0.152949	0.445514	0.415446	ENSEASG00005024850	1
BP	GO:0032925	regulation of activin receptor signaling pathway	1/139	17/14313	0.152949	0.445514	0.415446	ENSEASG00005016263	1
BP	GO:0033006	regulation of mast cell activation involved in immune response	1/139	17/14313	0.152949	0.445514	0.415446	ENSEASG00005010433	1
BP	GO:0038083	peptidyl-tyrosine autophosphorylation	1/139	17/14313	0.152949	0.445514	0.415446	ENSEASG00005014689	1
BP	GO:0046457	prostanoid biosynthetic process	1/139	17/14313	0.152949	0.445514	0.415446	ENSEASG00005010433	1
BP	GO:0046471	phosphatidylglycerol metabolic process	1/139	17/14313	0.152949	0.445514	0.415446	ENSEASG00005010433	1
BP	GO:0046599	regulation of centriole replication	1/139	17/14313	0.152949	0.445514	0.415446	ENSEASG00005002217	1
BP	GO:0046885	regulation of hormone biosynthetic process	1/139	17/14313	0.152949	0.445514	0.415446	ENSEASG00005024262	1
BP	GO:0051125	regulation of actin nucleation	1/139	17/14313	0.152949	0.445514	0.415446	ENSEASG00005012812	1
BP	GO:0060907	positive regulation of macrophage cytokine production	1/139	17/14313	0.152949	0.445514	0.415446	ENSEASG00005000357	1
BP	GO:0070296	sarcoplasmic reticulum calcium ion transport	1/139	17/14313	0.152949	0.445514	0.415446	ENSEASG00005005871	1
BP	GO:0090050	positive regulation of cell migration involved in sprouting angiogenesis	1/139	17/14313	0.152949	0.445514	0.415446	ENSEASG00005010265	1
BP	GO:0097049	motor neuron apoptotic process	1/139	17/14313	0.152949	0.445514	0.415446	ENSEASG00005016829	1
BP	GO:0097734	extracellular exosome biogenesis	1/139	17/14313	0.152949	0.445514	0.415446	ENSEASG00005002217	1
BP	GO:0099625	ventricular cardiac muscle cell membrane repolarization	1/139	17/14313	0.152949	0.445514	0.415446	ENSEASG00005005871	1
BP	GO:1990182	exosomal secretion	1/139	17/14313	0.152949	0.445514	0.415446	ENSEASG00005002217	1
BP	GO:2000178	negative regulation of neural precursor cell proliferation	1/139	17/14313	0.152949	0.445514	0.415446	ENSEASG00005020834	1
BP	GO:2001258	negative regulation of cation channel activity	1/139	17/14313	0.152949	0.445514	0.415446	ENSEASG00005010896	1
BP	GO:0072089	stem cell proliferation	3/139	139/14313	0.153008	0.445514	0.415446	ENSEASG00005020834/ENSEASG00005021584/ENSEASG00005009743	3
BP	GO:0002443	leukocyte mediated immunity	4/139	213/14313	0.153276	0.445514	0.415446	ENSEASG00005017831/ENSEASG00005010433/ENSEASG00005004589/ENSEASG00005010780	4
BP	GO:0060070	canonical Wnt signaling pathway	4/139	213/14313	0.153276	0.445514	0.415446	ENSEASG00005023304/ENSEASG00005010255/ENSEASG00005020505/ENSEASG00005002217	4
BP	GO:0043410	positive regulation of MAPK cascade	5/139	291/14313	0.153567	0.445514	0.415446	ENSEASG00005020242/ENSEASG00005014689/ENSEASG00005000357/ENSEASG00005010265/ENSEASG00005010780	5
BP	GO:0010927	cellular component assembly involved in morphogenesis	2/139	72/14313	0.154746	0.445514	0.415446	ENSEASG00005031125/ENSEASG00005010433	2
BP	GO:1902117	positive regulation of organelle assembly	2/139	72/14313	0.154746	0.445514	0.415446	ENSEASG00005017115/ENSEASG00005002217	2
BP	GO:2001233	regulation of apoptotic signaling pathway	5/139	292/14313	0.155104	0.445514	0.415446	ENSEASG00005020242/ENSEASG00005020834/ENSEASG00005015086/ENSEASG00005010265/ENSEASG00005016930	5
BP	GO:0002703	regulation of leukocyte mediated immunity	3/139	140/14313	0.155317	0.445514	0.415446	ENSEASG00005010433/ENSEASG00005004589/ENSEASG00005010780	3
BP	GO:0016051	carbohydrate biosynthetic process	3/139	140/14313	0.155317	0.445514	0.415446	ENSEASG00005013400/ENSEASG00005007312/ENSEASG00005010029	3
BP	GO:0032868	response to insulin	3/139	140/14313	0.155317	0.445514	0.415446	ENSEASG00005000516/ENSEASG00005014689/ENSEASG00005010029	3
BP	GO:0043535	regulation of blood vessel endothelial cell migration	2/139	73/14313	0.158146	0.445514	0.415446	ENSEASG00005016263/ENSEASG00005010265	2
BP	GO:0002274	myeloid leukocyte activation	3/139	142/14313	0.159969	0.445514	0.415446	ENSEASG00005006853/ENSEASG00005010433/ENSEASG00005010780	3
BP	GO:0009416	response to light stimulus	4/139	217/14313	0.160609	0.445514	0.415446	ENSEASG00005001799/ENSEASG00005001051/ENSEASG00005015333/ENSEASG00005019491	4
BP	GO:0001562	response to protozoan	1/139	18/14313	0.161185	0.445514	0.415446	ENSEASG00005013834	1
BP	GO:0001675	acrosome assembly	1/139	18/14313	0.161185	0.445514	0.415446	ENSEASG00005010433	1
BP	GO:0001919	regulation of receptor recycling	1/139	18/14313	0.161185	0.445514	0.415446	ENSEASG00005009676	1
BP	GO:0007350	blastoderm segmentation	1/139	18/14313	0.161185	0.445514	0.415446	ENSEASG00005010265	1
BP	GO:0008038	neuron recognition	1/139	18/14313	0.161185	0.445514	0.415446	ENSEASG00005010265	1
BP	GO:0009648	photoperiodism	1/139	18/14313	0.161185	0.445514	0.415446	ENSEASG00005019491	1
BP	GO:0010592	positive regulation of lamellipodium assembly	1/139	18/14313	0.161185	0.445514	0.415446	ENSEASG00005012481	1
BP	GO:0010758	regulation of macrophage chemotaxis	1/139	18/14313	0.161185	0.445514	0.415446	ENSEASG00005014689	1
BP	GO:0021884	forebrain neuron development	1/139	18/14313	0.161185	0.445514	0.415446	ENSEASG00005010265	1
BP	GO:0031279	regulation of cyclase activity	1/139	18/14313	0.161185	0.445514	0.415446	ENSEASG00005014689	1
BP	GO:0032958	inositol phosphate biosynthetic process	1/139	18/14313	0.161185	0.445514	0.415446	ENSEASG00005007312	1
BP	GO:0033119	negative regulation of RNA splicing	1/139	18/14313	0.161185	0.445514	0.415446	ENSEASG00005015086	1
BP	GO:0034656	nucleobase-containing small molecule catabolic process	1/139	18/14313	0.161185	0.445514	0.415446	ENSEASG00005018007	1
BP	GO:0035089	establishment of apical/basal cell polarity	1/139	18/14313	0.161185	0.445514	0.415446	ENSEASG00005009676	1
BP	GO:0043153	entrainment of circadian clock by photoperiod	1/139	18/14313	0.161185	0.445514	0.415446	ENSEASG00005019491	1
BP	GO:0043372	positive regulation of CD4-positive, alpha-beta T cell differentiation	1/139	18/14313	0.161185	0.445514	0.415446	ENSEASG00005003055	1
BP	GO:0044331	cell-cell adhesion mediated by cadherin	1/139	18/14313	0.161185	0.445514	0.415446	ENSEASG00005010255	1
BP	GO:0045981	positive regulation of nucleotide metabolic process	1/139	18/14313	0.161185	0.445514	0.415446	ENSEASG00005016668	1
BP	GO:0046473	phosphatidic acid metabolic process	1/139	18/14313	0.161185	0.445514	0.415446	ENSEASG00005010433	1
BP	GO:0048753	pigment granule organization	1/139	18/14313	0.161185	0.445514	0.415446	ENSEASG00005024850	1
BP	GO:0060117	auditory receptor cell development	1/139	18/14313	0.161185	0.445514	0.415446	ENSEASG00005009676	1
BP	GO:0070314	G1 to G0 transition	1/139	18/14313	0.161185	0.445514	0.415446	ENSEASG00005014231	1
BP	GO:0072344	rescue of stalled ribosome	1/139	18/14313	0.161185	0.445514	0.415446	ENSEASG00005020505	1
BP	GO:0099623	regulation of cardiac muscle cell membrane repolarization	1/139	18/14313	0.161185	0.445514	0.415446	ENSEASG00005005871	1
BP	GO:1900078	positive regulation of cellular response to insulin stimulus	1/139	18/14313	0.161185	0.445514	0.415446	ENSEASG00005000516	1
BP	GO:1900544	positive regulation of purine nucleotide metabolic process	1/139	18/14313	0.161185	0.445514	0.415446	ENSEASG00005016668	1
BP	GO:1901381	positive regulation of potassium ion transmembrane transport	1/139	18/14313	0.161185	0.445514	0.415446	ENSEASG00005010476	1
BP	GO:1902410	mitotic cytokinetic process	1/139	18/14313	0.161185	0.445514	0.415446	ENSEASG00005002217	1
BP	GO:1904646	cellular response to amyloid-beta	1/139	18/14313	0.161185	0.445514	0.415446	ENSEASG00005001924	1
BP	GO:0008630	intrinsic apoptotic signaling pathway in response to DNA damage	2/139	74/14313	0.16156	0.445514	0.415446	ENSEASG00005020242/ENSEASG00005015086	2
BP	GO:0010466	negative regulation of peptidase activity	2/139	74/14313	0.16156	0.445514	0.415446	ENSEASG00005020242/ENSEASG00005016930	2
BP	GO:0043244	regulation of protein-containing complex disassembly	2/139	74/14313	0.16156	0.445514	0.415446	ENSEASG00005007312/ENSEASG00005006549	2
BP	GO:0046434	organophosphate catabolic process	2/139	74/14313	0.16156	0.445514	0.415446	ENSEASG00005009333/ENSEASG00005018007	2
BP	GO:1901890	positive regulation of cell junction assembly	2/139	74/14313	0.16156	0.445514	0.415446	ENSEASG00005036013/ENSEASG00005010265	2
BP	GO:0060560	developmental growth involved in morphogenesis	3/139	143/14313	0.16231	0.447062	0.416889	ENSEASG00005010265/ENSEASG00005009743/ENSEASG00005003396	3
BP	GO:0048729	tissue morphogenesis	7/139	463/14313	0.16433	0.447212	0.417029	ENSEASG00005009489/ENSEASG00005020242/ENSEASG00005016263/ENSEASG00005010265/ENSEASG00005003055/ENSEASG00005009743/ENSEASG00005009676	7
BP	GO:0035725	sodium ion transmembrane transport	2/139	75/14313	0.164987	0.447212	0.417029	ENSEASG00005016668/ENSEASG00005000191	2
BP	GO:0007507	heart development	6/139	380/14313	0.165071	0.447212	0.417029	ENSEASG00005005871/ENSEASG00005036013/ENSEASG00005014689/ENSEASG00005011325/ENSEASG00005010265/ENSEASG00005003055	6
BP	GO:0030003	cellular cation homeostasis	6/139	380/14313	0.165071	0.447212	0.417029	ENSEASG00005005871/ENSEASG00005013456/ENSEASG00005014689/ENSEASG00005016668/ENSEASG00005000191/ENSEASG00005004643	6
BP	GO:0006753	nucleoside phosphate metabolic process	5/139	299/14313	0.166043	0.447212	0.417029	ENSEASG00005010398/ENSEASG00005017759/ENSEASG00005016668/ENSEASG00005009333/ENSEASG00005018007	5
BP	GO:1903037	regulation of leukocyte cell-cell adhesion	4/139	220/14313	0.166192	0.447212	0.417029	ENSEASG00005020242/ENSEASG00005019196/ENSEASG00005003055/ENSEASG00005009676	4
BP	GO:0007160	cell-matrix adhesion	3/139	145/14313	0.167025	0.447212	0.417029	ENSEASG00005013044/ENSEASG00005010265/ENSEASG00005016930	3
BP	GO:0045862	positive regulation of proteolysis	4/139	221/14313	0.168069	0.447212	0.417029	ENSEASG00005013456/ENSEASG00005000516/ENSEASG00005015333/ENSEASG00005000357	4
BP	GO:0055082	cellular chemical homeostasis	7/139	466/14313	0.168095	0.447212	0.417029	ENSEASG00005005871/ENSEASG00005013456/ENSEASG00005014689/ENSEASG00005017283/ENSEASG00005016668/ENSEASG00005000191/ENSEASG00005004643	7
BP	GO:0042158	lipoprotein biosynthetic process	2/139	76/14313	0.168428	0.447212	0.417029	ENSEASG00005025229/ENSEASG00005023390	2
BP	GO:0043488	regulation of mRNA stability	2/139	76/14313	0.168428	0.447212	0.417029	ENSEASG00005010461/ENSEASG00005006549	2
BP	GO:0044344	cellular response to fibroblast growth factor stimulus	2/139	76/14313	0.168428	0.447212	0.417029	ENSEASG00005020242/ENSEASG00005036013	2
BP	GO:0045621	positive regulation of lymphocyte differentiation	2/139	76/14313	0.168428	0.447212	0.417029	ENSEASG00005003055/ENSEASG00005010780	2
BP	GO:0060349	bone morphogenesis	2/139	76/14313	0.168428	0.447212	0.417029	ENSEASG00005003055/ENSEASG00005009743	2
BP	GO:0002009	morphogenesis of an epithelium	6/139	383/14313	0.169261	0.447212	0.417029	ENSEASG00005020242/ENSEASG00005016263/ENSEASG00005010265/ENSEASG00005003055/ENSEASG00005009743/ENSEASG00005009676	6
BP	GO:0007157	heterophilic cell-cell adhesion via plasma membrane cell adhesion molecules	1/139	19/14313	0.169342	0.447212	0.417029	ENSEASG00005013044	1
BP	GO:0030859	polarized epithelial cell differentiation	1/139	19/14313	0.169342	0.447212	0.417029	ENSEASG00005009676	1
BP	GO:0033137	negative regulation of peptidyl-serine phosphorylation	1/139	19/14313	0.169342	0.447212	0.417029	ENSEASG00005010404	1
BP	GO:0034114	regulation of heterotypic cell-cell adhesion	1/139	19/14313	0.169342	0.447212	0.417029	ENSEASG00005020242	1
BP	GO:0035308	negative regulation of protein dephosphorylation	1/139	19/14313	0.169342	0.447212	0.417029	ENSEASG00005025885	1
BP	GO:0036010	protein localization to endosome	1/139	19/14313	0.169342	0.447212	0.417029	ENSEASG00005010265	1
BP	GO:0036342	post-anal tail morphogenesis	1/139	19/14313	0.169342	0.447212	0.417029	ENSEASG00005009676	1
BP	GO:0043011	myeloid dendritic cell differentiation	1/139	19/14313	0.169342	0.447212	0.417029	ENSEASG00005010780	1
BP	GO:0048485	sympathetic nervous system development	1/139	19/14313	0.169342	0.447212	0.417029	ENSEASG00005010265	1
BP	GO:0061162	establishment of monopolar cell polarity	1/139	19/14313	0.169342	0.447212	0.417029	ENSEASG00005009676	1
BP	GO:0080111	DNA demethylation	1/139	19/14313	0.169342	0.447212	0.417029	ENSEASG00005037408	1
BP	GO:0140112	extracellular vesicle biogenesis	1/139	19/14313	0.169342	0.447212	0.417029	ENSEASG00005002217	1
BP	GO:1900745	positive regulation of p38MAPK cascade	1/139	19/14313	0.169342	0.447212	0.417029	ENSEASG00005010780	1
BP	GO:1901070	guanosine-containing compound biosynthetic process	1/139	19/14313	0.169342	0.447212	0.417029	ENSEASG00005017759	1
BP	GO:1902993	positive regulation of amyloid precursor protein catabolic process	1/139	19/14313	0.169342	0.447212	0.417029	ENSEASG00005017047	1
BP	GO:0048562	embryonic organ morphogenesis	4/139	222/14313	0.169953	0.447212	0.417029	ENSEASG00005024806/ENSEASG00005014689/ENSEASG00005009743/ENSEASG00005009676	4
BP	GO:0070838	divalent metal ion transport	5/139	302/14313	0.170823	0.447212	0.417029	ENSEASG00005005871/ENSEASG00005013456/ENSEASG00005001924/ENSEASG00005010896/ENSEASG00005018462	5
BP	GO:0072511	divalent inorganic cation transport	5/139	302/14313	0.170823	0.447212	0.417029	ENSEASG00005005871/ENSEASG00005013456/ENSEASG00005001924/ENSEASG00005010896/ENSEASG00005018462	5
BP	GO:0022900	electron transport chain	2/139	77/14313	0.17188	0.447212	0.417029	ENSEASG00005033483/ENSEASG00005014231	2
BP	GO:0032204	regulation of telomere maintenance	2/139	77/14313	0.17188	0.447212	0.417029	ENSEASG00005014689/ENSEASG00005006549	2
BP	GO:0071774	response to fibroblast growth factor	2/139	77/14313	0.17188	0.447212	0.417029	ENSEASG00005020242/ENSEASG00005036013	2
BP	GO:0072329	monocarboxylic acid catabolic process	2/139	77/14313	0.17188	0.447212	0.417029	ENSEASG00005004647/ENSEASG00005010029	2
BP	GO:1902749	regulation of cell cycle G2/M phase transition	2/139	77/14313	0.17188	0.447212	0.417029	ENSEASG00005010886/ENSEASG00005002217	2
BP	GO:1903305	regulation of regulated secretory pathway	2/139	77/14313	0.17188	0.447212	0.417029	ENSEASG00005010433/ENSEASG00005010780	2
BP	GO:0050865	regulation of cell activation	6/139	386/14313	0.173496	0.447212	0.417029	ENSEASG00005010433/ENSEASG00005007312/ENSEASG00005003055/ENSEASG00005009676/ENSEASG00005010780/ENSEASG00005023155	6
BP	GO:0043393	regulation of protein binding	3/139	148/14313	0.174171	0.447212	0.417029	ENSEASG00005013456/ENSEASG00005014689/ENSEASG00005004643	3
BP	GO:0120035	regulation of plasma membrane bounded cell projection organization	6/139	387/14313	0.174917	0.447212	0.417029	ENSEASG00005012481/ENSEASG00005020242/ENSEASG00005010404/ENSEASG00005010265/ENSEASG00005010433/ENSEASG00005003396	6
BP	GO:0006633	fatty acid biosynthetic process	2/139	78/14313	0.175344	0.447212	0.417029	ENSEASG00005010433/ENSEASG00005008992	2
BP	GO:0008277	regulation of G protein-coupled receptor signaling pathway	2/139	78/14313	0.175344	0.447212	0.417029	ENSEASG00005006853/ENSEASG00005007312	2
BP	GO:0022037	metencephalon development	2/139	78/14313	0.175344	0.447212	0.417029	ENSEASG00005001799/ENSEASG00005009676	2
BP	GO:0034440	lipid oxidation	2/139	78/14313	0.175344	0.447212	0.417029	ENSEASG00005004647/ENSEASG00005010029	2
BP	GO:0032271	regulation of protein polymerization	3/139	149/14313	0.176573	0.447212	0.417029	ENSEASG00005012481/ENSEASG00005012812/ENSEASG00005001391	3
BP	GO:0002320	lymphoid progenitor cell differentiation	1/139	20/14313	0.177419	0.447212	0.417029	ENSEASG00005010780	1
BP	GO:0006221	pyrimidine nucleotide biosynthetic process	1/139	20/14313	0.177419	0.447212	0.417029	ENSEASG00005018007	1
BP	GO:0006779	porphyrin-containing compound biosynthetic process	1/139	20/14313	0.177419	0.447212	0.417029	ENSEASG00005003977	1
BP	GO:0008045	motor neuron axon guidance	1/139	20/14313	0.177419	0.447212	0.417029	ENSEASG00005010265	1
BP	GO:0009649	entrainment of circadian clock	1/139	20/14313	0.177419	0.447212	0.417029	ENSEASG00005019491	1
BP	GO:0010737	protein kinase A signaling	1/139	20/14313	0.177419	0.447212	0.417029	ENSEASG00005017115	1
BP	GO:0032331	negative regulation of chondrocyte differentiation	1/139	20/14313	0.177419	0.447212	0.417029	ENSEASG00005009743	1
BP	GO:0032633	interleukin-4 production	1/139	20/14313	0.177419	0.447212	0.417029	ENSEASG00005003055	1
BP	GO:0032673	regulation of interleukin-4 production	1/139	20/14313	0.177419	0.447212	0.417029	ENSEASG00005003055	1
BP	GO:0034368	protein-lipid complex remodeling	1/139	20/14313	0.177419	0.447212	0.417029	ENSEASG00005010433	1
BP	GO:0034369	plasma lipoprotein particle remodeling	1/139	20/14313	0.177419	0.447212	0.417029	ENSEASG00005010433	1
BP	GO:0042438	melanin biosynthetic process	1/139	20/14313	0.177419	0.447212	0.417029	ENSEASG00005024850	1
BP	GO:0043094	cellular metabolic compound salvage	1/139	20/14313	0.177419	0.447212	0.417029	ENSEASG00005018007	1
BP	GO:0043647	inositol phosphate metabolic process	1/139	20/14313	0.177419	0.447212	0.417029	ENSEASG00005007312	1
BP	GO:0043949	regulation of cAMP-mediated signaling	1/139	20/14313	0.177419	0.447212	0.417029	ENSEASG00005006853	1
BP	GO:0060765	regulation of androgen receptor signaling pathway	1/139	20/14313	0.177419	0.447212	0.417029	ENSEASG00005020505	1
BP	GO:0061339	establishment or maintenance of monopolar cell polarity	1/139	20/14313	0.177419	0.447212	0.417029	ENSEASG00005009676	1
BP	GO:0070979	protein K11-linked ubiquitination	1/139	20/14313	0.177419	0.447212	0.417029	ENSEASG00005021889	1
BP	GO:0071276	cellular response to cadmium ion	1/139	20/14313	0.177419	0.447212	0.417029	ENSEASG00005014689	1
BP	GO:0071514	genetic imprinting	1/139	20/14313	0.177419	0.447212	0.417029	ENSEASG00005024850	1
BP	GO:0090169	regulation of spindle assembly	1/139	20/14313	0.177419	0.447212	0.417029	ENSEASG00005002217	1
BP	GO:0098869	cellular oxidant detoxification	1/139	20/14313	0.177419	0.447212	0.417029	ENSEASG00005010029	1
BP	GO:0150117	positive regulation of cell-substrate junction organization	1/139	20/14313	0.177419	0.447212	0.417029	ENSEASG00005010265	1
BP	GO:1900151	regulation of nuclear-transcribed mRNA catabolic process, deadenylation-dependent decay	1/139	20/14313	0.177419	0.447212	0.417029	ENSEASG00005010461	1
BP	GO:1901524	regulation of mitophagy	1/139	20/14313	0.177419	0.447212	0.417029	ENSEASG00005018462	1
BP	GO:1902042	negative regulation of extrinsic apoptotic signaling pathway via death domain receptors	1/139	20/14313	0.177419	0.447212	0.417029	ENSEASG00005016930	1
BP	GO:0000956	nuclear-transcribed mRNA catabolic process	2/139	79/14313	0.17882	0.447212	0.417029	ENSEASG00005010461/ENSEASG00005006549	2
BP	GO:0003279	cardiac septum development	2/139	79/14313	0.17882	0.447212	0.417029	ENSEASG00005005871/ENSEASG00005010265	2
BP	GO:0030518	intracellular steroid hormone receptor signaling pathway	2/139	79/14313	0.17882	0.447212	0.417029	ENSEASG00005019491/ENSEASG00005020505	2
BP	GO:0002685	regulation of leukocyte migration	3/139	150/14313	0.178983	0.447212	0.417029	ENSEASG00005014689/ENSEASG00005016930/ENSEASG00005010780	3
BP	GO:0050867	positive regulation of cell activation	4/139	227/14313	0.179485	0.447212	0.417029	ENSEASG00005010433/ENSEASG00005007312/ENSEASG00005003055/ENSEASG00005010780	4
BP	GO:0006873	cellular ion homeostasis	6/139	391/14313	0.180652	0.447212	0.417029	ENSEASG00005005871/ENSEASG00005013456/ENSEASG00005014689/ENSEASG00005016668/ENSEASG00005000191/ENSEASG00005004643	6
BP	GO:0031344	regulation of cell projection organization	6/139	391/14313	0.180652	0.447212	0.417029	ENSEASG00005012481/ENSEASG00005020242/ENSEASG00005010404/ENSEASG00005010265/ENSEASG00005010433/ENSEASG00005003396	6
BP	GO:0009165	nucleotide biosynthetic process	3/139	151/14313	0.181403	0.447212	0.417029	ENSEASG00005010398/ENSEASG00005017759/ENSEASG00005018007	3
BP	GO:0051346	negative regulation of hydrolase activity	3/139	151/14313	0.181403	0.447212	0.417029	ENSEASG00005020242/ENSEASG00005025885/ENSEASG00005016930	3
BP	GO:0008286	insulin receptor signaling pathway	2/139	80/14313	0.182306	0.447212	0.417029	ENSEASG00005000516/ENSEASG00005014689	2
BP	GO:0031109	microtubule polymerization or depolymerization	2/139	80/14313	0.182306	0.447212	0.417029	ENSEASG00005010368/ENSEASG00005002268	2
BP	GO:0019216	regulation of lipid metabolic process	4/139	229/14313	0.183348	0.447212	0.417029	ENSEASG00005006853/ENSEASG00005016280/ENSEASG00005010433/ENSEASG00005035411	4
BP	GO:0000165	MAPK cascade	7/139	478/14313	0.183531	0.447212	0.417029	ENSEASG00005020242/ENSEASG00005016829/ENSEASG00005014689/ENSEASG00005000357/ENSEASG00005010265/ENSEASG00005010780/ENSEASG00005028548	7
BP	GO:0023014	signal transduction by protein phosphorylation	7/139	478/14313	0.183531	0.447212	0.417029	ENSEASG00005020242/ENSEASG00005016829/ENSEASG00005014689/ENSEASG00005000357/ENSEASG00005010265/ENSEASG00005010780/ENSEASG00005028548	7
BP	GO:0051260	protein homooligomerization	3/139	152/14313	0.183832	0.447212	0.417029	ENSEASG00005006853/ENSEASG00005015333/ENSEASG00005004062	3
BP	GO:0098657	import into cell	3/139	152/14313	0.183832	0.447212	0.417029	ENSEASG00005017283/ENSEASG00005004978/ENSEASG00005023507	3
BP	GO:0050767	regulation of neurogenesis	7/139	479/14313	0.184844	0.447212	0.417029	ENSEASG00005020834/ENSEASG00005010461/ENSEASG00005036013/ENSEASG00005010404/ENSEASG00005010265/ENSEASG00005010433/ENSEASG00005003396	7
BP	GO:0006359	regulation of transcription by RNA polymerase III	1/139	21/14313	0.185419	0.447212	0.417029	ENSEASG00005014231	1
BP	GO:0006582	melanin metabolic process	1/139	21/14313	0.185419	0.447212	0.417029	ENSEASG00005024850	1
BP	GO:0006911	phagocytosis, engulfment	1/139	21/14313	0.185419	0.447212	0.417029	ENSEASG00005012525	1
BP	GO:0007143	female meiotic nuclear division	1/139	21/14313	0.185419	0.447212	0.417029	ENSEASG00005001391	1
BP	GO:0009112	nucleobase metabolic process	1/139	21/14313	0.185419	0.447212	0.417029	ENSEASG00005017759	1
BP	GO:0009303	rRNA transcription	1/139	21/14313	0.185419	0.447212	0.417029	ENSEASG00005015876	1
BP	GO:0031639	plasminogen activation	1/139	21/14313	0.185419	0.447212	0.417029	ENSEASG00005016930	1
BP	GO:0032727	positive regulation of interferon-alpha production	1/139	21/14313	0.185419	0.447212	0.417029	ENSEASG00005004589	1
BP	GO:0033003	regulation of mast cell activation	1/139	21/14313	0.185419	0.447212	0.417029	ENSEASG00005010433	1
BP	GO:0033260	nuclear DNA replication	1/139	21/14313	0.185419	0.447212	0.417029	ENSEASG00005006549	1
BP	GO:0034367	protein-containing complex remodeling	1/139	21/14313	0.185419	0.447212	0.417029	ENSEASG00005010433	1
BP	GO:0035510	DNA dealkylation	1/139	21/14313	0.185419	0.447212	0.417029	ENSEASG00005037408	1
BP	GO:0043162	ubiquitin-dependent protein catabolic process via the multivesicular body sorting pathway	1/139	21/14313	0.185419	0.447212	0.417029	ENSEASG00005002217	1
BP	GO:0043268	positive regulation of potassium ion transport	1/139	21/14313	0.185419	0.447212	0.417029	ENSEASG00005010476	1
BP	GO:0044550	secondary metabolite biosynthetic process	1/139	21/14313	0.185419	0.447212	0.417029	ENSEASG00005024850	1
BP	GO:0051150	regulation of smooth muscle cell differentiation	1/139	21/14313	0.185419	0.447212	0.417029	ENSEASG00005006523	1
BP	GO:0086019	cell-cell signaling involved in cardiac conduction	1/139	21/14313	0.185419	0.447212	0.417029	ENSEASG00005005871	1
BP	GO:0090382	phagosome maturation	1/139	21/14313	0.185419	0.447212	0.417029	ENSEASG00005000191	1
BP	GO:0097242	amyloid-beta clearance	1/139	21/14313	0.185419	0.447212	0.417029	ENSEASG00005010433	1
BP	GO:0098780	response to mitochondrial depolarisation	1/139	21/14313	0.185419	0.447212	0.417029	ENSEASG00005018462	1
BP	GO:1900017	positive regulation of cytokine production involved in inflammatory response	1/139	21/14313	0.185419	0.447212	0.417029	ENSEASG00005010433	1
BP	GO:1901099	negative regulation of signal transduction in absence of ligand	1/139	21/14313	0.185419	0.447212	0.417029	ENSEASG00005020834	1
BP	GO:1901658	glycosyl compound catabolic process	1/139	21/14313	0.185419	0.447212	0.417029	ENSEASG00005018007	1
BP	GO:1902230	negative regulation of intrinsic apoptotic signaling pathway in response to DNA damage	1/139	21/14313	0.185419	0.447212	0.417029	ENSEASG00005020242	1
BP	GO:1902894	negative regulation of pri-miRNA transcription by RNA polymerase II	1/139	21/14313	0.185419	0.447212	0.417029	ENSEASG00005003055	1
BP	GO:1904353	regulation of telomere capping	1/139	21/14313	0.185419	0.447212	0.417029	ENSEASG00005014689	1
BP	GO:1904994	regulation of leukocyte adhesion to vascular endothelial cell	1/139	21/14313	0.185419	0.447212	0.417029	ENSEASG00005019196	1
BP	GO:2001240	negative regulation of extrinsic apoptotic signaling pathway in absence of ligand	1/139	21/14313	0.185419	0.447212	0.417029	ENSEASG00005020834	1
BP	GO:0001952	regulation of cell-matrix adhesion	2/139	81/14313	0.185803	0.447212	0.417029	ENSEASG00005010265/ENSEASG00005016930	2
BP	GO:0002367	cytokine production involved in immune response	2/139	81/14313	0.185803	0.447212	0.417029	ENSEASG00005000357/ENSEASG00005004589	2
BP	GO:0002718	regulation of cytokine production involved in immune response	2/139	81/14313	0.185803	0.447212	0.417029	ENSEASG00005000357/ENSEASG00005004589	2
BP	GO:0010770	positive regulation of cell morphogenesis involved in differentiation	2/139	81/14313	0.185803	0.447212	0.417029	ENSEASG00005012481/ENSEASG00005010265	2
BP	GO:0051650	establishment of vesicle localization	2/139	81/14313	0.185803	0.447212	0.417029	ENSEASG00005024850/ENSEASG00005009676	2
BP	GO:0071482	cellular response to light stimulus	2/139	81/14313	0.185803	0.447212	0.417029	ENSEASG00005001051/ENSEASG00005015333	2
BP	GO:1901293	nucleoside phosphate biosynthetic process	3/139	154/14313	0.188716	0.450242	0.419854	ENSEASG00005010398/ENSEASG00005017759/ENSEASG00005018007	3
BP	GO:0007052	mitotic spindle organization	2/139	82/14313	0.189309	0.450242	0.419854	ENSEASG00005021584/ENSEASG00005002217	2
BP	GO:2001257	regulation of cation channel activity	2/139	82/14313	0.189309	0.450242	0.419854	ENSEASG00005010476/ENSEASG00005010896	2
BP	GO:0034614	cellular response to reactive oxygen species	2/139	83/14313	0.192824	0.450242	0.419854	ENSEASG00005016829/ENSEASG00005014689	2
BP	GO:0043401	steroid hormone mediated signaling pathway	2/139	83/14313	0.192824	0.450242	0.419854	ENSEASG00005019491/ENSEASG00005020505	2
BP	GO:1990830	cellular response to leukemia inhibitory factor	2/139	83/14313	0.192824	0.450242	0.419854	ENSEASG00005009743/ENSEASG00005028548	2
BP	GO:0009259	ribonucleotide metabolic process	4/139	234/14313	0.193125	0.450242	0.419854	ENSEASG00005010398/ENSEASG00005017759/ENSEASG00005016668/ENSEASG00005018007	4
BP	GO:0006026	aminoglycan catabolic process	1/139	22/14313	0.193341	0.450242	0.419854	ENSEASG00005020242	1
BP	GO:0006027	glycosaminoglycan catabolic process	1/139	22/14313	0.193341	0.450242	0.419854	ENSEASG00005020242	1
BP	GO:0009218	pyrimidine ribonucleotide metabolic process	1/139	22/14313	0.193341	0.450242	0.419854	ENSEASG00005018007	1
BP	GO:0009394	2'-deoxyribonucleotide metabolic process	1/139	22/14313	0.193341	0.450242	0.419854	ENSEASG00005018007	1
BP	GO:0010742	macrophage derived foam cell differentiation	1/139	22/14313	0.193341	0.450242	0.419854	ENSEASG00005010433	1
BP	GO:0019692	deoxyribose phosphate metabolic process	1/139	22/14313	0.193341	0.450242	0.419854	ENSEASG00005018007	1
BP	GO:0033014	tetrapyrrole biosynthetic process	1/139	22/14313	0.193341	0.450242	0.419854	ENSEASG00005003977	1
BP	GO:0039529	RIG-I signaling pathway	1/139	22/14313	0.193341	0.450242	0.419854	ENSEASG00005004589	1
BP	GO:0042451	purine nucleoside biosynthetic process	1/139	22/14313	0.193341	0.450242	0.419854	ENSEASG00005017759	1
BP	GO:0042455	ribonucleoside biosynthetic process	1/139	22/14313	0.193341	0.450242	0.419854	ENSEASG00005017759	1
BP	GO:0043276	anoikis	1/139	22/14313	0.193341	0.450242	0.419854	ENSEASG00005014231	1
BP	GO:0044319	wound healing, spreading of cells	1/139	22/14313	0.193341	0.450242	0.419854	ENSEASG00005020242	1
BP	GO:0045622	regulation of T-helper cell differentiation	1/139	22/14313	0.193341	0.450242	0.419854	ENSEASG00005003055	1
BP	GO:0045943	positive regulation of transcription by RNA polymerase I	1/139	22/14313	0.193341	0.450242	0.419854	ENSEASG00005015876	1
BP	GO:0046129	purine ribonucleoside biosynthetic process	1/139	22/14313	0.193341	0.450242	0.419854	ENSEASG00005017759	1
BP	GO:0046856	phosphatidylinositol dephosphorylation	1/139	22/14313	0.193341	0.450242	0.419854	ENSEASG00005010404	1
BP	GO:0055083	monovalent inorganic anion homeostasis	1/139	22/14313	0.193341	0.450242	0.419854	ENSEASG00005017283	1
BP	GO:0055090	acylglycerol homeostasis	1/139	22/14313	0.193341	0.450242	0.419854	ENSEASG00005010029	1
BP	GO:0060306	regulation of membrane repolarization	1/139	22/14313	0.193341	0.450242	0.419854	ENSEASG00005005871	1
BP	GO:0060384	innervation	1/139	22/14313	0.193341	0.450242	0.419854	ENSEASG00005010265	1
BP	GO:0070328	triglyceride homeostasis	1/139	22/14313	0.193341	0.450242	0.419854	ENSEASG00005010029	1
BP	GO:0071354	cellular response to interleukin-6	1/139	22/14313	0.193341	0.450242	0.419854	ENSEASG00005010780	1
BP	GO:0086005	ventricular cardiac muscle cell action potential	1/139	22/14313	0.193341	0.450242	0.419854	ENSEASG00005005871	1
BP	GO:0090505	epiboly involved in wound healing	1/139	22/14313	0.193341	0.450242	0.419854	ENSEASG00005020242	1
BP	GO:1901223	negative regulation of NIK/NF-kappaB signaling	1/139	22/14313	0.193341	0.450242	0.419854	ENSEASG00005010780	1
BP	GO:1904645	response to amyloid-beta	1/139	22/14313	0.193341	0.450242	0.419854	ENSEASG00005001924	1
BP	GO:0010243	response to organonitrogen compound	7/139	486/14313	0.194143	0.451665	0.421181	ENSEASG00005001924/ENSEASG00005020834/ENSEASG00005000516/ENSEASG00005014689/ENSEASG00005000357/ENSEASG00005019491/ENSEASG00005010029	7
BP	GO:1901137	carbohydrate derivative biosynthetic process	6/139	401/14313	0.195312	0.453938	0.423301	ENSEASG00005010398/ENSEASG00005008674/ENSEASG00005025229/ENSEASG00005023390/ENSEASG00005017759/ENSEASG00005018007	6
BP	GO:0034660	ncRNA metabolic process	5/139	317/14313	0.195505	0.453941	0.423304	ENSEASG00005014968/ENSEASG00005021943/ENSEASG00005015693/ENSEASG00005007286/ENSEASG00005015876	5
BP	GO:1990823	response to leukemia inhibitory factor	2/139	84/14313	0.196348	0.454007	0.423365	ENSEASG00005009743/ENSEASG00005028548	2
BP	GO:0031668	cellular response to extracellular stimulus	3/139	158/14313	0.198582	0.454007	0.423365	ENSEASG00005014689/ENSEASG00005014231/ENSEASG00005010029	3
BP	GO:0046777	protein autophosphorylation	3/139	158/14313	0.198582	0.454007	0.423365	ENSEASG00005003725/ENSEASG00005019196/ENSEASG00005014689	3
BP	GO:1903039	positive regulation of leukocyte cell-cell adhesion	3/139	158/14313	0.198582	0.454007	0.423365	ENSEASG00005020242/ENSEASG00005019196/ENSEASG00005003055	3
BP	GO:0019693	ribose phosphate metabolic process	4/139	237/14313	0.199069	0.454007	0.423365	ENSEASG00005010398/ENSEASG00005017759/ENSEASG00005016668/ENSEASG00005018007	4
BP	GO:0062013	positive regulation of small molecule metabolic process	2/139	85/14313	0.199879	0.454007	0.423365	ENSEASG00005010433/ENSEASG00005016668	2
BP	GO:0001953	negative regulation of cell-matrix adhesion	1/139	23/14313	0.201187	0.454007	0.423365	ENSEASG00005016930	1
BP	GO:0002828	regulation of type 2 immune response	1/139	23/14313	0.201187	0.454007	0.423365	ENSEASG00005003055	1
BP	GO:0007288	sperm axoneme assembly	1/139	23/14313	0.201187	0.454007	0.423365	ENSEASG00005010433	1
BP	GO:0009126	purine nucleoside monophosphate metabolic process	1/139	23/14313	0.201187	0.454007	0.423365	ENSEASG00005017759	1
BP	GO:0009167	purine ribonucleoside monophosphate metabolic process	1/139	23/14313	0.201187	0.454007	0.423365	ENSEASG00005017759	1
BP	GO:0009225	nucleotide-sugar metabolic process	1/139	23/14313	0.201187	0.454007	0.423365	ENSEASG00005008674	1
BP	GO:0010971	positive regulation of G2/M transition of mitotic cell cycle	1/139	23/14313	0.201187	0.454007	0.423365	ENSEASG00005002217	1
BP	GO:0030488	tRNA methylation	1/139	23/14313	0.201187	0.454007	0.423365	ENSEASG00005007286	1
BP	GO:0030878	thyroid gland development	1/139	23/14313	0.201187	0.454007	0.423365	ENSEASG00005014689	1
BP	GO:0031365	N-terminal protein amino acid modification	1/139	23/14313	0.201187	0.454007	0.423365	ENSEASG00005001151	1
BP	GO:0034381	plasma lipoprotein particle clearance	1/139	23/14313	0.201187	0.454007	0.423365	ENSEASG00005015086	1
BP	GO:0035767	endothelial cell chemotaxis	1/139	23/14313	0.201187	0.454007	0.423365	ENSEASG00005010265	1
BP	GO:0042168	heme metabolic process	1/139	23/14313	0.201187	0.454007	0.423365	ENSEASG00005003977	1
BP	GO:0043243	positive regulation of protein-containing complex disassembly	1/139	23/14313	0.201187	0.454007	0.423365	ENSEASG00005007312	1
BP	GO:0046456	icosanoid biosynthetic process	1/139	23/14313	0.201187	0.454007	0.423365	ENSEASG00005010433	1
BP	GO:0060740	prostate gland epithelium morphogenesis	1/139	23/14313	0.201187	0.454007	0.423365	ENSEASG00005009743	1
BP	GO:0061157	mRNA destabilization	1/139	23/14313	0.201187	0.454007	0.423365	ENSEASG00005006549	1
BP	GO:0071711	basement membrane organization	1/139	23/14313	0.201187	0.454007	0.423365	ENSEASG00005036013	1
BP	GO:0090077	foam cell differentiation	1/139	23/14313	0.201187	0.454007	0.423365	ENSEASG00005010433	1
BP	GO:0090504	epiboly	1/139	23/14313	0.201187	0.454007	0.423365	ENSEASG00005020242	1
BP	GO:0099622	cardiac muscle cell membrane repolarization	1/139	23/14313	0.201187	0.454007	0.423365	ENSEASG00005005871	1
BP	GO:1903599	positive regulation of autophagy of mitochondrion	1/139	23/14313	0.201187	0.454007	0.423365	ENSEASG00005018462	1
BP	GO:2000352	negative regulation of endothelial cell apoptotic process	1/139	23/14313	0.201187	0.454007	0.423365	ENSEASG00005016930	1
BP	GO:0006954	inflammatory response	6/139	405/14313	0.201301	0.454007	0.423365	ENSEASG00005031125/ENSEASG00005015333/ENSEASG00005006728/ENSEASG00005010433/ENSEASG00005016930/ENSEASG00005013743	6
BP	GO:0006865	amino acid transport	2/139	86/14313	0.203419	0.454007	0.423365	ENSEASG00005004062/ENSEASG00005023507	2
BP	GO:0050770	regulation of axonogenesis	2/139	86/14313	0.203419	0.454007	0.423365	ENSEASG00005010265/ENSEASG00005003396	2
BP	GO:1903531	negative regulation of secretion by cell	2/139	86/14313	0.203419	0.454007	0.423365	ENSEASG00005010780/ENSEASG00005002217	2
BP	GO:0046649	lymphocyte activation	7/139	493/14313	0.203629	0.454007	0.423365	ENSEASG00005020242/ENSEASG00005013834/ENSEASG00005013044/ENSEASG00005017115/ENSEASG00005003055/ENSEASG00005009676/ENSEASG00005010780	7
BP	GO:0050801	ion homeostasis	7/139	493/14313	0.203629	0.454007	0.423365	ENSEASG00005005871/ENSEASG00005013456/ENSEASG00005014689/ENSEASG00005017283/ENSEASG00005016668/ENSEASG00005000191/ENSEASG00005004643	7
BP	GO:1902115	regulation of organelle assembly	3/139	161/14313	0.206063	0.454007	0.423365	ENSEASG00005003725/ENSEASG00005017115/ENSEASG00005002217	3
BP	GO:0009749	response to glucose	2/139	87/14313	0.206966	0.454007	0.423365	ENSEASG00005010029/ENSEASG00005017283	2
BP	GO:0034470	ncRNA processing	4/139	241/14313	0.20708	0.454007	0.423365	ENSEASG00005014968/ENSEASG00005015693/ENSEASG00005007286/ENSEASG00005015876	4
BP	GO:0072593	reactive oxygen species metabolic process	3/139	162/14313	0.208571	0.454007	0.423365	ENSEASG00005006728/ENSEASG00005010029/ENSEASG00005018462	3
BP	GO:0001773	myeloid dendritic cell activation	1/139	24/14313	0.208957	0.454007	0.423365	ENSEASG00005010780	1
BP	GO:0002230	positive regulation of defense response to virus by host	1/139	24/14313	0.208957	0.454007	0.423365	ENSEASG00005004589	1
BP	GO:0002548	monocyte chemotaxis	1/139	24/14313	0.208957	0.454007	0.423365	ENSEASG00005016930	1
BP	GO:0007435	salivary gland morphogenesis	1/139	24/14313	0.208957	0.454007	0.423365	ENSEASG00005010265	1
BP	GO:0009163	nucleoside biosynthetic process	1/139	24/14313	0.208957	0.454007	0.423365	ENSEASG00005017759	1
BP	GO:0009262	deoxyribonucleotide metabolic process	1/139	24/14313	0.208957	0.454007	0.423365	ENSEASG00005018007	1
BP	GO:0009595	detection of biotic stimulus	1/139	24/14313	0.208957	0.454007	0.423365	ENSEASG00005000357	1
BP	GO:0010923	negative regulation of phosphatase activity	1/139	24/14313	0.208957	0.454007	0.423365	ENSEASG00005025885	1
BP	GO:0019068	virion assembly	1/139	24/14313	0.208957	0.454007	0.423365	ENSEASG00005002217	1
BP	GO:0021602	cranial nerve morphogenesis	1/139	24/14313	0.208957	0.454007	0.423365	ENSEASG00005010265	1
BP	GO:0021772	olfactory bulb development	1/139	24/14313	0.208957	0.454007	0.423365	ENSEASG00005003396	1
BP	GO:0030224	monocyte differentiation	1/139	24/14313	0.208957	0.454007	0.423365	ENSEASG00005023155	1
BP	GO:0032607	interferon-alpha production	1/139	24/14313	0.208957	0.454007	0.423365	ENSEASG00005004589	1
BP	GO:0032647	regulation of interferon-alpha production	1/139	24/14313	0.208957	0.454007	0.423365	ENSEASG00005004589	1
BP	GO:0032689	negative regulation of interferon-gamma production	1/139	24/14313	0.208957	0.454007	0.423365	ENSEASG00005003055	1
BP	GO:0034661	ncRNA catabolic process	1/139	24/14313	0.208957	0.454007	0.423365	ENSEASG00005007286	1
BP	GO:0035116	embryonic hindlimb morphogenesis	1/139	24/14313	0.208957	0.454007	0.423365	ENSEASG00005009743	1
BP	GO:0043114	regulation of vascular permeability	1/139	24/14313	0.208957	0.454007	0.423365	ENSEASG00005031125	1
BP	GO:0045577	regulation of B cell differentiation	1/139	24/14313	0.208957	0.454007	0.423365	ENSEASG00005010780	1
BP	GO:0046686	response to cadmium ion	1/139	24/14313	0.208957	0.454007	0.423365	ENSEASG00005014689	1
BP	GO:0051489	regulation of filopodium assembly	1/139	24/14313	0.208957	0.454007	0.423365	ENSEASG00005010265	1
BP	GO:0060512	prostate gland morphogenesis	1/139	24/14313	0.208957	0.454007	0.423365	ENSEASG00005009743	1
BP	GO:0070741	response to interleukin-6	1/139	24/14313	0.208957	0.454007	0.423365	ENSEASG00005010780	1
BP	GO:0072528	pyrimidine-containing compound biosynthetic process	1/139	24/14313	0.208957	0.454007	0.423365	ENSEASG00005018007	1
BP	GO:0086004	regulation of cardiac muscle cell contraction	1/139	24/14313	0.208957	0.454007	0.423365	ENSEASG00005005871	1
BP	GO:0090181	regulation of cholesterol metabolic process	1/139	24/14313	0.208957	0.454007	0.423365	ENSEASG00005016280	1
BP	GO:0098901	regulation of cardiac muscle cell action potential	1/139	24/14313	0.208957	0.454007	0.423365	ENSEASG00005005871	1
BP	GO:1901797	negative regulation of signal transduction by p53 class mediator	1/139	24/14313	0.208957	0.454007	0.423365	ENSEASG00005020242	1
BP	GO:1903131	mononuclear cell differentiation	1/139	24/14313	0.208957	0.454007	0.423365	ENSEASG00005023155	1
BP	GO:1903580	positive regulation of ATP metabolic process	1/139	24/14313	0.208957	0.454007	0.423365	ENSEASG00005016668	1
BP	GO:0002683	negative regulation of immune system process	5/139	325/14313	0.209158	0.454007	0.423365	ENSEASG00005017839/ENSEASG00005003055/ENSEASG00005009676/ENSEASG00005010780/ENSEASG00005023155	5
BP	GO:0048568	embryonic organ development	5/139	325/14313	0.209158	0.454007	0.423365	ENSEASG00005024806/ENSEASG00005014689/ENSEASG00005003055/ENSEASG00005009743/ENSEASG00005009676	5
BP	GO:0140352	export from cell	7/139	498/14313	0.210513	0.456124	0.42534	ENSEASG00005017831/ENSEASG00005010433/ENSEASG00005007312/ENSEASG00005009676/ENSEASG00005016668/ENSEASG00005010780/ENSEASG00005002217	7
BP	GO:0007568	aging	2/139	88/14313	0.210519	0.456124	0.42534	ENSEASG00005016930/ENSEASG00005010780	2
BP	GO:0009746	response to hexose	2/139	89/14313	0.214078	0.45973	0.428703	ENSEASG00005010029/ENSEASG00005017283	2
BP	GO:0019058	viral life cycle	3/139	165/14313	0.216136	0.45973	0.428703	ENSEASG00005032502/ENSEASG00005010265/ENSEASG00005002217	3
BP	GO:0044262	cellular carbohydrate metabolic process	3/139	165/14313	0.216136	0.45973	0.428703	ENSEASG00005013400/ENSEASG00005007312/ENSEASG00005010029	3
BP	GO:0060541	respiratory system development	3/139	165/14313	0.216136	0.45973	0.428703	ENSEASG00005014689/ENSEASG00005003055/ENSEASG00005009743	3
BP	GO:0007431	salivary gland development	1/139	25/14313	0.216652	0.45973	0.428703	ENSEASG00005010265	1
BP	GO:0009261	ribonucleotide catabolic process	1/139	25/14313	0.216652	0.45973	0.428703	ENSEASG00005018007	1
BP	GO:0010591	regulation of lamellipodium assembly	1/139	25/14313	0.216652	0.45973	0.428703	ENSEASG00005012481	1
BP	GO:0021680	cerebellar Purkinje cell layer development	1/139	25/14313	0.216652	0.45973	0.428703	ENSEASG00005001799	1
BP	GO:0022617	extracellular matrix disassembly	1/139	25/14313	0.216652	0.45973	0.428703	ENSEASG00005017115	1
BP	GO:0030866	cortical actin cytoskeleton organization	1/139	25/14313	0.216652	0.45973	0.428703	ENSEASG00005007312	1
BP	GO:0042119	neutrophil activation	1/139	25/14313	0.216652	0.45973	0.428703	ENSEASG00005010780	1
BP	GO:0044786	cell cycle DNA replication	1/139	25/14313	0.216652	0.45973	0.428703	ENSEASG00005006549	1
BP	GO:0045923	positive regulation of fatty acid metabolic process	1/139	25/14313	0.216652	0.45973	0.428703	ENSEASG00005010433	1
BP	GO:0048246	macrophage chemotaxis	1/139	25/14313	0.216652	0.45973	0.428703	ENSEASG00005014689	1
BP	GO:0050482	arachidonic acid secretion	1/139	25/14313	0.216652	0.45973	0.428703	ENSEASG00005010433	1
BP	GO:0050850	positive regulation of calcium-mediated signaling	1/139	25/14313	0.216652	0.45973	0.428703	ENSEASG00005004643	1
BP	GO:0050931	pigment cell differentiation	1/139	25/14313	0.216652	0.45973	0.428703	ENSEASG00005023494	1
BP	GO:0070849	response to epidermal growth factor	1/139	25/14313	0.216652	0.45973	0.428703	ENSEASG00005014689	1
BP	GO:0071985	multivesicular body sorting pathway	1/139	25/14313	0.216652	0.45973	0.428703	ENSEASG00005002217	1
BP	GO:1901659	glycosyl compound biosynthetic process	1/139	25/14313	0.216652	0.45973	0.428703	ENSEASG00005017759	1
BP	GO:1902745	positive regulation of lamellipodium organization	1/139	25/14313	0.216652	0.45973	0.428703	ENSEASG00005012481	1
BP	GO:1903115	regulation of actin filament-based movement	1/139	25/14313	0.216652	0.45973	0.428703	ENSEASG00005005871	1
BP	GO:1903963	arachidonate transport	1/139	25/14313	0.216652	0.45973	0.428703	ENSEASG00005010433	1
BP	GO:0002702	positive regulation of production of molecular mediator of immune response	2/139	90/14313	0.217644	0.459772	0.428742	ENSEASG00005000357/ENSEASG00005004589	2
BP	GO:0030183	B cell differentiation	2/139	90/14313	0.217644	0.459772	0.428742	ENSEASG00005013834/ENSEASG00005010780	2
BP	GO:0032006	regulation of TOR signaling	2/139	90/14313	0.217644	0.459772	0.428742	ENSEASG00005010029/ENSEASG00005000596	2
BP	GO:0034284	response to monosaccharide	2/139	90/14313	0.217644	0.459772	0.428742	ENSEASG00005010029/ENSEASG00005017283	2
BP	GO:0072091	regulation of stem cell proliferation	2/139	90/14313	0.217644	0.459772	0.428742	ENSEASG00005020834/ENSEASG00005009743	2
BP	GO:0050727	regulation of inflammatory response	4/139	247/14313	0.219269	0.460878	0.429773	ENSEASG00005015333/ENSEASG00005010433/ENSEASG00005016930/ENSEASG00005013743	4
BP	GO:0061061	muscle structure development	6/139	417/14313	0.219665	0.460878	0.429773	ENSEASG00005001356/ENSEASG00005012525/ENSEASG00005011325/ENSEASG00005031125/ENSEASG00005003055/ENSEASG00005006523	6
BP	GO:0000086	G2/M transition of mitotic cell cycle	2/139	91/14313	0.221214	0.460878	0.429773	ENSEASG00005010886/ENSEASG00005002217	2
BP	GO:0033135	regulation of peptidyl-serine phosphorylation	2/139	91/14313	0.221214	0.460878	0.429773	ENSEASG00005020242/ENSEASG00005010404	2
BP	GO:0002521	leukocyte differentiation	6/139	419/14313	0.222781	0.460878	0.429773	ENSEASG00005013834/ENSEASG00005006728/ENSEASG00005010433/ENSEASG00005003055/ENSEASG00005010780/ENSEASG00005023155	6
BP	GO:0051403	stress-activated MAPK cascade	3/139	168/14313	0.223759	0.460878	0.429773	ENSEASG00005014689/ENSEASG00005000357/ENSEASG00005010780	3
BP	GO:0000184	nuclear-transcribed mRNA catabolic process, nonsense-mediated decay	1/139	26/14313	0.224273	0.460878	0.429773	ENSEASG00005006549	1
BP	GO:0002446	neutrophil mediated immunity	1/139	26/14313	0.224273	0.460878	0.429773	ENSEASG00005010780	1
BP	GO:0010862	positive regulation of pathway-restricted SMAD protein phosphorylation	1/139	26/14313	0.224273	0.460878	0.429773	ENSEASG00005016263	1
BP	GO:0010934	macrophage cytokine production	1/139	26/14313	0.224273	0.460878	0.429773	ENSEASG00005000357	1
BP	GO:0010935	regulation of macrophage cytokine production	1/139	26/14313	0.224273	0.460878	0.429773	ENSEASG00005000357	1
BP	GO:0016556	mRNA modification	1/139	26/14313	0.224273	0.460878	0.429773	ENSEASG00005037408	1
BP	GO:0018198	peptidyl-cysteine modification	1/139	26/14313	0.224273	0.460878	0.429773	ENSEASG00005003977	1
BP	GO:0019432	triglyceride biosynthetic process	1/139	26/14313	0.224273	0.460878	0.429773	ENSEASG00005035411	1
BP	GO:0021988	olfactory lobe development	1/139	26/14313	0.224273	0.460878	0.429773	ENSEASG00005003396	1
BP	GO:0030212	hyaluronan metabolic process	1/139	26/14313	0.224273	0.460878	0.429773	ENSEASG00005020242	1
BP	GO:0032924	activin receptor signaling pathway	1/139	26/14313	0.224273	0.460878	0.429773	ENSEASG00005016263	1
BP	GO:0039528	cytoplasmic pattern recognition receptor signaling pathway in response to virus	1/139	26/14313	0.224273	0.460878	0.429773	ENSEASG00005004589	1
BP	GO:0045815	positive regulation of gene expression, epigenetic	1/139	26/14313	0.224273	0.460878	0.429773	ENSEASG00005010780	1
BP	GO:0046596	regulation of viral entry into host cell	1/139	26/14313	0.224273	0.460878	0.429773	ENSEASG00005032502	1
BP	GO:0048048	embryonic eye morphogenesis	1/139	26/14313	0.224273	0.460878	0.429773	ENSEASG00005009743	1
BP	GO:0050779	RNA destabilization	1/139	26/14313	0.224273	0.460878	0.429773	ENSEASG00005006549	1
BP	GO:0050832	defense response to fungus	1/139	26/14313	0.224273	0.460878	0.429773	ENSEASG00005010780	1
BP	GO:0060603	mammary gland duct morphogenesis	1/139	26/14313	0.224273	0.460878	0.429773	ENSEASG00005009676	1
BP	GO:0086091	regulation of heart rate by cardiac conduction	1/139	26/14313	0.224273	0.460878	0.429773	ENSEASG00005005871	1
BP	GO:0090279	regulation of calcium ion import	1/139	26/14313	0.224273	0.460878	0.429773	ENSEASG00005018462	1
BP	GO:1900181	negative regulation of protein localization to nucleus	1/139	26/14313	0.224273	0.460878	0.429773	ENSEASG00005020834	1
BP	GO:1902003	regulation of amyloid-beta formation	1/139	26/14313	0.224273	0.460878	0.429773	ENSEASG00005017047	1
BP	GO:1903793	positive regulation of anion transport	1/139	26/14313	0.224273	0.460878	0.429773	ENSEASG00005010433	1
BP	GO:2000516	positive regulation of CD4-positive, alpha-beta T cell activation	1/139	26/14313	0.224273	0.460878	0.429773	ENSEASG00005003055	1
BP	GO:0010675	regulation of cellular carbohydrate metabolic process	2/139	92/14313	0.22479	0.460878	0.429773	ENSEASG00005007312/ENSEASG00005010029	2
BP	GO:0051648	vesicle localization	2/139	92/14313	0.22479	0.460878	0.429773	ENSEASG00005024850/ENSEASG00005009676	2
BP	GO:0055002	striated muscle cell development	2/139	92/14313	0.22479	0.460878	0.429773	ENSEASG00005011325/ENSEASG00005031125	2
BP	GO:1990138	neuron projection extension	2/139	92/14313	0.22479	0.460878	0.429773	ENSEASG00005010265/ENSEASG00005003396	2
BP	GO:0006979	response to oxidative stress	4/139	251/14313	0.227503	0.46162	0.430464	ENSEASG00005008674/ENSEASG00005016829/ENSEASG00005014689/ENSEASG00005010029	4
BP	GO:0017015	regulation of transforming growth factor beta receptor signaling pathway	2/139	93/14313	0.22837	0.46162	0.430464	ENSEASG00005006479/ENSEASG00005006728	2
BP	GO:0040029	regulation of gene expression, epigenetic	2/139	93/14313	0.22837	0.46162	0.430464	ENSEASG00005024850/ENSEASG00005010780	2
BP	GO:0046474	glycerophospholipid biosynthetic process	2/139	93/14313	0.22837	0.46162	0.430464	ENSEASG00005025229/ENSEASG00005023390	2
BP	GO:0055088	lipid homeostasis	2/139	93/14313	0.22837	0.46162	0.430464	ENSEASG00005016280/ENSEASG00005010029	2
BP	GO:0090101	negative regulation of transmembrane receptor protein serine/threonine kinase signaling pathway	2/139	93/14313	0.22837	0.46162	0.430464	ENSEASG00005006479/ENSEASG00005006728	2
BP	GO:1903828	negative regulation of cellular protein localization	2/139	93/14313	0.22837	0.46162	0.430464	ENSEASG00005020834/ENSEASG00005010780	2
BP	GO:0048863	stem cell differentiation	3/139	170/14313	0.228871	0.46162	0.430464	ENSEASG00005024806/ENSEASG00005014689/ENSEASG00005010265	3
BP	GO:0043408	regulation of MAPK cascade	6/139	424/14313	0.230634	0.46162	0.430464	ENSEASG00005020242/ENSEASG00005014689/ENSEASG00005000357/ENSEASG00005010265/ENSEASG00005010780/ENSEASG00005028548	6
BP	GO:0051051	negative regulation of transport	4/139	253/14313	0.231649	0.46162	0.430464	ENSEASG00005010896/ENSEASG00005010780/ENSEASG00005018462/ENSEASG00005002217	4
BP	GO:0051098	regulation of binding	4/139	253/14313	0.231649	0.46162	0.430464	ENSEASG00005013456/ENSEASG00005014689/ENSEASG00005003055/ENSEASG00005004643	4
BP	GO:0006693	prostaglandin metabolic process	1/139	27/14313	0.23182	0.46162	0.430464	ENSEASG00005010433	1
BP	GO:0006862	nucleotide transport	1/139	27/14313	0.23182	0.46162	0.430464	ENSEASG00005003673	1
BP	GO:0007131	reciprocal meiotic recombination	1/139	27/14313	0.23182	0.46162	0.430464	ENSEASG00005011710	1
BP	GO:0032212	positive regulation of telomere maintenance via telomerase	1/139	27/14313	0.23182	0.46162	0.430464	ENSEASG00005014689	1
BP	GO:0032350	regulation of hormone metabolic process	1/139	27/14313	0.23182	0.46162	0.430464	ENSEASG00005024262	1
BP	GO:0032890	regulation of organic acid transport	1/139	27/14313	0.23182	0.46162	0.430464	ENSEASG00005010433	1
BP	GO:0043303	mast cell degranulation	1/139	27/14313	0.23182	0.46162	0.430464	ENSEASG00005010433	1
BP	GO:0043516	regulation of DNA damage response, signal transduction by p53 class mediator	1/139	27/14313	0.23182	0.46162	0.430464	ENSEASG00005020242	1
BP	GO:0043537	negative regulation of blood vessel endothelial cell migration	1/139	27/14313	0.23182	0.46162	0.430464	ENSEASG00005016263	1
BP	GO:0048488	synaptic vesicle endocytosis	1/139	27/14313	0.23182	0.46162	0.430464	ENSEASG00005009676	1
BP	GO:0050771	negative regulation of axonogenesis	1/139	27/14313	0.23182	0.46162	0.430464	ENSEASG00005010265	1
BP	GO:0060122	inner ear receptor cell stereocilium organization	1/139	27/14313	0.23182	0.46162	0.430464	ENSEASG00005009676	1
BP	GO:0060390	regulation of SMAD protein signal transduction	1/139	27/14313	0.23182	0.46162	0.430464	ENSEASG00005006479	1
BP	GO:0071526	semaphorin-plexin signaling pathway	1/139	27/14313	0.23182	0.46162	0.430464	ENSEASG00005010265	1
BP	GO:1902751	positive regulation of cell cycle G2/M phase transition	1/139	27/14313	0.23182	0.46162	0.430464	ENSEASG00005002217	1
BP	GO:1905521	regulation of macrophage migration	1/139	27/14313	0.23182	0.46162	0.430464	ENSEASG00005014689	1
BP	GO:2001239	regulation of extrinsic apoptotic signaling pathway in absence of ligand	1/139	27/14313	0.23182	0.46162	0.430464	ENSEASG00005020834	1
BP	GO:0002224	toll-like receptor signaling pathway	2/139	94/14313	0.231954	0.46162	0.430464	ENSEASG00005019196/ENSEASG00005004011	2
BP	GO:0043534	blood vessel endothelial cell migration	2/139	94/14313	0.231954	0.46162	0.430464	ENSEASG00005016263/ENSEASG00005010265	2
BP	GO:0046467	membrane lipid biosynthetic process	2/139	94/14313	0.231954	0.46162	0.430464	ENSEASG00005025229/ENSEASG00005023390	2
BP	GO:1901136	carbohydrate derivative catabolic process	2/139	94/14313	0.231954	0.46162	0.430464	ENSEASG00005020242/ENSEASG00005018007	2
BP	GO:1903844	regulation of cellular response to transforming growth factor beta stimulus	2/139	94/14313	0.231954	0.46162	0.430464	ENSEASG00005006479/ENSEASG00005006728	2
BP	GO:0010563	negative regulation of phosphorus metabolic process	5/139	338/14313	0.23198	0.46162	0.430464	ENSEASG00005023304/ENSEASG00005010404/ENSEASG00005007312/ENSEASG00005025885/ENSEASG00005028548	5
BP	GO:0045936	negative regulation of phosphate metabolic process	5/139	338/14313	0.23198	0.46162	0.430464	ENSEASG00005023304/ENSEASG00005010404/ENSEASG00005007312/ENSEASG00005025885/ENSEASG00005028548	5
BP	GO:0001655	urogenital system development	4/139	254/14313	0.233729	0.464709	0.433345	ENSEASG00005011763/ENSEASG00005010265/ENSEASG00005003055/ENSEASG00005009743	4
BP	GO:1903311	regulation of mRNA metabolic process	3/139	172/14313	0.234005	0.464866	0.433491	ENSEASG00005010461/ENSEASG00005015086/ENSEASG00005006549	3
BP	GO:0042471	ear morphogenesis	2/139	95/14313	0.235542	0.465218	0.43382	ENSEASG00005014689/ENSEASG00005009676	2
BP	GO:0007005	mitochondrion organization	5/139	340/14313	0.235555	0.465218	0.43382	ENSEASG00005016630/ENSEASG00005004351/ENSEASG00005010029/ENSEASG00005003673/ENSEASG00005018462	5
BP	GO:0008285	negative regulation of cell population proliferation	6/139	429/14313	0.238576	0.465218	0.43382	ENSEASG00005020834/ENSEASG00005033300/ENSEASG00005017839/ENSEASG00005010255/ENSEASG00005009743/ENSEASG00005009676	6
BP	GO:0051048	negative regulation of secretion	2/139	96/14313	0.239133	0.465218	0.43382	ENSEASG00005010780/ENSEASG00005002217	2
BP	GO:0061013	regulation of mRNA catabolic process	2/139	96/14313	0.239133	0.465218	0.43382	ENSEASG00005010461/ENSEASG00005006549	2
BP	GO:0030336	negative regulation of cell migration	3/139	174/14313	0.23916	0.465218	0.43382	ENSEASG00005016263/ENSEASG00005010255/ENSEASG00005016930	3
BP	GO:0002279	mast cell activation involved in immune response	1/139	28/14313	0.239294	0.465218	0.43382	ENSEASG00005010433	1
BP	GO:0002347	response to tumor cell	1/139	28/14313	0.239294	0.465218	0.43382	ENSEASG00005010780	1
BP	GO:0003230	cardiac atrium development	1/139	28/14313	0.239294	0.465218	0.43382	ENSEASG00005005871	1
BP	GO:0006692	prostanoid metabolic process	1/139	28/14313	0.239294	0.465218	0.43382	ENSEASG00005010433	1
BP	GO:0006778	porphyrin-containing compound metabolic process	1/139	28/14313	0.239294	0.465218	0.43382	ENSEASG00005003977	1
BP	GO:0006903	vesicle targeting	1/139	28/14313	0.239294	0.465218	0.43382	ENSEASG00005009676	1
BP	GO:0030865	cortical cytoskeleton organization	1/139	28/14313	0.239294	0.465218	0.43382	ENSEASG00005007312	1
BP	GO:0033866	nucleoside bisphosphate biosynthetic process	1/139	28/14313	0.239294	0.465218	0.43382	ENSEASG00005010398	1
BP	GO:0034030	ribonucleoside bisphosphate biosynthetic process	1/139	28/14313	0.239294	0.465218	0.43382	ENSEASG00005010398	1
BP	GO:0034033	purine nucleoside bisphosphate biosynthetic process	1/139	28/14313	0.239294	0.465218	0.43382	ENSEASG00005010398	1
BP	GO:0035825	homologous recombination	1/139	28/14313	0.239294	0.465218	0.43382	ENSEASG00005011710	1
BP	GO:0042634	regulation of hair cycle	1/139	28/14313	0.239294	0.465218	0.43382	ENSEASG00005019491	1
BP	GO:0045214	sarcomere organization	1/139	28/14313	0.239294	0.465218	0.43382	ENSEASG00005031125	1
BP	GO:0070528	protein kinase C signaling	1/139	28/14313	0.239294	0.465218	0.43382	ENSEASG00005007312	1
BP	GO:0071353	cellular response to interleukin-4	1/139	28/14313	0.239294	0.465218	0.43382	ENSEASG00005029815	1
BP	GO:0071470	cellular response to osmotic stress	1/139	28/14313	0.239294	0.465218	0.43382	ENSEASG00005017283	1
BP	GO:0140238	presynaptic endocytosis	1/139	28/14313	0.239294	0.465218	0.43382	ENSEASG00005009676	1
BP	GO:1901016	regulation of potassium ion transmembrane transporter activity	1/139	28/14313	0.239294	0.465218	0.43382	ENSEASG00005010476	1
BP	GO:1905898	positive regulation of response to endoplasmic reticulum stress	1/139	28/14313	0.239294	0.465218	0.43382	ENSEASG00005025885	1
BP	GO:2000378	negative regulation of reactive oxygen species metabolic process	1/139	28/14313	0.239294	0.465218	0.43382	ENSEASG00005018462	1
BP	GO:0060828	regulation of canonical Wnt signaling pathway	3/139	175/14313	0.241744	0.469596	0.437902	ENSEASG00005023304/ENSEASG00005010255/ENSEASG00005020505	3
BP	GO:0010975	regulation of neuron projection development	4/139	259/14313	0.244199	0.470334	0.43859	ENSEASG00005010404/ENSEASG00005010265/ENSEASG00005010433/ENSEASG00005003396	4
BP	GO:0014706	striated muscle tissue development	4/139	259/14313	0.244199	0.470334	0.43859	ENSEASG00005001356/ENSEASG00005012525/ENSEASG00005011325/ENSEASG00005003055	4
BP	GO:0043434	response to peptide hormone	3/139	176/14313	0.244334	0.470334	0.43859	ENSEASG00005000516/ENSEASG00005014689/ENSEASG00005010029	3
BP	GO:0016049	cell growth	4/139	260/14313	0.246306	0.470334	0.43859	ENSEASG00005010265/ENSEASG00005009743/ENSEASG00005003396/ENSEASG00005010029	4
BP	GO:0030308	negative regulation of cell growth	2/139	98/14313	0.246323	0.470334	0.43859	ENSEASG00005010265/ENSEASG00005010029	2
BP	GO:0051147	regulation of muscle cell differentiation	2/139	98/14313	0.246323	0.470334	0.43859	ENSEASG00005012525/ENSEASG00005006523	2
BP	GO:0002063	chondrocyte development	1/139	29/14313	0.246696	0.470334	0.43859	ENSEASG00005009743	1
BP	GO:0002448	mast cell mediated immunity	1/139	29/14313	0.246696	0.470334	0.43859	ENSEASG00005010433	1
BP	GO:0006220	pyrimidine nucleotide metabolic process	1/139	29/14313	0.246696	0.470334	0.43859	ENSEASG00005018007	1
BP	GO:0007099	centriole replication	1/139	29/14313	0.246696	0.470334	0.43859	ENSEASG00005002217	1
BP	GO:0014910	regulation of smooth muscle cell migration	1/139	29/14313	0.246696	0.470334	0.43859	ENSEASG00005016930	1
BP	GO:0036230	granulocyte activation	1/139	29/14313	0.246696	0.470334	0.43859	ENSEASG00005010780	1
BP	GO:0042446	hormone biosynthetic process	1/139	29/14313	0.246696	0.470334	0.43859	ENSEASG00005024262	1
BP	GO:0046006	regulation of activated T cell proliferation	1/139	29/14313	0.246696	0.470334	0.43859	ENSEASG00005009676	1
BP	GO:0051973	positive regulation of telomerase activity	1/139	29/14313	0.246696	0.470334	0.43859	ENSEASG00005014689	1
BP	GO:0070884	regulation of calcineurin-NFAT signaling cascade	1/139	29/14313	0.246696	0.470334	0.43859	ENSEASG00005004643	1
BP	GO:0071300	cellular response to retinoic acid	1/139	29/14313	0.246696	0.470334	0.43859	ENSEASG00005003055	1
BP	GO:0071604	transforming growth factor beta production	1/139	29/14313	0.246696	0.470334	0.43859	ENSEASG00005006728	1
BP	GO:0090207	regulation of triglyceride metabolic process	1/139	29/14313	0.246696	0.470334	0.43859	ENSEASG00005035411	1
BP	GO:0106056	regulation of calcineurin-mediated signaling	1/139	29/14313	0.246696	0.470334	0.43859	ENSEASG00005004643	1
BP	GO:0140353	lipid export from cell	1/139	29/14313	0.246696	0.470334	0.43859	ENSEASG00005010433	1
BP	GO:1900744	regulation of p38MAPK cascade	1/139	29/14313	0.246696	0.470334	0.43859	ENSEASG00005010780	1
BP	GO:1903307	positive regulation of regulated secretory pathway	1/139	29/14313	0.246696	0.470334	0.43859	ENSEASG00005010433	1
BP	GO:0051146	striated muscle cell differentiation	3/139	177/14313	0.246928	0.470396	0.438649	ENSEASG00005011325/ENSEASG00005031125/ENSEASG00005003055	3
BP	GO:2001020	regulation of response to DNA damage stimulus	3/139	178/14313	0.249527	0.471764	0.439925	ENSEASG00005020242/ENSEASG00005015086/ENSEASG00005001391	3
BP	GO:0009743	response to carbohydrate	2/139	99/14313	0.249921	0.471764	0.439925	ENSEASG00005010029/ENSEASG00005017283	2
BP	GO:0030335	positive regulation of cell migration	5/139	348/14313	0.250008	0.471764	0.439925	ENSEASG00005019986/ENSEASG00005014689/ENSEASG00005010265/ENSEASG00005016930/ENSEASG00005010780	5
BP	GO:0009612	response to mechanical stimulus	2/139	100/14313	0.253521	0.471764	0.439925	ENSEASG00005016829/ENSEASG00005014689	2
BP	GO:0001569	branching involved in blood vessel morphogenesis	1/139	30/14313	0.254027	0.471764	0.439925	ENSEASG00005010265	1
BP	GO:0001755	neural crest cell migration	1/139	30/14313	0.254027	0.471764	0.439925	ENSEASG00005010265	1
BP	GO:0005978	glycogen biosynthetic process	1/139	30/14313	0.254027	0.471764	0.439925	ENSEASG00005013400	1
BP	GO:0006956	complement activation	1/139	30/14313	0.254027	0.471764	0.439925	ENSEASG00005032502	1
BP	GO:0009250	glucan biosynthetic process	1/139	30/14313	0.254027	0.471764	0.439925	ENSEASG00005013400	1
BP	GO:0010543	regulation of platelet activation	1/139	30/14313	0.254027	0.471764	0.439925	ENSEASG00005007312	1
BP	GO:0016233	telomere capping	1/139	30/14313	0.254027	0.471764	0.439925	ENSEASG00005014689	1
BP	GO:0030195	negative regulation of blood coagulation	1/139	30/14313	0.254027	0.471764	0.439925	ENSEASG00005016930	1
BP	GO:0032413	negative regulation of ion transmembrane transporter activity	1/139	30/14313	0.254027	0.471764	0.439925	ENSEASG00005010896	1
BP	GO:0032735	positive regulation of interleukin-12 production	1/139	30/14313	0.254027	0.471764	0.439925	ENSEASG00005013834	1
BP	GO:0033144	negative regulation of intracellular steroid hormone receptor signaling pathway	1/139	30/14313	0.254027	0.471764	0.439925	ENSEASG00005019491	1
BP	GO:0033363	secretory granule organization	1/139	30/14313	0.254027	0.471764	0.439925	ENSEASG00005010433	1
BP	GO:0035088	establishment or maintenance of apical/basal cell polarity	1/139	30/14313	0.254027	0.471764	0.439925	ENSEASG00005009676	1
BP	GO:0036465	synaptic vesicle recycling	1/139	30/14313	0.254027	0.471764	0.439925	ENSEASG00005009676	1
BP	GO:0042092	type 2 immune response	1/139	30/14313	0.254027	0.471764	0.439925	ENSEASG00005003055	1
BP	GO:0042304	regulation of fatty acid biosynthetic process	1/139	30/14313	0.254027	0.471764	0.439925	ENSEASG00005010433	1
BP	GO:0043370	regulation of CD4-positive, alpha-beta T cell differentiation	1/139	30/14313	0.254027	0.471764	0.439925	ENSEASG00005003055	1
BP	GO:0050691	regulation of defense response to virus by host	1/139	30/14313	0.254027	0.471764	0.439925	ENSEASG00005004589	1
BP	GO:0050922	negative regulation of chemotaxis	1/139	30/14313	0.254027	0.471764	0.439925	ENSEASG00005010265	1
BP	GO:0060236	regulation of mitotic spindle organization	1/139	30/14313	0.254027	0.471764	0.439925	ENSEASG00005002217	1
BP	GO:0061245	establishment or maintenance of bipolar cell polarity	1/139	30/14313	0.254027	0.471764	0.439925	ENSEASG00005009676	1
BP	GO:0070670	response to interleukin-4	1/139	30/14313	0.254027	0.471764	0.439925	ENSEASG00005029815	1
BP	GO:0071827	plasma lipoprotein particle organization	1/139	30/14313	0.254027	0.471764	0.439925	ENSEASG00005010433	1
BP	GO:0140056	organelle localization by membrane tethering	1/139	30/14313	0.254027	0.471764	0.439925	ENSEASG00005007312	1
BP	GO:1901570	fatty acid derivative biosynthetic process	1/139	30/14313	0.254027	0.471764	0.439925	ENSEASG00005010433	1
BP	GO:1902692	regulation of neuroblast proliferation	1/139	30/14313	0.254027	0.471764	0.439925	ENSEASG00005020834	1
BP	GO:1902991	regulation of amyloid precursor protein catabolic process	1/139	30/14313	0.254027	0.471764	0.439925	ENSEASG00005017047	1
BP	GO:1904358	positive regulation of telomere maintenance via telomere lengthening	1/139	30/14313	0.254027	0.471764	0.439925	ENSEASG00005014689	1
BP	GO:0035265	organ growth	2/139	101/14313	0.257122	0.476391	0.444239	ENSEASG00005003055/ENSEASG00005009743	2
BP	GO:0051092	positive regulation of NF-kappaB transcription factor activity	2/139	101/14313	0.257122	0.476391	0.444239	ENSEASG00005019196/ENSEASG00005000357	2
BP	GO:0060294	cilium movement involved in cell motility	2/139	101/14313	0.257122	0.476391	0.444239	ENSEASG00005010433/ENSEASG00005011536	2
BP	GO:0006836	neurotransmitter transport	2/139	102/14313	0.260725	0.478486	0.446193	ENSEASG00005009676/ENSEASG00005004978	2
BP	GO:0019076	viral release from host cell	1/139	31/14313	0.261287	0.478486	0.446193	ENSEASG00005002217	1
BP	GO:0035137	hindlimb morphogenesis	1/139	31/14313	0.261287	0.478486	0.446193	ENSEASG00005009743	1
BP	GO:0035272	exocrine system development	1/139	31/14313	0.261287	0.478486	0.446193	ENSEASG00005010265	1
BP	GO:0035890	exit from host	1/139	31/14313	0.261287	0.478486	0.446193	ENSEASG00005002217	1
BP	GO:0035891	exit from host cell	1/139	31/14313	0.261287	0.478486	0.446193	ENSEASG00005002217	1
BP	GO:0043627	response to estrogen	1/139	31/14313	0.261287	0.478486	0.446193	ENSEASG00005003055	1
BP	GO:0044818	mitotic G2/M transition checkpoint	1/139	31/14313	0.261287	0.478486	0.446193	ENSEASG00005010886	1
BP	GO:0045880	positive regulation of smoothened signaling pathway	1/139	31/14313	0.261287	0.478486	0.446193	ENSEASG00005020834	1
BP	GO:0046638	positive regulation of alpha-beta T cell differentiation	1/139	31/14313	0.261287	0.478486	0.446193	ENSEASG00005003055	1
BP	GO:0070988	demethylation	1/139	31/14313	0.261287	0.478486	0.446193	ENSEASG00005037408	1
BP	GO:0085029	extracellular matrix assembly	1/139	31/14313	0.261287	0.478486	0.446193	ENSEASG00005011325	1
BP	GO:0098534	centriole assembly	1/139	31/14313	0.261287	0.478486	0.446193	ENSEASG00005002217	1
BP	GO:1900047	negative regulation of hemostasis	1/139	31/14313	0.261287	0.478486	0.446193	ENSEASG00005016930	1
BP	GO:1901068	guanosine-containing compound metabolic process	1/139	31/14313	0.261287	0.478486	0.446193	ENSEASG00005017759	1
BP	GO:0006470	protein dephosphorylation	3/139	183/14313	0.26258	0.47977	0.447389	ENSEASG00005025885/ENSEASG00005010255/ENSEASG00005004643	3
BP	GO:0030855	epithelial cell differentiation	6/139	444/14313	0.262886	0.47977	0.447389	ENSEASG00005011763/ENSEASG00005003055/ENSEASG00005009743/ENSEASG00005009676/ENSEASG00005016930/ENSEASG00005018462	6
BP	GO:0007612	learning	2/139	103/14313	0.264327	0.47977	0.447389	ENSEASG00005001799/ENSEASG00005018462	2
BP	GO:0032635	interleukin-6 production	2/139	103/14313	0.264327	0.47977	0.447389	ENSEASG00005000357/ENSEASG00005004589	2
BP	GO:0032675	regulation of interleukin-6 production	2/139	103/14313	0.264327	0.47977	0.447389	ENSEASG00005000357/ENSEASG00005004589	2
BP	GO:1900180	regulation of protein localization to nucleus	2/139	103/14313	0.264327	0.47977	0.447389	ENSEASG00005020834/ENSEASG00005010029	2
BP	GO:0016050	vesicle organization	3/139	184/14313	0.265202	0.47977	0.447389	ENSEASG00005024850/ENSEASG00005010433/ENSEASG00005002217	3
BP	GO:0032787	monocarboxylic acid metabolic process	5/139	357/14313	0.266534	0.47977	0.447389	ENSEASG00005004647/ENSEASG00005010433/ENSEASG00005008992/ENSEASG00005010029/ENSEASG00005016668	5
BP	GO:0016042	lipid catabolic process	3/139	185/14313	0.267827	0.47977	0.447389	ENSEASG00005004647/ENSEASG00005006853/ENSEASG00005010029	3
BP	GO:0048705	skeletal system morphogenesis	3/139	185/14313	0.267827	0.47977	0.447389	ENSEASG00005024806/ENSEASG00005003055/ENSEASG00005009743	3
BP	GO:0001539	cilium or flagellum-dependent cell motility	2/139	104/14313	0.26793	0.47977	0.447389	ENSEASG00005010433/ENSEASG00005011536	2
BP	GO:0043123	positive regulation of I-kappaB kinase/NF-kappaB signaling	2/139	104/14313	0.26793	0.47977	0.447389	ENSEASG00005019196/ENSEASG00005000357	2
BP	GO:0044839	cell cycle G2/M phase transition	2/139	104/14313	0.26793	0.47977	0.447389	ENSEASG00005010886/ENSEASG00005002217	2
BP	GO:0060285	cilium-dependent cell motility	2/139	104/14313	0.26793	0.47977	0.447389	ENSEASG00005010433/ENSEASG00005011536	2
BP	GO:0098739	import across plasma membrane	2/139	104/14313	0.26793	0.47977	0.447389	ENSEASG00005017283/ENSEASG00005023507	2
BP	GO:0045664	regulation of neuron differentiation	5/139	358/14313	0.268385	0.47977	0.447389	ENSEASG00005010461/ENSEASG00005010404/ENSEASG00005010265/ENSEASG00005010433/ENSEASG00005003396	5
BP	GO:0001504	neurotransmitter uptake	1/139	32/14313	0.268476	0.47977	0.447389	ENSEASG00005004978	1
BP	GO:0002704	negative regulation of leukocyte mediated immunity	1/139	32/14313	0.268476	0.47977	0.447389	ENSEASG00005010780	1
BP	GO:0008608	attachment of spindle microtubules to kinetochore	1/139	32/14313	0.268476	0.47977	0.447389	ENSEASG00005002268	1
BP	GO:0019748	secondary metabolic process	1/139	32/14313	0.268476	0.47977	0.447389	ENSEASG00005024850	1
BP	GO:0030521	androgen receptor signaling pathway	1/139	32/14313	0.268476	0.47977	0.447389	ENSEASG00005020505	1
BP	GO:0032309	icosanoid secretion	1/139	32/14313	0.268476	0.47977	0.447389	ENSEASG00005010433	1
BP	GO:0032508	DNA duplex unwinding	1/139	32/14313	0.268476	0.47977	0.447389	ENSEASG00005006549	1
BP	GO:0032728	positive regulation of interferon-beta production	1/139	32/14313	0.268476	0.47977	0.447389	ENSEASG00005004589	1
BP	GO:0035305	negative regulation of dephosphorylation	1/139	32/14313	0.268476	0.47977	0.447389	ENSEASG00005025885	1
BP	GO:0050798	activated T cell proliferation	1/139	32/14313	0.268476	0.47977	0.447389	ENSEASG00005009676	1
BP	GO:0052372	modulation by symbiont of entry into host	1/139	32/14313	0.268476	0.47977	0.447389	ENSEASG00005032502	1
BP	GO:0071825	protein-lipid complex subunit organization	1/139	32/14313	0.268476	0.47977	0.447389	ENSEASG00005010433	1
BP	GO:0086009	membrane repolarization	1/139	32/14313	0.268476	0.47977	0.447389	ENSEASG00005005871	1
BP	GO:0090049	regulation of cell migration involved in sprouting angiogenesis	1/139	32/14313	0.268476	0.47977	0.447389	ENSEASG00005010265	1
BP	GO:0098900	regulation of action potential	1/139	32/14313	0.268476	0.47977	0.447389	ENSEASG00005005871	1
BP	GO:2001222	regulation of neuron migration	1/139	32/14313	0.268476	0.47977	0.447389	ENSEASG00005036013	1
BP	GO:0002694	regulation of leukocyte activation	5/139	359/14313	0.27024	0.482213	0.449668	ENSEASG00005010433/ENSEASG00005003055/ENSEASG00005009676/ENSEASG00005010780/ENSEASG00005023155	5
BP	GO:0042254	ribosome biogenesis	3/139	186/14313	0.270455	0.482213	0.449668	ENSEASG00005014968/ENSEASG00005015693/ENSEASG00005015876	3
BP	GO:0090092	regulation of transmembrane receptor protein serine/threonine kinase signaling pathway	3/139	186/14313	0.270455	0.482213	0.449668	ENSEASG00005006479/ENSEASG00005016263/ENSEASG00005006728	3
BP	GO:0009152	purine ribonucleotide biosynthetic process	2/139	105/14313	0.271533	0.483044	0.450442	ENSEASG00005010398/ENSEASG00005017759	2
BP	GO:0031929	TOR signaling	2/139	105/14313	0.271533	0.483044	0.450442	ENSEASG00005010029/ENSEASG00005000596	2
BP	GO:0032874	positive regulation of stress-activated MAPK cascade	2/139	105/14313	0.271533	0.483044	0.450442	ENSEASG00005000357/ENSEASG00005010780	2
BP	GO:0032989	cellular component morphogenesis	6/139	450/14313	0.272792	0.483725	0.451078	ENSEASG00005020242/ENSEASG00005036013/ENSEASG00005031125/ENSEASG00005010265/ENSEASG00005010433/ENSEASG00005003396	6
BP	GO:0006401	RNA catabolic process	3/139	187/14313	0.273086	0.483725	0.451078	ENSEASG00005010461/ENSEASG00005007286/ENSEASG00005006549	3
BP	GO:0000910	cytokinesis	2/139	106/14313	0.275136	0.483725	0.451078	ENSEASG00005001391/ENSEASG00005002217	2
BP	GO:0000423	mitophagy	1/139	33/14313	0.275596	0.483725	0.451078	ENSEASG00005018462	1
BP	GO:0001662	behavioral fear response	1/139	33/14313	0.275596	0.483725	0.451078	ENSEASG00005018462	1
BP	GO:0006356	regulation of transcription by RNA polymerase I	1/139	33/14313	0.275596	0.483725	0.451078	ENSEASG00005015876	1
BP	GO:0008542	visual learning	1/139	33/14313	0.275596	0.483725	0.451078	ENSEASG00005001799	1
BP	GO:0010677	negative regulation of cellular carbohydrate metabolic process	1/139	33/14313	0.275596	0.483725	0.451078	ENSEASG00005007312	1
BP	GO:0030834	regulation of actin filament depolymerization	1/139	33/14313	0.275596	0.483725	0.451078	ENSEASG00005007312	1
BP	GO:0034205	amyloid-beta formation	1/139	33/14313	0.275596	0.483725	0.451078	ENSEASG00005017047	1
BP	GO:0038084	vascular endothelial growth factor signaling pathway	1/139	33/14313	0.275596	0.483725	0.451078	ENSEASG00005010265	1
BP	GO:0043666	regulation of phosphoprotein phosphatase activity	1/139	33/14313	0.275596	0.483725	0.451078	ENSEASG00005025885	1
BP	GO:0048066	developmental pigmentation	1/139	33/14313	0.275596	0.483725	0.451078	ENSEASG00005023494	1
BP	GO:0050819	negative regulation of coagulation	1/139	33/14313	0.275596	0.483725	0.451078	ENSEASG00005016930	1
BP	GO:0051496	positive regulation of stress fiber assembly	1/139	33/14313	0.275596	0.483725	0.451078	ENSEASG00005010265	1
BP	GO:0086065	cell communication involved in cardiac conduction	1/139	33/14313	0.275596	0.483725	0.451078	ENSEASG00005005871	1
BP	GO:0090224	regulation of spindle organization	1/139	33/14313	0.275596	0.483725	0.451078	ENSEASG00005002217	1
BP	GO:0097009	energy homeostasis	1/139	33/14313	0.275596	0.483725	0.451078	ENSEASG00005006853	1
BP	GO:0048598	embryonic morphogenesis	6/139	452/14313	0.276114	0.484275	0.451591	ENSEASG00005009489/ENSEASG00005024806/ENSEASG00005014689/ENSEASG00005003055/ENSEASG00005009743/ENSEASG00005009676	6
BP	GO:0070304	positive regulation of stress-activated protein kinase signaling cascade	2/139	107/14313	0.278738	0.487128	0.454251	ENSEASG00005000357/ENSEASG00005010780	2
BP	GO:2000147	positive regulation of cell motility	5/139	364/14313	0.279557	0.487128	0.454251	ENSEASG00005019986/ENSEASG00005014689/ENSEASG00005010265/ENSEASG00005016930/ENSEASG00005010780	5
BP	GO:0060537	muscle tissue development	4/139	276/14313	0.280518	0.487128	0.454251	ENSEASG00005001356/ENSEASG00005012525/ENSEASG00005011325/ENSEASG00005003055	4
BP	GO:0002253	activation of immune response	3/139	190/14313	0.280996	0.487128	0.454251	ENSEASG00005032502/ENSEASG00005017831/ENSEASG00005004643	3
BP	GO:0051100	negative regulation of binding	2/139	108/14313	0.282338	0.487128	0.454251	ENSEASG00005013456/ENSEASG00005014689	2
BP	GO:1902850	microtubule cytoskeleton organization involved in mitosis	2/139	108/14313	0.282338	0.487128	0.454251	ENSEASG00005021584/ENSEASG00005002217	2
BP	GO:0001912	positive regulation of leukocyte mediated cytotoxicity	1/139	34/14313	0.282648	0.487128	0.454251	ENSEASG00005010780	1
BP	GO:0002209	behavioral defense response	1/139	34/14313	0.282648	0.487128	0.454251	ENSEASG00005018462	1
BP	GO:0010657	muscle cell apoptotic process	1/139	34/14313	0.282648	0.487128	0.454251	ENSEASG00005016829	1
BP	GO:0030850	prostate gland development	1/139	34/14313	0.282648	0.487128	0.454251	ENSEASG00005009743	1
BP	GO:0042789	mRNA transcription by RNA polymerase II	1/139	34/14313	0.282648	0.487128	0.454251	ENSEASG00005003055	1
BP	GO:0046460	neutral lipid biosynthetic process	1/139	34/14313	0.282648	0.487128	0.454251	ENSEASG00005035411	1
BP	GO:0046463	acylglycerol biosynthetic process	1/139	34/14313	0.282648	0.487128	0.454251	ENSEASG00005035411	1
BP	GO:0046847	filopodium assembly	1/139	34/14313	0.282648	0.487128	0.454251	ENSEASG00005010265	1
BP	GO:0048641	regulation of skeletal muscle tissue development	1/139	34/14313	0.282648	0.487128	0.454251	ENSEASG00005012525	1
BP	GO:0051591	response to cAMP	1/139	34/14313	0.282648	0.487128	0.454251	ENSEASG00005019491	1
BP	GO:0060393	regulation of pathway-restricted SMAD protein phosphorylation	1/139	34/14313	0.282648	0.487128	0.454251	ENSEASG00005016263	1
BP	GO:0060612	adipose tissue development	1/139	34/14313	0.282648	0.487128	0.454251	ENSEASG00005010780	1
BP	GO:0060976	coronary vasculature development	1/139	34/14313	0.282648	0.487128	0.454251	ENSEASG00005010265	1
BP	GO:0061756	leukocyte adhesion to vascular endothelial cell	1/139	34/14313	0.282648	0.487128	0.454251	ENSEASG00005019196	1
BP	GO:0086002	cardiac muscle cell action potential involved in contraction	1/139	34/14313	0.282648	0.487128	0.454251	ENSEASG00005005871	1
BP	GO:0089718	amino acid import across plasma membrane	1/139	34/14313	0.282648	0.487128	0.454251	ENSEASG00005023507	1
BP	GO:1903672	positive regulation of sprouting angiogenesis	1/139	34/14313	0.282648	0.487128	0.454251	ENSEASG00005010265	1
BP	GO:0007018	microtubule-based movement	4/139	277/14313	0.282683	0.487128	0.454251	ENSEASG00005010368/ENSEASG00005002268/ENSEASG00005010433/ENSEASG00005011536	4
BP	GO:0001505	regulation of neurotransmitter levels	2/139	109/14313	0.285938	0.489826	0.456767	ENSEASG00005009676/ENSEASG00005004978	2
BP	GO:0003018	vascular process in circulatory system	2/139	109/14313	0.285938	0.489826	0.456767	ENSEASG00005011763/ENSEASG00005031125	2
BP	GO:0051258	protein polymerization	3/139	192/14313	0.286281	0.489826	0.456767	ENSEASG00005012481/ENSEASG00005012812/ENSEASG00005001391	3
BP	GO:0007265	Ras protein signal transduction	3/139	193/14313	0.288927	0.489826	0.456767	ENSEASG00005006279/ENSEASG00005010265/ENSEASG00005012138	3
BP	GO:0000723	telomere maintenance	2/139	110/14313	0.289535	0.489826	0.456767	ENSEASG00005014689/ENSEASG00005006549	2
BP	GO:0019827	stem cell population maintenance	2/139	110/14313	0.289535	0.489826	0.456767	ENSEASG00005010461/ENSEASG00005010780	2
BP	GO:0030902	hindbrain development	2/139	110/14313	0.289535	0.489826	0.456767	ENSEASG00005001799/ENSEASG00005009676	2
BP	GO:0060759	regulation of response to cytokine stimulus	2/139	110/14313	0.289535	0.489826	0.456767	ENSEASG00005019196/ENSEASG00005004589	2
BP	GO:0006111	regulation of gluconeogenesis	1/139	35/14313	0.289631	0.489826	0.456767	ENSEASG00005010029	1
BP	GO:0007632	visual behavior	1/139	35/14313	0.289631	0.489826	0.456767	ENSEASG00005001799	1
BP	GO:0009620	response to fungus	1/139	35/14313	0.289631	0.489826	0.456767	ENSEASG00005010780	1
BP	GO:0032392	DNA geometric change	1/139	35/14313	0.289631	0.489826	0.456767	ENSEASG00005006549	1
BP	GO:0032731	positive regulation of interleukin-1 beta production	1/139	35/14313	0.289631	0.489826	0.456767	ENSEASG00005015333	1
BP	GO:0033059	cellular pigmentation	1/139	35/14313	0.289631	0.489826	0.456767	ENSEASG00005024850	1
BP	GO:0042491	inner ear auditory receptor cell differentiation	1/139	35/14313	0.289631	0.489826	0.456767	ENSEASG00005009676	1
BP	GO:0043113	receptor clustering	1/139	35/14313	0.289631	0.489826	0.456767	ENSEASG00005013044	1
BP	GO:0045576	mast cell activation	1/139	35/14313	0.289631	0.489826	0.456767	ENSEASG00005010433	1
BP	GO:0046189	phenol-containing compound biosynthetic process	1/139	35/14313	0.289631	0.489826	0.456767	ENSEASG00005024850	1
BP	GO:0048010	vascular endothelial growth factor receptor signaling pathway	1/139	35/14313	0.289631	0.489826	0.456767	ENSEASG00005010265	1
BP	GO:0051293	establishment of spindle localization	1/139	35/14313	0.289631	0.489826	0.456767	ENSEASG00005001391	1
BP	GO:0051353	positive regulation of oxidoreductase activity	1/139	35/14313	0.289631	0.489826	0.456767	ENSEASG00005004351	1
BP	GO:0071168	protein localization to chromatin	1/139	35/14313	0.289631	0.489826	0.456767	ENSEASG00005010780	1
BP	GO:0090630	activation of GTPase activity	1/139	35/14313	0.289631	0.489826	0.456767	ENSEASG00005009676	1
BP	GO:1902041	regulation of extrinsic apoptotic signaling pathway via death domain receptors	1/139	35/14313	0.289631	0.489826	0.456767	ENSEASG00005016930	1
BP	GO:1902930	regulation of alcohol biosynthetic process	1/139	35/14313	0.289631	0.489826	0.456767	ENSEASG00005007312	1
BP	GO:2001259	positive regulation of cation channel activity	1/139	35/14313	0.289631	0.489826	0.456767	ENSEASG00005010476	1
BP	GO:0051272	positive regulation of cellular component movement	5/139	370/14313	0.290822	0.491489	0.458318	ENSEASG00005019986/ENSEASG00005014689/ENSEASG00005010265/ENSEASG00005016930/ENSEASG00005010780	5
BP	GO:0006164	purine nucleotide biosynthetic process	2/139	111/14313	0.293131	0.494749	0.461358	ENSEASG00005010398/ENSEASG00005017759	2
BP	GO:0051301	cell division	3/139	195/14313	0.294225	0.494749	0.461358	ENSEASG00005010368/ENSEASG00005001391/ENSEASG00005002217	3
BP	GO:0032940	secretion by cell	6/139	463/14313	0.294557	0.494749	0.461358	ENSEASG00005017831/ENSEASG00005010433/ENSEASG00005007312/ENSEASG00005009676/ENSEASG00005010780/ENSEASG00005002217	6
BP	GO:0007032	endosome organization	1/139	36/14313	0.296546	0.494749	0.461358	ENSEASG00005002217	1
BP	GO:0010761	fibroblast migration	1/139	36/14313	0.296546	0.494749	0.461358	ENSEASG00005008674	1
BP	GO:0010824	regulation of centrosome duplication	1/139	36/14313	0.296546	0.494749	0.461358	ENSEASG00005002217	1
BP	GO:0030042	actin filament depolymerization	1/139	36/14313	0.296546	0.494749	0.461358	ENSEASG00005007312	1
BP	GO:0032410	negative regulation of transporter activity	1/139	36/14313	0.296546	0.494749	0.461358	ENSEASG00005010896	1
BP	GO:0033173	calcineurin-NFAT signaling cascade	1/139	36/14313	0.296546	0.494749	0.461358	ENSEASG00005004643	1
BP	GO:0035850	epithelial cell differentiation involved in kidney development	1/139	36/14313	0.296546	0.494749	0.461358	ENSEASG00005011763	1
BP	GO:0038066	p38MAPK cascade	1/139	36/14313	0.296546	0.494749	0.461358	ENSEASG00005010780	1
BP	GO:0043297	apical junction assembly	1/139	36/14313	0.296546	0.494749	0.461358	ENSEASG00005020834	1
BP	GO:0048255	mRNA stabilization	1/139	36/14313	0.296546	0.494749	0.461358	ENSEASG00005010461	1
BP	GO:0071622	regulation of granulocyte chemotaxis	1/139	36/14313	0.296546	0.494749	0.461358	ENSEASG00005014689	1
BP	GO:0097720	calcineurin-mediated signaling	1/139	36/14313	0.296546	0.494749	0.461358	ENSEASG00005004643	1
BP	GO:1903146	regulation of autophagy of mitochondrion	1/139	36/14313	0.296546	0.494749	0.461358	ENSEASG00005018462	1
BP	GO:1990748	cellular detoxification	1/139	36/14313	0.296546	0.494749	0.461358	ENSEASG00005010029	1
BP	GO:0032200	telomere organization	2/139	112/14313	0.296724	0.494749	0.461358	ENSEASG00005014689/ENSEASG00005006549	2
BP	GO:0071383	cellular response to steroid hormone stimulus	2/139	112/14313	0.296724	0.494749	0.461358	ENSEASG00005019491/ENSEASG00005020505	2
BP	GO:0048732	gland development	4/139	284/14313	0.297908	0.496374	0.462873	ENSEASG00005014689/ENSEASG00005010265/ENSEASG00005009743/ENSEASG00005009676	4
BP	GO:0098727	maintenance of cell number	2/139	113/14313	0.300315	0.497459	0.463885	ENSEASG00005010461/ENSEASG00005010780	2
BP	GO:0040017	positive regulation of locomotion	5/139	376/14313	0.302169	0.497459	0.463885	ENSEASG00005019986/ENSEASG00005014689/ENSEASG00005010265/ENSEASG00005016930/ENSEASG00005010780	5
BP	GO:0000375	RNA splicing, via transesterification reactions	3/139	198/14313	0.302183	0.497459	0.463885	ENSEASG00005015086/ENSEASG00005014427/ENSEASG00005017706	3
BP	GO:0000377	RNA splicing, via transesterification reactions with bulged adenosine as nucleophile	3/139	198/14313	0.302183	0.497459	0.463885	ENSEASG00005015086/ENSEASG00005014427/ENSEASG00005017706	3
BP	GO:0000398	mRNA splicing, via spliceosome	3/139	198/14313	0.302183	0.497459	0.463885	ENSEASG00005015086/ENSEASG00005014427/ENSEASG00005017706	3
BP	GO:0046942	carboxylic acid transport	3/139	198/14313	0.302183	0.497459	0.463885	ENSEASG00005010433/ENSEASG00005004062/ENSEASG00005023507	3
BP	GO:0002534	cytokine production involved in inflammatory response	1/139	37/14313	0.303395	0.497459	0.463885	ENSEASG00005010433	1
BP	GO:0006383	transcription by RNA polymerase III	1/139	37/14313	0.303395	0.497459	0.463885	ENSEASG00005014231	1
BP	GO:0008333	endosome to lysosome transport	1/139	37/14313	0.303395	0.497459	0.463885	ENSEASG00005002217	1
BP	GO:0009166	nucleotide catabolic process	1/139	37/14313	0.303395	0.497459	0.463885	ENSEASG00005018007	1
BP	GO:0014909	smooth muscle cell migration	1/139	37/14313	0.303395	0.497459	0.463885	ENSEASG00005016930	1
BP	GO:0022406	membrane docking	1/139	37/14313	0.303395	0.497459	0.463885	ENSEASG00005007312	1
BP	GO:0031529	ruffle organization	1/139	37/14313	0.303395	0.497459	0.463885	ENSEASG00005007312	1
BP	GO:0031532	actin cytoskeleton reorganization	1/139	37/14313	0.303395	0.497459	0.463885	ENSEASG00005007312	1
BP	GO:0045912	negative regulation of carbohydrate metabolic process	1/139	37/14313	0.303395	0.497459	0.463885	ENSEASG00005007312	1
BP	GO:0046128	purine ribonucleoside metabolic process	1/139	37/14313	0.303395	0.497459	0.463885	ENSEASG00005017759	1
BP	GO:0051893	regulation of focal adhesion assembly	1/139	37/14313	0.303395	0.497459	0.463885	ENSEASG00005010265	1
BP	GO:0051972	regulation of telomerase activity	1/139	37/14313	0.303395	0.497459	0.463885	ENSEASG00005014689	1
BP	GO:0060443	mammary gland morphogenesis	1/139	37/14313	0.303395	0.497459	0.463885	ENSEASG00005009676	1
BP	GO:0090109	regulation of cell-substrate junction assembly	1/139	37/14313	0.303395	0.497459	0.463885	ENSEASG00005010265	1
BP	GO:1900015	regulation of cytokine production involved in inflammatory response	1/139	37/14313	0.303395	0.497459	0.463885	ENSEASG00005010433	1
BP	GO:1902475	L-alpha-amino acid transmembrane transport	1/139	37/14313	0.303395	0.497459	0.463885	ENSEASG00005023507	1
BP	GO:1905517	macrophage migration	1/139	37/14313	0.303395	0.497459	0.463885	ENSEASG00005014689	1
BP	GO:0051259	protein complex oligomerization	3/139	199/14313	0.304839	0.499479	0.465769	ENSEASG00005006853/ENSEASG00005015333/ENSEASG00005004062	3
BP	GO:0061351	neural precursor cell proliferation	2/139	115/14313	0.307487	0.502314	0.468412	ENSEASG00005020834/ENSEASG00005021584	2
BP	GO:0072330	monocarboxylic acid biosynthetic process	2/139	115/14313	0.307487	0.502314	0.468412	ENSEASG00005010433/ENSEASG00005008992	2
BP	GO:0072522	purine-containing compound biosynthetic process	2/139	115/14313	0.307487	0.502314	0.468412	ENSEASG00005010398/ENSEASG00005017759	2
BP	GO:0009314	response to radiation	4/139	289/14313	0.308847	0.502314	0.468412	ENSEASG00005001799/ENSEASG00005001051/ENSEASG00005015333/ENSEASG00005019491	4
BP	GO:0015849	organic acid transport	3/139	201/14313	0.310153	0.502314	0.468412	ENSEASG00005010433/ENSEASG00005004062/ENSEASG00005023507	3
BP	GO:0031346	positive regulation of cell projection organization	3/139	201/14313	0.310153	0.502314	0.468412	ENSEASG00005012481/ENSEASG00005010265/ENSEASG00005010433	3
BP	GO:0000288	nuclear-transcribed mRNA catabolic process, deadenylation-dependent decay	1/139	38/14313	0.310178	0.502314	0.468412	ENSEASG00005010461	1
BP	GO:0001954	positive regulation of cell-matrix adhesion	1/139	38/14313	0.310178	0.502314	0.468412	ENSEASG00005010265	1
BP	GO:0006110	regulation of glycolytic process	1/139	38/14313	0.310178	0.502314	0.468412	ENSEASG00005016668	1
BP	GO:0021879	forebrain neuron differentiation	1/139	38/14313	0.310178	0.502314	0.468412	ENSEASG00005010265	1
BP	GO:0030239	myofibril assembly	1/139	38/14313	0.310178	0.502314	0.468412	ENSEASG00005031125	1
BP	GO:0033013	tetrapyrrole metabolic process	1/139	38/14313	0.310178	0.502314	0.468412	ENSEASG00005003977	1
BP	GO:0050435	amyloid-beta metabolic process	1/139	38/14313	0.310178	0.502314	0.468412	ENSEASG00005017047	1
BP	GO:0050772	positive regulation of axonogenesis	1/139	38/14313	0.310178	0.502314	0.468412	ENSEASG00005010265	1
BP	GO:0060119	inner ear receptor cell development	1/139	38/14313	0.310178	0.502314	0.468412	ENSEASG00005009676	1
BP	GO:0140115	export across plasma membrane	1/139	38/14313	0.310178	0.502314	0.468412	ENSEASG00005016668	1
BP	GO:2000351	regulation of endothelial cell apoptotic process	1/139	38/14313	0.310178	0.502314	0.468412	ENSEASG00005016930	1
BP	GO:0019722	calcium-mediated signaling	2/139	116/14313	0.311068	0.502723	0.468794	ENSEASG00005005871/ENSEASG00005004643	2
BP	GO:0030509	BMP signaling pathway	2/139	116/14313	0.311068	0.502723	0.468794	ENSEASG00005017609/ENSEASG00005014689	2
BP	GO:0090288	negative regulation of cellular response to growth factor stimulus	2/139	116/14313	0.311068	0.502723	0.468794	ENSEASG00005006479/ENSEASG00005006728	2
BP	GO:0009117	nucleotide metabolic process	4/139	291/14313	0.313235	0.505758	0.471624	ENSEASG00005010398/ENSEASG00005017759/ENSEASG00005016668/ENSEASG00005018007	4
BP	GO:0001501	skeletal system development	5/139	382/14313	0.313587	0.505758	0.471624	ENSEASG00005020242/ENSEASG00005024806/ENSEASG00005014689/ENSEASG00005003055/ENSEASG00005009743	5
BP	GO:1902532	negative regulation of intracellular signal transduction	5/139	382/14313	0.313587	0.505758	0.471624	ENSEASG00005020242/ENSEASG00005006853/ENSEASG00005010029/ENSEASG00005010780/ENSEASG00005028548	5
BP	GO:0045766	positive regulation of angiogenesis	2/139	117/14313	0.314646	0.507119	0.472893	ENSEASG00005010265/ENSEASG00005016930	2
BP	GO:0007264	small GTPase mediated signal transduction	4/139	292/14313	0.315431	0.507632	0.473372	ENSEASG00005006279/ENSEASG00005010265/ENSEASG00005002495/ENSEASG00005012138	4
BP	GO:0014070	response to organic cyclic compound	5/139	383/14313	0.315496	0.507632	0.473372	ENSEASG00005020834/ENSEASG00005014689/ENSEASG00005019491/ENSEASG00005004589/ENSEASG00005020505	5
BP	GO:0008631	intrinsic apoptotic signaling pathway in response to oxidative stress	1/139	39/14313	0.316895	0.507632	0.473372	ENSEASG00005016829	1
BP	GO:0009299	mRNA transcription	1/139	39/14313	0.316895	0.507632	0.473372	ENSEASG00005003055	1
BP	GO:0031638	zymogen activation	1/139	39/14313	0.316895	0.507632	0.473372	ENSEASG00005016930	1
BP	GO:0032007	negative regulation of TOR signaling	1/139	39/14313	0.316895	0.507632	0.473372	ENSEASG00005010029	1
BP	GO:0042596	fear response	1/139	39/14313	0.316895	0.507632	0.473372	ENSEASG00005018462	1
BP	GO:0051653	spindle localization	1/139	39/14313	0.316895	0.507632	0.473372	ENSEASG00005001391	1
BP	GO:0098781	ncRNA transcription	1/139	39/14313	0.316895	0.507632	0.473372	ENSEASG00005015876	1
BP	GO:0001764	neuron migration	2/139	118/14313	0.318219	0.509064	0.474707	ENSEASG00005036013/ENSEASG00005010265	2
BP	GO:0071356	cellular response to tumor necrosis factor	2/139	118/14313	0.318219	0.509064	0.474707	ENSEASG00005014689/ENSEASG00005004011	2
BP	GO:0071407	cellular response to organic cyclic compound	4/139	294/14313	0.319828	0.511293	0.476785	ENSEASG00005020834/ENSEASG00005019491/ENSEASG00005004589/ENSEASG00005020505	4
BP	GO:0032446	protein modification by small protein conjugation	6/139	478/14313	0.320095	0.511364	0.476851	ENSEASG00005021889/ENSEASG00005014327/ENSEASG00005001051/ENSEASG00005010886/ENSEASG00005020505/ENSEASG00005006866	6
BP	GO:0008654	phospholipid biosynthetic process	2/139	119/14313	0.321788	0.511364	0.476851	ENSEASG00005025229/ENSEASG00005023390	2
BP	GO:0032869	cellular response to insulin stimulus	2/139	119/14313	0.321788	0.511364	0.476851	ENSEASG00005000516/ENSEASG00005014689	2
BP	GO:0051604	protein maturation	3/139	206/14313	0.323451	0.511364	0.476851	ENSEASG00005032656/ENSEASG00005001151/ENSEASG00005016930	3
BP	GO:0006970	response to osmotic stress	1/139	40/14313	0.323547	0.511364	0.476851	ENSEASG00005017283	1
BP	GO:0010972	negative regulation of G2/M transition of mitotic cell cycle	1/139	40/14313	0.323547	0.511364	0.476851	ENSEASG00005010886	1
BP	GO:0031343	positive regulation of cell killing	1/139	40/14313	0.323547	0.511364	0.476851	ENSEASG00005010780	1
BP	GO:0032210	regulation of telomere maintenance via telomerase	1/139	40/14313	0.323547	0.511364	0.476851	ENSEASG00005014689	1
BP	GO:0034113	heterotypic cell-cell adhesion	1/139	40/14313	0.323547	0.511364	0.476851	ENSEASG00005020242	1
BP	GO:0035315	hair cell differentiation	1/139	40/14313	0.323547	0.511364	0.476851	ENSEASG00005009676	1
BP	GO:0048483	autonomic nervous system development	1/139	40/14313	0.323547	0.511364	0.476851	ENSEASG00005010265	1
BP	GO:0050994	regulation of lipid catabolic process	1/139	40/14313	0.323547	0.511364	0.476851	ENSEASG00005006853	1
BP	GO:0060389	pathway-restricted SMAD protein phosphorylation	1/139	40/14313	0.323547	0.511364	0.476851	ENSEASG00005016263	1
BP	GO:0070613	regulation of protein processing	1/139	40/14313	0.323547	0.511364	0.476851	ENSEASG00005016930	1
BP	GO:0150116	regulation of cell-substrate junction organization	1/139	40/14313	0.323547	0.511364	0.476851	ENSEASG00005010265	1
BP	GO:1901019	regulation of calcium ion transmembrane transporter activity	1/139	40/14313	0.323547	0.511364	0.476851	ENSEASG00005010896	1
BP	GO:2001238	positive regulation of extrinsic apoptotic signaling pathway	1/139	40/14313	0.323547	0.511364	0.476851	ENSEASG00005020834	1
BP	GO:0015711	organic anion transport	4/139	296/14313	0.32423	0.512102	0.477539	ENSEASG00005010433/ENSEASG00005004062/ENSEASG00005023507/ENSEASG00005016668	4
BP	GO:0009451	RNA modification	2/139	120/14313	0.325353	0.512848	0.478235	ENSEASG00005037408/ENSEASG00005007286	2
BP	GO:0030100	regulation of endocytosis	2/139	120/14313	0.325353	0.512848	0.478235	ENSEASG00005015086/ENSEASG00005016930	2
BP	GO:0050731	positive regulation of peptidyl-tyrosine phosphorylation	2/139	120/14313	0.325353	0.512848	0.478235	ENSEASG00005020242/ENSEASG00005010265	2
BP	GO:0031667	response to nutrient levels	3/139	207/14313	0.326111	0.513205	0.478568	ENSEASG00005014689/ENSEASG00005014231/ENSEASG00005010029	3
BP	GO:0016055	Wnt signaling pathway	4/139	298/14313	0.328636	0.513205	0.478568	ENSEASG00005023304/ENSEASG00005010255/ENSEASG00005020505/ENSEASG00005002217	4
BP	GO:0000070	mitotic sister chromatid segregation	2/139	121/14313	0.328913	0.513205	0.478568	ENSEASG00005002268/ENSEASG00005002217	2
BP	GO:0009411	response to UV	2/139	121/14313	0.328913	0.513205	0.478568	ENSEASG00005001051/ENSEASG00005015333	2
BP	GO:0031032	actomyosin structure organization	2/139	121/14313	0.328913	0.513205	0.478568	ENSEASG00005031125/ENSEASG00005010265	2
BP	GO:0046890	regulation of lipid biosynthetic process	2/139	121/14313	0.328913	0.513205	0.478568	ENSEASG00005010433/ENSEASG00005035411	2
BP	GO:0002011	morphogenesis of an epithelial sheet	1/139	41/14313	0.330135	0.513205	0.478568	ENSEASG00005020242	1
BP	GO:0006418	tRNA aminoacylation for protein translation	1/139	41/14313	0.330135	0.513205	0.478568	ENSEASG00005021943	1
BP	GO:0032330	regulation of chondrocyte differentiation	1/139	41/14313	0.330135	0.513205	0.478568	ENSEASG00005009743	1
BP	GO:0042987	amyloid precursor protein catabolic process	1/139	41/14313	0.330135	0.513205	0.478568	ENSEASG00005017047	1
BP	GO:0043090	amino acid import	1/139	41/14313	0.330135	0.513205	0.478568	ENSEASG00005023507	1
BP	GO:0043470	regulation of carbohydrate catabolic process	1/139	41/14313	0.330135	0.513205	0.478568	ENSEASG00005016668	1
BP	GO:0046173	polyol biosynthetic process	1/139	41/14313	0.330135	0.513205	0.478568	ENSEASG00005007312	1
BP	GO:0048016	inositol phosphate-mediated signaling	1/139	41/14313	0.330135	0.513205	0.478568	ENSEASG00005004643	1
BP	GO:0048538	thymus development	1/139	41/14313	0.330135	0.513205	0.478568	ENSEASG00005014689	1
BP	GO:0050766	positive regulation of phagocytosis	1/139	41/14313	0.330135	0.513205	0.478568	ENSEASG00005032502	1
BP	GO:0070301	cellular response to hydrogen peroxide	1/139	41/14313	0.330135	0.513205	0.478568	ENSEASG00005016829	1
BP	GO:0072577	endothelial cell apoptotic process	1/139	41/14313	0.330135	0.513205	0.478568	ENSEASG00005016930	1
BP	GO:0097237	cellular response to toxic substance	1/139	41/14313	0.330135	0.513205	0.478568	ENSEASG00005010029	1
BP	GO:1902373	negative regulation of mRNA catabolic process	1/139	41/14313	0.330135	0.513205	0.478568	ENSEASG00005010461	1
BP	GO:1903317	regulation of protein maturation	1/139	41/14313	0.330135	0.513205	0.478568	ENSEASG00005016930	1
BP	GO:0006820	anion transport	5/139	391/14313	0.330822	0.513936	0.47925	ENSEASG00005010433/ENSEASG00005004062/ENSEASG00005023507/ENSEASG00005016668/ENSEASG00005018462	5
BP	GO:0090596	sensory organ morphogenesis	3/139	210/14313	0.334093	0.516559	0.481696	ENSEASG00005014689/ENSEASG00005009743/ENSEASG00005009676	3
BP	GO:0198738	cell-cell signaling by wnt	4/139	301/14313	0.335253	0.516559	0.481696	ENSEASG00005023304/ENSEASG00005010255/ENSEASG00005020505/ENSEASG00005002217	4
BP	GO:0003205	cardiac chamber development	2/139	123/14313	0.336018	0.516559	0.481696	ENSEASG00005005871/ENSEASG00005010265	2
BP	GO:0071478	cellular response to radiation	2/139	123/14313	0.336018	0.516559	0.481696	ENSEASG00005001051/ENSEASG00005015333	2
BP	GO:0071772	response to BMP	2/139	123/14313	0.336018	0.516559	0.481696	ENSEASG00005017609/ENSEASG00005014689	2
BP	GO:0071773	cellular response to BMP stimulus	2/139	123/14313	0.336018	0.516559	0.481696	ENSEASG00005017609/ENSEASG00005014689	2
BP	GO:0120032	regulation of plasma membrane bounded cell projection assembly	2/139	123/14313	0.336018	0.516559	0.481696	ENSEASG00005012481/ENSEASG00005010265	2
BP	GO:0006289	nucleotide-excision repair	1/139	42/14313	0.336659	0.516559	0.481696	ENSEASG00005001051	1
BP	GO:0010596	negative regulation of endothelial cell migration	1/139	42/14313	0.336659	0.516559	0.481696	ENSEASG00005016263	1
BP	GO:0014855	striated muscle cell proliferation	1/139	42/14313	0.336659	0.516559	0.481696	ENSEASG00005012525	1
BP	GO:0033692	cellular polysaccharide biosynthetic process	1/139	42/14313	0.336659	0.516559	0.481696	ENSEASG00005013400	1
BP	GO:0036473	cell death in response to oxidative stress	1/139	42/14313	0.336659	0.516559	0.481696	ENSEASG00005016829	1
BP	GO:0042278	purine nucleoside metabolic process	1/139	42/14313	0.336659	0.516559	0.481696	ENSEASG00005017759	1
BP	GO:0055117	regulation of cardiac muscle contraction	1/139	42/14313	0.336659	0.516559	0.481696	ENSEASG00005005871	1
BP	GO:0060337	type I interferon signaling pathway	1/139	42/14313	0.336659	0.516559	0.481696	ENSEASG00005019196	1
BP	GO:0071357	cellular response to type I interferon	1/139	42/14313	0.336659	0.516559	0.481696	ENSEASG00005019196	1
BP	GO:0072527	pyrimidine-containing compound metabolic process	1/139	42/14313	0.336659	0.516559	0.481696	ENSEASG00005018007	1
BP	GO:1900407	regulation of cellular response to oxidative stress	1/139	42/14313	0.336659	0.516559	0.481696	ENSEASG00005008674	1
BP	GO:1902750	negative regulation of cell cycle G2/M phase transition	1/139	42/14313	0.336659	0.516559	0.481696	ENSEASG00005010886	1
BP	GO:0001558	regulation of cell growth	3/139	212/14313	0.339413	0.518073	0.483108	ENSEASG00005010265/ENSEASG00005003396/ENSEASG00005010029	3
BP	GO:0060491	regulation of cell projection assembly	2/139	124/14313	0.339562	0.518073	0.483108	ENSEASG00005012481/ENSEASG00005010265	2
BP	GO:0015931	nucleobase-containing compound transport	2/139	125/14313	0.3431	0.518073	0.483108	ENSEASG00005003673/ENSEASG00005004978	2
BP	GO:0051099	positive regulation of binding	2/139	125/14313	0.3431	0.518073	0.483108	ENSEASG00005003055/ENSEASG00005004643	2
BP	GO:0002028	regulation of sodium ion transport	1/139	43/14313	0.34312	0.518073	0.483108	ENSEASG00005019491	1
BP	GO:0002526	acute inflammatory response	1/139	43/14313	0.34312	0.518073	0.483108	ENSEASG00005031125	1
BP	GO:0006487	protein N-linked glycosylation	1/139	43/14313	0.34312	0.518073	0.483108	ENSEASG00005008674	1
BP	GO:0021695	cerebellar cortex development	1/139	43/14313	0.34312	0.518073	0.483108	ENSEASG00005001799	1
BP	GO:0032615	interleukin-12 production	1/139	43/14313	0.34312	0.518073	0.483108	ENSEASG00005013834	1
BP	GO:0032655	regulation of interleukin-12 production	1/139	43/14313	0.34312	0.518073	0.483108	ENSEASG00005013834	1
BP	GO:0032720	negative regulation of tumor necrosis factor production	1/139	43/14313	0.34312	0.518073	0.483108	ENSEASG00005003055	1
BP	GO:0032732	positive regulation of interleukin-1 production	1/139	43/14313	0.34312	0.518073	0.483108	ENSEASG00005015333	1
BP	GO:0038034	signal transduction in absence of ligand	1/139	43/14313	0.34312	0.518073	0.483108	ENSEASG00005020834	1
BP	GO:0042130	negative regulation of T cell proliferation	1/139	43/14313	0.34312	0.518073	0.483108	ENSEASG00005009676	1
BP	GO:0043154	negative regulation of cysteine-type endopeptidase activity involved in apoptotic process	1/139	43/14313	0.34312	0.518073	0.483108	ENSEASG00005020242	1
BP	GO:0043536	positive regulation of blood vessel endothelial cell migration	1/139	43/14313	0.34312	0.518073	0.483108	ENSEASG00005010265	1
BP	GO:0046637	regulation of alpha-beta T cell differentiation	1/139	43/14313	0.34312	0.518073	0.483108	ENSEASG00005003055	1
BP	GO:0051148	negative regulation of muscle cell differentiation	1/139	43/14313	0.34312	0.518073	0.483108	ENSEASG00005006523	1
BP	GO:0051289	protein homotetramerization	1/139	43/14313	0.34312	0.518073	0.483108	ENSEASG00005006853	1
BP	GO:0055013	cardiac muscle cell development	1/139	43/14313	0.34312	0.518073	0.483108	ENSEASG00005011325	1
BP	GO:0071230	cellular response to amino acid stimulus	1/139	43/14313	0.34312	0.518073	0.483108	ENSEASG00005010029	1
BP	GO:0071715	icosanoid transport	1/139	43/14313	0.34312	0.518073	0.483108	ENSEASG00005010433	1
BP	GO:0097192	extrinsic apoptotic signaling pathway in absence of ligand	1/139	43/14313	0.34312	0.518073	0.483108	ENSEASG00005020834	1
BP	GO:1901379	regulation of potassium ion transmembrane transport	1/139	43/14313	0.34312	0.518073	0.483108	ENSEASG00005010476	1
BP	GO:1901571	fatty acid derivative transport	1/139	43/14313	0.34312	0.518073	0.483108	ENSEASG00005010433	1
BP	GO:0001568	blood vessel development	6/139	492/14313	0.344231	0.519419	0.484363	ENSEASG00005011763/ENSEASG00005010265/ENSEASG00005016930/ENSEASG00005010780/ENSEASG00005020514/ENSEASG00005002217	6
BP	GO:0008610	lipid biosynthetic process	5/139	399/14313	0.346223	0.519422	0.484365	ENSEASG00005025229/ENSEASG00005023390/ENSEASG00005010433/ENSEASG00005008992/ENSEASG00005035411	5
BP	GO:0007519	skeletal muscle tissue development	2/139	126/14313	0.346633	0.519422	0.484365	ENSEASG00005001356/ENSEASG00005012525	2
BP	GO:0022408	negative regulation of cell-cell adhesion	2/139	126/14313	0.346633	0.519422	0.484365	ENSEASG00005009676/ENSEASG00005010780	2
BP	GO:0001822	kidney development	3/139	215/14313	0.347388	0.519422	0.484365	ENSEASG00005011763/ENSEASG00005010265/ENSEASG00005003055	3
BP	GO:0002696	positive regulation of leukocyte activation	3/139	215/14313	0.347388	0.519422	0.484365	ENSEASG00005010433/ENSEASG00005003055/ENSEASG00005010780	3
BP	GO:0034504	protein localization to nucleus	3/139	215/14313	0.347388	0.519422	0.484365	ENSEASG00005020834/ENSEASG00005010461/ENSEASG00005010029	3
BP	GO:0000280	nuclear division	4/139	307/14313	0.348504	0.519422	0.484365	ENSEASG00005002268/ENSEASG00005011710/ENSEASG00005001391/ENSEASG00005002217	4
BP	GO:0006360	transcription by RNA polymerase I	1/139	44/14313	0.349518	0.519422	0.484365	ENSEASG00005015876	1
BP	GO:0015909	long-chain fatty acid transport	1/139	44/14313	0.349518	0.519422	0.484365	ENSEASG00005010433	1
BP	GO:0021545	cranial nerve development	1/139	44/14313	0.349518	0.519422	0.484365	ENSEASG00005010265	1
BP	GO:0021872	forebrain generation of neurons	1/139	44/14313	0.349518	0.519422	0.484365	ENSEASG00005010265	1
BP	GO:0033619	membrane protein proteolysis	1/139	44/14313	0.349518	0.519422	0.484365	ENSEASG00005004643	1
BP	GO:0035023	regulation of Rho protein signal transduction	1/139	44/14313	0.349518	0.519422	0.484365	ENSEASG00005010265	1
BP	GO:0042310	vasoconstriction	1/139	44/14313	0.349518	0.519422	0.484365	ENSEASG00005011763	1
BP	GO:0043039	tRNA aminoacylation	1/139	44/14313	0.349518	0.519422	0.484365	ENSEASG00005021943	1
BP	GO:0043407	negative regulation of MAP kinase activity	1/139	44/14313	0.349518	0.519422	0.484365	ENSEASG00005028548	1
BP	GO:0051145	smooth muscle cell differentiation	1/139	44/14313	0.349518	0.519422	0.484365	ENSEASG00005006523	1
BP	GO:0051965	positive regulation of synapse assembly	1/139	44/14313	0.349518	0.519422	0.484365	ENSEASG00005036013	1
BP	GO:0061005	cell differentiation involved in kidney development	1/139	44/14313	0.349518	0.519422	0.484365	ENSEASG00005011763	1
BP	GO:0086001	cardiac muscle cell action potential	1/139	44/14313	0.349518	0.519422	0.484365	ENSEASG00005005871	1
BP	GO:0086003	cardiac muscle cell contraction	1/139	44/14313	0.349518	0.519422	0.484365	ENSEASG00005005871	1
BP	GO:0097756	negative regulation of blood vessel diameter	1/139	44/14313	0.349518	0.519422	0.484365	ENSEASG00005011763	1
BP	GO:0098754	detoxification	1/139	44/14313	0.349518	0.519422	0.484365	ENSEASG00005010029	1
BP	GO:1903556	negative regulation of tumor necrosis factor superfamily cytokine production	1/139	44/14313	0.349518	0.519422	0.484365	ENSEASG00005003055	1
BP	GO:0007623	circadian rhythm	2/139	127/14313	0.35016	0.519422	0.484365	ENSEASG00005014231/ENSEASG00005019491	2
BP	GO:0140013	meiotic nuclear division	2/139	127/14313	0.35016	0.519422	0.484365	ENSEASG00005011710/ENSEASG00005001391	2
BP	GO:2001242	regulation of intrinsic apoptotic signaling pathway	2/139	127/14313	0.35016	0.519422	0.484365	ENSEASG00005020242/ENSEASG00005015086	2
BP	GO:0044242	cellular lipid catabolic process	2/139	128/14313	0.35368	0.522952	0.487657	ENSEASG00005004647/ENSEASG00005010029	2
BP	GO:1904018	positive regulation of vasculature development	2/139	128/14313	0.35368	0.522952	0.487657	ENSEASG00005010265/ENSEASG00005016930	2
BP	GO:0005975	carbohydrate metabolic process	5/139	403/14313	0.353943	0.522952	0.487657	ENSEASG00005001799/ENSEASG00005013400/ENSEASG00005007312/ENSEASG00005010029/ENSEASG00005016668	5
BP	GO:0001910	regulation of leukocyte mediated cytotoxicity	1/139	45/14313	0.355855	0.522952	0.487657	ENSEASG00005010780	1
BP	GO:0002763	positive regulation of myeloid leukocyte differentiation	1/139	45/14313	0.355855	0.522952	0.487657	ENSEASG00005010433	1
BP	GO:0006801	superoxide metabolic process	1/139	45/14313	0.355855	0.522952	0.487657	ENSEASG00005006728	1
BP	GO:0032835	glomerulus development	1/139	45/14313	0.355855	0.522952	0.487657	ENSEASG00005011763	1
BP	GO:0034394	protein localization to cell surface	1/139	45/14313	0.355855	0.522952	0.487657	ENSEASG00005010255	1
BP	GO:0043038	amino acid activation	1/139	45/14313	0.355855	0.522952	0.487657	ENSEASG00005021943	1
BP	GO:0045123	cellular extravasation	1/139	45/14313	0.355855	0.522952	0.487657	ENSEASG00005013044	1
BP	GO:0048008	platelet-derived growth factor receptor signaling pathway	1/139	45/14313	0.355855	0.522952	0.487657	ENSEASG00005010265	1
BP	GO:0055006	cardiac cell development	1/139	45/14313	0.355855	0.522952	0.487657	ENSEASG00005011325	1
BP	GO:1902895	positive regulation of pri-miRNA transcription by RNA polymerase II	1/139	45/14313	0.355855	0.522952	0.487657	ENSEASG00005010780	1
BP	GO:1904036	negative regulation of epithelial cell apoptotic process	1/139	45/14313	0.355855	0.522952	0.487657	ENSEASG00005016930	1
BP	GO:2000781	positive regulation of double-strand break repair	1/139	45/14313	0.355855	0.522952	0.487657	ENSEASG00005001391	1
BP	GO:0007051	spindle organization	2/139	129/14313	0.357194	0.523618	0.488279	ENSEASG00005021584/ENSEASG00005002217	2
BP	GO:0010594	regulation of endothelial cell migration	2/139	129/14313	0.357194	0.523618	0.488279	ENSEASG00005016263/ENSEASG00005010265	2
BP	GO:0032412	regulation of ion transmembrane transporter activity	2/139	129/14313	0.357194	0.523618	0.488279	ENSEASG00005010476/ENSEASG00005010896	2
BP	GO:0043547	positive regulation of GTPase activity	2/139	129/14313	0.357194	0.523618	0.488279	ENSEASG00005002495/ENSEASG00005009676	2
BP	GO:0007169	transmembrane receptor protein tyrosine kinase signaling pathway	5/139	406/14313	0.359739	0.526613	0.491071	ENSEASG00005006479/ENSEASG00005000516/ENSEASG00005036013/ENSEASG00005014689/ENSEASG00005010265	5
BP	GO:0009895	negative regulation of catabolic process	3/139	220/14313	0.36066	0.526613	0.491071	ENSEASG00005006853/ENSEASG00005010461/ENSEASG00005007286	3
BP	GO:0019932	second-messenger-mediated signaling	3/139	220/14313	0.36066	0.526613	0.491071	ENSEASG00005005871/ENSEASG00005006853/ENSEASG00005004643	3
BP	GO:0002700	regulation of production of molecular mediator of immune response	2/139	130/14313	0.360701	0.526613	0.491071	ENSEASG00005000357/ENSEASG00005004589	2
BP	GO:0045619	regulation of lymphocyte differentiation	2/139	130/14313	0.360701	0.526613	0.491071	ENSEASG00005003055/ENSEASG00005010780	2
BP	GO:0002042	cell migration involved in sprouting angiogenesis	1/139	46/14313	0.36213	0.526613	0.491071	ENSEASG00005010265	1
BP	GO:0019233	sensory perception of pain	1/139	46/14313	0.36213	0.526613	0.491071	ENSEASG00005014689	1
BP	GO:0046635	positive regulation of alpha-beta T cell activation	1/139	46/14313	0.36213	0.526613	0.491071	ENSEASG00005003055	1
BP	GO:0050830	defense response to Gram-positive bacterium	1/139	46/14313	0.36213	0.526613	0.491071	ENSEASG00005000357	1
BP	GO:0090307	mitotic spindle assembly	1/139	46/14313	0.36213	0.526613	0.491071	ENSEASG00005002217	1
BP	GO:1901879	regulation of protein depolymerization	1/139	46/14313	0.36213	0.526613	0.491071	ENSEASG00005007312	1
BP	GO:1904356	regulation of telomere maintenance via telomere lengthening	1/139	46/14313	0.36213	0.526613	0.491071	ENSEASG00005014689	1
BP	GO:2000514	regulation of CD4-positive, alpha-beta T cell activation	1/139	46/14313	0.36213	0.526613	0.491071	ENSEASG00005003055	1
BP	GO:0050878	regulation of body fluid levels	3/139	221/14313	0.36331	0.528005	0.492369	ENSEASG00005019986/ENSEASG00005007312/ENSEASG00005016930	3
BP	GO:0002429	immune response-activating cell surface receptor signaling pathway	2/139	131/14313	0.364201	0.528325	0.492668	ENSEASG00005017831/ENSEASG00005004643	2
BP	GO:0002757	immune response-activating signal transduction	2/139	131/14313	0.364201	0.528325	0.492668	ENSEASG00005017831/ENSEASG00005004643	2
BP	GO:0010976	positive regulation of neuron projection development	2/139	131/14313	0.364201	0.528325	0.492668	ENSEASG00005010265/ENSEASG00005010433	2
BP	GO:0009150	purine ribonucleotide metabolic process	3/139	222/14313	0.365959	0.529901	0.494138	ENSEASG00005010398/ENSEASG00005017759/ENSEASG00005016668	3
BP	GO:0016032	viral process	3/139	222/14313	0.365959	0.529901	0.494138	ENSEASG00005032502/ENSEASG00005010265/ENSEASG00005002217	3
BP	GO:0071900	regulation of protein serine/threonine kinase activity	3/139	222/14313	0.365959	0.529901	0.494138	ENSEASG00005010029/ENSEASG00005028548/ENSEASG00005000596	3
BP	GO:0035264	multicellular organism growth	2/139	132/14313	0.367693	0.531081	0.495237	ENSEASG00005003055/ENSEASG00005009743	2
BP	GO:0015807	L-amino acid transport	1/139	47/14313	0.368345	0.531081	0.495237	ENSEASG00005023507	1
BP	GO:0042093	T-helper cell differentiation	1/139	47/14313	0.368345	0.531081	0.495237	ENSEASG00005003055	1
BP	GO:0045913	positive regulation of carbohydrate metabolic process	1/139	47/14313	0.368345	0.531081	0.495237	ENSEASG00005016668	1
BP	GO:0051279	regulation of release of sequestered calcium ion into cytosol	1/139	47/14313	0.368345	0.531081	0.495237	ENSEASG00005005871	1
BP	GO:0060425	lung morphogenesis	1/139	47/14313	0.368345	0.531081	0.495237	ENSEASG00005014689	1
BP	GO:0060760	positive regulation of response to cytokine stimulus	1/139	47/14313	0.368345	0.531081	0.495237	ENSEASG00005004589	1
BP	GO:0048545	response to steroid hormone	2/139	133/14313	0.371179	0.534516	0.498441	ENSEASG00005019491/ENSEASG00005020505	2
BP	GO:0060538	skeletal muscle organ development	2/139	133/14313	0.371179	0.534516	0.498441	ENSEASG00005001356/ENSEASG00005012525	2
BP	GO:0042391	regulation of membrane potential	3/139	225/14313	0.373894	0.535289	0.499161	ENSEASG00005005871/ENSEASG00005003673/ENSEASG00005016668	3
BP	GO:0002294	CD4-positive, alpha-beta T cell differentiation involved in immune response	1/139	48/14313	0.374499	0.535289	0.499161	ENSEASG00005003055	1
BP	GO:0006446	regulation of translational initiation	1/139	48/14313	0.374499	0.535289	0.499161	ENSEASG00005025885	1
BP	GO:0006690	icosanoid metabolic process	1/139	48/14313	0.374499	0.535289	0.499161	ENSEASG00005010433	1
BP	GO:0034340	response to type I interferon	1/139	48/14313	0.374499	0.535289	0.499161	ENSEASG00005019196	1
BP	GO:0034637	cellular carbohydrate biosynthetic process	1/139	48/14313	0.374499	0.535289	0.499161	ENSEASG00005013400	1
BP	GO:0035924	cellular response to vascular endothelial growth factor stimulus	1/139	48/14313	0.374499	0.535289	0.499161	ENSEASG00005010265	1
BP	GO:0042542	response to hydrogen peroxide	1/139	48/14313	0.374499	0.535289	0.499161	ENSEASG00005016829	1
BP	GO:0044774	mitotic DNA integrity checkpoint	1/139	48/14313	0.374499	0.535289	0.499161	ENSEASG00005010886	1
BP	GO:0046605	regulation of centrosome cycle	1/139	48/14313	0.374499	0.535289	0.499161	ENSEASG00005002217	1
BP	GO:0071229	cellular response to acid chemical	1/139	48/14313	0.374499	0.535289	0.499161	ENSEASG00005010029	1
BP	GO:2000117	negative regulation of cysteine-type endopeptidase activity	1/139	48/14313	0.374499	0.535289	0.499161	ENSEASG00005020242	1
BP	GO:0045926	negative regulation of growth	2/139	134/14313	0.374657	0.535289	0.499161	ENSEASG00005010265/ENSEASG00005010029	2
BP	GO:0072001	renal system development	3/139	226/14313	0.376536	0.537648	0.501362	ENSEASG00005011763/ENSEASG00005010265/ENSEASG00005003055	3
BP	GO:0007423	sensory organ development	5/139	415/14313	0.377146	0.537993	0.501683	ENSEASG00005014689/ENSEASG00005010265/ENSEASG00005003055/ENSEASG00005009743/ENSEASG00005009676	5
BP	GO:0051347	positive regulation of transferase activity	4/139	320/14313	0.377231	0.537993	0.501683	ENSEASG00005019196/ENSEASG00005014689/ENSEASG00005010029/ENSEASG00005000596	4
BP	GO:0034612	response to tumor necrosis factor	2/139	135/14313	0.378127	0.538621	0.502268	ENSEASG00005014689/ENSEASG00005004011	2
BP	GO:0048738	cardiac muscle tissue development	2/139	135/14313	0.378127	0.538621	0.502268	ENSEASG00005011325/ENSEASG00005003055	2
BP	GO:0030111	regulation of Wnt signaling pathway	3/139	227/14313	0.379175	0.53889	0.50252	ENSEASG00005023304/ENSEASG00005010255/ENSEASG00005020505	3
BP	GO:0000271	polysaccharide biosynthetic process	1/139	49/14313	0.380594	0.53889	0.50252	ENSEASG00005013400	1
BP	GO:0002287	alpha-beta T cell activation involved in immune response	1/139	49/14313	0.380594	0.53889	0.50252	ENSEASG00005003055	1
BP	GO:0002293	alpha-beta T cell differentiation involved in immune response	1/139	49/14313	0.380594	0.53889	0.50252	ENSEASG00005003055	1
BP	GO:0006278	RNA-dependent DNA biosynthetic process	1/139	49/14313	0.380594	0.53889	0.50252	ENSEASG00005014689	1
BP	GO:0007004	telomere maintenance via telomerase	1/139	49/14313	0.380594	0.53889	0.50252	ENSEASG00005014689	1
BP	GO:0043266	regulation of potassium ion transport	1/139	49/14313	0.380594	0.53889	0.50252	ENSEASG00005010476	1
BP	GO:0046626	regulation of insulin receptor signaling pathway	1/139	49/14313	0.380594	0.53889	0.50252	ENSEASG00005000516	1
BP	GO:0097306	cellular response to alcohol	1/139	49/14313	0.380594	0.53889	0.50252	ENSEASG00005020834	1
BP	GO:0120254	olefinic compound metabolic process	1/139	49/14313	0.380594	0.53889	0.50252	ENSEASG00005016280	1
BP	GO:0003341	cilium movement	2/139	136/14313	0.381589	0.539645	0.503224	ENSEASG00005010433/ENSEASG00005011536	2
BP	GO:1901888	regulation of cell junction assembly	2/139	136/14313	0.381589	0.539645	0.503224	ENSEASG00005036013/ENSEASG00005010265	2
BP	GO:0009991	response to extracellular stimulus	3/139	228/14313	0.381811	0.539645	0.503224	ENSEASG00005014689/ENSEASG00005014231/ENSEASG00005010029	3
BP	GO:0006399	tRNA metabolic process	2/139	137/14313	0.385044	0.541923	0.505348	ENSEASG00005021943/ENSEASG00005007286	2
BP	GO:0007204	positive regulation of cytosolic calcium ion concentration	2/139	137/14313	0.385044	0.541923	0.505348	ENSEASG00005005871/ENSEASG00005004643	2
BP	GO:0022898	regulation of transmembrane transporter activity	2/139	137/14313	0.385044	0.541923	0.505348	ENSEASG00005010476/ENSEASG00005010896	2
BP	GO:1903046	meiotic cell cycle process	2/139	137/14313	0.385044	0.541923	0.505348	ENSEASG00005011710/ENSEASG00005001391	2
BP	GO:0000281	mitotic cytokinesis	1/139	50/14313	0.38663	0.541923	0.505348	ENSEASG00005002217	1
BP	GO:0010633	negative regulation of epithelial cell migration	1/139	50/14313	0.38663	0.541923	0.505348	ENSEASG00005016263	1
BP	GO:0030032	lamellipodium assembly	1/139	50/14313	0.38663	0.541923	0.505348	ENSEASG00005012481	1
BP	GO:0032456	endocytic recycling	1/139	50/14313	0.38663	0.541923	0.505348	ENSEASG00005010433	1
BP	GO:0048041	focal adhesion assembly	1/139	50/14313	0.38663	0.541923	0.505348	ENSEASG00005010265	1
BP	GO:0051881	regulation of mitochondrial membrane potential	1/139	50/14313	0.38663	0.541923	0.505348	ENSEASG00005003673	1
BP	GO:0055081	anion homeostasis	1/139	50/14313	0.38663	0.541923	0.505348	ENSEASG00005017283	1
BP	GO:0060411	cardiac septum morphogenesis	1/139	50/14313	0.38663	0.541923	0.505348	ENSEASG00005010265	1
BP	GO:0061337	cardiac conduction	1/139	50/14313	0.38663	0.541923	0.505348	ENSEASG00005005871	1
BP	GO:0070059	intrinsic apoptotic signaling pathway in response to endoplasmic reticulum stress	1/139	50/14313	0.38663	0.541923	0.505348	ENSEASG00005013456	1
BP	GO:0002768	immune response-regulating cell surface receptor signaling pathway	2/139	138/14313	0.38849	0.543886	0.507178	ENSEASG00005017831/ENSEASG00005004643	2
BP	GO:0006643	membrane lipid metabolic process	2/139	138/14313	0.38849	0.543886	0.507178	ENSEASG00005025229/ENSEASG00005023390	2
BP	GO:0045860	positive regulation of protein kinase activity	3/139	232/14313	0.392334	0.547144	0.510216	ENSEASG00005019196/ENSEASG00005010029/ENSEASG00005000596	3
BP	GO:0007585	respiratory gaseous exchange by respiratory system	1/139	51/14313	0.392608	0.547144	0.510216	ENSEASG00005008674	1
BP	GO:0009880	embryonic pattern specification	1/139	51/14313	0.392608	0.547144	0.510216	ENSEASG00005010265	1
BP	GO:0032370	positive regulation of lipid transport	1/139	51/14313	0.392608	0.547144	0.510216	ENSEASG00005010433	1
BP	GO:0035195	gene silencing by miRNA	1/139	51/14313	0.392608	0.547144	0.510216	ENSEASG00005010461	1
BP	GO:0042982	amyloid precursor protein metabolic process	1/139	51/14313	0.392608	0.547144	0.510216	ENSEASG00005017047	1
BP	GO:0044070	regulation of anion transport	1/139	51/14313	0.392608	0.547144	0.510216	ENSEASG00005010433	1
BP	GO:0048667	cell morphogenesis involved in neuron differentiation	4/139	327/14313	0.392667	0.547144	0.510216	ENSEASG00005036013/ENSEASG00005010265/ENSEASG00005009676/ENSEASG00005003396	4
BP	GO:0002764	immune response-regulating signaling pathway	2/139	140/14313	0.395357	0.550567	0.513409	ENSEASG00005017831/ENSEASG00005004643	2
BP	GO:0048514	blood vessel morphogenesis	5/139	425/14313	0.396486	0.55109	0.513897	ENSEASG00005010265/ENSEASG00005016930/ENSEASG00005010780/ENSEASG00005020514/ENSEASG00005002217	5
BP	GO:0006163	purine nucleotide metabolic process	3/139	234/14313	0.39758	0.55109	0.513897	ENSEASG00005010398/ENSEASG00005017759/ENSEASG00005016668	3
BP	GO:0006874	cellular calcium ion homeostasis	3/139	234/14313	0.39758	0.55109	0.513897	ENSEASG00005005871/ENSEASG00005013456/ENSEASG00005004643	3
BP	GO:0003151	outflow tract morphogenesis	1/139	52/14313	0.398527	0.55109	0.513897	ENSEASG00005010265	1
BP	GO:0005977	glycogen metabolic process	1/139	52/14313	0.398527	0.55109	0.513897	ENSEASG00005013400	1
BP	GO:0006073	cellular glucan metabolic process	1/139	52/14313	0.398527	0.55109	0.513897	ENSEASG00005013400	1
BP	GO:0016079	synaptic vesicle exocytosis	1/139	52/14313	0.398527	0.55109	0.513897	ENSEASG00005009676	1
BP	GO:0021536	diencephalon development	1/139	52/14313	0.398527	0.55109	0.513897	ENSEASG00005010265	1
BP	GO:0030858	positive regulation of epithelial cell differentiation	1/139	52/14313	0.398527	0.55109	0.513897	ENSEASG00005016930	1
BP	GO:0032414	positive regulation of ion transmembrane transporter activity	1/139	52/14313	0.398527	0.55109	0.513897	ENSEASG00005010476	1
BP	GO:0043200	response to amino acid	1/139	52/14313	0.398527	0.55109	0.513897	ENSEASG00005010029	1
BP	GO:0060113	inner ear receptor cell differentiation	1/139	52/14313	0.398527	0.55109	0.513897	ENSEASG00005009676	1
BP	GO:0006898	receptor-mediated endocytosis	2/139	141/14313	0.398777	0.551114	0.513918	ENSEASG00005015086/ENSEASG00005016930	2
BP	GO:0045930	negative regulation of mitotic cell cycle	2/139	142/14313	0.402189	0.55518	0.51771	ENSEASG00005010886/ENSEASG00005009676	2
BP	GO:0051056	regulation of small GTPase mediated signal transduction	2/139	142/14313	0.402189	0.55518	0.51771	ENSEASG00005010265/ENSEASG00005002495	2
BP	GO:0002292	T cell differentiation involved in immune response	1/139	53/14313	0.40439	0.555625	0.518125	ENSEASG00005003055	1
BP	GO:0031341	regulation of cell killing	1/139	53/14313	0.40439	0.555625	0.518125	ENSEASG00005010780	1
BP	GO:0032418	lysosome localization	1/139	53/14313	0.40439	0.555625	0.518125	ENSEASG00005010433	1
BP	GO:0035194	post-transcriptional gene silencing by RNA	1/139	53/14313	0.40439	0.555625	0.518125	ENSEASG00005010461	1
BP	GO:0044042	glucan metabolic process	1/139	53/14313	0.40439	0.555625	0.518125	ENSEASG00005013400	1
BP	GO:0050672	negative regulation of lymphocyte proliferation	1/139	53/14313	0.40439	0.555625	0.518125	ENSEASG00005009676	1
BP	GO:0060395	SMAD protein signal transduction	1/139	53/14313	0.40439	0.555625	0.518125	ENSEASG00005006479	1
BP	GO:2000573	positive regulation of DNA biosynthetic process	1/139	53/14313	0.40439	0.555625	0.518125	ENSEASG00005014689	1
BP	GO:0000819	sister chromatid segregation	2/139	143/14313	0.405591	0.556629	0.519062	ENSEASG00005002268/ENSEASG00005002217	2
BP	GO:0016197	endosomal transport	2/139	143/14313	0.405591	0.556629	0.519062	ENSEASG00005010433/ENSEASG00005002217	2
BP	GO:0032872	regulation of stress-activated MAPK cascade	2/139	144/14313	0.408985	0.559057	0.521325	ENSEASG00005000357/ENSEASG00005010780	2
BP	GO:0045861	negative regulation of proteolysis	2/139	144/14313	0.408985	0.559057	0.521325	ENSEASG00005020242/ENSEASG00005016930	2
BP	GO:1901617	organic hydroxy compound biosynthetic process	2/139	144/14313	0.408985	0.559057	0.521325	ENSEASG00005024850/ENSEASG00005007312	2
BP	GO:0007631	feeding behavior	1/139	54/14313	0.410196	0.559057	0.521325	ENSEASG00005024850	1
BP	GO:0032945	negative regulation of mononuclear cell proliferation	1/139	54/14313	0.410196	0.559057	0.521325	ENSEASG00005009676	1
BP	GO:0035019	somatic stem cell population maintenance	1/139	54/14313	0.410196	0.559057	0.521325	ENSEASG00005010780	1
BP	GO:0046323	glucose import	1/139	54/14313	0.410196	0.559057	0.521325	ENSEASG00005010029	1
BP	GO:0048640	negative regulation of developmental growth	1/139	54/14313	0.410196	0.559057	0.521325	ENSEASG00005010265	1
BP	GO:0048645	animal organ formation	1/139	54/14313	0.410196	0.559057	0.521325	ENSEASG00005014689	1
BP	GO:0048708	astrocyte differentiation	1/139	54/14313	0.410196	0.559057	0.521325	ENSEASG00005014689	1
BP	GO:0051298	centrosome duplication	1/139	54/14313	0.410196	0.559057	0.521325	ENSEASG00005002217	1
BP	GO:1900542	regulation of purine nucleotide metabolic process	1/139	54/14313	0.410196	0.559057	0.521325	ENSEASG00005016668	1
BP	GO:0098656	anion transmembrane transport	2/139	145/14313	0.412369	0.561695	0.523785	ENSEASG00005023507/ENSEASG00005018462	2
BP	GO:0043122	regulation of I-kappaB kinase/NF-kappaB signaling	2/139	146/14313	0.415743	0.562679	0.524703	ENSEASG00005019196/ENSEASG00005000357	2
BP	GO:0051321	meiotic cell cycle	2/139	146/14313	0.415743	0.562679	0.524703	ENSEASG00005011710/ENSEASG00005001391	2
BP	GO:0048872	homeostasis of number of cells	3/139	241/14313	0.41584	0.562679	0.524703	ENSEASG00005017839/ENSEASG00005004062/ENSEASG00005010780	3
BP	GO:0000422	autophagy of mitochondrion	1/139	55/14313	0.415945	0.562679	0.524703	ENSEASG00005018462	1
BP	GO:0001510	RNA methylation	1/139	55/14313	0.415945	0.562679	0.524703	ENSEASG00005007286	1
BP	GO:0006140	regulation of nucleotide metabolic process	1/139	55/14313	0.415945	0.562679	0.524703	ENSEASG00005016668	1
BP	GO:0016441	posttranscriptional gene silencing	1/139	55/14313	0.415945	0.562679	0.524703	ENSEASG00005010461	1
BP	GO:0048844	artery morphogenesis	1/139	55/14313	0.415945	0.562679	0.524703	ENSEASG00005010265	1
BP	GO:0051341	regulation of oxidoreductase activity	1/139	55/14313	0.415945	0.562679	0.524703	ENSEASG00005004351	1
BP	GO:0061180	mammary gland epithelium development	1/139	55/14313	0.415945	0.562679	0.524703	ENSEASG00005009676	1
BP	GO:0061726	mitochondrion disassembly	1/139	55/14313	0.415945	0.562679	0.524703	ENSEASG00005018462	1
BP	GO:0070509	calcium ion import	1/139	55/14313	0.415945	0.562679	0.524703	ENSEASG00005018462	1
BP	GO:0043010	camera-type eye development	3/139	242/14313	0.418436	0.565665	0.527487	ENSEASG00005010265/ENSEASG00005003055/ENSEASG00005009743	3
BP	GO:1905114	cell surface receptor signaling pathway involved in cell-cell signaling	4/139	339/14313	0.418995	0.565665	0.527487	ENSEASG00005023304/ENSEASG00005010255/ENSEASG00005020505/ENSEASG00005002217	4
BP	GO:0070302	regulation of stress-activated protein kinase signaling cascade	2/139	147/14313	0.419108	0.565665	0.527487	ENSEASG00005000357/ENSEASG00005010780	2
BP	GO:0071375	cellular response to peptide hormone stimulus	2/139	147/14313	0.419108	0.565665	0.527487	ENSEASG00005000516/ENSEASG00005014689	2
BP	GO:0043086	negative regulation of catalytic activity	4/139	340/14313	0.421179	0.566817	0.528562	ENSEASG00005020242/ENSEASG00005025885/ENSEASG00005016930/ENSEASG00005028548	4
BP	GO:0006094	gluconeogenesis	1/139	56/14313	0.421639	0.566817	0.528562	ENSEASG00005010029	1
BP	GO:0032611	interleukin-1 beta production	1/139	56/14313	0.421639	0.566817	0.528562	ENSEASG00005015333	1
BP	GO:0032651	regulation of interleukin-1 beta production	1/139	56/14313	0.421639	0.566817	0.528562	ENSEASG00005015333	1
BP	GO:0042490	mechanoreceptor differentiation	1/139	56/14313	0.421639	0.566817	0.528562	ENSEASG00005009676	1
BP	GO:0098586	cellular response to virus	1/139	56/14313	0.421639	0.566817	0.528562	ENSEASG00005004589	1
BP	GO:1900076	regulation of cellular response to insulin stimulus	1/139	56/14313	0.421639	0.566817	0.528562	ENSEASG00005000516	1
BP	GO:0032409	regulation of transporter activity	2/139	148/14313	0.422464	0.567603	0.529295	ENSEASG00005010476/ENSEASG00005010896	2
BP	GO:0034329	cell junction assembly	3/139	245/14313	0.426198	0.570508	0.532003	ENSEASG00005020834/ENSEASG00005036013/ENSEASG00005010265	3
BP	GO:0001707	mesoderm formation	1/139	57/14313	0.427278	0.570508	0.532003	ENSEASG00005009489	1
BP	GO:0006112	energy reserve metabolic process	1/139	57/14313	0.427278	0.570508	0.532003	ENSEASG00005013400	1
BP	GO:0006414	translational elongation	1/139	57/14313	0.427278	0.570508	0.532003	ENSEASG00005020505	1
BP	GO:0008306	associative learning	1/139	57/14313	0.427278	0.570508	0.532003	ENSEASG00005001799	1
BP	GO:0032206	positive regulation of telomere maintenance	1/139	57/14313	0.427278	0.570508	0.532003	ENSEASG00005014689	1
BP	GO:0042632	cholesterol homeostasis	1/139	57/14313	0.427278	0.570508	0.532003	ENSEASG00005016280	1
BP	GO:0046889	positive regulation of lipid biosynthetic process	1/139	57/14313	0.427278	0.570508	0.532003	ENSEASG00005010433	1
BP	GO:0051668	localization within membrane	1/139	57/14313	0.427278	0.570508	0.532003	ENSEASG00005013044	1
BP	GO:0070664	negative regulation of leukocyte proliferation	1/139	57/14313	0.427278	0.570508	0.532003	ENSEASG00005009676	1
BP	GO:1903670	regulation of sprouting angiogenesis	1/139	57/14313	0.427278	0.570508	0.532003	ENSEASG00005010265	1
BP	GO:0043270	positive regulation of ion transport	2/139	150/14313	0.429144	0.571828	0.533235	ENSEASG00005010476/ENSEASG00005010433	2
BP	GO:0048736	appendage development	2/139	150/14313	0.429144	0.571828	0.533235	ENSEASG00005003055/ENSEASG00005009743	2
BP	GO:0060173	limb development	2/139	150/14313	0.429144	0.571828	0.533235	ENSEASG00005003055/ENSEASG00005009743	2
BP	GO:0007420	brain development	5/139	442/14313	0.429234	0.571828	0.533235	ENSEASG00005001799/ENSEASG00005021584/ENSEASG00005010265/ENSEASG00005009676/ENSEASG00005003396	5
BP	GO:0048285	organelle fission	4/139	344/14313	0.429895	0.572388	0.533756	ENSEASG00005002268/ENSEASG00005011710/ENSEASG00005001391/ENSEASG00005002217	4
BP	GO:0006402	mRNA catabolic process	2/139	151/14313	0.43247	0.572792	0.534133	ENSEASG00005010461/ENSEASG00005006549	2
BP	GO:0003333	amino acid transmembrane transport	1/139	58/14313	0.432862	0.572792	0.534133	ENSEASG00005023507	1
BP	GO:0006942	regulation of striated muscle contraction	1/139	58/14313	0.432862	0.572792	0.534133	ENSEASG00005005871	1
BP	GO:0007044	cell-substrate junction assembly	1/139	58/14313	0.432862	0.572792	0.534133	ENSEASG00005010265	1
BP	GO:0010833	telomere maintenance via telomere lengthening	1/139	58/14313	0.432862	0.572792	0.534133	ENSEASG00005014689	1
BP	GO:0050871	positive regulation of B cell activation	1/139	58/14313	0.432862	0.572792	0.534133	ENSEASG00005010780	1
BP	GO:0055092	sterol homeostasis	1/139	58/14313	0.432862	0.572792	0.534133	ENSEASG00005016280	1
BP	GO:0070252	actin-mediated cell contraction	1/139	58/14313	0.432862	0.572792	0.534133	ENSEASG00005005871	1
BP	GO:0071621	granulocyte chemotaxis	1/139	58/14313	0.432862	0.572792	0.534133	ENSEASG00005014689	1
BP	GO:1903901	negative regulation of viral life cycle	1/139	58/14313	0.432862	0.572792	0.534133	ENSEASG00005032502	1
BP	GO:2001021	negative regulation of response to DNA damage stimulus	1/139	58/14313	0.432862	0.572792	0.534133	ENSEASG00005020242	1
BP	GO:0033500	carbohydrate homeostasis	2/139	152/14313	0.435785	0.575922	0.537053	ENSEASG00005010029/ENSEASG00005017283	2
BP	GO:0042593	glucose homeostasis	2/139	152/14313	0.435785	0.575922	0.537053	ENSEASG00005010029/ENSEASG00005017283	2
BP	GO:0001525	angiogenesis	4/139	347/14313	0.436411	0.575922	0.537053	ENSEASG00005010265/ENSEASG00005016930/ENSEASG00005020514/ENSEASG00005002217	4
BP	GO:0007409	axonogenesis	3/139	249/14313	0.436494	0.575922	0.537053	ENSEASG00005036013/ENSEASG00005010265/ENSEASG00005003396	3
BP	GO:0008543	fibroblast growth factor receptor signaling pathway	1/139	59/14313	0.438392	0.575922	0.537053	ENSEASG00005036013	1
BP	GO:0010522	regulation of calcium ion transport into cytosol	1/139	59/14313	0.438392	0.575922	0.537053	ENSEASG00005005871	1
BP	GO:0019319	hexose biosynthetic process	1/139	59/14313	0.438392	0.575922	0.537053	ENSEASG00005010029	1
BP	GO:0032411	positive regulation of transporter activity	1/139	59/14313	0.438392	0.575922	0.537053	ENSEASG00005010476	1
BP	GO:0044728	DNA methylation or demethylation	1/139	59/14313	0.438392	0.575922	0.537053	ENSEASG00005037408	1
BP	GO:0048332	mesoderm morphogenesis	1/139	59/14313	0.438392	0.575922	0.537053	ENSEASG00005009489	1
BP	GO:0051492	regulation of stress fiber assembly	1/139	59/14313	0.438392	0.575922	0.537053	ENSEASG00005010265	1
BP	GO:0051865	protein autoubiquitination	1/139	59/14313	0.438392	0.575922	0.537053	ENSEASG00005001051	1
BP	GO:0071346	cellular response to interferon-gamma	1/139	59/14313	0.438392	0.575922	0.537053	ENSEASG00005013834	1
BP	GO:0002440	production of molecular mediator of immune response	2/139	154/14313	0.442384	0.579577	0.540461	ENSEASG00005000357/ENSEASG00005004589	2
BP	GO:0001101	response to acid chemical	1/139	60/14313	0.443869	0.579577	0.540461	ENSEASG00005010029	1
BP	GO:0001738	morphogenesis of a polarized epithelium	1/139	60/14313	0.443869	0.579577	0.540461	ENSEASG00005009676	1
BP	GO:0008589	regulation of smoothened signaling pathway	1/139	60/14313	0.443869	0.579577	0.540461	ENSEASG00005020834	1
BP	GO:0009063	cellular amino acid catabolic process	1/139	60/14313	0.443869	0.579577	0.540461	ENSEASG00005015925	1
BP	GO:0010822	positive regulation of mitochondrion organization	1/139	60/14313	0.443869	0.579577	0.540461	ENSEASG00005018462	1
BP	GO:0019751	polyol metabolic process	1/139	60/14313	0.443869	0.579577	0.540461	ENSEASG00005007312	1
BP	GO:0031047	gene silencing by RNA	1/139	60/14313	0.443869	0.579577	0.540461	ENSEASG00005010461	1
BP	GO:0061515	myeloid cell development	1/139	60/14313	0.443869	0.579577	0.540461	ENSEASG00005006728	1
BP	GO:0071333	cellular response to glucose stimulus	1/139	60/14313	0.443869	0.579577	0.540461	ENSEASG00005017283	1
BP	GO:1903510	mucopolysaccharide metabolic process	1/139	60/14313	0.443869	0.579577	0.540461	ENSEASG00005020242	1
BP	GO:0055074	calcium ion homeostasis	3/139	252/14313	0.444171	0.579652	0.540531	ENSEASG00005005871/ENSEASG00005013456/ENSEASG00005004643	3
BP	GO:0051480	regulation of cytosolic calcium ion concentration	2/139	155/14313	0.445668	0.581285	0.542053	ENSEASG00005005871/ENSEASG00005004643	2
BP	GO:0010001	glial cell differentiation	2/139	156/14313	0.448941	0.582799	0.543465	ENSEASG00005014689/ENSEASG00005006728	2
BP	GO:1903532	positive regulation of secretion by cell	2/139	156/14313	0.448941	0.582799	0.543465	ENSEASG00005010433/ENSEASG00005002217	2
BP	GO:0072521	purine-containing compound metabolic process	3/139	254/14313	0.449267	0.582799	0.543465	ENSEASG00005010398/ENSEASG00005017759/ENSEASG00005016668	3
BP	GO:0033865	nucleoside bisphosphate metabolic process	1/139	61/14313	0.449292	0.582799	0.543465	ENSEASG00005010398	1
BP	GO:0033875	ribonucleoside bisphosphate metabolic process	1/139	61/14313	0.449292	0.582799	0.543465	ENSEASG00005010398	1
BP	GO:0034032	purine nucleoside bisphosphate metabolic process	1/139	61/14313	0.449292	0.582799	0.543465	ENSEASG00005010398	1
BP	GO:0035914	skeletal muscle cell differentiation	1/139	61/14313	0.449292	0.582799	0.543465	ENSEASG00005012525	1
BP	GO:0045185	maintenance of protein location	1/139	61/14313	0.449292	0.582799	0.543465	ENSEASG00005006728	1
BP	GO:0046683	response to organophosphorus	1/139	61/14313	0.449292	0.582799	0.543465	ENSEASG00005019491	1
BP	GO:0050848	regulation of calcium-mediated signaling	1/139	61/14313	0.449292	0.582799	0.543465	ENSEASG00005004643	1
BP	GO:0008380	RNA splicing	3/139	256/14313	0.454345	0.586551	0.546964	ENSEASG00005015086/ENSEASG00005014427/ENSEASG00005017706	3
BP	GO:0072503	cellular divalent inorganic cation homeostasis	3/139	256/14313	0.454345	0.586551	0.546964	ENSEASG00005005871/ENSEASG00005013456/ENSEASG00005004643	3
BP	GO:0016458	gene silencing	1/139	62/14313	0.454663	0.586551	0.546964	ENSEASG00005010461	1
BP	GO:0019882	antigen processing and presentation	1/139	62/14313	0.454663	0.586551	0.546964	ENSEASG00005000357	1
BP	GO:0042475	odontogenesis of dentin-containing tooth	1/139	62/14313	0.454663	0.586551	0.546964	ENSEASG00005016930	1
BP	GO:0043367	CD4-positive, alpha-beta T cell differentiation	1/139	62/14313	0.454663	0.586551	0.546964	ENSEASG00005003055	1
BP	GO:0071326	cellular response to monosaccharide stimulus	1/139	62/14313	0.454663	0.586551	0.546964	ENSEASG00005017283	1
BP	GO:0071331	cellular response to hexose stimulus	1/139	62/14313	0.454663	0.586551	0.546964	ENSEASG00005017283	1
BP	GO:0150115	cell-substrate junction organization	1/139	62/14313	0.454663	0.586551	0.546964	ENSEASG00005010265	1
BP	GO:1905897	regulation of response to endoplasmic reticulum stress	1/139	62/14313	0.454663	0.586551	0.546964	ENSEASG00005025885	1
BP	GO:0033674	positive regulation of kinase activity	3/139	258/14313	0.459403	0.590835	0.550959	ENSEASG00005019196/ENSEASG00005010029/ENSEASG00005000596	3
BP	GO:0002027	regulation of heart rate	1/139	63/14313	0.459982	0.590835	0.550959	ENSEASG00005005871	1
BP	GO:0006400	tRNA modification	1/139	63/14313	0.459982	0.590835	0.550959	ENSEASG00005007286	1
BP	GO:0009141	nucleoside triphosphate metabolic process	1/139	63/14313	0.459982	0.590835	0.550959	ENSEASG00005009333	1
BP	GO:0019218	regulation of steroid metabolic process	1/139	63/14313	0.459982	0.590835	0.550959	ENSEASG00005016280	1
BP	GO:0090398	cellular senescence	1/139	63/14313	0.459982	0.590835	0.550959	ENSEASG00005010780	1
BP	GO:1901992	positive regulation of mitotic cell cycle phase transition	1/139	63/14313	0.459982	0.590835	0.550959	ENSEASG00005002217	1
BP	GO:2000177	regulation of neural precursor cell proliferation	1/139	63/14313	0.459982	0.590835	0.550959	ENSEASG00005020834	1
BP	GO:0006641	triglyceride metabolic process	1/139	64/14313	0.46525	0.595983	0.55576	ENSEASG00005035411	1
BP	GO:0033209	tumor necrosis factor-mediated signaling pathway	1/139	64/14313	0.46525	0.595983	0.55576	ENSEASG00005004011	1
BP	GO:0045582	positive regulation of T cell differentiation	1/139	64/14313	0.46525	0.595983	0.55576	ENSEASG00005003055	1
BP	GO:0046364	monosaccharide biosynthetic process	1/139	64/14313	0.46525	0.595983	0.55576	ENSEASG00005010029	1
BP	GO:1905954	positive regulation of lipid localization	1/139	64/14313	0.46525	0.595983	0.55576	ENSEASG00005010433	1
BP	GO:0032102	negative regulation of response to external stimulus	3/139	261/14313	0.466954	0.597843	0.557493	ENSEASG00005010265/ENSEASG00005016930/ENSEASG00005013743	3
BP	GO:0006334	nucleosome assembly	1/139	65/14313	0.470467	0.600067	0.559568	ENSEASG00005001151	1
BP	GO:0006939	smooth muscle contraction	1/139	65/14313	0.470467	0.600067	0.559568	ENSEASG00005011763	1
BP	GO:0007269	neurotransmitter secretion	1/139	65/14313	0.470467	0.600067	0.559568	ENSEASG00005009676	1
BP	GO:0044264	cellular polysaccharide metabolic process	1/139	65/14313	0.470467	0.600067	0.559568	ENSEASG00005013400	1
BP	GO:0099643	signal release from synapse	1/139	65/14313	0.470467	0.600067	0.559568	ENSEASG00005009676	1
BP	GO:1901568	fatty acid derivative metabolic process	1/139	65/14313	0.470467	0.600067	0.559568	ENSEASG00005010433	1
BP	GO:1903578	regulation of ATP metabolic process	1/139	65/14313	0.470467	0.600067	0.559568	ENSEASG00005016668	1
BP	GO:0043542	endothelial cell migration	2/139	163/14313	0.471547	0.600797	0.560248	ENSEASG00005016263/ENSEASG00005010265	2
BP	GO:0050730	regulation of peptidyl-tyrosine phosphorylation	2/139	163/14313	0.471547	0.600797	0.560248	ENSEASG00005020242/ENSEASG00005010265	2
BP	GO:0044403	symbiotic process	3/139	263/14313	0.471962	0.601003	0.56044	ENSEASG00005032502/ENSEASG00005010265/ENSEASG00005002217	3
BP	GO:0031400	negative regulation of protein modification process	4/139	364/14313	0.472912	0.601888	0.561266	ENSEASG00005023304/ENSEASG00005010404/ENSEASG00005025885/ENSEASG00005028548	4
BP	GO:0009952	anterior/posterior pattern specification	2/139	164/14313	0.474731	0.60308	0.562377	ENSEASG00005024806/ENSEASG00005009743	2
BP	GO:0043583	ear development	2/139	164/14313	0.474731	0.60308	0.562377	ENSEASG00005014689/ENSEASG00005009676	2
BP	GO:0048762	mesenchymal cell differentiation	2/139	164/14313	0.474731	0.60308	0.562377	ENSEASG00005014689/ENSEASG00005010265	2
BP	GO:0019217	regulation of fatty acid metabolic process	1/139	66/14313	0.475633	0.60308	0.562377	ENSEASG00005010433	1
BP	GO:0051262	protein tetramerization	1/139	66/14313	0.475633	0.60308	0.562377	ENSEASG00005006853	1
BP	GO:0071322	cellular response to carbohydrate stimulus	1/139	66/14313	0.475633	0.60308	0.562377	ENSEASG00005017283	1
BP	GO:0110020	regulation of actomyosin structure organization	1/139	66/14313	0.475633	0.60308	0.562377	ENSEASG00005010265	1
BP	GO:0001933	negative regulation of protein phosphorylation	3/139	265/14313	0.47695	0.604426	0.563633	ENSEASG00005023304/ENSEASG00005010404/ENSEASG00005028548	3
BP	GO:0010632	regulation of epithelial cell migration	2/139	165/14313	0.477904	0.604664	0.563854	ENSEASG00005016263/ENSEASG00005010265	2
BP	GO:0048511	rhythmic process	2/139	165/14313	0.477904	0.604664	0.563854	ENSEASG00005014231/ENSEASG00005019491	2
BP	GO:0051047	positive regulation of secretion	2/139	165/14313	0.477904	0.604664	0.563854	ENSEASG00005010433/ENSEASG00005002217	2
BP	GO:0003002	regionalization	3/139	266/14313	0.479436	0.605994	0.565095	ENSEASG00005024806/ENSEASG00005010265/ENSEASG00005009743	3
BP	GO:0002456	T cell mediated immunity	1/139	67/14313	0.480748	0.605994	0.565095	ENSEASG00005017831	1
BP	GO:0007189	adenylate cyclase-activating G protein-coupled receptor signaling pathway	1/139	67/14313	0.480748	0.605994	0.565095	ENSEASG00005006853	1
BP	GO:0015908	fatty acid transport	1/139	67/14313	0.480748	0.605994	0.565095	ENSEASG00005010433	1
BP	GO:0045445	myoblast differentiation	1/139	67/14313	0.480748	0.605994	0.565095	ENSEASG00005012525	1
BP	GO:0048024	regulation of mRNA splicing, via spliceosome	1/139	67/14313	0.480748	0.605994	0.565095	ENSEASG00005015086	1
BP	GO:1902414	protein localization to cell junction	1/139	67/14313	0.480748	0.605994	0.565095	ENSEASG00005009676	1
BP	GO:0120039	plasma membrane bounded cell projection morphogenesis	4/139	368/14313	0.48138	0.606467	0.565536	ENSEASG00005020242/ENSEASG00005036013/ENSEASG00005010265/ENSEASG00005003396	4
BP	GO:0022613	ribonucleoprotein complex biogenesis	3/139	267/14313	0.481916	0.606819	0.565864	ENSEASG00005014968/ENSEASG00005015693/ENSEASG00005015876	3
BP	GO:0007249	I-kappaB kinase/NF-kappaB signaling	2/139	167/14313	0.484215	0.608168	0.567122	ENSEASG00005019196/ENSEASG00005000357	2
BP	GO:0007611	learning or memory	2/139	167/14313	0.484215	0.608168	0.567122	ENSEASG00005001799/ENSEASG00005018462	2
BP	GO:0031330	negative regulation of cellular catabolic process	2/139	167/14313	0.484215	0.608168	0.567122	ENSEASG00005010461/ENSEASG00005007286	2
BP	GO:0006281	DNA repair	4/139	370/14313	0.485595	0.608168	0.567122	ENSEASG00005001051/ENSEASG00005021697/ENSEASG00005001391/ENSEASG00005006549	4
BP	GO:0001938	positive regulation of endothelial cell proliferation	1/139	68/14313	0.485815	0.608168	0.567122	ENSEASG00005006279	1
BP	GO:0006096	glycolytic process	1/139	68/14313	0.485815	0.608168	0.567122	ENSEASG00005016668	1
BP	GO:0006757	ATP generation from ADP	1/139	68/14313	0.485815	0.608168	0.567122	ENSEASG00005016668	1
BP	GO:0007266	Rho protein signal transduction	1/139	68/14313	0.485815	0.608168	0.567122	ENSEASG00005010265	1
BP	GO:0007613	memory	1/139	68/14313	0.485815	0.608168	0.567122	ENSEASG00005001799	1
BP	GO:0035082	axoneme assembly	1/139	68/14313	0.485815	0.608168	0.567122	ENSEASG00005010433	1
BP	GO:1990542	mitochondrial transmembrane transport	1/139	68/14313	0.485815	0.608168	0.567122	ENSEASG00005018462	1
BP	GO:0000209	protein polyubiquitination	2/139	168/14313	0.487353	0.609772	0.568617	ENSEASG00005021889/ENSEASG00005001051	2
BP	GO:0048858	cell projection morphogenesis	4/139	371/14313	0.487697	0.609879	0.568718	ENSEASG00005020242/ENSEASG00005036013/ENSEASG00005010265/ENSEASG00005003396	4
BP	GO:0006397	mRNA processing	3/139	270/14313	0.489324	0.610894	0.569664	ENSEASG00005015086/ENSEASG00005014427/ENSEASG00005017706	3
BP	GO:0070663	regulation of leukocyte proliferation	2/139	169/14313	0.49048	0.610894	0.569664	ENSEASG00005014689/ENSEASG00005009676	2
BP	GO:0006304	DNA modification	1/139	69/14313	0.490832	0.610894	0.569664	ENSEASG00005037408	1
BP	GO:0008203	cholesterol metabolic process	1/139	69/14313	0.490832	0.610894	0.569664	ENSEASG00005016280	1
BP	GO:0021549	cerebellum development	1/139	69/14313	0.490832	0.610894	0.569664	ENSEASG00005001799	1
BP	GO:0021782	glial cell development	1/139	69/14313	0.490832	0.610894	0.569664	ENSEASG00005006728	1
BP	GO:0032612	interleukin-1 production	1/139	69/14313	0.490832	0.610894	0.569664	ENSEASG00005015333	1
BP	GO:0032652	regulation of interleukin-1 production	1/139	69/14313	0.490832	0.610894	0.569664	ENSEASG00005015333	1
BP	GO:0033138	positive regulation of peptidyl-serine phosphorylation	1/139	69/14313	0.490832	0.610894	0.569664	ENSEASG00005020242	1
BP	GO:0061564	axon development	3/139	272/14313	0.494235	0.613849	0.572419	ENSEASG00005036013/ENSEASG00005010265/ENSEASG00005003396	3
BP	GO:0010906	regulation of glucose metabolic process	1/139	70/14313	0.495801	0.613849	0.572419	ENSEASG00005010029	1
BP	GO:0014074	response to purine-containing compound	1/139	70/14313	0.495801	0.613849	0.572419	ENSEASG00005019491	1
BP	GO:0021675	nerve development	1/139	70/14313	0.495801	0.613849	0.572419	ENSEASG00005010265	1
BP	GO:0030038	contractile actin filament bundle assembly	1/139	70/14313	0.495801	0.613849	0.572419	ENSEASG00005010265	1
BP	GO:0032092	positive regulation of protein binding	1/139	70/14313	0.495801	0.613849	0.572419	ENSEASG00005004643	1
BP	GO:0033555	multicellular organismal response to stress	1/139	70/14313	0.495801	0.613849	0.572419	ENSEASG00005018462	1
BP	GO:0043149	stress fiber assembly	1/139	70/14313	0.495801	0.613849	0.572419	ENSEASG00005010265	1
BP	GO:1900182	positive regulation of protein localization to nucleus	1/139	70/14313	0.495801	0.613849	0.572419	ENSEASG00005010029	1
BP	GO:1904659	glucose transmembrane transport	1/139	70/14313	0.495801	0.613849	0.572419	ENSEASG00005010029	1
BP	GO:0060348	bone development	2/139	171/14313	0.496696	0.614636	0.573153	ENSEASG00005003055/ENSEASG00005009743	2
BP	GO:0001654	eye development	3/139	274/14313	0.499122	0.616992	0.57535	ENSEASG00005010265/ENSEASG00005003055/ENSEASG00005009743	3
BP	GO:0008015	blood circulation	3/139	274/14313	0.499122	0.616992	0.57535	ENSEASG00005011763/ENSEASG00005005871/ENSEASG00005031125	3
BP	GO:0006066	alcohol metabolic process	2/139	172/14313	0.499787	0.617035	0.57539	ENSEASG00005016280/ENSEASG00005007312	2
BP	GO:0008645	hexose transmembrane transport	1/139	71/14313	0.500721	0.617035	0.57539	ENSEASG00005010029	1
BP	GO:0018958	phenol-containing compound metabolic process	1/139	71/14313	0.500721	0.617035	0.57539	ENSEASG00005024850	1
BP	GO:0046031	ADP metabolic process	1/139	71/14313	0.500721	0.617035	0.57539	ENSEASG00005016668	1
BP	GO:0046887	positive regulation of hormone secretion	1/139	71/14313	0.500721	0.617035	0.57539	ENSEASG00005010433	1
BP	GO:0090263	positive regulation of canonical Wnt signaling pathway	1/139	71/14313	0.500721	0.617035	0.57539	ENSEASG00005023304	1
BP	GO:0150063	visual system development	3/139	275/14313	0.501557	0.617743	0.57605	ENSEASG00005010265/ENSEASG00005003055/ENSEASG00005009743	3
BP	GO:0042113	B cell activation	2/139	173/14313	0.502865	0.619032	0.577253	ENSEASG00005013834/ENSEASG00005010780	2
BP	GO:0001909	leukocyte mediated cytotoxicity	1/139	72/14313	0.505594	0.620133	0.578279	ENSEASG00005010780	1
BP	GO:0030048	actin filament-based movement	1/139	72/14313	0.505594	0.620133	0.578279	ENSEASG00005005871	1
BP	GO:0033108	mitochondrial respiratory chain complex assembly	1/139	72/14313	0.505594	0.620133	0.578279	ENSEASG00005004351	1
BP	GO:0042752	regulation of circadian rhythm	1/139	72/14313	0.505594	0.620133	0.578279	ENSEASG00005019491	1
BP	GO:0046634	regulation of alpha-beta T cell activation	1/139	72/14313	0.505594	0.620133	0.578279	ENSEASG00005003055	1
BP	GO:1902652	secondary alcohol metabolic process	1/139	72/14313	0.505594	0.620133	0.578279	ENSEASG00005016280	1
BP	GO:1904035	regulation of epithelial cell apoptotic process	1/139	72/14313	0.505594	0.620133	0.578279	ENSEASG00005016930	1
BP	GO:0071103	DNA conformation change	2/139	174/14313	0.505932	0.620225	0.578365	ENSEASG00005001151/ENSEASG00005006549	2
BP	GO:0030098	lymphocyte differentiation	3/139	277/14313	0.506409	0.620489	0.578611	ENSEASG00005013834/ENSEASG00005003055/ENSEASG00005010780	3
BP	GO:0055065	metal ion homeostasis	4/139	381/14313	0.508527	0.622181	0.58019	ENSEASG00005005871/ENSEASG00005013456/ENSEASG00005017283/ENSEASG00005004643	4
BP	GO:0048880	sensory system development	3/139	278/14313	0.508826	0.622181	0.58019	ENSEASG00005010265/ENSEASG00005003055/ENSEASG00005009743	3
BP	GO:0005976	polysaccharide metabolic process	1/139	73/14313	0.51042	0.622181	0.58019	ENSEASG00005013400	1
BP	GO:0007043	cell-cell junction assembly	1/139	73/14313	0.51042	0.622181	0.58019	ENSEASG00005020834	1
BP	GO:0015749	monosaccharide transmembrane transport	1/139	73/14313	0.51042	0.622181	0.58019	ENSEASG00005010029	1
BP	GO:0021954	central nervous system neuron development	1/139	73/14313	0.51042	0.622181	0.58019	ENSEASG00005010265	1
BP	GO:0051209	release of sequestered calcium ion into cytosol	1/139	73/14313	0.51042	0.622181	0.58019	ENSEASG00005005871	1
BP	GO:0051283	negative regulation of sequestering of calcium ion	1/139	73/14313	0.51042	0.622181	0.58019	ENSEASG00005005871	1
BP	GO:0051963	regulation of synapse assembly	1/139	73/14313	0.51042	0.622181	0.58019	ENSEASG00005036013	1
BP	GO:1901989	positive regulation of cell cycle phase transition	1/139	73/14313	0.51042	0.622181	0.58019	ENSEASG00005002217	1
BP	GO:0072507	divalent inorganic cation homeostasis	3/139	279/14313	0.511237	0.622856	0.580819	ENSEASG00005005871/ENSEASG00005013456/ENSEASG00005004643	3
BP	GO:0006936	muscle contraction	2/139	176/14313	0.512028	0.623178	0.581119	ENSEASG00005011763/ENSEASG00005005871	2
BP	GO:0018105	peptidyl-serine phosphorylation	2/139	176/14313	0.512028	0.623178	0.581119	ENSEASG00005020242/ENSEASG00005010404	2
BP	GO:0009135	purine nucleoside diphosphate metabolic process	1/139	74/14313	0.515199	0.624468	0.582322	ENSEASG00005016668	1
BP	GO:0009179	purine ribonucleoside diphosphate metabolic process	1/139	74/14313	0.515199	0.624468	0.582322	ENSEASG00005016668	1
BP	GO:0009636	response to toxic substance	1/139	74/14313	0.515199	0.624468	0.582322	ENSEASG00005010029	1
BP	GO:0016125	sterol metabolic process	1/139	74/14313	0.515199	0.624468	0.582322	ENSEASG00005016280	1
BP	GO:0018107	peptidyl-threonine phosphorylation	1/139	74/14313	0.515199	0.624468	0.582322	ENSEASG00005016263	1
BP	GO:0034219	carbohydrate transmembrane transport	1/139	74/14313	0.515199	0.624468	0.582322	ENSEASG00005010029	1
BP	GO:0045833	negative regulation of lipid metabolic process	1/139	74/14313	0.515199	0.624468	0.582322	ENSEASG00005006853	1
BP	GO:2001243	negative regulation of intrinsic apoptotic signaling pathway	1/139	74/14313	0.515199	0.624468	0.582322	ENSEASG00005020242	1
BP	GO:0120031	plasma membrane bounded cell projection assembly	4/139	385/14313	0.516756	0.625713	0.583483	ENSEASG00005012481/ENSEASG00005014641/ENSEASG00005010265/ENSEASG00005010433	4
BP	GO:1903827	regulation of cellular protein localization	4/139	385/14313	0.516756	0.625713	0.583483	ENSEASG00005020834/ENSEASG00005017115/ENSEASG00005010029/ENSEASG00005010780	4
BP	GO:0045859	regulation of protein kinase activity	4/139	386/14313	0.518803	0.626353	0.58408	ENSEASG00005019196/ENSEASG00005010029/ENSEASG00005028548/ENSEASG00005000596	4
BP	GO:0000045	autophagosome assembly	1/139	75/14313	0.519932	0.626353	0.58408	ENSEASG00005000516	1
BP	GO:0001657	ureteric bud development	1/139	75/14313	0.519932	0.626353	0.58408	ENSEASG00005003055	1
BP	GO:0034341	response to interferon-gamma	1/139	75/14313	0.519932	0.626353	0.58408	ENSEASG00005013834	1
BP	GO:0035296	regulation of tube diameter	1/139	75/14313	0.519932	0.626353	0.58408	ENSEASG00005011763	1
BP	GO:0048704	embryonic skeletal system morphogenesis	1/139	75/14313	0.519932	0.626353	0.58408	ENSEASG00005024806	1
BP	GO:0051282	regulation of sequestering of calcium ion	1/139	75/14313	0.519932	0.626353	0.58408	ENSEASG00005005871	1
BP	GO:0072163	mesonephric epithelium development	1/139	75/14313	0.519932	0.626353	0.58408	ENSEASG00005003055	1
BP	GO:0072164	mesonephric tubule development	1/139	75/14313	0.519932	0.626353	0.58408	ENSEASG00005003055	1
BP	GO:0097746	regulation of blood vessel diameter	1/139	75/14313	0.519932	0.626353	0.58408	ENSEASG00005011763	1
BP	GO:0030031	cell projection assembly	4/139	387/14313	0.520846	0.627136	0.58481	ENSEASG00005012481/ENSEASG00005014641/ENSEASG00005010265/ENSEASG00005010433	4
BP	GO:0032990	cell part morphogenesis	4/139	388/14313	0.522886	0.628479	0.586063	ENSEASG00005020242/ENSEASG00005036013/ENSEASG00005010265/ENSEASG00005003396	4
BP	GO:0051054	positive regulation of DNA metabolic process	2/139	180/14313	0.524073	0.628479	0.586063	ENSEASG00005014689/ENSEASG00005001391	2
BP	GO:0006165	nucleoside diphosphate phosphorylation	1/139	76/14313	0.524618	0.628479	0.586063	ENSEASG00005016668	1
BP	GO:0021761	limbic system development	1/139	76/14313	0.524618	0.628479	0.586063	ENSEASG00005010265	1
BP	GO:0035150	regulation of tube size	1/139	76/14313	0.524618	0.628479	0.586063	ENSEASG00005011763	1
BP	GO:0042472	inner ear morphogenesis	1/139	76/14313	0.524618	0.628479	0.586063	ENSEASG00005009676	1
BP	GO:0046939	nucleotide phosphorylation	1/139	76/14313	0.524618	0.628479	0.586063	ENSEASG00005016668	1
BP	GO:0048525	negative regulation of viral process	1/139	76/14313	0.524618	0.628479	0.586063	ENSEASG00005032502	1
BP	GO:0051225	spindle assembly	1/139	76/14313	0.524618	0.628479	0.586063	ENSEASG00005002217	1
BP	GO:0097530	granulocyte migration	1/139	76/14313	0.524618	0.628479	0.586063	ENSEASG00005014689	1
BP	GO:0001678	cellular glucose homeostasis	1/139	77/14313	0.52926	0.6318	0.589159	ENSEASG00005017283	1
BP	GO:0010469	regulation of signaling receptor activity	1/139	77/14313	0.52926	0.6318	0.589159	ENSEASG00005016930	1
BP	GO:0045639	positive regulation of myeloid cell differentiation	1/139	77/14313	0.52926	0.6318	0.589159	ENSEASG00005010433	1
BP	GO:0048813	dendrite morphogenesis	1/139	77/14313	0.52926	0.6318	0.589159	ENSEASG00005010265	1
BP	GO:0051208	sequestering of calcium ion	1/139	77/14313	0.52926	0.6318	0.589159	ENSEASG00005005871	1
BP	GO:0060048	cardiac muscle contraction	1/139	77/14313	0.52926	0.6318	0.589159	ENSEASG00005005871	1
BP	GO:1901264	carbohydrate derivative transport	1/139	77/14313	0.52926	0.6318	0.589159	ENSEASG00005004978	1
BP	GO:0046394	carboxylic acid biosynthetic process	2/139	182/14313	0.530021	0.63239	0.589709	ENSEASG00005010433/ENSEASG00005008992	2
BP	GO:0030203	glycosaminoglycan metabolic process	1/139	78/14313	0.533856	0.635683	0.59278	ENSEASG00005020242	1
BP	GO:0030301	cholesterol transport	1/139	78/14313	0.533856	0.635683	0.59278	ENSEASG00005002217	1
BP	GO:0050852	T cell receptor signaling pathway	1/139	78/14313	0.533856	0.635683	0.59278	ENSEASG00005004643	1
BP	GO:0071901	negative regulation of protein serine/threonine kinase activity	1/139	78/14313	0.533856	0.635683	0.59278	ENSEASG00005028548	1
BP	GO:0022412	cellular process involved in reproduction in multicellular organism	3/139	289/14313	0.535002	0.636727	0.593754	ENSEASG00005010433/ENSEASG00005003055/ENSEASG00005001391	3
BP	GO:0001508	action potential	1/139	79/14313	0.538408	0.638096	0.59503	ENSEASG00005005871	1
BP	GO:0001823	mesonephros development	1/139	79/14313	0.538408	0.638096	0.59503	ENSEASG00005003055	1
BP	GO:0007041	lysosomal transport	1/139	79/14313	0.538408	0.638096	0.59503	ENSEASG00005002217	1
BP	GO:0034728	nucleosome organization	1/139	79/14313	0.538408	0.638096	0.59503	ENSEASG00005001151	1
BP	GO:0045739	positive regulation of DNA repair	1/139	79/14313	0.538408	0.638096	0.59503	ENSEASG00005001391	1
BP	GO:0050868	negative regulation of T cell activation	1/139	79/14313	0.538408	0.638096	0.59503	ENSEASG00005009676	1
BP	GO:0060840	artery development	1/139	79/14313	0.538408	0.638096	0.59503	ENSEASG00005010265	1
BP	GO:0062014	negative regulation of small molecule metabolic process	1/139	79/14313	0.538408	0.638096	0.59503	ENSEASG00005007312	1
BP	GO:0003007	heart morphogenesis	2/139	185/14313	0.538848	0.638096	0.59503	ENSEASG00005036013/ENSEASG00005010265	2
BP	GO:0016053	organic acid biosynthetic process	2/139	185/14313	0.538848	0.638096	0.59503	ENSEASG00005010433/ENSEASG00005008992	2
[truncated: 929 more rows]
