# Supplementary material for: Identification and functional prediction of lncRNAs associated with intramuscular lipid deposition in Guangling donkeys
Source: Front Vet Sci. 2024 Jul 5;11:1410109. doi: 10.3389/fvets.2024.1410109 (PMC11258529; doi:10.3389/fvets.2024.1410109)
Supplement: Supplementary file 3 [file Table_3.XLSX]

## Sheet: Sheet1
Supplementary Table S3. Pathway analysis for differentially expressed genes in longissimus dorsi muscles with different intramuscular fat contents
Term	Database	ID	Input number	Background number	P-Value	Corrected P-Value	Input	Hyperlink
Human T-cell leukemia virus 1 infection	KEGG PATHWAY	eai05166	9	244	4.82224e-05	0.00974093	SPI1|CDC16|NRAS|MAPK3|CRTC3|ITGAL|MAP2K4|VDAC1|NRP1	http://www.genome.jp/kegg-bin/show_pathway?eai05166/eai:106845632%09red/eai:106848196%09red/eai:106835678%09red/eai:106836621%09red/eai:106834658%09red/eai:106845730%09red/eai:106844013%09red/eai:106831918%09red/eai:106832053%09red
Chagas disease (American trypanosomiasis)	KEGG PATHWAY	eai05142	6	114	0.000146455	0.0134321	PPP2R2D|MAPK3|MAP2K4|C3|IRAK1|SERPINE1	http://www.genome.jp/kegg-bin/show_pathway?eai05142/eai:106832730%09red/eai:106845632%09red/eai:106825607%09red/eai:106839300%09red/eai:106845730%09red/eai:106841056%09red
Pertussis	KEGG PATHWAY	eai05133	5	76	0.000199487	0.0134321	C3|MAPK3|IRAK1|NOD1|IRF8	http://www.genome.jp/kegg-bin/show_pathway?eai05133/eai:106825607%09red/eai:106832730%09red/eai:106845632%09red/eai:106828965%09red/eai:106831059%09red
Endometrial cancer	KEGG PATHWAY	eai05213	4	64	0.00106435	0.0380183	DDB2|MAPK3|NRAS|CTNNA1	http://www.genome.jp/kegg-bin/show_pathway?eai05213/eai:106835678%09red/eai:106845632%09red/eai:106839218%09red/eai:106844006%09red
Hepatitis B	KEGG PATHWAY	eai05161	6	170	0.00112317	0.0380183	TRAF3|NRAS|MAPK3|MAP2K4|DDB2|IRAK1	http://www.genome.jp/kegg-bin/show_pathway?eai05161/eai:106845632%09red/eai:106835678%09red/eai:106825607%09red/eai:106845730%09red/eai:106844006%09red/eai:106839629%09red
Non-small cell lung cancer	KEGG PATHWAY	eai05223	4	68	0.00131746	0.0380183	RASSF1|MAPK3|NRAS|DDB2	http://www.genome.jp/kegg-bin/show_pathway?eai05223/eai:106835678%09red/eai:106845632%09red/eai:106830734%09red/eai:106844006%09red
Acute myeloid leukemia	KEGG PATHWAY	eai05221	4	68	0.00131746	0.0380183	RARA|MAPK3|SPI1|NRAS	http://www.genome.jp/kegg-bin/show_pathway?eai05221/eai:106835678%09red/eai:106826262%09red/eai:106845632%09red/eai:106844013%09red
Propanoate metabolism	KEGG PATHWAY	eai00640	3	35	0.00199815	0.0466257	ACSS3|ACADS|DBT	http://www.genome.jp/kegg-bin/show_pathway?eai00640/eai:106826344%09red/eai:106844801%09red/eai:106837779%09red
Vascular smooth muscle contraction	KEGG PATHWAY	eai04270	5	134	0.00230686	0.0466257	KCNMB1|MAPK3|ACTA2|PLA2G3|MYLK3	http://www.genome.jp/kegg-bin/show_pathway?eai04270/eai:106826933%09red/eai:106848229%09red/eai:106837364%09red/eai:106845632%09red/eai:106822179%09red
Thyroid cancer	KEGG PATHWAY	eai05216	3	38	0.00248876	0.0466257	DDB2|MAPK3|NRAS	http://www.genome.jp/kegg-bin/show_pathway?eai05216/eai:106835678%09red/eai:106845632%09red/eai:106844006%09red
Kaposi sarcoma-associated herpesvirus infection	KEGG PATHWAY	eai05167	6	204	0.00273935	0.0466257	TRAF3|NRAS|MAPK3|MAP2K4|C3|HCK	http://www.genome.jp/kegg-bin/show_pathway?eai05167/eai:106832730%09red/eai:106845632%09red/eai:106835678%09red/eai:106833726%09red/eai:106845730%09red/eai:106839629%09red
Apelin signaling pathway	KEGG PATHWAY	eai04371	5	140	0.00276984	0.0466257	ACTA2|MAPK3|NRAS|MYLK3|SERPINE1	http://www.genome.jp/kegg-bin/show_pathway?eai04371/eai:106835678%09red/eai:106848229%09red/eai:106839300%09red/eai:106845632%09red/eai:106822179%09red
Bladder cancer	KEGG PATHWAY	eai05219	3	41	0.0030478	0.0473581	RASSF1|MAPK3|NRAS	http://www.genome.jp/kegg-bin/show_pathway?eai05219/eai:106835678%09red/eai:106845632%09red/eai:106830734%09red
Viral carcinogenesis	KEGG PATHWAY	eai05203	6	217	0.00367973	0.0530932	TRAF3|NRAS|SCRIB|MAPK3|HNRNPK|C3	http://www.genome.jp/kegg-bin/show_pathway?eai05203/eai:106823058%09red/eai:106832730%09red/eai:106845632%09red/eai:106835678%09red/eai:106841851%09red/eai:106839629%09red
Epstein-Barr virus infection	KEGG PATHWAY	eai05169	6	227	0.00455206	0.0606103	TRAF3|CD44|ITGAL|MAP2K4|DDB2|IRAK1	http://www.genome.jp/kegg-bin/show_pathway?eai05169/eai:106831918%09red/eai:106837488%09red/eai:106845730%09red/eai:106825607%09red/eai:106844006%09red/eai:106839629%09red
Hippo signaling pathway	KEGG PATHWAY	eai04390	5	160	0.00480082	0.0606103	SCRIB|PPP2R2D|RASSF1|CTNNA1|SERPINE1	http://www.genome.jp/kegg-bin/show_pathway?eai04390/eai:106839218%09red/eai:106841851%09red/eai:106839300%09red/eai:106841056%09red/eai:106830734%09red
Toll-like receptor signaling pathway	KEGG PATHWAY	eai04620	4	104	0.00571819	0.0649701	MAPK3|TRAF3|IRAK1|MAP2K4	http://www.genome.jp/kegg-bin/show_pathway?eai04620/eai:106845730%09red/eai:106845632%09red/eai:106839629%09red/eai:106825607%09red
cGMP-PKG signaling pathway	KEGG PATHWAY	eai04022	5	169	0.00599285	0.0649701	KCNMB1|MAPK3|VDAC1|MYLK3|ATP2A3	http://www.genome.jp/kegg-bin/show_pathway?eai04022/eai:106825678%09red/eai:106848229%09red/eai:106837364%09red/eai:106845632%09red/eai:106834658%09red
Glycosaminoglycan biosynthesis - keratan sulfate	KEGG PATHWAY	eai00533	2	16	0.0061557	0.0649701	B4GALT2|FUT8	http://www.genome.jp/kegg-bin/show_pathway?eai00533/eai:106847911%09red/eai:106844896%09red
NOD-like receptor signaling pathway	KEGG PATHWAY	eai04621	5	172	0.00643268	0.0649701	MAPK3|VDAC1|TRAF3|NOD1|NLRP1	http://www.genome.jp/kegg-bin/show_pathway?eai04621/eai:106831059%09red/eai:106825654%09red/eai:106845632%09red/eai:106839629%09red/eai:106834658%09red
Sphingolipid signaling pathway	KEGG PATHWAY	eai04071	4	125	0.0105678	0.0918885	CTSD|MAPK3|NRAS|PPP2R2D	http://www.genome.jp/kegg-bin/show_pathway?eai04071/eai:106835678%09red/eai:106845632%09red/eai:106824102%09red/eai:106841056%09red
Transcriptional misregulation in cancer	KEGG PATHWAY	eai05202	5	196	0.0107961	0.0918885	DDB2|RARA|FUT8|SPI1|FLT1	http://www.genome.jp/kegg-bin/show_pathway?eai05202/eai:106826262%09red/eai:106844896%09red/eai:106832910%09red/eai:106844006%09red/eai:106844013%09red
Central carbon metabolism in cancer	KEGG PATHWAY	eai05230	3	68	0.0115599	0.0918885	MAPK3|NRAS|SLC1A5	http://www.genome.jp/kegg-bin/show_pathway?eai05230/eai:106835678%09red/eai:106845166%09red/eai:106845632%09red
Fc epsilon RI signaling pathway	KEGG PATHWAY	eai04664	3	68	0.0115599	0.0918885	MAPK3|NRAS|MAP2K4	http://www.genome.jp/kegg-bin/show_pathway?eai04664/eai:106835678%09red/eai:106845632%09red/eai:106845730%09red
p53 signaling pathway	KEGG PATHWAY	eai04115	3	70	0.0124603	0.0918885	DDB2|SERPINE1|SESN2	http://www.genome.jp/kegg-bin/show_pathway?eai04115/eai:106839119%09red/eai:106839300%09red/eai:106844006%09red
Relaxin signaling pathway	KEGG PATHWAY	eai04926	4	133	0.0129498	0.0918885	ACTA2|MAPK3|NRAS|MAP2K4	http://www.genome.jp/kegg-bin/show_pathway?eai04926/eai:106835678%09red/eai:106845632%09red/eai:106822179%09red/eai:106845730%09red
Yersinia infection	KEGG PATHWAY	eai05135	4	134	0.0132696	0.0918885	WIPF2|IRAK1|MAP2K4|MAPK3	http://www.genome.jp/kegg-bin/show_pathway?eai05135/eai:106826366%09red/eai:106845632%09red/eai:106845730%09red/eai:106825607%09red
Melanoma	KEGG PATHWAY	eai05218	3	72	0.0133998	0.0918885	DDB2|MAPK3|NRAS	http://www.genome.jp/kegg-bin/show_pathway?eai05218/eai:106835678%09red/eai:106845632%09red/eai:106844006%09red
MAPK signaling pathway	KEGG PATHWAY	eai04010	6	296	0.0151826	0.0918885	CACNB1|NRAS|MAPK3|MAP2K4|IRAK1|FLT1	http://www.genome.jp/kegg-bin/show_pathway?eai04010/eai:106845632%09red/eai:106835678%09red/eai:106832910%09red/eai:106825607%09red/eai:106845730%09red/eai:106826374%09red
Adherens junction	KEGG PATHWAY	eai04520	3	76	0.0153972	0.0918885	MAPK3|CSNK2B|CTNNA1	http://www.genome.jp/kegg-bin/show_pathway?eai04520/eai:106839218%09red/eai:106845632%09red/eai:106825044%09red
Estrogen signaling pathway	KEGG PATHWAY	eai04915	4	141	0.0156497	0.0918885	CTSD|MAPK3|NRAS|RARA	http://www.genome.jp/kegg-bin/show_pathway?eai04915/eai:106835678%09red/eai:106826262%09red/eai:106845632%09red/eai:106824102%09red
MicroRNAs in cancer	KEGG PATHWAY	eai05206	4	141	0.0156497	0.0918885	RASSF1|CD44|HNRNPK|NRAS	http://www.genome.jp/kegg-bin/show_pathway?eai05206/eai:106835678%09red/eai:106837488%09red/eai:106823058%09red/eai:106830734%09red
Regulation of actin cytoskeleton	KEGG PATHWAY	eai04810	5	216	0.0157113	0.0918885	ARPC2|NRAS|ITGAL|MYLK3|MAPK3	http://www.genome.jp/kegg-bin/show_pathway?eai04810/eai:106835678%09red/eai:106845632%09red/eai:106848229%09red/eai:106838445%09red/eai:106831918%09red
Chronic myeloid leukemia	KEGG PATHWAY	eai05220	3	77	0.0159213	0.0918885	DDB2|MAPK3|NRAS	http://www.genome.jp/kegg-bin/show_pathway?eai05220/eai:106835678%09red/eai:106845632%09red/eai:106844006%09red
Glioma	KEGG PATHWAY	eai05214	3	77	0.0159213	0.0918885	DDB2|MAPK3|NRAS	http://www.genome.jp/kegg-bin/show_pathway?eai05214/eai:106835678%09red/eai:106845632%09red/eai:106844006%09red
Leishmaniasis	KEGG PATHWAY	eai05140	3	82	0.0186915	0.104179	C3|MAPK3|IRAK1	http://www.genome.jp/kegg-bin/show_pathway?eai05140/eai:106832730%09red/eai:106845632%09red/eai:106825607%09red
Adrenergic signaling in cardiomyocytes	KEGG PATHWAY	eai04261	4	150	0.0190822	0.104179	MAPK3|CACNB1|ATP2A3|PPP2R2D	http://www.genome.jp/kegg-bin/show_pathway?eai04261/eai:106826374%09red/eai:106825678%09red/eai:106845632%09red/eai:106841056%09red
Gastric cancer	KEGG PATHWAY	eai05226	4	153	0.0203219	0.104425	DDB2|MAPK3|NRAS|CTNNA1	http://www.genome.jp/kegg-bin/show_pathway?eai05226/eai:106835678%09red/eai:106845632%09red/eai:106839218%09red/eai:106844006%09red
mTOR signaling pathway	KEGG PATHWAY	eai04150	4	154	0.0207459	0.104425	TELO2|NRAS|SESN2|MAPK3	http://www.genome.jp/kegg-bin/show_pathway?eai04150/eai:106835678%09red/eai:106836207%09red/eai:106839119%09red/eai:106845632%09red
Oxytocin signaling pathway	KEGG PATHWAY	eai04921	4	156	0.0216101	0.104425	MAPK3|CACNB1|NRAS|MYLK3	http://www.genome.jp/kegg-bin/show_pathway?eai04921/eai:106835678%09red/eai:106826374%09red/eai:106848229%09red/eai:106845632%09red
ErbB signaling pathway	KEGG PATHWAY	eai04012	3	87	0.0217121	0.104425	MAPK3|NRAS|MAP2K4	http://www.genome.jp/kegg-bin/show_pathway?eai04012/eai:106835678%09red/eai:106845632%09red/eai:106845730%09red
Arrhythmogenic right ventricular cardiomyopathy (ARVC)	KEGG PATHWAY	eai05412	3	87	0.0217121	0.104425	CACNB1|CTNNA1|ATP2A3	http://www.genome.jp/kegg-bin/show_pathway?eai05412/eai:106826374%09red/eai:106825678%09red/eai:106839218%09red
Hepatitis C	KEGG PATHWAY	eai05160	4	160	0.023404	0.108062	MAPK3|TRAF3|NRAS|PPP2R2D	http://www.genome.jp/kegg-bin/show_pathway?eai05160/eai:106835678%09red/eai:106845632%09red/eai:106839629%09red/eai:106841056%09red
IL-17 signaling pathway	KEGG PATHWAY	eai04657	3	90	0.0236449	0.108062	MAPK3|TRAF3|S100A8	http://www.genome.jp/kegg-bin/show_pathway?eai04657/eai:106846274%09red/eai:106845632%09red/eai:106839629%09red
Ras signaling pathway	KEGG PATHWAY	eai04014	5	242	0.0240732	0.108062	RASSF1|MAPK3|NRAS|PLA2G3|FLT1	http://www.genome.jp/kegg-bin/show_pathway?eai04014/eai:106835678%09red/eai:106832910%09red/eai:106826933%09red/eai:106845632%09red/eai:106830734%09red
Colorectal cancer	KEGG PATHWAY	eai05210	3	93	0.0256681	0.110054	DDB2|MAPK3|NRAS	http://www.genome.jp/kegg-bin/show_pathway?eai05210/eai:106835678%09red/eai:106845632%09red/eai:106844006%09red
Fc gamma R-mediated phagocytosis	KEGG PATHWAY	eai04666	3	93	0.0256681	0.110054	ARPC2|HCK|MAPK3	http://www.genome.jp/kegg-bin/show_pathway?eai04666/eai:106833726%09red/eai:106838445%09red/eai:106845632%09red
GnRH signaling pathway	KEGG PATHWAY	eai04912	3	94	0.0263626	0.110054	MAPK3|NRAS|MAP2K4	http://www.genome.jp/kegg-bin/show_pathway?eai04912/eai:106835678%09red/eai:106845632%09red/eai:106845730%09red
Cellular senescence	KEGG PATHWAY	eai04218	4	168	0.0272566	0.110054	MAPK3|VDAC1|NRAS|SERPINE1	http://www.genome.jp/kegg-bin/show_pathway?eai04218/eai:106835678%09red/eai:106839300%09red/eai:106845632%09red/eai:106834658%09red
PD-L1 expression and PD-1 checkpoint pathway in cancer	KEGG PATHWAY	eai05235	3	96	0.0277815	0.110054	MAPK3|NRAS|CSNK2B	http://www.genome.jp/kegg-bin/show_pathway?eai05235/eai:106835678%09red/eai:106845632%09red/eai:106825044%09red
Pathways in cancer	KEGG PATHWAY	eai05200	8	535	0.0277858	0.110054	RARA|SPI1|RASSF1|NRAS|MAPK3|TRAF3|DDB2|CTNNA1	http://www.genome.jp/kegg-bin/show_pathway?eai05200/eai:106845632%09red/eai:106835678%09red/eai:106839629%09red/eai:106839218%09red/eai:106844013%09red/eai:106826262%09red/eai:106844006%09red/eai:106830734%09red
Pancreatic secretion	KEGG PATHWAY	eai04972	3	99	0.0299849	0.11648	SLC4A4|PLA2G3|ATP2A3	http://www.genome.jp/kegg-bin/show_pathway?eai04972/eai:106835101%09red/eai:106826933%09red/eai:106825678%09red
Melanogenesis	KEGG PATHWAY	eai04916	3	103	0.0330621	0.122124	MAPK3|NRAS|ASIP	http://www.genome.jp/kegg-bin/show_pathway?eai04916/eai:106835678%09red/eai:106824943%09red/eai:106845632%09red
Choline metabolism in cancer	KEGG PATHWAY	eai05231	3	104	0.0338562	0.122124	MAPK3|NRAS|GPCPD1	http://www.genome.jp/kegg-bin/show_pathway?eai05231/eai:106835678%09red/eai:106845632%09red/eai:106823173%09red
AGE-RAGE signaling pathway in diabetic complications	KEGG PATHWAY	eai04933	3	104	0.0338562	0.122124	MAPK3|NRAS|SERPINE1	http://www.genome.jp/kegg-bin/show_pathway?eai04933/eai:106835678%09red/eai:106839300%09red/eai:106845632%09red
NF-kappa B signaling pathway	KEGG PATHWAY	eai04064	3	104	0.0338562	0.122124	IRAK1|TRAF3|CSNK2B	http://www.genome.jp/kegg-bin/show_pathway?eai04064/eai:106839629%09red/eai:106825044%09red/eai:106825607%09red
Axon guidance	KEGG PATHWAY	eai04360	4	189	0.0390829	0.138504	SEMA3A|MAPK3|NRAS|NRP1	http://www.genome.jp/kegg-bin/show_pathway?eai04360/eai:106835678%09red/eai:106836621%09red/eai:106832428%09red/eai:106845632%09red
HIF-1 signaling pathway	KEGG PATHWAY	eai04066	3	114	0.042336	0.147446	MAPK3|SERPINE1|FLT1	http://www.genome.jp/kegg-bin/show_pathway?eai04066/eai:106832910%09red/eai:106839300%09red/eai:106845632%09red
TNF signaling pathway	KEGG PATHWAY	eai04668	3	115	0.0432373	0.148033	MAPK3|TRAF3|MAP2K4	http://www.genome.jp/kegg-bin/show_pathway?eai04668/eai:106845632%09red/eai:106839629%09red/eai:106845730%09red
Tuberculosis	KEGG PATHWAY	eai05152	4	197	0.0442488	0.148971	C3|MAPK3|IRAK1|CTSD	http://www.genome.jp/kegg-bin/show_pathway?eai05152/eai:106832730%09red/eai:106845632%09red/eai:106824102%09red/eai:106825607%09red
N-Glycan biosynthesis	KEGG PATHWAY	eai00510	2	51	0.0477424	0.158098	B4GALT2|FUT8	http://www.genome.jp/kegg-bin/show_pathway?eai00510/eai:106847911%09red/eai:106844896%09red
Thyroid hormone signaling pathway	KEGG PATHWAY	eai04919	3	121	0.0488453	0.159141	MAPK3|NRAS|ATP2A3	http://www.genome.jp/kegg-bin/show_pathway?eai04919/eai:106835678%09red/eai:106845632%09red/eai:106825678%09red
Neurotrophin signaling pathway	KEGG PATHWAY	eai04722	3	123	0.0507901	0.161662	MAPK3|IRAK1|NRAS	http://www.genome.jp/kegg-bin/show_pathway?eai04722/eai:106835678%09red/eai:106845632%09red/eai:106825607%09red
Proteoglycans in cancer	KEGG PATHWAY	eai05205	4	207	0.0512196	0.161662	MAPK3|ANK2|NRAS|CD44	http://www.genome.jp/kegg-bin/show_pathway?eai05205/eai:106835678%09red/eai:106837488%09red/eai:106845632%09red/eai:106844489%09red
Valine, leucine and isoleucine degradation	KEGG PATHWAY	eai00280	2	54	0.0526827	0.163722	ACADS|DBT	http://www.genome.jp/kegg-bin/show_pathway?eai00280/eai:106844801%09red/eai:106837779%09red
Natural killer cell mediated cytotoxicity	KEGG PATHWAY	eai04650	3	130	0.0578879	0.176886	MAPK3|NRAS|ITGAL	http://www.genome.jp/kegg-bin/show_pathway?eai04650/eai:106835678%09red/eai:106831918%09red/eai:106845632%09red
Autophagy - animal	KEGG PATHWAY	eai04140	3	131	0.0589383	0.176886	CTSD|MAPK3|NRAS	http://www.genome.jp/kegg-bin/show_pathway?eai04140/eai:106835678%09red/eai:106845632%09red/eai:106824102%09red
Platelet activation	KEGG PATHWAY	eai04611	3	132	0.0599977	0.176886	MAPK3|MYLK3|FERMT3	http://www.genome.jp/kegg-bin/show_pathway?eai04611/eai:106848229%09red/eai:106833631%09red/eai:106845632%09red
Spliceosome	KEGG PATHWAY	eai03040	3	133	0.0610661	0.176886	PRPF38A|HNRNPK|SNRPA1	http://www.genome.jp/kegg-bin/show_pathway?eai03040/eai:106823058%09red/eai:106833173%09red/eai:106839466%09red
Fatty acid metabolism	KEGG PATHWAY	eai01212	2	59	0.061297	0.176886	SCD|ACADS	http://www.genome.jp/kegg-bin/show_pathway?eai01212/eai:106844801%09red/eai:106846751%09red
VEGF signaling pathway	KEGG PATHWAY	eai04370	2	61	0.0648685	0.184512	MAPK3|NRAS	http://www.genome.jp/kegg-bin/show_pathway?eai04370/eai:106835678%09red/eai:106845632%09red
Rap1 signaling pathway	KEGG PATHWAY	eai04015	4	226	0.0660203	0.184512	MAPK3|NRAS|ITGAL|FLT1	http://www.genome.jp/kegg-bin/show_pathway?eai04015/eai:106835678%09red/eai:106832910%09red/eai:106831918%09red/eai:106845632%09red
Long-term depression	KEGG PATHWAY	eai04730	2	62	0.06668	0.184512	MAPK3|NRAS	http://www.genome.jp/kegg-bin/show_pathway?eai04730/eai:106835678%09red/eai:106845632%09red
Metabolic pathways	KEGG PATHWAY	eai01100	15	1480	0.0687967	0.187796	HMBS|EPHX2|ACADS|LIPT1|ACSS3|SCD|INPP5J|UPP1|PPAT|PIGT|GBE1|FUT8|B4GALT2|DBT|PLA2G3	http://www.genome.jp/kegg-bin/show_pathway?eai01100/eai:106843019%09red/eai:106826344%09red/eai:106844896%09red/eai:106824886%09red/eai:106826933%09red/eai:106837779%09red/eai:106822952%09red/eai:106840299%09red/eai:106846751%09red/eai:106847911%09red/eai:106844801%09red/eai:106826923%09red/eai:106832514%09red/eai:106848009%09red/eai:106841678%09red
Mitophagy - animal	KEGG PATHWAY	eai04137	2	64	0.0703529	0.189484	NRAS|CSNK2B	http://www.genome.jp/kegg-bin/show_pathway?eai04137/eai:106835678%09red/eai:106825044%09red
Ribosome	KEGG PATHWAY	eai03010	3	145	0.0745668	0.195617	MRPS6|RPL29|RPL9	http://www.genome.jp/kegg-bin/show_pathway?eai03010/eai:106841293%09red/eai:106821757%09red/eai:106832827%09red
Measles	KEGG PATHWAY	eai05162	3	145	0.0745668	0.195617	IRAK1|TRAF3|CSNK2B	http://www.genome.jp/kegg-bin/show_pathway?eai05162/eai:106839629%09red/eai:106825044%09red/eai:106825607%09red
Breast cancer	KEGG PATHWAY	eai05224	3	146	0.0757472	0.196166	DDB2|MAPK3|NRAS	http://www.genome.jp/kegg-bin/show_pathway?eai05224/eai:106835678%09red/eai:106845632%09red/eai:106844006%09red
Long-term potentiation	KEGG PATHWAY	eai04720	2	70	0.0817503	0.209032	MAPK3|NRAS	http://www.genome.jp/kegg-bin/show_pathway?eai04720/eai:106835678%09red/eai:106845632%09red
Renal cell carcinoma	KEGG PATHWAY	eai05211	2	71	0.0837022	0.209077	MAPK3|NRAS	http://www.genome.jp/kegg-bin/show_pathway?eai05211/eai:106835678%09red/eai:106845632%09red
Human papillomavirus infection	KEGG PATHWAY	eai05165	5	347	0.0838377	0.209077	SCRIB|MAPK3|TRAF3|NRAS|PPP2R2D	http://www.genome.jp/kegg-bin/show_pathway?eai05165/eai:106835678%09red/eai:106841851%09red/eai:106845632%09red/eai:106839629%09red/eai:106841056%09red
Prolactin signaling pathway	KEGG PATHWAY	eai04917	2	72	0.0856682	0.211036	MAPK3|NRAS	http://www.genome.jp/kegg-bin/show_pathway?eai04917/eai:106835678%09red/eai:106845632%09red
Arachidonic acid metabolism	KEGG PATHWAY	eai00590	2	74	0.0896418	0.218164	EPHX2|PLA2G3	http://www.genome.jp/kegg-bin/show_pathway?eai00590/eai:106826933%09red/eai:106832514%09red
Ribosome biogenesis in eukaryotes	KEGG PATHWAY	eai03008	2	78	0.0977476	0.231028	IMP3|CSNK2B	http://www.genome.jp/kegg-bin/show_pathway?eai03008/eai:106831290%09red/eai:106825044%09red
Pancreatic cancer	KEGG PATHWAY	eai05212	2	78	0.0977476	0.231028	DDB2|MAPK3	http://www.genome.jp/kegg-bin/show_pathway?eai05212/eai:106845632%09red/eai:106844006%09red
Apoptosis	KEGG PATHWAY	eai04210	3	164	0.0983584	0.231028	CTSD|MAPK3|NRAS	http://www.genome.jp/kegg-bin/show_pathway?eai04210/eai:106835678%09red/eai:106845632%09red/eai:106824102%09red
EGFR tyrosine kinase inhibitor resistance	KEGG PATHWAY	eai01521	2	81	0.103958	0.238027	MAPK3|NRAS	http://www.genome.jp/kegg-bin/show_pathway?eai01521/eai:106835678%09red/eai:106845632%09red
Staphylococcus aureus infection	KEGG PATHWAY	eai05150	2	81	0.103958	0.238027	C3|ITGAL	http://www.genome.jp/kegg-bin/show_pathway?eai05150/eai:106832730%09red/eai:106831918%09red
Alzheimer disease	KEGG PATHWAY	eai05010	3	169	0.105073	0.238027	MAPK3|ATP2A3|NAE1	http://www.genome.jp/kegg-bin/show_pathway?eai05010/eai:106845632%09red/eai:106839531%09red/eai:106825678%09red
Cardiac muscle contraction	KEGG PATHWAY	eai04260	2	82	0.106052	0.238027	CACNB1|ATP2A3	http://www.genome.jp/kegg-bin/show_pathway?eai04260/eai:106826374%09red/eai:106825678%09red
Salmonella infection	KEGG PATHWAY	eai05132	2	83	0.108157	0.240084	ARPC2|MAPK3	http://www.genome.jp/kegg-bin/show_pathway?eai05132/eai:106838445%09red/eai:106845632%09red
Bacterial invasion of epithelial cells	KEGG PATHWAY	eai05100	2	85	0.1124	0.246228	ARPC2|CTNNA1	http://www.genome.jp/kegg-bin/show_pathway?eai05100/eai:106838445%09red/eai:106839218%09red
Hepatocellular carcinoma	KEGG PATHWAY	eai05225	3	175	0.113362	0.246228	DDB2|MAPK3|NRAS	http://www.genome.jp/kegg-bin/show_pathway?eai05225/eai:106835678%09red/eai:106845632%09red/eai:106844006%09red
Influenza A	KEGG PATHWAY	eai05164	3	180	0.120454	0.254632	MAPK3|VDAC1|TRAF3	http://www.genome.jp/kegg-bin/show_pathway?eai05164/eai:106845632%09red/eai:106839629%09red/eai:106834658%09red
B cell receptor signaling pathway	KEGG PATHWAY	eai04662	2	89	0.121013	0.254632	MAPK3|NRAS	http://www.genome.jp/kegg-bin/show_pathway?eai04662/eai:106835678%09red/eai:106845632%09red
Complement and coagulation cascades	KEGG PATHWAY	eai04610	2	89	0.121013	0.254632	C3|SERPINE1	http://www.genome.jp/kegg-bin/show_pathway?eai04610/eai:106839300%09red/eai:106832730%09red
Chemokine signaling pathway	KEGG PATHWAY	eai04062	3	182	0.123336	0.255824	MAPK3|NRAS|HCK	http://www.genome.jp/kegg-bin/show_pathway?eai04062/eai:106835678%09red/eai:106833726%09red/eai:106845632%09red
Tight junction	KEGG PATHWAY	eai04530	3	183	0.124787	0.255824	SCRIB|PPP2R2D|MYH11	http://www.genome.jp/kegg-bin/show_pathway?eai04530/eai:106841851%09red/eai:106828833%09red/eai:106841056%09red
Longevity regulating pathway	KEGG PATHWAY	eai04211	2	91	0.125379	0.255824	NRAS|SESN2	http://www.genome.jp/kegg-bin/show_pathway?eai04211/eai:106835678%09red/eai:106839119%09red
Progesterone-mediated oocyte maturation	KEGG PATHWAY	eai04914	2	93	0.129783	0.260035	MAPK3|CDC16	http://www.genome.jp/kegg-bin/show_pathway?eai04914/eai:106848196%09red/eai:106845632%09red
mRNA surveillance pathway	KEGG PATHWAY	eai03015	2	94	0.131998	0.260035	PPP2R2D|UPF1	http://www.genome.jp/kegg-bin/show_pathway?eai03015/eai:106846482%09red/eai:106841056%09red
Small cell lung cancer	KEGG PATHWAY	eai05222	2	95	0.134222	0.260035	DDB2|TRAF3	http://www.genome.jp/kegg-bin/show_pathway?eai05222/eai:106844006%09red/eai:106839629%09red
Gap junction	KEGG PATHWAY	eai04540	2	95	0.134222	0.260035	MAPK3|NRAS	http://www.genome.jp/kegg-bin/show_pathway?eai04540/eai:106835678%09red/eai:106845632%09red
Hypertrophic cardiomyopathy (HCM)	KEGG PATHWAY	eai05410	2	96	0.136454	0.260035	CACNB1|ATP2A3	http://www.genome.jp/kegg-bin/show_pathway?eai05410/eai:106826374%09red/eai:106825678%09red
Prostate cancer	KEGG PATHWAY	eai05215	2	96	0.136454	0.260035	MAPK3|NRAS	http://www.genome.jp/kegg-bin/show_pathway?eai05215/eai:106835678%09red/eai:106845632%09red
Endocrine resistance	KEGG PATHWAY	eai01522	2	96	0.136454	0.260035	MAPK3|NRAS	http://www.genome.jp/kegg-bin/show_pathway?eai01522/eai:106835678%09red/eai:106845632%09red
Dilated cardiomyopathy (DCM)	KEGG PATHWAY	eai05414	2	99	0.1432	0.269576	CACNB1|ATP2A3	http://www.genome.jp/kegg-bin/show_pathway?eai05414/eai:106826374%09red/eai:106825678%09red
Rheumatoid arthritis	KEGG PATHWAY	eai05323	2	100	0.145464	0.269576	ITGAL|FLT1	http://www.genome.jp/kegg-bin/show_pathway?eai05323/eai:106832910%09red/eai:106831918%09red
Circadian entrainment	KEGG PATHWAY	eai04713	2	100	0.145464	0.269576	MAPK3|PER1	http://www.genome.jp/kegg-bin/show_pathway?eai04713/eai:106845632%09red/eai:106844235%09red
Glycerophospholipid metabolism	KEGG PATHWAY	eai00564	2	101	0.147736	0.271297	PLA2G3|GPCPD1	http://www.genome.jp/kegg-bin/show_pathway?eai00564/eai:106826933%09red/eai:106823173%09red
Proximal tubule bicarbonate reclamation	KEGG PATHWAY	eai04964	1	24	0.152353	0.277256	SLC4A4	http://www.genome.jp/kegg-bin/show_pathway?eai04964/eai:106835101%09red
Calcium signaling pathway	KEGG PATHWAY	eai04020	3	204	0.15659	0.278101	VDAC1|MYLK3|ATP2A3	http://www.genome.jp/kegg-bin/show_pathway?eai04020/eai:106848229%09red/eai:106834658%09red/eai:106825678%09red
Mannose type O-glycan biosynthesis	KEGG PATHWAY	eai00515	1	25	0.157942	0.278101	B4GALT2	http://www.genome.jp/kegg-bin/show_pathway?eai00515/eai:106847911%09red
Other types of O-glycan biosynthesis	KEGG PATHWAY	eai00514	1	25	0.157942	0.278101	B4GALT2	http://www.genome.jp/kegg-bin/show_pathway?eai00514/eai:106847911%09red
Focal adhesion	KEGG PATHWAY	eai04510	3	207	0.161325	0.278101	MAPK3|MYLK3|FLT1	http://www.genome.jp/kegg-bin/show_pathway?eai04510/eai:106848229%09red/eai:106832910%09red/eai:106845632%09red
alpha-Linolenic acid metabolism	KEGG PATHWAY	eai00592	1	26	0.163494	0.278101	PLA2G3	http://www.genome.jp/kegg-bin/show_pathway?eai00592/eai:106826933%09red
Glycosylphosphatidylinositol (GPI)-anchor biosynthesis	KEGG PATHWAY	eai00563	1	26	0.163494	0.278101	PIGT	http://www.genome.jp/kegg-bin/show_pathway?eai00563/eai:106843019%09red
C-type lectin receptor signaling pathway	KEGG PATHWAY	eai04625	2	108	0.163832	0.278101	MAPK3|NRAS	http://www.genome.jp/kegg-bin/show_pathway?eai04625/eai:106835678%09red/eai:106845632%09red
T cell receptor signaling pathway	KEGG PATHWAY	eai04660	2	108	0.163832	0.278101	MAPK3|NRAS	http://www.genome.jp/kegg-bin/show_pathway?eai04660/eai:106835678%09red/eai:106845632%09red
Cholinergic synapse	KEGG PATHWAY	eai04725	2	114	0.177864	0.294795	MAPK3|NRAS	http://www.genome.jp/kegg-bin/show_pathway?eai04725/eai:106835678%09red/eai:106845632%09red
Hippo signaling pathway - multiple species	KEGG PATHWAY	eai04392	1	29	0.179934	0.294795	RASSF1	http://www.genome.jp/kegg-bin/show_pathway?eai04392/eai:106830734%09red
Galactose metabolism	KEGG PATHWAY	eai00052	1	29	0.179934	0.294795	B4GALT2	http://www.genome.jp/kegg-bin/show_pathway?eai00052/eai:106847911%09red
Serotonergic synapse	KEGG PATHWAY	eai04726	2	116	0.182583	0.294795	MAPK3|NRAS	http://www.genome.jp/kegg-bin/show_pathway?eai04726/eai:106835678%09red/eai:106845632%09red
Th17 cell differentiation	KEGG PATHWAY	eai04659	2	116	0.182583	0.294795	RARA|MAPK3	http://www.genome.jp/kegg-bin/show_pathway?eai04659/eai:106826262%09red/eai:106845632%09red
Butanoate metabolism	KEGG PATHWAY	eai00650	1	30	0.185342	0.294795	ACADS	http://www.genome.jp/kegg-bin/show_pathway?eai00650/eai:106844801%09red
Glycosphingolipid biosynthesis - lacto and neolacto series	KEGG PATHWAY	eai00601	1	30	0.185342	0.294795	B4GALT2	http://www.genome.jp/kegg-bin/show_pathway?eai00601/eai:106847911%09red
Circadian rhythm	KEGG PATHWAY	eai04710	1	30	0.185342	0.294795	PER1	http://www.genome.jp/kegg-bin/show_pathway?eai04710/eai:106844235%09red
Biosynthesis of unsaturated fatty acids	KEGG PATHWAY	eai01040	1	31	0.190714	0.300768	SCD	http://www.genome.jp/kegg-bin/show_pathway?eai01040/eai:106846751%09red
Oocyte meiosis	KEGG PATHWAY	eai04114	2	120	0.192075	0.300768	MAPK3|CDC16	http://www.genome.jp/kegg-bin/show_pathway?eai04114/eai:106848196%09red/eai:106845632%09red
Toxoplasmosis	KEGG PATHWAY	eai05145	2	121	0.194458	0.302158	MAPK3|IRAK1	http://www.genome.jp/kegg-bin/show_pathway?eai05145/eai:106845632%09red/eai:106825607%09red
Leukocyte transendothelial migration	KEGG PATHWAY	eai04670	2	122	0.196845	0.303532	ITGAL|CTNNA1	http://www.genome.jp/kegg-bin/show_pathway?eai04670/eai:106831918%09red/eai:106839218%09red
Prion diseases	KEGG PATHWAY	eai05020	1	33	0.201354	0.307276	MAPK3	http://www.genome.jp/kegg-bin/show_pathway?eai05020/eai:106845632%09red
Human immunodeficiency virus 1 infection	KEGG PATHWAY	eai05170	3	232	0.202316	0.307276	MAPK3|IRAK1|NRAS	http://www.genome.jp/kegg-bin/show_pathway?eai05170/eai:106835678%09red/eai:106845632%09red/eai:106825607%09red
PI3K-Akt signaling pathway	KEGG PATHWAY	eai04151	4	352	0.208387	0.31237	MAPK3|FLT1|NRAS|PPP2R2D	http://www.genome.jp/kegg-bin/show_pathway?eai04151/eai:106835678%09red/eai:106832910%09red/eai:106845632%09red/eai:106841056%09red
AMPK signaling pathway	KEGG PATHWAY	eai04152	2	127	0.208833	0.31237	PPP2R2D|SCD	http://www.genome.jp/kegg-bin/show_pathway?eai04152/eai:106846751%09red/eai:106841056%09red
Starch and sucrose metabolism	KEGG PATHWAY	eai00500	1	35	0.211855	0.31237	GBE1	http://www.genome.jp/kegg-bin/show_pathway?eai00500/eai:106848009%09red
Linoleic acid metabolism	KEGG PATHWAY	eai00591	1	35	0.211855	0.31237	PLA2G3	http://www.genome.jp/kegg-bin/show_pathway?eai00591/eai:106826933%09red
beta-Alanine metabolism	KEGG PATHWAY	eai00410	1	36	0.217054	0.317716	ACADS	http://www.genome.jp/kegg-bin/show_pathway?eai00410/eai:106844801%09red
FoxO signaling pathway	KEGG PATHWAY	eai04068	2	134	0.225735	0.325706	MAPK3|NRAS	http://www.genome.jp/kegg-bin/show_pathway?eai04068/eai:106835678%09red/eai:106845632%09red
Aldosterone-regulated sodium reabsorption	KEGG PATHWAY	eai04960	1	38	0.227349	0.325706	MAPK3	http://www.genome.jp/kegg-bin/show_pathway?eai04960/eai:106845632%09red
Porphyrin and chlorophyll metabolism	KEGG PATHWAY	eai00860	1	38	0.227349	0.325706	HMBS	http://www.genome.jp/kegg-bin/show_pathway?eai00860/eai:106840299%09red
Signaling pathways regulating pluripotency of stem cells	KEGG PATHWAY	eai04550	2	138	0.23544	0.333174	MAPK3|NRAS	http://www.genome.jp/kegg-bin/show_pathway?eai04550/eai:106835678%09red/eai:106845632%09red
Fat digestion and absorption	KEGG PATHWAY	eai04975	1	40	0.23751	0.333174	PLA2G3	http://www.genome.jp/kegg-bin/show_pathway?eai04975/eai:106826933%09red
Alanine, aspartate and glutamate metabolism	KEGG PATHWAY	eai00250	1	40	0.23751	0.333174	PPAT	http://www.genome.jp/kegg-bin/show_pathway?eai00250/eai:106841678%09red
Ubiquitin mediated proteolysis	KEGG PATHWAY	eai04120	2	140	0.240302	0.334765	DDB2|CDC16	http://www.genome.jp/kegg-bin/show_pathway?eai04120/eai:106848196%09red/eai:106844006%09red
Osteoclast differentiation	KEGG PATHWAY	eai04380	2	144	0.250039	0.343591	MAPK3|SPI1	http://www.genome.jp/kegg-bin/show_pathway?eai04380/eai:106845632%09red/eai:106844013%09red
Insulin signaling pathway	KEGG PATHWAY	eai04910	2	144	0.250039	0.343591	MAPK3|NRAS	http://www.genome.jp/kegg-bin/show_pathway?eai04910/eai:106835678%09red/eai:106845632%09red
Aminoacyl-tRNA biosynthesis	KEGG PATHWAY	eai00970	1	44	0.257436	0.351365	CARS2	http://www.genome.jp/kegg-bin/show_pathway?eai00970/eai:106838204%09red
Endocytosis	KEGG PATHWAY	eai04144	3	266	0.261293	0.354236	ARPC2|VPS4B|WIPF2	http://www.genome.jp/kegg-bin/show_pathway?eai04144/eai:106826366%09red/eai:106832881%09red/eai:106838445%09red
Type II diabetes mellitus	KEGG PATHWAY	eai04930	1	46	0.267203	0.357451	MAPK3	http://www.genome.jp/kegg-bin/show_pathway?eai04930/eai:106845632%09red
Fatty acid degradation	KEGG PATHWAY	eai00071	1	46	0.267203	0.357451	ACADS	http://www.genome.jp/kegg-bin/show_pathway?eai00071/eai:106844801%09red
Nucleotide excision repair	KEGG PATHWAY	eai03420	1	47	0.272039	0.361526	DDB2	http://www.genome.jp/kegg-bin/show_pathway?eai03420/eai:106844006%09red
Phospholipase D signaling pathway	KEGG PATHWAY	eai04072	2	155	0.276857	0.365523	MAPK3|NRAS	http://www.genome.jp/kegg-bin/show_pathway?eai04072/eai:106835678%09red/eai:106845632%09red
Ether lipid metabolism	KEGG PATHWAY	eai00565	1	49	0.281616	0.367009	PLA2G3	http://www.genome.jp/kegg-bin/show_pathway?eai00565/eai:106826933%09red
Cholesterol metabolism	KEGG PATHWAY	eai04979	1	49	0.281616	0.367009	VDAC1	http://www.genome.jp/kegg-bin/show_pathway?eai04979/eai:106834658%09red
Malaria	KEGG PATHWAY	eai05144	1	51	0.291067	0.374494	ITGAL	http://www.genome.jp/kegg-bin/show_pathway?eai05144/eai:106831918%09red
Fanconi anemia pathway	KEGG PATHWAY	eai03460	1	51	0.291067	0.374494	TELO2	http://www.genome.jp/kegg-bin/show_pathway?eai03460/eai:106836207%09red
Necroptosis	KEGG PATHWAY	eai04217	2	173	0.320572	0.409846	VDAC1|VPS4B	http://www.genome.jp/kegg-bin/show_pathway?eai04217/eai:106832881%09red/eai:106834658%09red
Legionellosis	KEGG PATHWAY	eai05134	1	58	0.323185	0.410587	C3	http://www.genome.jp/kegg-bin/show_pathway?eai05134/eai:106832730%09red
Pyrimidine metabolism	KEGG PATHWAY	eai00240	1	60	0.332093	0.419267	UPP1	http://www.genome.jp/kegg-bin/show_pathway?eai00240/eai:106822952%09red
Basal cell carcinoma	KEGG PATHWAY	eai05217	1	63	0.345237	0.432673	DDB2	http://www.genome.jp/kegg-bin/show_pathway?eai05217/eai:106844006%09red
Alcoholism	KEGG PATHWAY	eai05034	2	184	0.346996	0.432673	MAPK3|NRAS	http://www.genome.jp/kegg-bin/show_pathway?eai05034/eai:106835678%09red/eai:106845632%09red
Longevity regulating pathway - multiple species	KEGG PATHWAY	eai04213	1	64	0.349561	0.433198	NRAS	http://www.genome.jp/kegg-bin/show_pathway?eai04213/eai:106835678%09red
Bile secretion	KEGG PATHWAY	eai04976	1	72	0.383145	0.471923	SLC4A4	http://www.genome.jp/kegg-bin/show_pathway?eai04976/eai:106835101%09red
Herpes simplex virus 1 infection	KEGG PATHWAY	eai05168	4	477	0.390864	0.478136	C3|IRAK1|TRAF3|ZNF584	http://www.genome.jp/kegg-bin/show_pathway?eai05168/eai:106846675%09red/eai:106832730%09red/eai:106839629%09red/eai:106825607%09red
Gastric acid secretion	KEGG PATHWAY	eai04971	1	75	0.39529	0.478136	MYLK3	http://www.genome.jp/kegg-bin/show_pathway?eai04971/eai:106848229%09red
Inositol phosphate metabolism	KEGG PATHWAY	eai00562	1	75	0.39529	0.478136	INPP5J	http://www.genome.jp/kegg-bin/show_pathway?eai00562/eai:106826923%09red
PPAR signaling pathway	KEGG PATHWAY	eai03320	1	77	0.403255	0.484866	SCD	http://www.genome.jp/kegg-bin/show_pathway?eai03320/eai:106846751%09red
Platinum drug resistance	KEGG PATHWAY	eai01524	1	79	0.411115	0.490241	MAPK3	http://www.genome.jp/kegg-bin/show_pathway?eai01524/eai:106845632%09red
RIG-I-like receptor signaling pathway	KEGG PATHWAY	eai04622	1	80	0.415006	0.490241	TRAF3	http://www.genome.jp/kegg-bin/show_pathway?eai04622/eai:106839629%09red
Drug metabolism - other enzymes	KEGG PATHWAY	eai00983	1	80	0.415006	0.490241	UPP1	http://www.genome.jp/kegg-bin/show_pathway?eai00983/eai:106822952%09red
cAMP signaling pathway	KEGG PATHWAY	eai04024	2	216	0.421636	0.495177	MAPK3|ATP2A3	http://www.genome.jp/kegg-bin/show_pathway?eai04024/eai:106845632%09red/eai:106825678%09red
Peroxisome	KEGG PATHWAY	eai04146	1	87	0.441539	0.509663	EPHX2	http://www.genome.jp/kegg-bin/show_pathway?eai04146/eai:106832514%09red
Insulin secretion	KEGG PATHWAY	eai04911	1	87	0.441539	0.509663	KCNMB1	http://www.genome.jp/kegg-bin/show_pathway?eai04911/eai:106837364%09red
Viral myocarditis	KEGG PATHWAY	eai05416	1	87	0.441539	0.509663	ITGAL	http://www.genome.jp/kegg-bin/show_pathway?eai05416/eai:106831918%09red
ECM-receptor interaction	KEGG PATHWAY	eai04512	1	89	0.448898	0.515213	CD44	http://www.genome.jp/kegg-bin/show_pathway?eai04512/eai:106837488%09red
TGF-beta signaling pathway	KEGG PATHWAY	eai04350	1	92	0.459756	0.524693	MAPK3	http://www.genome.jp/kegg-bin/show_pathway?eai04350/eai:106845632%09red
Protein digestion and absorption	KEGG PATHWAY	eai04974	1	93	0.463328	0.525799	SLC1A5	http://www.genome.jp/kegg-bin/show_pathway?eai04974/eai:106845166%09red
Human cytomegalovirus infection	KEGG PATHWAY	eai05163	2	236	0.46605	0.525934	MAPK3|NRAS	http://www.genome.jp/kegg-bin/show_pathway?eai05163/eai:106835678%09red/eai:106845632%09red
Phosphatidylinositol signaling system	KEGG PATHWAY	eai04070	1	102	0.494436	0.554867	INPP5J	http://www.genome.jp/kegg-bin/show_pathway?eai04070/eai:106826923%09red
Th1 and Th2 cell differentiation	KEGG PATHWAY	eai04658	1	103	0.49778	0.555534	MAPK3	http://www.genome.jp/kegg-bin/show_pathway?eai04658/eai:106845632%09red
Parathyroid hormone synthesis, secretion and action	KEGG PATHWAY	eai04928	1	106	0.50768	0.56347	MAPK3	http://www.genome.jp/kegg-bin/show_pathway?eai04928/eai:106845632%09red
Hematopoietic cell lineage	KEGG PATHWAY	eai04640	1	111	0.523752	0.57813	CD44	http://www.genome.jp/kegg-bin/show_pathway?eai04640/eai:106837488%09red
Glutamatergic synapse	KEGG PATHWAY	eai04724	1	116	0.539302	0.592059	MAPK3	http://www.genome.jp/kegg-bin/show_pathway?eai04724/eai:106845632%09red
Carbon metabolism	KEGG PATHWAY	eai01200	1	120	0.551377	0.602045	ACADS	http://www.genome.jp/kegg-bin/show_pathway?eai01200/eai:106844801%09red
Cell cycle	KEGG PATHWAY	eai04110	1	125	0.566031	0.614538	CDC16	http://www.genome.jp/kegg-bin/show_pathway?eai04110/eai:106848196%09red
Lysosome	KEGG PATHWAY	eai04142	1	126	0.568904	0.614538	CTSD	http://www.genome.jp/kegg-bin/show_pathway?eai04142/eai:106824102%09red
Dopaminergic synapse	KEGG PATHWAY	eai04728	1	132	0.585749	0.629369	PPP2R2D	http://www.genome.jp/kegg-bin/show_pathway?eai04728/eai:106841056%09red
Parkinson disease	KEGG PATHWAY	eai05012	1	138	0.60194	0.643344	VDAC1	http://www.genome.jp/kegg-bin/show_pathway?eai05012/eai:106834658%09red
Purine metabolism	KEGG PATHWAY	eai00230	1	145	0.620037	0.654979	PPAT	http://www.genome.jp/kegg-bin/show_pathway?eai00230/eai:106841678%09red
Fluid shear stress and atherosclerosis	KEGG PATHWAY	eai05418	1	146	0.622554	0.654979	MAP2K4	http://www.genome.jp/kegg-bin/show_pathway?eai05418/eai:106845730%09red
Systemic lupus erythematosus	KEGG PATHWAY	eai05322	1	146	0.622554	0.654979	C3	http://www.genome.jp/kegg-bin/show_pathway?eai05322/eai:106832730%09red
Retrograde endocannabinoid signaling	KEGG PATHWAY	eai04723	1	150	0.63246	0.661952	MAPK3	http://www.genome.jp/kegg-bin/show_pathway?eai04723/eai:106845632%09red
Cushing syndrome	KEGG PATHWAY	eai04934	1	153	0.639719	0.666099	MAPK3	http://www.genome.jp/kegg-bin/show_pathway?eai04934/eai:106845632%09red
Wnt signaling pathway	KEGG PATHWAY	eai04310	1	156	0.646835	0.670055	CSNK2B	http://www.genome.jp/kegg-bin/show_pathway?eai04310/eai:106825044%09red
Protein processing in endoplasmic reticulum	KEGG PATHWAY	eai04141	1	163	0.662902	0.683195	PPP1R15A	http://www.genome.jp/kegg-bin/show_pathway?eai04141/eai:106838262%09red
RNA transport	KEGG PATHWAY	eai03013	1	165	0.667358	0.684296	UPF1	http://www.genome.jp/kegg-bin/show_pathway?eai03013/eai:106846482%09red
Cell adhesion molecules (CAMs)	KEGG PATHWAY	eai04514	1	174	0.686694	0.700567	ITGAL	http://www.genome.jp/kegg-bin/show_pathway?eai04514/eai:106831918%09red
Phagosome	KEGG PATHWAY	eai04145	1	182	0.702942	0.71354	C3	http://www.genome.jp/kegg-bin/show_pathway?eai04145/eai:106832730%09red
Huntington disease	KEGG PATHWAY	eai05016	1	196	0.729387	0.73668	VDAC1	http://www.genome.jp/kegg-bin/show_pathway?eai05016/eai:106834658%09red
Thermogenesis	KEGG PATHWAY	eai04714	1	232	0.787126	0.791042	NRAS	http://www.genome.jp/kegg-bin/show_pathway?eai04714/eai:106835678%09red
Neuroactive ligand-receptor interaction	KEGG PATHWAY	eai04080	1	345	0.900008	0.900008	C3	http://www.genome.jp/kegg-bin/show_pathway?eai04080/eai:106832730%09red
