# Supplementary material for: Identification and functional prediction of lncRNAs associated with intramuscular lipid deposition in Guangling donkeys
Source: Front Vet Sci. 2024 Jul 5;11:1410109. doi: 10.3389/fvets.2024.1410109 (PMC11258529; doi:10.3389/fvets.2024.1410109)
Supplement: Supplementary file 4 [file Table_4.XLSX]

## Sheet: Sheet1
Supplementary Table S4. The potential target genes regulated by DELs in cis
52 differentially expressed lncRNAs								potential target genes regulated by DELs in cis
chromosome	location		strand	MSTRG (id merged annotation)	transcript_id			chromosome	location			strand	gene_id	transcript_id	gene_name	ref_gene_id
1	48819321	48829707	+	MSTRG.300	MSTRG.300.1			1	48819321	48829707	1000	+	MSTRG.300	MSTRG.300.1
1	48819321	48829707	+	MSTRG.300	MSTRG.300.1			1	48728590	48805064	1000	-	MSTRG.301	MSTRG.301.1
1	48819321	48829707	+	MSTRG.300	MSTRG.300.1			1	48730799	48805519	1000	-	MSTRG.301	ENSEAST00005034669	SP4	ENSEASG00005021731
1	48819321	48829707	+	MSTRG.300	MSTRG.300.1			1	48748694	48805519	1000	-	MSTRG.301	ENSEAST00005034671	SP4	ENSEASG00005021731
10	13900676	13903665	-	MSTRG.869	ENSEAST00005052361			10	13899732	13903665	1000	-	MSTRG.869	MSTRG.869.1
10	13900676	13903665	-	MSTRG.869	ENSEAST00005052361			10	13899931	13903665	1000	-	MSTRG.869	MSTRG.869.2
10	13900676	13903665	-	MSTRG.869	ENSEAST00005052361			10	13900676	13903665	1000	-	MSTRG.869	ENSEAST00005052361	ENSEASG00005026910
10	13900676	13903665	-	MSTRG.869	ENSEAST00005052361			10	13900767	13903665	1000	-	MSTRG.869	MSTRG.869.4
10	13900676	13903665	-	MSTRG.869	ENSEAST00005052361			10	13900771	13903665	1000	-	MSTRG.869	MSTRG.869.5
10	13900676	13903665	-	MSTRG.869	ENSEAST00005052361			10	13900458	13903707	1000	+	MSTRG.870	MSTRG.870.1
10	13900676	13903665	-	MSTRG.869	ENSEAST00005052361			10	13900531	13903707	1000	+	MSTRG.870	MSTRG.870.2
10	13900676	13903665	-	MSTRG.869	ENSEAST00005052361			10	13900683	13903707	1000	+	MSTRG.870	ENSEAST00005054237	ENSEASG00005030927
10	13900676	13903665	-	MSTRG.869	ENSEAST00005052361			10	13936259	13940163	1000	+	MSTRG.864	ENSEAST00005059263	ENSEASG00005028483
10	13900676	13903665	-	MSTRG.869	ENSEAST00005052361			10	13936259	13940163	1000	+	MSTRG.864	ENSEAST00005040120	ENSEASG00005028483
10	13900676	13903665	-	MSTRG.869	ENSEAST00005052361			10	13949916	13957131	1000	+	MSTRG.865	ENSEAST00005038040	C9orf78	ENSEASG00005008364
10	13900676	13903665	-	MSTRG.869	ENSEAST00005052361			10	13949953	13957131	1000	+	MSTRG.865	ENSEAST00005073958	C9orf78	ENSEASG00005008364
10	13900676	13903665	-	MSTRG.869	ENSEAST00005052361			10	13949954	13955666	1000	+	MSTRG.865	ENSEAST00005081547	C9orf78	ENSEASG00005008364
10	13900676	13903665	-	MSTRG.869	ENSEAST00005052361			10	13949967	13957131	1000	+	MSTRG.865	ENSEAST00005012976	C9orf78	ENSEASG00005008364
10	13900676	13903665	-	MSTRG.869	ENSEAST00005052361			10	13970238	13975182	1000	-	MSTRG.872	ENSEAST00005012971	TOR1B	ENSEASG00005008361
10	13900676	13903665	-	MSTRG.869	ENSEAST00005052361			10	13907319	13949813	1000	-	MSTRG.863	MSTRG.863.1
10	13900676	13903665	-	MSTRG.869	ENSEAST00005052361			10	13908831	13936240	1000	-	MSTRG.863	ENSEAST00005012978	USP20	ENSEASG00005008368
10	13900676	13903665	-	MSTRG.869	ENSEAST00005052361			10	13957772	13967933	1000	+	MSTRG.871	ENSEAST00005040557	TOR1A	ENSEASG00005037998
10	13900676	13903665	-	MSTRG.869	ENSEAST00005052361			10	13996474	14021867	1000	+	MSTRG.873	ENSEAST00005052437	PTGES	ENSEASG00005028809
10	13900676	13903665	-	MSTRG.869	ENSEAST00005052361			10	13781080	13900362	1000	+	MSTRG.867	ENSEAST00005012997	FNBP1	ENSEASG00005008374
10	13900676	13903665	-	MSTRG.869	ENSEAST00005052361			10	13781110	13900362	1000	+	MSTRG.867	ENSEAST00005012993	FNBP1	ENSEASG00005008374
10	13900676	13903665	-	MSTRG.869	ENSEAST00005052361			10	13781133	13900362	1000	+	MSTRG.867	ENSEAST00005012987	FNBP1	ENSEASG00005008374
10	13900676	13903665	-	MSTRG.869	ENSEAST00005052361			10	13781146	13900362	1000	+	MSTRG.867	ENSEAST00005012999	FNBP1	ENSEASG00005008374
10	13900676	13903665	-	MSTRG.869	ENSEAST00005052361			10	13781178	13898468	1000	+	MSTRG.867	ENSEAST00005012995	FNBP1	ENSEASG00005008374
10	13900676	13903665	-	MSTRG.869	ENSEAST00005052361			10	13781204	13898560	1000	+	MSTRG.867	ENSEAST00005012990	FNBP1	ENSEASG00005008374
10	13900676	13903665	-	MSTRG.869	ENSEAST00005052361			10	13781235	13900362	1000	+	MSTRG.867	MSTRG.867.7
10	13900676	13903665	-	MSTRG.869	ENSEAST00005052361			10	13781261	13898560	1000	+	MSTRG.867	MSTRG.867.8
12	60280241	60299626	-	MSTRG.1939	MSTRG.1939.1			12	60261202	60269887	1000	+	MSTRG.1940	ENSEAST00005071836	KLF10	ENSEASG00005001410
12	60280241	60299626	-	MSTRG.1939	MSTRG.1939.1			12	60263294	60270231	1000	+	MSTRG.1940	ENSEAST00005001949	KLF10	ENSEASG00005001410
12	60280241	60299626	-	MSTRG.1939	MSTRG.1939.1			12	60263454	60269887	1000	+	MSTRG.1940	ENSEAST00005064459	KLF10	ENSEASG00005001410
12	60280241	60299626	-	MSTRG.1939	MSTRG.1939.1			12	60263454	60270570	1000	+	MSTRG.1940	ENSEAST00005065568	KLF10	ENSEASG00005001410
12	60280241	60299626	-	MSTRG.1939	MSTRG.1939.1			12	60265497	60269887	1000	+	MSTRG.1940	ENSEAST00005061256	KLF10	ENSEASG00005001410
12	60280241	60299626	-	MSTRG.1939	MSTRG.1939.1			12	60266026	60269887	1000	+	MSTRG.1940	ENSEAST00005081279	KLF10	ENSEASG00005001410
12	60280241	60299626	-	MSTRG.1939	MSTRG.1939.1			12	60264087	60265009	1000	-	MSTRG.1941	MSTRG.1941.1
12	60280241	60299626	-	MSTRG.1939	MSTRG.1939.1			12	60264557	60265009	1000	-	MSTRG.1941	MSTRG.1941.2
12	60280241	60299626	-	MSTRG.1939	MSTRG.1939.1			12	60297307	60299626	1000	-	MSTRG.1939	MSTRG.1939.2
12	60280241	60299626	-	MSTRG.1939	MSTRG.1939.1			12	60311243	60313880	1000	+	MSTRG.1942	MSTRG.1942.1
12	60280241	60299626	-	MSTRG.1939	MSTRG.1939.1			12	60311764	60313880	1000	+	MSTRG.1942	MSTRG.1942.2
12	60280241	60299626	-	MSTRG.1939	MSTRG.1939.1			12	60311764	60313880	1000	+	MSTRG.1942	MSTRG.1942.3
12	60280241	60299626	-	MSTRG.1939	MSTRG.1939.1			12	60311812	60313880	1000	+	MSTRG.1942	MSTRG.1942.4
12	60280241	60299626	-	MSTRG.1939	MSTRG.1939.1			12	60312007	60313880	1000	+	MSTRG.1942	MSTRG.1942.5
12	60280241	60299626	-	MSTRG.1939	MSTRG.1939.1			12	60312007	60313880	1000	+	MSTRG.1942	MSTRG.1942.6
12	60280241	60299626	-	MSTRG.1939	MSTRG.1939.1			12	60340367	60349482	.	-	ENSEASG00005001414	ENSEAST00005001956	ODF1	ENSEASG00005001414
12	60280241	60299626	-	MSTRG.1939	MSTRG.1939.1			12	60280241	60299626	1000	-	MSTRG.1939	MSTRG.1939.1
12	95135423	95149238	-	MSTRG.2107	ENSEAST00005061935			12	95113110	95122121	1000	+	MSTRG.2106	MSTRG.2106.1
12	95135423	95149238	-	MSTRG.2107	ENSEAST00005061935			12	95147217	95149238	1000	-	MSTRG.2107	ENSEAST00005047783	ENSEASG00005026530
12	95135423	95149238	-	MSTRG.2107	ENSEAST00005061935			12	95087402	95112508	1000	-	MSTRG.2102	ENSEAST00005001825	VCPIP1	ENSEASG00005001311
12	95135423	95149238	-	MSTRG.2107	ENSEAST00005061935			12	95038605	95058796	1000	-	MSTRG.2103	MSTRG.2103.1
12	95135423	95149238	-	MSTRG.2107	ENSEAST00005061935			12	95038659	95072613	1000	-	MSTRG.2103	ENSEAST00005002292	MYBL1	ENSEASG00005001342
12	95135423	95149238	-	MSTRG.2107	ENSEAST00005061935			12	95040106	95072613	1000	-	MSTRG.2103	ENSEAST00005002355	MYBL1	ENSEASG00005001342
12	95135423	95149238	-	MSTRG.2107	ENSEAST00005061935			12	95040106	95072613	1000	-	MSTRG.2103	ENSEAST00005002310	MYBL1	ENSEASG00005001342
12	95135423	95149238	-	MSTRG.2107	ENSEAST00005061935			12	95040106	95066910	1000	-	MSTRG.2103	ENSEAST00005083351	MYBL1	ENSEASG00005001342
12	95135423	95149238	-	MSTRG.2107	ENSEAST00005061935			12	95121181	95149238	1000	-	MSTRG.2107	ENSEAST00005066230	ENSEASG00005026530
12	95135423	95149238	-	MSTRG.2107	ENSEAST00005061935			12	95134443	95149238	1000	-	MSTRG.2107	ENSEAST00005063647	ENSEASG00005026530
12	95135423	95149238	-	MSTRG.2107	ENSEAST00005061935			12	95134447	95149238	1000	-	MSTRG.2107	ENSEAST00005056425	ENSEASG00005026530
12	95135423	95149238	-	MSTRG.2107	ENSEAST00005061935			12	95134575	95149238	1000	-	MSTRG.2107	ENSEAST00005049898	ENSEASG00005026530
12	95135423	95149238	-	MSTRG.2107	ENSEAST00005061935			12	95134651	95149238	1000	-	MSTRG.2107	ENSEAST00005080640	ENSEASG00005026530
12	95135423	95149238	-	MSTRG.2107	ENSEAST00005061935			12	95135063	95149238	1000	-	MSTRG.2107	MSTRG.2107.6
12	95135423	95149238	-	MSTRG.2107	ENSEAST00005061935			12	95135423	95149238	1000	-	MSTRG.2107	ENSEAST00005061935	ENSEASG00005026530
12	95135423	95149238	-	MSTRG.2107	ENSEAST00005061935			12	95137698	95149238	1000	-	MSTRG.2107	ENSEAST00005059751	ENSEASG00005026530
12	95135423	95149238	-	MSTRG.2107	ENSEAST00005061935			12	95139272	95149238	1000	-	MSTRG.2107	ENSEAST00005069520	ENSEASG00005026530
12	95135423	95149238	-	MSTRG.2107	ENSEAST00005061935			12	95141108	95148878	1000	+	MSTRG.2108	ENSEAST00005069383	ENSEASG00005024090
12	95135423	95149238	-	MSTRG.2107	ENSEAST00005061935			12	95194713	95268419	1000	+	MSTRG.2109	MSTRG.2109.3
12	95135423	95149238	-	MSTRG.2107	ENSEAST00005061935			12	95194713	95268419	1000	+	MSTRG.2109	ENSEAST00005001808	SGK3	ENSEASG00005001304
12	95135423	95149238	-	MSTRG.2107	ENSEAST00005061935			12	95153565	95268419	1000	+	MSTRG.2109	ENSEAST00005049403	SGK3	ENSEASG00005001304
12	95135423	95149238	-	MSTRG.2107	ENSEAST00005061935			12	95153565	95268419	1000	+	MSTRG.2109	ENSEAST00005001803	SGK3	ENSEASG00005001304
13	42890606	42915108	+	MSTRG.2756	ENSEAST00005060087			13	42804799	42809139	.	-	ENSEASG00005003685	ENSEAST00005005374	KRT24	ENSEASG00005003685
13	42890606	42915108	+	MSTRG.2756	ENSEAST00005060087			13	42869294	42874454	.	-	ENSEASG00005035050	ENSEAST00005005380	KRT27	ENSEASG00005035050
13	42890606	42915108	+	MSTRG.2756	ENSEAST00005060087			13	42884225	42890191	1000	-	MSTRG.2755	ENSEAST00005048114	KRT10	ENSEASG00005003703
13	42890606	42915108	+	MSTRG.2756	ENSEAST00005060087			13	42884225	42890191	1000	-	MSTRG.2755	ENSEAST00005005399	KRT10	ENSEASG00005003703
13	42890606	42915108	+	MSTRG.2756	ENSEAST00005060087			13	42884325	42890191	1000	-	MSTRG.2755	ENSEAST00005065999	KRT10	ENSEASG00005003703
13	42890606	42915108	+	MSTRG.2756	ENSEAST00005060087			13	42884977	42885994	1000	-	MSTRG.2755	MSTRG.2755.4
13	42890606	42915108	+	MSTRG.2756	ENSEAST00005060087			13	42932895	42941321	.	-	ENSEASG00005003710	ENSEAST00005005407	KRT20	ENSEASG00005003710
13	42890606	42915108	+	MSTRG.2756	ENSEAST00005060087			13	42933323	42941321	.	-	ENSEASG00005003710	ENSEAST00005060054	KRT20	ENSEASG00005003710
13	42890606	42915108	+	MSTRG.2756	ENSEAST00005060087			13	42962829	42965845	.	-	ENSEASG00005028741	ENSEAST00005066013	ENSEASG00005028741
13	42890606	42915108	+	MSTRG.2756	ENSEAST00005060087			13	42962829	42965845	.	-	ENSEASG00005028741	ENSEAST00005082448	ENSEASG00005028741
13	42890606	42915108	+	MSTRG.2756	ENSEAST00005060087			13	42794124	42796289	.	-	ENSEASG00005027271	ENSEAST00005067821	ENSEASG00005027271
13	42890606	42915108	+	MSTRG.2756	ENSEAST00005060087			13	42825153	42827817	.	+	ENSEASG00005034346	ENSEAST00005057976	ENSEASG00005034346
13	42890606	42915108	+	MSTRG.2756	ENSEAST00005060087			13	42843728	42850345	.	-	ENSEASG00005003693	ENSEAST00005005383	KRT25	ENSEASG00005003693
13	42890606	42915108	+	MSTRG.2756	ENSEAST00005060087			13	42885747	42915108	1000	+	MSTRG.2756	MSTRG.2756.1
13	42890606	42915108	+	MSTRG.2756	ENSEAST00005060087			13	42890606	42915108	1000	+	MSTRG.2756	ENSEAST00005060087	ENSEASG00005037421
13	42890606	42915108	+	MSTRG.2756	ENSEAST00005060087			13	42921248	42926952	.	-	ENSEASG00005003707	ENSEAST00005005403	KRT12	ENSEASG00005003707
13	42890606	42915108	+	MSTRG.2756	ENSEAST00005060087			13	42967913	42986056	.	-	ENSEASG00005003713	ENSEAST00005005410	KRT23	ENSEASG00005003713
13	42890606	42915108	+	MSTRG.2756	ENSEAST00005060087			13	42972605	42986056	.	-	ENSEASG00005003713	ENSEAST00005059944	KRT23	ENSEASG00005003713
13	42890606	42915108	+	MSTRG.2756	ENSEAST00005060087			13	42973444	42986001	.	-	ENSEASG00005003713	ENSEAST00005064977	KRT23	ENSEASG00005003713
13	42890606	42915108	+	MSTRG.2756	ENSEAST00005060087			13	43005764	43013329	.	-	ENSEASG00005003716	ENSEAST00005005412	KRT39	ENSEASG00005003716
13	42890606	42915108	+	MSTRG.2756	ENSEAST00005060087			13	42857114	42862729	.	-	ENSEASG00005003695	ENSEAST00005005387	KRT26	ENSEASG00005003695
13	60058159	60061187	-	MSTRG.3031	MSTRG.3031.1			13	60058159	60061187	1000	-	MSTRG.3031	MSTRG.3031.1
13	60058159	60061187	-	MSTRG.3031	MSTRG.3031.1			13	60058159	60061187	1000	-	MSTRG.3031	MSTRG.3031.2
13	60058159	60061187	-	MSTRG.3031	MSTRG.3031.1			13	60058159	60061187	1000	-	MSTRG.3031	MSTRG.3031.3
14	2462475	2480802	-	MSTRG.3180	ENSEAST00005043980			14	2380543	2384306	1000	+	MSTRG.3176	MSTRG.3176.1
14	2462475	2480802	-	MSTRG.3180	ENSEAST00005043980			14	2380543	2384306	1000	+	MSTRG.3176	MSTRG.3176.2
14	2462475	2480802	-	MSTRG.3180	ENSEAST00005043980			14	2380552	2384306	1000	+	MSTRG.3176	MSTRG.3176.3
14	2462475	2480802	-	MSTRG.3180	ENSEAST00005043980			14	2380564	2384306	1000	+	MSTRG.3176	ENSEAST00005082660	ENSEASG00005032101
14	2462475	2480802	-	MSTRG.3180	ENSEAST00005043980			14	2381175	2384306	1000	+	MSTRG.3176	ENSEAST00005016847	ENSEASG00005032101
14	2462475	2480802	-	MSTRG.3180	ENSEAST00005043980			14	2381635	2384306	1000	+	MSTRG.3176	ENSEAST00005068821	ENSEASG00005032101
14	2462475	2480802	-	MSTRG.3180	ENSEAST00005043980			14	2430017	2433162	1000	+	MSTRG.3177	ENSEAST00005042295	ENSEASG00005029233
14	2462475	2480802	-	MSTRG.3180	ENSEAST00005043980			14	2498213	2499891	1000	+	MSTRG.3181	ENSEAST00005061302	ENSEASG00005027021
14	2462475	2480802	-	MSTRG.3180	ENSEAST00005043980			14	2502901	2504620	1000	-	MSTRG.3182	ENSEAST00005043146	ENSEASG00005035931
14	2462475	2480802	-	MSTRG.3180	ENSEAST00005043980			14	2515497	2516533	1000	-	MSTRG.3183	ENSEAST00005071031	ENSEASG00005030929
14	2462475	2480802	-	MSTRG.3180	ENSEAST00005043980			14	2526539	2529912	1000	+	MSTRG.3181	ENSEAST00005051741	ENSEASG00005031525
14	2462475	2480802	-	MSTRG.3180	ENSEAST00005043980			14	2523174	2526619	1000	-	MSTRG.3184	ENSEAST00005039886	ENSEASG00005028314
14	2462475	2480802	-	MSTRG.3180	ENSEAST00005043980			14	2561078	2563061	1000	+	MSTRG.3181	ENSEAST00005065847	ENSEASG00005024198
14	2462475	2480802	-	MSTRG.3180	ENSEAST00005043980			14	2390186	2430016	1000	+	MSTRG.3177	ENSEAST00005064391	FBXL18	ENSEASG00005021567
14	2462475	2480802	-	MSTRG.3180	ENSEAST00005043980			14	2390347	2430016	1000	+	MSTRG.3177	ENSEAST00005034436	FBXL18	ENSEASG00005021567
14	2462475	2480802	-	MSTRG.3180	ENSEAST00005043980			14	2390858	2430016	1000	+	MSTRG.3177	ENSEAST00005059307	FBXL18	ENSEASG00005021567
14	2462475	2480802	-	MSTRG.3180	ENSEAST00005043980			14	2392307	2430016	1000	+	MSTRG.3177	ENSEAST00005034437	FBXL18	ENSEASG00005021567
14	2462475	2480802	-	MSTRG.3180	ENSEAST00005043980			14	2392880	2430016	1000	+	MSTRG.3177	ENSEAST00005041973	FBXL18	ENSEASG00005021567
14	2462475	2480802	-	MSTRG.3180	ENSEAST00005043980			14	2395090	2430016	1000	+	MSTRG.3177	ENSEAST00005037943	FBXL18	ENSEASG00005021567
14	2462475	2480802	-	MSTRG.3180	ENSEAST00005043980			14	2405761	2433162	1000	+	MSTRG.3177	MSTRG.3177.7
14	2462475	2480802	-	MSTRG.3180	ENSEAST00005043980			14	2460706	2480802	1000	-	MSTRG.3180	ENSEAST00005050917	ENSEASG00005034158
14	2462475	2480802	-	MSTRG.3180	ENSEAST00005043980			14	2461714	2480802	1000	-	MSTRG.3180	ENSEAST00005062748	ENSEASG00005034158
14	2462475	2480802	-	MSTRG.3180	ENSEAST00005043980			14	2462475	2480802	1000	-	MSTRG.3180	ENSEAST00005043980	ENSEASG00005034158
14	2462475	2480802	-	MSTRG.3180	ENSEAST00005043980			14	2464739	2487692	1000	-	MSTRG.3180	ENSEAST00005067497	ENSEASG00005034158
14	2462475	2480802	-	MSTRG.3180	ENSEAST00005043980			14	2464794	2475527	1000	-	MSTRG.3180	ENSEAST00005053322	ENSEASG00005034158
14	2462475	2480802	-	MSTRG.3180	ENSEAST00005043980			14	2464812	2480802	1000	-	MSTRG.3180	ENSEAST00005041019	ENSEASG00005034158
14	2462475	2480802	-	MSTRG.3180	ENSEAST00005043980			14	2464859	2487692	1000	-	MSTRG.3180	ENSEAST00005049875	ENSEASG00005034158
14	2462475	2480802	-	MSTRG.3180	ENSEAST00005043980			14	2464887	2475618	1000	-	MSTRG.3180	ENSEAST00005034433	ENSEASG00005034158
14	2462475	2480802	-	MSTRG.3180	ENSEAST00005043980			14	2564170	2579952	1000	-	MSTRG.3178	ENSEAST00005050679	SLC29A4	ENSEASG00005034570
14	2462475	2480802	-	MSTRG.3180	ENSEAST00005043980			14	2564669	2589580	1000	-	MSTRG.3178	MSTRG.3178.2
14	2462475	2480802	-	MSTRG.3180	ENSEAST00005043980			14	2503400	2563061	1000	+	MSTRG.3181	MSTRG.3181.5
14	2462475	2480802	-	MSTRG.3180	ENSEAST00005043980			14	2503400	2563061	1000	+	MSTRG.3181	MSTRG.3181.6
14	2462475	2480802	-	MSTRG.3180	ENSEAST00005043980			14	2503400	2563061	1000	+	MSTRG.3181	MSTRG.3181.7
14	2462475	2480802	-	MSTRG.3180	ENSEAST00005043980			14	2503496	2563061	1000	+	MSTRG.3181	MSTRG.3181.8
14	2462475	2480802	-	MSTRG.3180	ENSEAST00005043980			14	2503520	2563061	1000	+	MSTRG.3181	MSTRG.3181.9
14	2462475	2480802	-	MSTRG.3180	ENSEAST00005043980			14	2555283	2563061	1000	-	MSTRG.3185	ENSEAST00005053414	ENSEASG00005036339
14	2462475	2480802	-	MSTRG.3180	ENSEAST00005043980			14	2479516	2503399	1000	+	MSTRG.3181	MSTRG.3181.1
14	2462475	2480802	-	MSTRG.3180	ENSEAST00005043980			14	2479666	2501722	1000	+	MSTRG.3181	ENSEAST00005049479	ENSEASG00005029604
14	2462475	2480802	-	MSTRG.3180	ENSEAST00005043980			14	2482229	2563061	1000	+	MSTRG.3181	ENSEAST00005034425	ENSEASG00005021549
17	24115496	24132087	+	MSTRG.4601	ENSEAST00005063058			17	24026968	24032934	1000	+	MSTRG.4596	ENSEAST00005042549	ENSEASG00005033069
17	24115496	24132087	+	MSTRG.4601	ENSEAST00005063058			17	24037637	24041606	1000	+	MSTRG.4595	ENSEAST00005065984	ENSEASG00005034469
17	24115496	24132087	+	MSTRG.4601	ENSEAST00005063058			17	24072137	24078708	1000	-	MSTRG.4597	MSTRG.4597.1
17	24115496	24132087	+	MSTRG.4601	ENSEAST00005063058			17	24109688	24111848	1000	-	MSTRG.4600	ENSEAST00005046766	ENSEASG00005025838
17	24115496	24132087	+	MSTRG.4601	ENSEAST00005063058			17	24109809	24113506	1000	-	MSTRG.4600	ENSEAST00005069366	ENSEASG00005025838
17	24115496	24132087	+	MSTRG.4601	ENSEAST00005063058			17	24119755	24132087	1000	+	MSTRG.4601	ENSEAST00005080665	ENSEASG00005034506
17	24115496	24132087	+	MSTRG.4601	ENSEAST00005063058			17	24125611	24132157	1000	-	MSTRG.4602	ENSEAST00005039721	ENSEASG00005028333
17	24115496	24132087	+	MSTRG.4601	ENSEAST00005063058			17	24125611	24132157	1000	-	MSTRG.4602	ENSEAST00005046436	ENSEASG00005028333
17	24115496	24132087	+	MSTRG.4601	ENSEAST00005063058			17	24125612	24132157	1000	-	MSTRG.4602	ENSEAST00005080028	ENSEASG00005028333
17	24115496	24132087	+	MSTRG.4601	ENSEAST00005063058			17	24125655	24132157	1000	-	MSTRG.4602	MSTRG.4602.4
17	24115496	24132087	+	MSTRG.4601	ENSEAST00005063058			17	24127132	24132157	1000	-	MSTRG.4602	MSTRG.4602.5
17	24115496	24132087	+	MSTRG.4601	ENSEAST00005063058			17	24137447	24148511	1000	-	MSTRG.4603	ENSEAST00005049562	ENSEASG00005036343
17	24115496	24132087	+	MSTRG.4601	ENSEAST00005063058			17	24143970	24148511	1000	-	MSTRG.4603	ENSEAST00005052406	ENSEASG00005036343
17	24115496	24132087	+	MSTRG.4601	ENSEAST00005063058			17	24157318	24158732	1000	-	MSTRG.4605	ENSEAST00005063422	ENSEASG00005033558
17	24115496	24132087	+	MSTRG.4601	ENSEAST00005063058			17	24161212	24163121	1000	.	MSTRG.4606	MSTRG.4606.1
17	24115496	24132087	+	MSTRG.4601	ENSEAST00005063058			17	24154341	24155574	.	-	ENSEASG00005034398	ENSEAST00005083174	ENSEASG00005034398
17	24115496	24132087	+	MSTRG.4601	ENSEAST00005063058			17	24154341	24156138	.	-	ENSEASG00005034398	ENSEAST00005038337	ENSEASG00005034398
17	24115496	24132087	+	MSTRG.4601	ENSEAST00005063058			17	24189280	24194024	1000	-	MSTRG.4607	MSTRG.4607.2
17	24115496	24132087	+	MSTRG.4601	ENSEAST00005063058			17	24197664	24198675	1000	+	MSTRG.4608	ENSEAST00005039976	ENSEASG00005030479
17	24115496	24132087	+	MSTRG.4601	ENSEAST00005063058			17	24197750	24198211	1000	+	MSTRG.4608	ENSEAST00005067709	ENSEASG00005030479
17	24115496	24132087	+	MSTRG.4601	ENSEAST00005063058			17	24221045	24222010	1000	-	MSTRG.4609	ENSEAST00005072301	ENSEASG00005026597
17	24115496	24132087	+	MSTRG.4601	ENSEAST00005063058			17	24216947	24219985	1000	+	MSTRG.4610	ENSEAST00005055481	ENSEASG00005027369
17	24115496	24132087	+	MSTRG.4601	ENSEAST00005063058			17	24017588	24041606	1000	+	MSTRG.4595	ENSEAST00005068383	ENSEASG00005034469
17	24115496	24132087	+	MSTRG.4601	ENSEAST00005063058			17	24017609	24041606	1000	+	MSTRG.4595	MSTRG.4595.2
17	24115496	24132087	+	MSTRG.4601	ENSEAST00005063058			17	24100328	24110597	1000	+	MSTRG.4599	MSTRG.4599.1
17	24115496	24132087	+	MSTRG.4601	ENSEAST00005063058			17	24136651	24150988	1000	-	MSTRG.4603	MSTRG.4603.1
17	24115496	24132087	+	MSTRG.4601	ENSEAST00005063058			17	24141371	24150988	1000	-	MSTRG.4603	ENSEAST00005055275	ENSEASG00005036343
17	24115496	24132087	+	MSTRG.4601	ENSEAST00005063058			17	24144148	24150316	1000	-	MSTRG.4603	ENSEAST00005074092	ENSEASG00005036343
17	24115496	24132087	+	MSTRG.4601	ENSEAST00005063058			17	24157318	24166810	1000	+	MSTRG.4604	ENSEAST00005047964	ENSEASG00005026525
17	24115496	24132087	+	MSTRG.4601	ENSEAST00005063058			17	24164351	24198554	1000	-	MSTRG.4607	MSTRG.4607.1
17	24115496	24132087	+	MSTRG.4601	ENSEAST00005063058			17	24197664	24200740	1000	+	MSTRG.4608	ENSEAST00005061697	ENSEASG00005030479
17	24115496	24132087	+	MSTRG.4601	ENSEAST00005063058			17	24203916	24221792	1000	-	MSTRG.4609	ENSEAST00005070540	ENSEASG00005026597
17	24115496	24132087	+	MSTRG.4601	ENSEAST00005063058			17	24204020	24218141	1000	-	MSTRG.4609	ENSEAST00005042499	ENSEASG00005026597
17	24115496	24132087	+	MSTRG.4601	ENSEAST00005063058			17	24204028	24222822	1000	-	MSTRG.4609	ENSEAST00005044479	ENSEASG00005026597
17	24115496	24132087	+	MSTRG.4601	ENSEAST00005063058			17	24214366	24222010	1000	-	MSTRG.4609	ENSEAST00005078635	ENSEASG00005026597
17	24115496	24132087	+	MSTRG.4601	ENSEAST00005063058			17	24115428	24127809	1000	+	MSTRG.4601	ENSEAST00005081423	ENSEASG00005034506
17	24115496	24132087	+	MSTRG.4601	ENSEAST00005063058			17	24115496	24132087	1000	+	MSTRG.4601	ENSEAST00005063058	ENSEASG00005034506
17	24115496	24132087	+	MSTRG.4601	ENSEAST00005063058			17	24115585	24121750	1000	+	MSTRG.4601	MSTRG.4601.3
17	24115496	24132087	+	MSTRG.4601	ENSEAST00005063058			17	24115585	24132087	1000	+	MSTRG.4601	ENSEAST00005042885	ENSEASG00005034506
17	24115496	24132087	+	MSTRG.4601	ENSEAST00005063058			17	24115585	24132087	1000	+	MSTRG.4601	ENSEAST00005055120	ENSEASG00005034506
17	40363075	40368903	+	MSTRG.4720	ENSEAST00005078264			17	40357724	40364996	1000	+	MSTRG.4720	ENSEAST00005076225	ENSEASG00005033294
17	40363075	40368903	+	MSTRG.4720	ENSEAST00005078264			17	40361874	40368903	1000	+	MSTRG.4720	MSTRG.4720.4
17	40363075	40368903	+	MSTRG.4720	ENSEAST00005078264			17	40361874	40368903	1000	+	MSTRG.4720	ENSEAST00005050147	ENSEASG00005033294
17	40363075	40368903	+	MSTRG.4720	ENSEAST00005078264			17	40362002	40368903	1000	+	MSTRG.4720	ENSEAST00005073078	ENSEASG00005033294
17	40363075	40368903	+	MSTRG.4720	ENSEAST00005078264			17	40363075	40368903	1000	+	MSTRG.4720	ENSEAST00005078264	ENSEASG00005033294
17	40363075	40368903	+	MSTRG.4720	ENSEAST00005078264			17	40387772	40400567	1000	+	MSTRG.4720	MSTRG.4720.9
17	40363075	40368903	+	MSTRG.4720	ENSEAST00005078264			17	40439344	40442628	1000	-	MSTRG.4721	MSTRG.4721.1
17	40363075	40368903	+	MSTRG.4720	ENSEAST00005078264			17	40440055	40442628	1000	-	MSTRG.4721	MSTRG.4721.2
17	40363075	40368903	+	MSTRG.4720	ENSEAST00005078264			17	40440055	40442628	1000	-	MSTRG.4721	ENSEAST00005012733	ENSEASG00005008224
17	40363075	40368903	+	MSTRG.4720	ENSEAST00005078264			17	40441909	40447576	1000	+	MSTRG.4722	ENSEAST00005041092	FEN1	ENSEASG00005030604
17	40363075	40368903	+	MSTRG.4720	ENSEAST00005078264			17	40442180	40447576	1000	+	MSTRG.4722	ENSEAST00005044993	FEN1	ENSEASG00005030604
17	40363075	40368903	+	MSTRG.4720	ENSEAST00005078264			17	40445219	40446380	1000	-	MSTRG.4723	ENSEAST00005012734	ENSEASG00005008225
17	40363075	40368903	+	MSTRG.4720	ENSEAST00005078264			17	40337223	40364996	1000	+	MSTRG.4720	ENSEAST00005067031	ENSEASG00005033294
17	40363075	40368903	+	MSTRG.4720	ENSEAST00005078264			17	40374862	40400567	1000	+	MSTRG.4720	ENSEAST00005012724	DAGLA	ENSEASG00005008208
17	40363075	40368903	+	MSTRG.4720	ENSEAST00005078264			17	40450000	40462274	1000	-	MSTRG.4728	ENSEAST00005012737	FADS1	ENSEASG00005008226
17	40363075	40368903	+	MSTRG.4720	ENSEAST00005078264			17	40404785	40437275	.	+	ENSEASG00005008220	ENSEAST00005012732	MYRF	ENSEASG00005008220
17	40363075	40368903	+	MSTRG.4720	ENSEAST00005078264			17	40407819	40437275	.	+	ENSEASG00005008220	ENSEAST00005012731	MYRF	ENSEASG00005008220
17	40363075	40368903	+	MSTRG.4720	ENSEAST00005078264			17	40204791	40268558	1000	-	MSTRG.4719	ENSEAST00005012703	SYT7	ENSEASG00005008206
17	40363075	40368903	+	MSTRG.4720	ENSEAST00005078264			17	40204844	40271269	1000	-	MSTRG.4719	ENSEAST00005012706	SYT7	ENSEASG00005008206
17	40363075	40368903	+	MSTRG.4720	ENSEAST00005078264			17	40337211	40400567	1000	+	MSTRG.4720	MSTRG.4720.1
17	40363075	40368903	+	MSTRG.4720	ENSEAST00005078264			17	40461608	40585926	1000	+	MSTRG.4729	ENSEAST00005014098	FADS2	ENSEASG00005008287
17	40363075	40368903	+	MSTRG.4720	ENSEAST00005078264			17	40461912	40585926	1000	+	MSTRG.4729	ENSEAST00005014094	FADS2	ENSEASG00005008287
18	3598507	3646975	+	MSTRG.4882	ENSEAST00005052438			18	3626328	3635179	1000	+	MSTRG.4882	ENSEAST00005040894	ENSEASG00005030683
18	3598507	3646975	+	MSTRG.4882	ENSEAST00005052438			18	3581055	3596219	1000	-	MSTRG.4881	ENSEAST00005076209	KAT6A	ENSEASG00005012547
18	3598507	3646975	+	MSTRG.4882	ENSEAST00005052438			18	3598507	3646975	1000	+	MSTRG.4882	ENSEAST00005052438	ENSEASG00005030683
18	3598507	3646975	+	MSTRG.4882	ENSEAST00005052438			18	3598510	3646975	1000	+	MSTRG.4882	ENSEAST00005066365	ENSEASG00005030683
18	3598507	3646975	+	MSTRG.4882	ENSEAST00005052438			18	3598511	3646975	1000	+	MSTRG.4882	ENSEAST00005061245	ENSEASG00005030683
18	3598507	3646975	+	MSTRG.4882	ENSEAST00005052438			18	3598533	3646975	1000	+	MSTRG.4882	ENSEAST00005061000	ENSEASG00005030683
18	3598507	3646975	+	MSTRG.4882	ENSEAST00005052438			18	3642660	3656838	1000	-	MSTRG.4883	ENSEAST00005077454	ENSEASG00005030728
18	3598507	3646975	+	MSTRG.4882	ENSEAST00005052438			18	3682990	3706221	1000	-	MSTRG.4879	ENSEAST00005048043	PLAT	ENSEASG00005012551
18	3598507	3646975	+	MSTRG.4882	ENSEAST00005052438			18	3682990	3706221	1000	-	MSTRG.4879	ENSEAST00005038032	PLAT	ENSEASG00005012551
18	3598507	3646975	+	MSTRG.4882	ENSEAST00005052438			18	3683245	3706221	1000	-	MSTRG.4879	MSTRG.4879.3
18	3598507	3646975	+	MSTRG.4882	ENSEAST00005052438			18	3683247	3696261	1000	-	MSTRG.4879	ENSEAST00005019730	PLAT	ENSEASG00005012551
18	3598507	3646975	+	MSTRG.4882	ENSEAST00005052438			18	3482060	3598757	1000	-	MSTRG.4881	MSTRG.4881.1
18	3598507	3646975	+	MSTRG.4882	ENSEAST00005052438			18	3483815	3596219	1000	-	MSTRG.4881	ENSEAST00005019722	KAT6A	ENSEASG00005012547
18	3598507	3646975	+	MSTRG.4882	ENSEAST00005052438			18	3657290	3679227	1000	+	MSTRG.4884	ENSEAST00005019727	AP3M2	ENSEASG00005012548
2	45508394	45535442	+	MSTRG.5570	ENSEAST00005048792			2	45508394	45535442	1000	+	MSTRG.5570	ENSEAST00005048792	ENSEASG00005030727
2	45508394	45535442	+	MSTRG.5570	ENSEAST00005048792			2	45530740	45556291	1000	-	MSTRG.5571	ENSEAST00005042430	ENSEASG00005024965
2	45508394	45535442	+	MSTRG.5570	ENSEAST00005048792			2	45530740	45587619	1000	-	MSTRG.5571	ENSEAST00005053312	ENSEASG00005024965
2	45508394	45535442	+	MSTRG.5570	ENSEAST00005048792			2	45530740	45587619	1000	-	MSTRG.5571	ENSEAST00005052324	ENSEASG00005024965
2	45508394	45535442	+	MSTRG.5570	ENSEAST00005048792			2	45533151	45587619	1000	-	MSTRG.5571	ENSEAST00005058390	ENSEASG00005024965
2	45508394	45535442	+	MSTRG.5570	ENSEAST00005048792			2	45149720	45497522	1000	-	MSTRG.5569	ENSEAST00005081692	TRHDE	ENSEASG00005021964
2	45508394	45535442	+	MSTRG.5570	ENSEAST00005048792			2	45149720	45497522	1000	-	MSTRG.5569	ENSEAST00005081800	TRHDE	ENSEASG00005021964
2	45508394	45535442	+	MSTRG.5570	ENSEAST00005048792			2	45150280	45497522	1000	-	MSTRG.5569	ENSEAST00005048842	TRHDE	ENSEASG00005021964
2	45508394	45535442	+	MSTRG.5570	ENSEAST00005048792			2	45150918	45497522	1000	-	MSTRG.5569	ENSEAST00005035080	TRHDE	ENSEASG00005021964
2	45530740	45587619	-	MSTRG.5571	ENSEAST00005052324			2	45508394	45535442	1000	+	MSTRG.5570	ENSEAST00005048792	ENSEASG00005030727
2	45530740	45587619	-	MSTRG.5571	ENSEAST00005052324			2	45530740	45556291	1000	-	MSTRG.5571	ENSEAST00005042430	ENSEASG00005024965
2	45530740	45587619	-	MSTRG.5571	ENSEAST00005052324			2	45530740	45587619	1000	-	MSTRG.5571	ENSEAST00005053312	ENSEASG00005024965
2	45530740	45587619	-	MSTRG.5571	ENSEAST00005052324			2	45530740	45587619	1000	-	MSTRG.5571	ENSEAST00005052324	ENSEASG00005024965
2	45530740	45587619	-	MSTRG.5571	ENSEAST00005052324			2	45533151	45587619	1000	-	MSTRG.5571	ENSEAST00005058390	ENSEASG00005024965
2	45530740	45587619	-	MSTRG.5571	ENSEAST00005052324			2	45149720	45497522	1000	-	MSTRG.5569	ENSEAST00005081692	TRHDE	ENSEASG00005021964
2	45530740	45587619	-	MSTRG.5571	ENSEAST00005052324			2	45149720	45497522	1000	-	MSTRG.5569	ENSEAST00005081800	TRHDE	ENSEASG00005021964
2	45530740	45587619	-	MSTRG.5571	ENSEAST00005052324			2	45150280	45497522	1000	-	MSTRG.5569	ENSEAST00005048842	TRHDE	ENSEASG00005021964
2	45530740	45587619	-	MSTRG.5571	ENSEAST00005052324			2	45150918	45497522	1000	-	MSTRG.5569	ENSEAST00005035080	TRHDE	ENSEASG00005021964
2	46129419	46138727	+	MSTRG.5583	ENSEAST00005076477			2	46043974	46045965	.	-	ENSEASG00005035672	ENSEAST00005082902	ENSEASG00005035672
2	46129419	46138727	+	MSTRG.5583	ENSEAST00005076477			2	46073488	46076511	.	-	ENSEASG00005023659	ENSEAST00005069001	ENSEASG00005023659
2	46129419	46138727	+	MSTRG.5583	ENSEAST00005076477			2	46110770	46110985	1000	.	MSTRG.5572	MSTRG.5572.1
2	46129419	46138727	+	MSTRG.5583	ENSEAST00005076477			2	46111299	46117882	1000	+	MSTRG.5575	ENSEAST00005057445	ENSEASG00005028004
2	46129419	46138727	+	MSTRG.5583	ENSEAST00005076477			2	46113742	46117882	1000	+	MSTRG.5575	ENSEAST00005053890	ENSEASG00005032783
2	46129419	46138727	+	MSTRG.5583	ENSEAST00005076477			2	46114627	46117354	1000	+	MSTRG.5575	ENSEAST00005053754	ENSEASG00005036884
2	46129419	46138727	+	MSTRG.5583	ENSEAST00005076477			2	46111299	46117705	1000	-	MSTRG.5576	ENSEAST00005048636	ENSEASG00005035164
2	46129419	46138727	+	MSTRG.5583	ENSEAST00005076477			2	46112397	46112549	1000	+	MSTRG.5577	ENSEAST00005058583	5_8S_rRNA	ENSEASG00005025685
2	46129419	46138727	+	MSTRG.5583	ENSEAST00005076477			2	46114627	46116858	1000	-	MSTRG.5578	ENSEAST00005043145	ENSEASG00005035305
2	46129419	46138727	+	MSTRG.5583	ENSEAST00005076477			2	46115452	46116113	1000	-	MSTRG.5578	ENSEAST00005062644	ENSEASG00005035305
2	46129419	46138727	+	MSTRG.5583	ENSEAST00005076477			2	46129078	46133800	1000	-	MSTRG.5584	ENSEAST00005066967	ENSEASG00005028920
2	46129419	46138727	+	MSTRG.5583	ENSEAST00005076477			2	46156849	46164438	1000	-	MSTRG.5586	ENSEAST00005064883	ENSEASG00005027559
2	46129419	46138727	+	MSTRG.5583	ENSEAST00005076477			2	46158165	46164438	1000	-	MSTRG.5586	ENSEAST00005043193	ENSEASG00005027559
2	46129419	46138727	+	MSTRG.5583	ENSEAST00005076477			2	46205274	46210778	1000	-	MSTRG.5587	ENSEAST00005055972	ENSEASG00005027310
2	46129419	46138727	+	MSTRG.5583	ENSEAST00005076477			2	46138728	46156044	1000	+	MSTRG.5583	MSTRG.5583.7
2	46129419	46138727	+	MSTRG.5583	ENSEAST00005076477			2	46140101	46155745	1000	+	MSTRG.5583	ENSEAST00005054709	ENSEASG00005015150
2	46129419	46138727	+	MSTRG.5583	ENSEAST00005076477			2	46140673	46155745	1000	+	MSTRG.5583	ENSEAST00005062238	ENSEASG00005015150
2	46129419	46138727	+	MSTRG.5583	ENSEAST00005076477			2	46140685	46156044	1000	+	MSTRG.5583	ENSEAST00005024063	ENSEASG00005015150
2	46129419	46138727	+	MSTRG.5583	ENSEAST00005076477			2	46145997	46155745	1000	+	MSTRG.5583	ENSEAST00005053539	ENSEASG00005015150
2	46129419	46138727	+	MSTRG.5583	ENSEAST00005076477			2	46165204	46218752	1000	-	MSTRG.5587	MSTRG.5587.1
2	46129419	46138727	+	MSTRG.5583	ENSEAST00005076477			2	46168046	46172488	1000	-	MSTRG.5587	ENSEAST00005024057	ENSEASG00005015144
2	46129419	46138727	+	MSTRG.5583	ENSEAST00005076477			2	46127926	46155745	1000	+	MSTRG.5583	MSTRG.5583.1
2	46129419	46138727	+	MSTRG.5583	ENSEAST00005076477			2	46127926	46140100	1000	+	MSTRG.5583	ENSEAST00005083012	ENSEASG00005029307
2	46129419	46138727	+	MSTRG.5583	ENSEAST00005076477			2	46129071	46138571	1000	+	MSTRG.5583	ENSEAST00005045097	ENSEASG00005029307
2	46129419	46138727	+	MSTRG.5583	ENSEAST00005076477			2	46129083	46138727	1000	+	MSTRG.5583	ENSEAST00005078221	ENSEASG00005029307
2	46129419	46138727	+	MSTRG.5583	ENSEAST00005076477			2	46129419	46138727	1000	+	MSTRG.5583	ENSEAST00005076477	ENSEASG00005029307
2	46129419	46138727	+	MSTRG.5583	ENSEAST00005076477			2	46130580	46138571	1000	+	MSTRG.5583	ENSEAST00005042253	ENSEASG00005029307
2	46129419	46138727	+	MSTRG.5583	ENSEAST00005076477			2	46135030	46137422	1000	-	MSTRG.5585	ENSEAST00005044529	ENSEASG00005034799
2	46129419	46138727	+	MSTRG.5583	ENSEAST00005076477			2	46135605	46138452	1000	-	MSTRG.5585	ENSEAST00005073897	ENSEASG00005034799
2	46129419	46138727	+	MSTRG.5583	ENSEAST00005076477			2	46135808	46138452	1000	-	MSTRG.5585	ENSEAST00005078179	ENSEASG00005034799
2	46129419	46138727	+	MSTRG.5583	ENSEAST00005076477			2	46136302	46138452	1000	-	MSTRG.5585	ENSEAST00005065467	ENSEASG00005034799
2	76223321	76229257	-	MSTRG.5795	ENSEAST00005047299			2	76223220	76229231	1000	-	MSTRG.5795	ENSEAST00005078826	ENSEASG00005036769
2	76223321	76229257	-	MSTRG.5795	ENSEAST00005047299			2	76223321	76229257	1000	-	MSTRG.5795	ENSEAST00005047299	ENSEASG00005036769
2	76223321	76229257	-	MSTRG.5795	ENSEAST00005047299			2	76226352	76229257	1000	-	MSTRG.5795	ENSEAST00005054370	ENSEASG00005036769
2	76223321	76229257	-	MSTRG.5795	ENSEAST00005047299			2	76227394	76229257	1000	-	MSTRG.5795	ENSEAST00005059326	ENSEASG00005036769
2	76223321	76229257	-	MSTRG.5795	ENSEAST00005047299			2	76227394	76228642	1000	+	MSTRG.5796	ENSEAST00005066970	ENSEASG00005034254
2	76223321	76229257	-	MSTRG.5795	ENSEAST00005047299			2	76252198	76260839	.	+	ENSEASG00005024044	ENSEAST00005039869	ENSEASG00005024044
2	76223321	76229257	-	MSTRG.5795	ENSEAST00005047299			2	76252198	76266899	.	+	ENSEASG00005024044	ENSEAST00005043115	ENSEASG00005024044
2	76223321	76229257	-	MSTRG.5795	ENSEAST00005047299			2	76282165	76282416	.	-	ENSEASG00005010107	ENSEAST00005015769	ENSEASG00005010107
2	76223321	76229257	-	MSTRG.5795	ENSEAST00005047299			2	76303958	76306795	.	-	ENSEASG00005010109	ENSEAST00005015771	NKX2-3	ENSEASG00005010109
2	76223321	76229257	-	MSTRG.5795	ENSEAST00005047299			2	76069135	76148067	1000	-	MSTRG.5799	MSTRG.5799.2
2	76223321	76229257	-	MSTRG.5795	ENSEAST00005047299			2	76115179	76148067	1000	-	MSTRG.5799	ENSEAST00005015618	CUTC	ENSEASG00005010008
2	76223321	76229257	-	MSTRG.5795	ENSEAST00005047299			2	76115784	76148067	1000	-	MSTRG.5799	MSTRG.5799.7
2	76223321	76229257	-	MSTRG.5795	ENSEAST00005047299			2	76115793	76148067	1000	-	MSTRG.5799	ENSEAST00005015616	CUTC	ENSEASG00005010008
2	76223321	76229257	-	MSTRG.5795	ENSEAST00005047299			2	76132730	76148067	1000	-	MSTRG.5799	MSTRG.5799.9
2	76223321	76229257	-	MSTRG.5795	ENSEAST00005047299			2	76229421	76239558	1000	+	MSTRG.5797	ENSEAST00005075053	SLC25A28	ENSEASG00005036136
2	76223321	76229257	-	MSTRG.5795	ENSEAST00005047299			2	76229588	76239558	1000	+	MSTRG.5797	MSTRG.5797.2
2	76223321	76229257	-	MSTRG.5795	ENSEAST00005047299			2	76229643	76239558	1000	+	MSTRG.5797	MSTRG.5797.3
2	76223321	76229257	-	MSTRG.5795	ENSEAST00005047299			2	76155397	76169771	1000	+	MSTRG.5801	MSTRG.5801.5
2	76223321	76229257	-	MSTRG.5795	ENSEAST00005047299			2	76155397	76169771	1000	+	MSTRG.5801	MSTRG.5801.6
2	76223321	76229257	-	MSTRG.5795	ENSEAST00005047299			2	76157141	76169771	1000	+	MSTRG.5801	MSTRG.5801.7
2	76223321	76229257	-	MSTRG.5795	ENSEAST00005047299			2	76157461	76169771	1000	+	MSTRG.5801	MSTRG.5801.8
2	76223321	76229257	-	MSTRG.5795	ENSEAST00005047299			2	76171112	76209618	1000	-	MSTRG.5802	ENSEAST00005015762	ENTPD7	ENSEASG00005010015
2	76223321	76229257	-	MSTRG.5795	ENSEAST00005047299			2	76247302	76256708	.	-	ENSEASG00005038272	ENSEAST00005074838	ENSEASG00005038272
2	76223321	76229257	-	MSTRG.5795	ENSEAST00005047299			2	76247302	76256708	.	-	ENSEASG00005038272	ENSEAST00005076426	ENSEASG00005038272
2	76223321	76229257	-	MSTRG.5795	ENSEAST00005047299			2	76250493	76254961	.	-	ENSEASG00005038272	ENSEAST00005052469	ENSEASG00005038272
2	76223321	76229257	-	MSTRG.5795	ENSEAST00005047299			2	76250493	76256708	.	-	ENSEASG00005038272	ENSEAST00005041835	ENSEASG00005038272
2	76223321	76229257	-	MSTRG.5795	ENSEAST00005047299			2	76252198	76269749	.	+	ENSEASG00005024044	ENSEAST00005078459	ENSEASG00005024044
2	76223321	76229257	-	MSTRG.5795	ENSEAST00005047299			2	76267188	76269749	.	+	ENSEASG00005024044	ENSEAST00005042111	ENSEASG00005024044
2	76223321	76229257	-	MSTRG.5795	ENSEAST00005047299			2	76308165	76358214	.	+	ENSEASG00005025462	ENSEAST00005049607	ENSEASG00005025462
2	76223321	76229257	-	MSTRG.5795	ENSEAST00005047299			2	76308165	76375726	.	+	ENSEASG00005025462	ENSEAST00005049970	ENSEASG00005025462
2	76223321	76229257	-	MSTRG.5795	ENSEAST00005047299			2	76308592	76358214	.	+	ENSEASG00005025462	ENSEAST00005060689	ENSEASG00005025462
2	76223321	76229257	-	MSTRG.5795	ENSEAST00005047299			2	76311672	76375726	.	+	ENSEASG00005025462	ENSEAST00005059836	ENSEASG00005025462
2	76223321	76229257	-	MSTRG.5795	ENSEAST00005047299			2	76147971	76169771	1000	+	MSTRG.5801	ENSEAST00005038366	COX15	ENSEASG00005010011
2	76223321	76229257	-	MSTRG.5795	ENSEAST00005047299			2	76147971	76169771	1000	+	MSTRG.5801	ENSEAST00005083134	COX15	ENSEASG00005010011
2	76223321	76229257	-	MSTRG.5795	ENSEAST00005047299			2	76147971	76161573	1000	+	MSTRG.5801	ENSEAST00005015626	COX15	ENSEASG00005010011
2	76223321	76229257	-	MSTRG.5795	ENSEAST00005047299			2	76150722	76169771	1000	+	MSTRG.5801	ENSEAST00005015624	COX15	ENSEASG00005010011
2	220202882	220210276	-	MSTRG.6826	ENSEAST00005040701			2	220126837	220132076	.	+	ENSEASG00005029148	ENSEAST00005046910	SSTR1	ENSEASG00005029148
2	220202882	220210276	-	MSTRG.6826	ENSEAST00005040701			2	220160687	220162921	.	-	ENSEASG00005038096	ENSEAST00005073095	ENSEASG00005038096
2	220202882	220210276	-	MSTRG.6826	ENSEAST00005040701			2	220202882	220210276	1000	-	MSTRG.6826	ENSEAST00005040701	ENSEASG00005027206
2	220202882	220210276	-	MSTRG.6826	ENSEAST00005040701			2	220203156	220210276	1000	-	MSTRG.6826	ENSEAST00005080575	ENSEASG00005027206
2	220202882	220210276	-	MSTRG.6826	ENSEAST00005040701			2	220204471	220210276	1000	-	MSTRG.6826	ENSEAST00005063706	ENSEASG00005027206
2	220202882	220210276	-	MSTRG.6826	ENSEAST00005040701			2	220208220	220210202	1000	-	MSTRG.6826	ENSEAST00005044317	ENSEASG00005027206
2	220202882	220210276	-	MSTRG.6826	ENSEAST00005040701			2	220165491	220170015	1000	-	MSTRG.6825	ENSEAST00005041403	CLEC14A	ENSEASG00005027375
2	220202882	220210276	-	MSTRG.6826	ENSEAST00005040701			2	220166066	220171229	1000	-	MSTRG.6825	ENSEAST00005061135	CLEC14A	ENSEASG00005027375
2	220202882	220210276	-	MSTRG.6826	ENSEAST00005040701			2	220144105	220153597	.	-	ENSEASG00005028575	ENSEAST00005082187	ENSEASG00005028575
2	220202882	220210276	-	MSTRG.6826	ENSEAST00005040701			2	220149875	220151956	.	-	ENSEASG00005028575	ENSEAST00005070886	ENSEASG00005028575
2	220202882	220210276	-	MSTRG.6826	ENSEAST00005040701			2	220150182	220154425	.	-	ENSEASG00005028575	ENSEAST00005039385	ENSEASG00005028575
2	220202882	220210276	-	MSTRG.6826	ENSEAST00005040701			2	220188574	220210276	1000	-	MSTRG.6826	ENSEAST00005073761	ENSEASG00005027206
22	3086710	3096710	+	MSTRG.8473	ENSEAST00005042910			22	3098331	3108319	1000	-	MSTRG.8474	ENSEAST00005040799	ENSEASG00005029207
22	3086710	3096710	+	MSTRG.8473	ENSEAST00005042910			22	3135870	3137121	1000	+	MSTRG.8476	ENSEAST00005077752	ENSEASG00005025755
22	3086710	3096710	+	MSTRG.8473	ENSEAST00005042910			22	3083026	3101629	1000	+	MSTRG.8473	ENSEAST00005066444	ENSEASG00005032357
22	3086710	3096710	+	MSTRG.8473	ENSEAST00005042910			22	3086625	3101629	1000	+	MSTRG.8473	ENSEAST00005057587	ENSEASG00005032357
22	3086710	3096710	+	MSTRG.8473	ENSEAST00005042910			22	3086698	3101629	1000	+	MSTRG.8473	ENSEAST00005061507	ENSEASG00005032357
22	3086710	3096710	+	MSTRG.8473	ENSEAST00005042910			22	3086710	3096710	1000	+	MSTRG.8473	ENSEAST00005042910	ENSEASG00005032357
22	3086710	3096710	+	MSTRG.8473	ENSEAST00005042910			22	3095884	3101629	1000	+	MSTRG.8473	ENSEAST00005073516	ENSEASG00005032357
22	3086710	3096710	+	MSTRG.8473	ENSEAST00005042910			22	3170518	3186648	1000	-	MSTRG.8472	MSTRG.8472.1
22	3086710	3096710	+	MSTRG.8473	ENSEAST00005042910			22	3175925	3186648	1000	-	MSTRG.8472	ENSEAST00005012363	DYRK2	ENSEASG00005007992
22	3086710	3096710	+	MSTRG.8473	ENSEAST00005042910			22	3175925	3184532	1000	-	MSTRG.8472	ENSEAST00005039827	DYRK2	ENSEASG00005007992
22	3086710	3096710	+	MSTRG.8473	ENSEAST00005042910			22	3127565	3146770	1000	-	MSTRG.8475	ENSEAST00005072836	ENSEASG00005032497
22	3086710	3096710	+	MSTRG.8473	ENSEAST00005042910			22	3130460	3168635	1000	-	MSTRG.8475	ENSEAST00005052692	ENSEASG00005032497
22	3086710	3096710	+	MSTRG.8473	ENSEAST00005042910			22	3133816	3146770	1000	-	MSTRG.8475	ENSEAST00005049287	ENSEASG00005032497
22	3086710	3096710	+	MSTRG.8473	ENSEAST00005042910			22	3133816	3163824	1000	-	MSTRG.8475	ENSEAST00005045584	ENSEASG00005032497
24	29488430	29496520	+	MSTRG.9217	ENSEAST00005071123			24	29461381	29469683	1000	+	MSTRG.9215	ENSEAST00005080457	ENSEASG00005037723
24	29488430	29496520	+	MSTRG.9217	ENSEAST00005071123			24	29463563	29469683	1000	+	MSTRG.9215	ENSEAST00005050170	ENSEASG00005037723
24	29488430	29496520	+	MSTRG.9217	ENSEAST00005071123			24	29461993	29480942	1000	+	MSTRG.9215	ENSEAST00005046893	ENSEASG00005037723
24	29488430	29496520	+	MSTRG.9217	ENSEAST00005071123			24	29520130	29525816	.	-	ENSEASG00005028878	ENSEAST00005080302	ENSEASG00005028878
24	29488430	29496520	+	MSTRG.9217	ENSEAST00005071123			24	29534208	29566988	.	-	ENSEASG00005006447	ENSEAST00005009787	SCML4	ENSEASG00005006447
24	29488430	29496520	+	MSTRG.9217	ENSEAST00005071123			24	29480031	29508278	1000	-	MSTRG.9216	ENSEAST00005056739	ENSEASG00005030991
24	29488430	29496520	+	MSTRG.9217	ENSEAST00005071123			24	29488430	29496520	1000	+	MSTRG.9217	ENSEAST00005071123	ENSEASG00005032220
24	29488430	29496520	+	MSTRG.9217	ENSEAST00005071123			24	29490033	29496520	1000	+	MSTRG.9217	ENSEAST00005039763	ENSEASG00005032220
24	29488430	29496520	+	MSTRG.9217	ENSEAST00005071123			24	29324269	29480942	1000	+	MSTRG.9215	MSTRG.9215.1
24	29488430	29496520	+	MSTRG.9217	ENSEAST00005071123			24	29324647	29461372	1000	+	MSTRG.9215	ENSEAST00005070984	SOBP	ENSEASG00005006446
24	29488430	29496520	+	MSTRG.9217	ENSEAST00005071123			24	29324647	29461372	1000	+	MSTRG.9215	ENSEAST00005009785	SOBP	ENSEASG00005006446
25	32590587	32591604	+	MSTRG.9703	ENSEAST00005048935			25	32590587	32591604	1000	+	MSTRG.9703	ENSEAST00005048935	ENSEASG00005032145
25	32590587	32591604	+	MSTRG.9703	ENSEAST00005048935			25	32520589	32555856	1000	-	MSTRG.9702	MSTRG.9702.1
25	32590587	32591604	+	MSTRG.9703	ENSEAST00005048935			25	32520594	32555856	1000	-	MSTRG.9702	MSTRG.9702.2
25	32590587	32591604	+	MSTRG.9703	ENSEAST00005048935			25	32521199	32555856	1000	-	MSTRG.9702	ENSEAST00005039086	TOR1AIP1	ENSEASG00005016619
25	32590587	32591604	+	MSTRG.9703	ENSEAST00005048935			25	32521199	32555856	1000	-	MSTRG.9702	ENSEAST00005026542	TOR1AIP1	ENSEASG00005016619
25	32590587	32591604	+	MSTRG.9703	ENSEAST00005048935			25	32521199	32555856	1000	-	MSTRG.9702	ENSEAST00005053425	TOR1AIP1	ENSEASG00005016619
25	32590587	32591604	+	MSTRG.9703	ENSEAST00005048935			25	32552504	32574741	1000	+	MSTRG.9703	ENSEAST00005061465	ENSEASG00005033790
25	32590587	32591604	+	MSTRG.9703	ENSEAST00005048935			25	32554966	32574741	1000	+	MSTRG.9703	ENSEAST00005057778	ENSEASG00005033790
25	32590587	32591604	+	MSTRG.9703	ENSEAST00005048935			25	32560038	32591604	1000	+	MSTRG.9703	MSTRG.9703.3
25	32590587	32591604	+	MSTRG.9703	ENSEAST00005048935			25	32560038	32574741	1000	+	MSTRG.9703	ENSEAST00005081589	ENSEASG00005033790
25	32590587	32591604	+	MSTRG.9703	ENSEAST00005048935			25	32560039	32574741	1000	+	MSTRG.9703	ENSEAST00005044116	ENSEASG00005033790
25	32590587	32591604	+	MSTRG.9703	ENSEAST00005048935			25	32560046	32591604	1000	+	MSTRG.9703	MSTRG.9703.6
25	32590587	32591604	+	MSTRG.9703	ENSEAST00005048935			25	32568537	32574741	1000	+	MSTRG.9703	ENSEAST00005043546	ENSEASG00005033790
25	32590587	32591604	+	MSTRG.9703	ENSEAST00005048935			25	32570267	32590586	1000	+	MSTRG.9703	ENSEAST00005026547	TOR1AIP2	ENSEASG00005016624
25	32590587	32591604	+	MSTRG.9703	ENSEAST00005048935			25	32333971	32494926	1000	-	MSTRG.9701	MSTRG.9701.1
25	32590587	32591604	+	MSTRG.9703	ENSEAST00005048935			25	32609240	32678403	.	-	ENSEASG00005037999	ENSEAST00005079901	FAM163A	ENSEASG00005037999
26	25757909	25763650	-	MSTRG.10354	ENSEAST00005059437			26	25682548	25684248	.	-	ENSEASG00005025671	ENSEAST00005060853	ENSEASG00005025671
26	25757909	25763650	-	MSTRG.10354	ENSEAST00005059437			26	25682549	25684248	.	-	ENSEASG00005025671	ENSEAST00005069995	ENSEASG00005025671
26	25757909	25763650	-	MSTRG.10354	ENSEAST00005059437			26	25731715	25736949	.	-	ENSEASG00005036017	ENSEAST00005075761	ENSEASG00005036017
26	25757909	25763650	-	MSTRG.10354	ENSEAST00005059437			26	25740179	25741168	.	+	ENSEASG00005038178	ENSEAST00005076565	ENSEASG00005038178
26	25757909	25763650	-	MSTRG.10354	ENSEAST00005059437			26	25741171	25742808	.	+	ENSEASG00005033761	ENSEAST00005055222	ENSEASG00005033761
26	25757909	25763650	-	MSTRG.10354	ENSEAST00005059437			26	25757909	25763650	1000	-	MSTRG.10354	ENSEAST00005039298	ENSEASG00005026835
26	25757909	25763650	-	MSTRG.10354	ENSEAST00005059437			26	25757909	25763650	1000	-	MSTRG.10354	ENSEAST00005059437	ENSEASG00005026835
26	25757909	25763650	-	MSTRG.10354	ENSEAST00005059437			26	25757930	25763650	1000	-	MSTRG.10354	ENSEAST00005082238	ENSEASG00005026835
26	25757909	25763650	-	MSTRG.10354	ENSEAST00005059437			26	25757930	25758961	1000	+	MSTRG.10355	ENSEAST00005044178	ENSEASG00005025829
26	25757909	25763650	-	MSTRG.10354	ENSEAST00005059437			26	25806178	25819605	.	-	ENSEASG00005020474	ENSEAST00005032690	ENSEASG00005020474
26	25757909	25763650	-	MSTRG.10354	ENSEAST00005059437			26	25852161	25853808	.	+	ENSEASG00005030391	ENSEAST00005071445	ENSEASG00005030391
26	25757909	25763650	-	MSTRG.10354	ENSEAST00005059437			26	25854619	25863414	.	+	ENSEASG00005030391	ENSEAST00005065575	ENSEASG00005030391
26	25757909	25763650	-	MSTRG.10354	ENSEAST00005059437			26	25854668	25858989	.	+	ENSEASG00005030391	ENSEAST00005055649	ENSEASG00005030391
26	25757909	25763650	-	MSTRG.10354	ENSEAST00005059437			26	25863470	25867544	.	-	ENSEASG00005024975	ENSEAST00005069492	ENSEASG00005024975
26	25757909	25763650	-	MSTRG.10354	ENSEAST00005059437			26	25863531	25867544	.	-	ENSEASG00005024975	ENSEAST00005072948	ENSEASG00005024975
26	25757909	25763650	-	MSTRG.10354	ENSEAST00005059437			26	25863531	25867544	.	-	ENSEASG00005024975	ENSEAST00005082148	ENSEASG00005024975
26	25757909	25763650	-	MSTRG.10354	ENSEAST00005059437			26	25863538	25867544	.	-	ENSEASG00005024975	ENSEAST00005060455	ENSEASG00005024975
26	25757909	25763650	-	MSTRG.10354	ENSEAST00005059437			26	25671238	25681398	.	+	ENSEASG00005020480	ENSEAST00005032704	ENSEASG00005020480
26	25757909	25763650	-	MSTRG.10354	ENSEAST00005059437			26	25763760	25793223	1000	+	MSTRG.10356	ENSEAST00005032692	ENSEASG00005020476
26	25757909	25763650	-	MSTRG.10354	ENSEAST00005059437			26	25763778	25793223	1000	+	MSTRG.10356	MSTRG.10356.2
26	25757909	25763650	-	MSTRG.10354	ENSEAST00005059437			26	25769403	25793223	1000	+	MSTRG.10356	ENSEAST00005081967	ENSEASG00005020476
26	25757909	25763650	-	MSTRG.10354	ENSEAST00005059437			26	25769403	25793223	1000	+	MSTRG.10356	ENSEAST00005070611	ENSEASG00005020476
26	25757909	25763650	-	MSTRG.10354	ENSEAST00005059437			26	25703884	25731121	.	+	ENSEASG00005036941	ENSEAST00005070558	ENSEASG00005036941
26	25757909	25763650	-	MSTRG.10354	ENSEAST00005059437			26	25734152	25739469	.	-	ENSEASG00005036017	ENSEAST00005056234	ENSEASG00005036017
26	25757909	25763650	-	MSTRG.10354	ENSEAST00005059437			26	25834185	25849397	.	+	ENSEASG00005020473	ENSEAST00005032687	ENSEASG00005020473
26	25757909	25763650	-	MSTRG.10354	ENSEAST00005059437			26	25852129	25863414	.	+	ENSEASG00005030391	ENSEAST00005072091	ENSEASG00005030391
26	25757909	25763650	-	MSTRG.10354	ENSEAST00005059437			26	25852161	25855360	.	+	ENSEASG00005030391	ENSEAST00005045582	ENSEASG00005030391
26	25757909	25763650	-	MSTRG.10354	ENSEAST00005059437			26	25852161	25858989	.	+	ENSEASG00005030391	ENSEAST00005038910	ENSEASG00005030391
26	25757909	25763650	-	MSTRG.10354	ENSEAST00005059437			26	25852161	25863414	.	+	ENSEASG00005030391	ENSEAST00005070579	ENSEASG00005030391
26	25757909	25763650	-	MSTRG.10354	ENSEAST00005059437			26	25852578	25858989	.	+	ENSEASG00005030391	ENSEAST00005059778	ENSEASG00005030391
26	25757909	25763650	-	MSTRG.10354	ENSEAST00005059437			26	25852602	25863414	.	+	ENSEASG00005030391	ENSEAST00005068909	ENSEASG00005030391
26	28322064	28326210	-	MSTRG.10434	ENSEAST00005044265			26	28322064	28326210	1000	-	MSTRG.10434	ENSEAST00005044265	ENSEASG00005031910
26	28322064	28326210	-	MSTRG.10434	ENSEAST00005044265			26	28331876	28335158	1000	+	MSTRG.10435	MSTRG.10435.1
26	28322064	28326210	-	MSTRG.10434	ENSEAST00005044265			26	28331888	28335158	1000	+	MSTRG.10435	ENSEAST00005055477	ENSEASG00005023621
26	28322064	28326210	-	MSTRG.10434	ENSEAST00005044265			26	28366905	28376177	1000	+	MSTRG.10437	ENSEAST00005032366	ZNF8	ENSEASG00005020241
26	28322064	28326210	-	MSTRG.10434	ENSEAST00005044265			26	28367050	28373117	1000	+	MSTRG.10437	ENSEAST00005079926	ZNF8	ENSEASG00005020241
26	28322064	28326210	-	MSTRG.10434	ENSEAST00005044265			26	28367112	28373357	1000	+	MSTRG.10437	ENSEAST00005065975	ZNF8	ENSEASG00005020241
26	28322064	28326210	-	MSTRG.10434	ENSEAST00005044265			26	28385615	28391818	1000	+	MSTRG.10438	MSTRG.10438.1
26	28322064	28326210	-	MSTRG.10434	ENSEAST00005044265			26	28386624	28391818	1000	+	MSTRG.10438	ENSEAST00005046763	ENSEASG00005020234
26	28322064	28326210	-	MSTRG.10434	ENSEAST00005044265			26	28387087	28391818	1000	+	MSTRG.10438	ENSEAST00005032362	ENSEASG00005020234
26	28322064	28326210	-	MSTRG.10434	ENSEAST00005044265			26	28387305	28391818	1000	+	MSTRG.10438	ENSEAST00005032358	ENSEASG00005020234
26	28322064	28326210	-	MSTRG.10434	ENSEAST00005044265			26	28387368	28391818	1000	+	MSTRG.10438	ENSEAST00005032354	ENSEASG00005020234
26	28322064	28326210	-	MSTRG.10434	ENSEAST00005044265			26	28388991	28391818	1000	+	MSTRG.10438	ENSEAST00005032357	ENSEASG00005020234
26	28322064	28326210	-	MSTRG.10434	ENSEAST00005044265			26	28416331	28420946	1000	-	MSTRG.10440	ENSEAST00005032334	A1BG	ENSEASG00005020222
26	28322064	28326210	-	MSTRG.10434	ENSEAST00005044265			26	28244625	28259958	1000	-	MSTRG.10432	ENSEAST00005048026	ZNF329	ENSEASG00005020247
26	28322064	28326210	-	MSTRG.10434	ENSEAST00005044265			26	28244625	28264838	1000	-	MSTRG.10432	ENSEAST00005052952	ZNF329	ENSEASG00005020247
26	28322064	28326210	-	MSTRG.10434	ENSEAST00005044265			26	28244793	28259958	1000	-	MSTRG.10432	ENSEAST00005080950	ZNF329	ENSEASG00005020247
26	28322064	28326210	-	MSTRG.10434	ENSEAST00005044265			26	28244810	28264838	1000	-	MSTRG.10432	ENSEAST00005081579	ZNF329	ENSEASG00005020247
26	28322064	28326210	-	MSTRG.10434	ENSEAST00005044265			26	28244897	28250202	1000	-	MSTRG.10432	ENSEAST00005032374	ZNF329	ENSEASG00005020247
26	28322064	28326210	-	MSTRG.10434	ENSEAST00005044265			26	28283752	28309470	1000	+	MSTRG.10433	MSTRG.10433.1
26	28322064	28326210	-	MSTRG.10434	ENSEAST00005044265			26	28283921	28309470	1000	+	MSTRG.10433	ENSEAST00005045215	ZNF274	ENSEASG00005037856
26	28322064	28326210	-	MSTRG.10434	ENSEAST00005044265			26	28203087	28237955	.	+	ENSEASG00005032127	ENSEAST00005045619	ENSEASG00005032127
26	28322064	28326210	-	MSTRG.10434	ENSEAST00005044265			26	28321745	28331851	1000	-	MSTRG.10434	ENSEAST00005055815	ENSEASG00005031910
26	28322064	28326210	-	MSTRG.10434	ENSEAST00005044265			26	28321828	28331851	1000	-	MSTRG.10434	ENSEAST00005080681	ENSEASG00005031910
26	28322064	28326210	-	MSTRG.10434	ENSEAST00005044265			26	28321982	28331851	1000	-	MSTRG.10434	ENSEAST00005045434	ENSEASG00005031910
26	28322064	28326210	-	MSTRG.10434	ENSEAST00005044265			26	28322051	28331851	1000	-	MSTRG.10434	ENSEAST00005065905	ENSEASG00005031910
26	28322064	28326210	-	MSTRG.10434	ENSEAST00005044265			26	28341052	28351943	1000	+	MSTRG.10436	ENSEAST00005064298	ZNF544	ENSEASG00005029195
26	28322064	28326210	-	MSTRG.10434	ENSEAST00005044265			26	28341994	28351943	1000	+	MSTRG.10436	ENSEAST00005066463	ZNF544	ENSEASG00005029195
26	28322064	28326210	-	MSTRG.10434	ENSEAST00005044265			26	28344060	28351943	1000	+	MSTRG.10436	ENSEAST00005052707	ZNF544	ENSEASG00005029195
26	28322064	28326210	-	MSTRG.10434	ENSEAST00005044265			26	28366905	28381059	1000	+	MSTRG.10437	MSTRG.10437.1
26	28322064	28326210	-	MSTRG.10434	ENSEAST00005044265			26	28404693	28411231	.	+	ENSEASG00005020226	ENSEAST00005032336	ZSCAN22	ENSEASG00005020226
27	6049406	6051509	-	MSTRG.10469	ENSEAST00005069204			27	6049344	6057924	1000	-	MSTRG.10469	ENSEAST00005061837	ENSEASG00005028139
27	6049406	6051509	-	MSTRG.10469	ENSEAST00005069204			27	6049406	6051509	1000	-	MSTRG.10469	ENSEAST00005069204	ENSEASG00005028139
27	6049406	6051509	-	MSTRG.10469	ENSEAST00005069204			27	6049550	6050583	1000	-	MSTRG.10469	ENSEAST00005050237	ENSEASG00005028139
27	6049406	6051509	-	MSTRG.10469	ENSEAST00005069204			27	6067025	6068785	1000	-	MSTRG.10471	ENSEAST00005053601	ENSEASG00005037926
27	6049406	6051509	-	MSTRG.10469	ENSEAST00005069204			27	6067025	6068785	1000	-	MSTRG.10471	ENSEAST00005071368	ENSEASG00005037926
27	6049406	6051509	-	MSTRG.10469	ENSEAST00005069204			27	6067025	6070969	1000	-	MSTRG.10471	ENSEAST00005060619	ENSEASG00005037926
27	6049406	6051509	-	MSTRG.10469	ENSEAST00005069204			27	6086185	6089277	1000	-	MSTRG.10472	ENSEAST00005051180	ENSEASG00005009574
27	6049406	6051509	-	MSTRG.10469	ENSEAST00005069204			27	6102074	6104227	1000	-	MSTRG.10472	ENSEAST00005052327	ENSEASG00005009574
27	6049406	6051509	-	MSTRG.10469	ENSEAST00005069204			27	5916935	5973339	1000	+	MSTRG.10467	ENSEAST00005014874	AGPAT5	ENSEASG00005009569
27	6049406	6051509	-	MSTRG.10469	ENSEAST00005069204			27	5916935	5973339	1000	+	MSTRG.10467	ENSEAST00005014875	AGPAT5	ENSEASG00005009569
27	6049406	6051509	-	MSTRG.10469	ENSEAST00005069204			27	6049406	6087787	1000	+	MSTRG.10470	ENSEAST00005069472	ENSEASG00005033141
27	6049406	6051509	-	MSTRG.10469	ENSEAST00005069204			27	6049406	6068785	1000	+	MSTRG.10470	ENSEAST00005058351	ENSEASG00005033141
27	6049406	6051509	-	MSTRG.10469	ENSEAST00005069204			27	6049406	6087787	1000	+	MSTRG.10470	ENSEAST00005050306	ENSEASG00005033141
27	6049406	6051509	-	MSTRG.10469	ENSEAST00005069204			27	6086185	6100873	1000	-	MSTRG.10472	ENSEAST00005053705	ENSEASG00005009574
27	6049406	6051509	-	MSTRG.10469	ENSEAST00005069204			27	6086185	6104227	1000	-	MSTRG.10472	ENSEAST00005014880	ENSEASG00005009574
27	6049406	6051509	-	MSTRG.10469	ENSEAST00005069204			27	6089620	6100873	1000	-	MSTRG.10472	ENSEAST00005076065	ENSEASG00005009574
27	6049406	6051509	-	MSTRG.10469	ENSEAST00005069204			27	6016865	6042768	.	-	ENSEASG00005009571	ENSEAST00005014876	XKR5	ENSEASG00005009571
29	8679754	8737631	-	MSTRG.11217	ENSEAST00005053837			29	8736188	8737631	1000	-	MSTRG.11217	ENSEAST00005010593	ENSEASG00005006935
29	8679754	8737631	-	MSTRG.11217	ENSEAST00005053837			29	8734800	8747069	1000	+	MSTRG.11219	ENSEAST00005060786	ENSEASG00005029355
29	8679754	8737631	-	MSTRG.11217	ENSEAST00005053837			29	8738988	8744966	1000	+	MSTRG.11219	ENSEAST00005075315	ENSEASG00005029355
29	8679754	8737631	-	MSTRG.11217	ENSEAST00005053837			29	8629023	8635005	1000	+	MSTRG.11218	ENSEAST00005081500	ENSEASG00005029053
29	8679754	8737631	-	MSTRG.11217	ENSEAST00005053837			29	8657002	8737631	1000	-	MSTRG.11217	ENSEAST00005051491	ENSEASG00005031131
29	8679754	8737631	-	MSTRG.11217	ENSEAST00005053837			29	8679754	8737631	1000	-	MSTRG.11217	ENSEAST00005053837	ENSEASG00005031131
29	8679754	8737631	-	MSTRG.11217	ENSEAST00005053837			29	8683854	8713162	1000	-	MSTRG.11217	ENSEAST00005079216	ENSEASG00005031131
29	8679754	8737631	-	MSTRG.11217	ENSEAST00005053837			29	8624525	8713162	1000	-	MSTRG.11217	ENSEAST00005040306	ENSEASG00005031131
29	8679754	8737631	-	MSTRG.11217	ENSEAST00005053837			29	8639855	8671356	1000	-	MSTRG.11217	ENSEAST00005050076	ENSEASG00005031131
29	8679754	8737631	-	MSTRG.11217	ENSEAST00005053837			29	8826519	8945892	.	+	ENSEASG00005038460	ENSEAST00005060901	ENSEASG00005038460
29	8679754	8737631	-	MSTRG.11217	ENSEAST00005053837			29	8826519	8945892	.	+	ENSEASG00005038460	ENSEAST00005074533	ENSEASG00005038460
3	32510031	32534883	-	MSTRG.11474	ENSEAST00005063518			3	32452852	32463865	1000	+	MSTRG.11473	ENSEAST00005040935	TIGD4	ENSEASG00005015855
3	32510031	32534883	-	MSTRG.11474	ENSEAST00005063518			3	32453816	32463865	1000	+	MSTRG.11473	ENSEAST00005077146	TIGD4	ENSEASG00005015855
3	32510031	32534883	-	MSTRG.11474	ENSEAST00005063518			3	32453838	32463865	1000	+	MSTRG.11473	ENSEAST00005025272	TIGD4	ENSEASG00005015855
3	32510031	32534883	-	MSTRG.11474	ENSEAST00005063518			3	32453838	32463865	1000	+	MSTRG.11473	ENSEAST00005065025	TIGD4	ENSEASG00005015855
3	32510031	32534883	-	MSTRG.11474	ENSEAST00005063518			3	32453853	32463865	1000	+	MSTRG.11473	ENSEAST00005060918	TIGD4	ENSEASG00005015855
3	32510031	32534883	-	MSTRG.11474	ENSEAST00005063518			3	32472186	32474928	1000	-	MSTRG.11474	MSTRG.11474.2
3	32510031	32534883	-	MSTRG.11474	ENSEAST00005063518			3	32510031	32534883	1000	-	MSTRG.11474	ENSEAST00005063518	ENSEASG00005032946
3	32510031	32534883	-	MSTRG.11474	ENSEAST00005063518			3	32515443	32534883	1000	-	MSTRG.11474	ENSEAST00005044728	ENSEASG00005032946
3	32510031	32534883	-	MSTRG.11474	ENSEAST00005063518			3	32515443	32534883	1000	-	MSTRG.11474	ENSEAST00005049012	ENSEASG00005032946
3	32510031	32534883	-	MSTRG.11474	ENSEAST00005063518			3	32515443	32535290	1000	-	MSTRG.11474	ENSEAST00005070303	ENSEASG00005032946
3	32510031	32534883	-	MSTRG.11474	ENSEAST00005063518			3	32545916	32586114	1000	+	MSTRG.11475	ENSEAST00005025282	TMEM154	ENSEASG00005015856
3	32510031	32534883	-	MSTRG.11474	ENSEAST00005063518			3	32332033	32453705	1000	-	MSTRG.11471	MSTRG.11471.1
3	32510031	32534883	-	MSTRG.11474	ENSEAST00005063518			3	32332711	32454124	1000	-	MSTRG.11471	ENSEAST00005025264	ARFIP1	ENSEASG00005015853
3	32510031	32534883	-	MSTRG.11474	ENSEAST00005063518			3	32332711	32470209	1000	-	MSTRG.11471	ENSEAST00005059168	ARFIP1	ENSEASG00005015853
3	32510031	32534883	-	MSTRG.11474	ENSEAST00005063518			3	32332890	32470209	1000	-	MSTRG.11471	ENSEAST00005072519	ARFIP1	ENSEASG00005015853
3	32510031	32534883	-	MSTRG.11474	ENSEAST00005063518			3	32332890	32411755	1000	-	MSTRG.11471	ENSEAST00005083850	ARFIP1	ENSEASG00005015853
3	32510031	32534883	-	MSTRG.11474	ENSEAST00005063518			3	32613372	32640289	.	+	ENSEASG00005031702	ENSEAST00005042239	ENSEASG00005031702
3	32510031	32534883	-	MSTRG.11474	ENSEAST00005063518			3	32613372	32640289	.	+	ENSEASG00005031702	ENSEAST00005067203	ENSEASG00005031702
3	32510031	32534883	-	MSTRG.11474	ENSEAST00005063518			3	32471887	32534883	1000	-	MSTRG.11474	MSTRG.11474.1
3	32515443	32534883	-	MSTRG.11474	ENSEAST00005044728			3	32452852	32463865	1000	+	MSTRG.11473	ENSEAST00005040935	TIGD4	ENSEASG00005015855
3	32515443	32534883	-	MSTRG.11474	ENSEAST00005044728			3	32453816	32463865	1000	+	MSTRG.11473	ENSEAST00005077146	TIGD4	ENSEASG00005015855
3	32515443	32534883	-	MSTRG.11474	ENSEAST00005044728			3	32453838	32463865	1000	+	MSTRG.11473	ENSEAST00005025272	TIGD4	ENSEASG00005015855
3	32515443	32534883	-	MSTRG.11474	ENSEAST00005044728			3	32453838	32463865	1000	+	MSTRG.11473	ENSEAST00005065025	TIGD4	ENSEASG00005015855
3	32515443	32534883	-	MSTRG.11474	ENSEAST00005044728			3	32453853	32463865	1000	+	MSTRG.11473	ENSEAST00005060918	TIGD4	ENSEASG00005015855
3	32515443	32534883	-	MSTRG.11474	ENSEAST00005044728			3	32472186	32474928	1000	-	MSTRG.11474	MSTRG.11474.2
3	32515443	32534883	-	MSTRG.11474	ENSEAST00005044728			3	32510031	32534883	1000	-	MSTRG.11474	ENSEAST00005063518	ENSEASG00005032946
3	32515443	32534883	-	MSTRG.11474	ENSEAST00005044728			3	32515443	32534883	1000	-	MSTRG.11474	ENSEAST00005044728	ENSEASG00005032946
3	32515443	32534883	-	MSTRG.11474	ENSEAST00005044728			3	32515443	32534883	1000	-	MSTRG.11474	ENSEAST00005049012	ENSEASG00005032946
3	32515443	32534883	-	MSTRG.11474	ENSEAST00005044728			3	32515443	32535290	1000	-	MSTRG.11474	ENSEAST00005070303	ENSEASG00005032946
3	32515443	32534883	-	MSTRG.11474	ENSEAST00005044728			3	32545916	32586114	1000	+	MSTRG.11475	ENSEAST00005025282	TMEM154	ENSEASG00005015856
3	32515443	32534883	-	MSTRG.11474	ENSEAST00005044728			3	32332033	32453705	1000	-	MSTRG.11471	MSTRG.11471.1
3	32515443	32534883	-	MSTRG.11474	ENSEAST00005044728			3	32332711	32454124	1000	-	MSTRG.11471	ENSEAST00005025264	ARFIP1	ENSEASG00005015853
3	32515443	32534883	-	MSTRG.11474	ENSEAST00005044728			3	32332711	32470209	1000	-	MSTRG.11471	ENSEAST00005059168	ARFIP1	ENSEASG00005015853
3	32515443	32534883	-	MSTRG.11474	ENSEAST00005044728			3	32332890	32470209	1000	-	MSTRG.11471	ENSEAST00005072519	ARFIP1	ENSEASG00005015853
3	32515443	32534883	-	MSTRG.11474	ENSEAST00005044728			3	32613372	32640289	.	+	ENSEASG00005031702	ENSEAST00005042239	ENSEASG00005031702
3	32515443	32534883	-	MSTRG.11474	ENSEAST00005044728			3	32613372	32640289	.	+	ENSEASG00005031702	ENSEAST00005067203	ENSEASG00005031702
3	32515443	32534883	-	MSTRG.11474	ENSEAST00005044728			3	32471887	32534883	1000	-	MSTRG.11474	MSTRG.11474.1
3	32515443	32534883	-	MSTRG.11474	ENSEAST00005049012			3	32452852	32463865	1000	+	MSTRG.11473	ENSEAST00005040935	TIGD4	ENSEASG00005015855
3	32515443	32534883	-	MSTRG.11474	ENSEAST00005049012			3	32453816	32463865	1000	+	MSTRG.11473	ENSEAST00005077146	TIGD4	ENSEASG00005015855
3	32515443	32534883	-	MSTRG.11474	ENSEAST00005049012			3	32453838	32463865	1000	+	MSTRG.11473	ENSEAST00005025272	TIGD4	ENSEASG00005015855
3	32515443	32534883	-	MSTRG.11474	ENSEAST00005049012			3	32453838	32463865	1000	+	MSTRG.11473	ENSEAST00005065025	TIGD4	ENSEASG00005015855
3	32515443	32534883	-	MSTRG.11474	ENSEAST00005049012			3	32453853	32463865	1000	+	MSTRG.11473	ENSEAST00005060918	TIGD4	ENSEASG00005015855
3	32515443	32534883	-	MSTRG.11474	ENSEAST00005049012			3	32472186	32474928	1000	-	MSTRG.11474	MSTRG.11474.2
3	32515443	32534883	-	MSTRG.11474	ENSEAST00005049012			3	32510031	32534883	1000	-	MSTRG.11474	ENSEAST00005063518	ENSEASG00005032946
3	32515443	32534883	-	MSTRG.11474	ENSEAST00005049012			3	32515443	32534883	1000	-	MSTRG.11474	ENSEAST00005044728	ENSEASG00005032946
3	32515443	32534883	-	MSTRG.11474	ENSEAST00005049012			3	32515443	32534883	1000	-	MSTRG.11474	ENSEAST00005049012	ENSEASG00005032946
3	32515443	32534883	-	MSTRG.11474	ENSEAST00005049012			3	32515443	32535290	1000	-	MSTRG.11474	ENSEAST00005070303	ENSEASG00005032946
3	32515443	32534883	-	MSTRG.11474	ENSEAST00005049012			3	32545916	32586114	1000	+	MSTRG.11475	ENSEAST00005025282	TMEM154	ENSEASG00005015856
3	32515443	32534883	-	MSTRG.11474	ENSEAST00005049012			3	32332033	32453705	1000	-	MSTRG.11471	MSTRG.11471.1
3	32515443	32534883	-	MSTRG.11474	ENSEAST00005049012			3	32332711	32454124	1000	-	MSTRG.11471	ENSEAST00005025264	ARFIP1	ENSEASG00005015853
3	32515443	32534883	-	MSTRG.11474	ENSEAST00005049012			3	32332711	32470209	1000	-	MSTRG.11471	ENSEAST00005059168	ARFIP1	ENSEASG00005015853
3	32515443	32534883	-	MSTRG.11474	ENSEAST00005049012			3	32332890	32470209	1000	-	MSTRG.11471	ENSEAST00005072519	ARFIP1	ENSEASG00005015853
3	32515443	32534883	-	MSTRG.11474	ENSEAST00005049012			3	32613372	32640289	.	+	ENSEASG00005031702	ENSEAST00005042239	ENSEASG00005031702
3	32515443	32534883	-	MSTRG.11474	ENSEAST00005049012			3	32613372	32640289	.	+	ENSEASG00005031702	ENSEAST00005067203	ENSEASG00005031702
3	32515443	32534883	-	MSTRG.11474	ENSEAST00005049012			3	32471887	32534883	1000	-	MSTRG.11474	MSTRG.11474.1
3	32515443	32535290	-	MSTRG.11474	ENSEAST00005070303			3	32452852	32463865	1000	+	MSTRG.11473	ENSEAST00005040935	TIGD4	ENSEASG00005015855
3	32515443	32535290	-	MSTRG.11474	ENSEAST00005070303			3	32453816	32463865	1000	+	MSTRG.11473	ENSEAST00005077146	TIGD4	ENSEASG00005015855
3	32515443	32535290	-	MSTRG.11474	ENSEAST00005070303			3	32453838	32463865	1000	+	MSTRG.11473	ENSEAST00005025272	TIGD4	ENSEASG00005015855
3	32515443	32535290	-	MSTRG.11474	ENSEAST00005070303			3	32453838	32463865	1000	+	MSTRG.11473	ENSEAST00005065025	TIGD4	ENSEASG00005015855
3	32515443	32535290	-	MSTRG.11474	ENSEAST00005070303			3	32453853	32463865	1000	+	MSTRG.11473	ENSEAST00005060918	TIGD4	ENSEASG00005015855
3	32515443	32535290	-	MSTRG.11474	ENSEAST00005070303			3	32472186	32474928	1000	-	MSTRG.11474	MSTRG.11474.2
3	32515443	32535290	-	MSTRG.11474	ENSEAST00005070303			3	32510031	32534883	1000	-	MSTRG.11474	ENSEAST00005063518	ENSEASG00005032946
3	32515443	32535290	-	MSTRG.11474	ENSEAST00005070303			3	32515443	32534883	1000	-	MSTRG.11474	ENSEAST00005044728	ENSEASG00005032946
3	32515443	32535290	-	MSTRG.11474	ENSEAST00005070303			3	32515443	32534883	1000	-	MSTRG.11474	ENSEAST00005049012	ENSEASG00005032946
3	32515443	32535290	-	MSTRG.11474	ENSEAST00005070303			3	32515443	32535290	1000	-	MSTRG.11474	ENSEAST00005070303	ENSEASG00005032946
3	32515443	32535290	-	MSTRG.11474	ENSEAST00005070303			3	32545916	32586114	1000	+	MSTRG.11475	ENSEAST00005025282	TMEM154	ENSEASG00005015856
3	32515443	32535290	-	MSTRG.11474	ENSEAST00005070303			3	32332033	32453705	1000	-	MSTRG.11471	MSTRG.11471.1
3	32515443	32535290	-	MSTRG.11474	ENSEAST00005070303			3	32332711	32454124	1000	-	MSTRG.11471	ENSEAST00005025264	ARFIP1	ENSEASG00005015853
3	32515443	32535290	-	MSTRG.11474	ENSEAST00005070303			3	32332711	32470209	1000	-	MSTRG.11471	ENSEAST00005059168	ARFIP1	ENSEASG00005015853
3	32515443	32535290	-	MSTRG.11474	ENSEAST00005070303			3	32332890	32470209	1000	-	MSTRG.11471	ENSEAST00005072519	ARFIP1	ENSEASG00005015853
3	32515443	32535290	-	MSTRG.11474	ENSEAST00005070303			3	32613372	32640289	.	+	ENSEASG00005031702	ENSEAST00005042239	ENSEASG00005031702
3	32515443	32535290	-	MSTRG.11474	ENSEAST00005070303			3	32613372	32640289	.	+	ENSEASG00005031702	ENSEAST00005067203	ENSEASG00005031702
3	32515443	32535290	-	MSTRG.11474	ENSEAST00005070303			3	32471887	32534883	1000	-	MSTRG.11474	MSTRG.11474.1
3	65587911	65591225	+	MSTRG.11590	ENSEAST00005059319			3	65540462	65541716	.	-	ENSEASG00005028833	ENSEAST00005059719	ENSEASG00005028833
3	65587911	65591225	+	MSTRG.11590	ENSEAST00005059319			3	65587911	65591225	1000	+	MSTRG.11590	ENSEAST00005059319	ENSEASG00005034107
3	65587911	65591225	+	MSTRG.11590	ENSEAST00005059319			3	65466875	65501577	1000	-	MSTRG.11587	MSTRG.11587.3
3	65587911	65591225	+	MSTRG.11590	ENSEAST00005059319			3	65467487	65501577	1000	-	MSTRG.11587	ENSEAST00005076476	AP1AR	ENSEASG00005032830
3	65587911	65591225	+	MSTRG.11590	ENSEAST00005059319			3	65467487	65496518	1000	-	MSTRG.11587	ENSEAST00005081161	AP1AR	ENSEASG00005032830
3	65587911	65591225	+	MSTRG.11590	ENSEAST00005059319			3	65467487	65500825	1000	-	MSTRG.11587	ENSEAST00005008332	AP1AR	ENSEASG00005032830
3	65587911	65591225	+	MSTRG.11590	ENSEAST00005059319			3	65467487	65501577	1000	-	MSTRG.11587	ENSEAST00005040332	AP1AR	ENSEASG00005032830
3	65587911	65591225	+	MSTRG.11590	ENSEAST00005059319			3	65501667	65508755	1000	+	MSTRG.11588	ENSEAST00005064972	ENSEASG00005030596
3	65587911	65591225	+	MSTRG.11590	ENSEAST00005059319			3	65501708	65508755	1000	+	MSTRG.11588	MSTRG.11588.2
3	65587911	65591225	+	MSTRG.11590	ENSEAST00005059319			3	65501717	65508755	1000	+	MSTRG.11588	MSTRG.11588.3
3	65587911	65591225	+	MSTRG.11590	ENSEAST00005059319			3	65501739	65508755	1000	+	MSTRG.11588	ENSEAST00005071738	ENSEASG00005030596
3	65587911	65591225	+	MSTRG.11590	ENSEAST00005059319			3	65546489	65587823	1000	-	MSTRG.11589	MSTRG.11589.1
3	65587911	65591225	+	MSTRG.11590	ENSEAST00005059319			3	65550356	65587823	1000	-	MSTRG.11589	ENSEAST00005066552	ENSEASG00005025146
3	65587911	65591225	+	MSTRG.11590	ENSEAST00005059319			3	65587881	65613745	1000	+	MSTRG.11590	ENSEAST00005076291	ENSEASG00005034107
3	65587911	65591225	+	MSTRG.11590	ENSEAST00005059319			3	65587841	65702032	1000	+	MSTRG.11590	ENSEAST00005082746	ENSEASG00005034107
3	65587911	65591225	+	MSTRG.11590	ENSEAST00005059319			3	65587893	65868799	1000	+	MSTRG.11590	ENSEAST00005045635	ENSEASG00005034107
5	25872256	25880384	-	MSTRG.13145	ENSEAST00005074632			5	25772281	25780380	1000	+	MSTRG.13140	MSTRG.13140.1
5	25872256	25880384	-	MSTRG.13145	ENSEAST00005074632			5	25772452	25777236	1000	+	MSTRG.13140	ENSEAST00005070962	ENSEASG00005028960
5	25872256	25880384	-	MSTRG.13145	ENSEAST00005074632			5	25772581	25785862	1000	+	MSTRG.13140	MSTRG.13140.3
5	25872256	25880384	-	MSTRG.13145	ENSEAST00005074632			5	25773433	25777236	1000	+	MSTRG.13140	ENSEAST00005050102	ENSEASG00005028960
5	25872256	25880384	-	MSTRG.13145	ENSEAST00005074632			5	25773697	25775940	1000	+	MSTRG.13140	ENSEAST00005056612	ENSEASG00005028960
5	25872256	25880384	-	MSTRG.13145	ENSEAST00005074632			5	25776728	25779915	1000	+	MSTRG.13140	ENSEAST00005058555	IQCC	ENSEASG00005010949
5	25872256	25880384	-	MSTRG.13145	ENSEAST00005074632			5	25776728	25779915	1000	+	MSTRG.13140	ENSEAST00005017099	IQCC	ENSEASG00005010949
5	25872256	25880384	-	MSTRG.13145	ENSEAST00005074632			5	25779916	25785862	1000	+	MSTRG.13140	ENSEAST00005017101	DCDC2B	ENSEASG00005010951
5	25872256	25880384	-	MSTRG.13145	ENSEAST00005074632			5	25790893	25798547	1000	+	MSTRG.13142	ENSEAST00005041756	EIF3I	ENSEASG00005010956
5	25872256	25880384	-	MSTRG.13145	ENSEAST00005074632			5	25790893	25797637	1000	+	MSTRG.13142	ENSEAST00005063072	EIF3I	ENSEASG00005010956
5	25872256	25880384	-	MSTRG.13145	ENSEAST00005074632			5	25790893	25798547	1000	+	MSTRG.13142	ENSEAST00005060656	EIF3I	ENSEASG00005010956
5	25872256	25880384	-	MSTRG.13145	ENSEAST00005074632			5	25790893	25800242	1000	+	MSTRG.13142	ENSEAST00005076141	EIF3I	ENSEASG00005010956
5	25872256	25880384	-	MSTRG.13145	ENSEAST00005074632			5	25790893	25798547	1000	+	MSTRG.13142	ENSEAST00005065664	EIF3I	ENSEASG00005010956
5	25872256	25880384	-	MSTRG.13145	ENSEAST00005074632			5	25790915	25798547	1000	+	MSTRG.13142	MSTRG.13142.6
5	25872256	25880384	-	MSTRG.13145	ENSEAST00005074632			5	25790915	25795558	1000	+	MSTRG.13142	ENSEAST00005075578	EIF3I	ENSEASG00005010956
5	25872256	25880384	-	MSTRG.13145	ENSEAST00005074632			5	25790921	25798547	1000	+	MSTRG.13142	ENSEAST00005070471	EIF3I	ENSEASG00005010956
5	25872256	25880384	-	MSTRG.13145	ENSEAST00005074632			5	25790977	25798547	1000	+	MSTRG.13142	ENSEAST00005017150	EIF3I	ENSEASG00005010956
5	25872256	25880384	-	MSTRG.13145	ENSEAST00005074632			5	25791480	25798547	1000	+	MSTRG.13142	ENSEAST00005078907	EIF3I	ENSEASG00005010956
5	25872256	25880384	-	MSTRG.13145	ENSEAST00005074632			5	25797173	25804344	1000	-	MSTRG.13143	ENSEAST00005062835	ENSEASG00005010975
5	25872256	25880384	-	MSTRG.13145	ENSEAST00005074632			5	25797523	25804727	1000	-	MSTRG.13143	ENSEAST00005017153	ENSEASG00005010975
5	25872256	25880384	-	MSTRG.13145	ENSEAST00005074632			5	25806444	25808260	.	+	ENSEASG00005036827	ENSEAST00005049549	FAM167B	ENSEASG00005036827
5	25872256	25880384	-	MSTRG.13145	ENSEAST00005074632			5	25823760	25831304	1000	+	MSTRG.13139	ENSEAST00005018349	LCK	ENSEASG00005010997
5	25872256	25880384	-	MSTRG.13145	ENSEAST00005074632			5	25865498	25867118	1000	-	MSTRG.13149	ENSEAST00005072277	MARCKSL1	ENSEASG00005011740
5	25872256	25880384	-	MSTRG.13145	ENSEAST00005074632			5	25865502	25867372	1000	-	MSTRG.13149	ENSEAST00005045704	MARCKSL1	ENSEASG00005011740
5	25872256	25880384	-	MSTRG.13145	ENSEAST00005074632			5	25866266	25867870	1000	-	MSTRG.13149	ENSEAST00005018395	MARCKSL1	ENSEASG00005011740
5	25872256	25880384	-	MSTRG.13145	ENSEAST00005074632			5	25872256	25880384	1000	-	MSTRG.13145	ENSEAST00005074632	ENSEASG00005036872
5	25872256	25880384	-	MSTRG.13145	ENSEAST00005074632			5	25874477	25880384	1000	-	MSTRG.13145	ENSEAST00005042724	ENSEASG00005036872
5	25872256	25880384	-	MSTRG.13145	ENSEAST00005074632			5	25876308	25881707	1000	-	MSTRG.13145	ENSEAST00005054991	ENSEASG00005036872
5	25872256	25880384	-	MSTRG.13145	ENSEAST00005074632			5	25876308	25881428	1000	-	MSTRG.13145	ENSEAST00005064177	ENSEASG00005036872
5	25872256	25880384	-	MSTRG.13145	ENSEAST00005074632			5	25876411	25882370	1000	-	MSTRG.13145	ENSEAST00005053962	ENSEASG00005036872
5	25872256	25880384	-	MSTRG.13145	ENSEAST00005074632			5	25876489	25880384	1000	-	MSTRG.13145	ENSEAST00005055244	ENSEASG00005036872
5	25872256	25880384	-	MSTRG.13145	ENSEAST00005074632			5	25876624	25882370	1000	-	MSTRG.13145	ENSEAST00005076921	ENSEASG00005036872
5	25872256	25880384	-	MSTRG.13145	ENSEAST00005074632			5	25876858	25879372	1000	-	MSTRG.13145	ENSEAST00005068799	ENSEASG00005036872
5	25872256	25880384	-	MSTRG.13145	ENSEAST00005074632			5	25876858	25879836	1000	-	MSTRG.13145	ENSEAST00005061830	ENSEASG00005036872
5	25872256	25880384	-	MSTRG.13145	ENSEAST00005074632			5	25876866	25879836	1000	-	MSTRG.13145	ENSEAST00005051951	ENSEASG00005036872
5	25872256	25880384	-	MSTRG.13145	ENSEAST00005074632			5	25882089	25886216	1000	+	MSTRG.13146	ENSEAST00005058766	ENSEASG00005028929
5	25872256	25880384	-	MSTRG.13145	ENSEAST00005074632			5	25882596	25883551	1000	-	MSTRG.13147	ENSEAST00005050263	ENSEASG00005031283
5	25872256	25880384	-	MSTRG.13145	ENSEAST00005074632			5	25882631	25886269	1000	-	MSTRG.13147	ENSEAST00005070777	ENSEASG00005031283
5	25872256	25880384	-	MSTRG.13145	ENSEAST00005074632			5	25889813	25892531	1000	+	MSTRG.13150	ENSEAST00005059109	TSSK3	ENSEASG00005031791
5	25872256	25880384	-	MSTRG.13145	ENSEAST00005074632			5	25888464	25889609	.	-	ENSEASG00005028991	ENSEAST00005081115	FAM229A	ENSEASG00005028991
5	25872256	25880384	-	MSTRG.13145	ENSEAST00005074632			5	25969030	25980536	1000	-	MSTRG.13155	ENSEAST00005081727	ENSEASG00005027481
5	25872256	25880384	-	MSTRG.13145	ENSEAST00005074632			5	25969030	25980536	1000	-	MSTRG.13155	ENSEAST00005075080	ENSEASG00005027481
5	25872256	25880384	-	MSTRG.13145	ENSEAST00005074632			5	25976384	25981086	1000	-	MSTRG.13155	ENSEAST00005050029	ENSEASG00005027481
5	25872256	25880384	-	MSTRG.13145	ENSEAST00005074632			5	25776232	25791056	1000	-	MSTRG.13141	ENSEAST00005075224	ENSEASG00005023676
5	25872256	25880384	-	MSTRG.13145	ENSEAST00005074632			5	25784978	25791056	1000	-	MSTRG.13141	ENSEAST00005065744	ENSEASG00005023676
5	25872256	25880384	-	MSTRG.13145	ENSEAST00005074632			5	25785186	25791056	1000	-	MSTRG.13141	MSTRG.13141.3
5	25872256	25880384	-	MSTRG.13145	ENSEAST00005074632			5	25869198	25875774	1000	+	MSTRG.13144	ENSEAST00005048674	ENSEASG00005034596
5	25872256	25880384	-	MSTRG.13145	ENSEAST00005074632			5	25834277	25865706	1000	+	MSTRG.13148	ENSEAST00005042698	HDAC1	ENSEASG00005011737
5	25872256	25880384	-	MSTRG.13145	ENSEAST00005074632			5	25834289	25865706	1000	+	MSTRG.13148	ENSEAST00005018393	HDAC1	ENSEASG00005011737
5	25872256	25880384	-	MSTRG.13145	ENSEAST00005074632			5	25891401	25914452	1000	-	MSTRG.13151	ENSEAST00005082912	BSDC1	ENSEASG00005011746
5	25872256	25880384	-	MSTRG.13145	ENSEAST00005074632			5	25891477	25914452	1000	-	MSTRG.13151	MSTRG.13151.2
5	25872256	25880384	-	MSTRG.13145	ENSEAST00005074632			5	25891663	25914452	1000	-	MSTRG.13151	MSTRG.13151.3
5	25872256	25880384	-	MSTRG.13145	ENSEAST00005074632			5	25892659	25915959	1000	-	MSTRG.13151	ENSEAST00005066840	BSDC1	ENSEASG00005011746
5	25872256	25880384	-	MSTRG.13145	ENSEAST00005074632			5	25892659	25914452	1000	-	MSTRG.13151	ENSEAST00005018402	BSDC1	ENSEASG00005011746
5	25872256	25880384	-	MSTRG.13145	ENSEAST00005074632			5	25892659	25914452	1000	-	MSTRG.13151	ENSEAST00005068888	BSDC1	ENSEASG00005011746
5	25872256	25880384	-	MSTRG.13145	ENSEAST00005074632			5	25892659	25914452	1000	-	MSTRG.13151	ENSEAST00005018401	BSDC1	ENSEASG00005011746
5	25872256	25880384	-	MSTRG.13145	ENSEAST00005074632			5	25892659	25914452	1000	-	MSTRG.13151	ENSEAST00005018403	BSDC1	ENSEASG00005011746
5	25872256	25880384	-	MSTRG.13145	ENSEAST00005074632			5	25969030	25995031	1000	-	MSTRG.13155	ENSEAST00005079147	ENSEASG00005027481
5	25872256	25880384	-	MSTRG.13145	ENSEAST00005074632			5	25969030	25995031	1000	-	MSTRG.13155	ENSEAST00005040841	ENSEASG00005027481
5	25872256	25880384	-	MSTRG.13145	ENSEAST00005074632			5	25969034	25995031	1000	-	MSTRG.13155	ENSEAST00005074903	ENSEASG00005027481
5	25872256	25880384	-	MSTRG.13145	ENSEAST00005074632			5	25969034	25991526	1000	-	MSTRG.13155	ENSEAST00005042889	ENSEASG00005027481
5	25872256	25880384	-	MSTRG.13145	ENSEAST00005074632			5	25976727	25995031	1000	-	MSTRG.13155	ENSEAST00005050956	ENSEASG00005027481
5	25872256	25880384	-	MSTRG.13145	ENSEAST00005074632			5	25809931	25831304	1000	+	MSTRG.13139	ENSEAST00005018332	LCK	ENSEASG00005010997
5	25872256	25880384	-	MSTRG.13145	ENSEAST00005074632			5	25810388	25831304	1000	+	MSTRG.13139	MSTRG.13139.2
5	25872256	25880384	-	MSTRG.13145	ENSEAST00005074632			5	25810388	25829020	1000	+	MSTRG.13139	ENSEAST00005018363	LCK	ENSEASG00005010997
5	25872256	25880384	-	MSTRG.13145	ENSEAST00005074632			5	25939821	25958303	.	+	ENSEASG00005011748	ENSEAST00005018407	ZBTB8B	ENSEASG00005011748
5	25876858	25879836	-	MSTRG.13145	ENSEAST00005061830			5	25772281	25780380	1000	+	MSTRG.13140	MSTRG.13140.1
5	25876858	25879836	-	MSTRG.13145	ENSEAST00005061830			5	25772452	25777236	1000	+	MSTRG.13140	ENSEAST00005070962	ENSEASG00005028960
5	25876858	25879836	-	MSTRG.13145	ENSEAST00005061830			5	25772581	25785862	1000	+	MSTRG.13140	MSTRG.13140.3
5	25876858	25879836	-	MSTRG.13145	ENSEAST00005061830			5	25773433	25777236	1000	+	MSTRG.13140	ENSEAST00005050102	ENSEASG00005028960
5	25876858	25879836	-	MSTRG.13145	ENSEAST00005061830			5	25776728	25779915	1000	+	MSTRG.13140	ENSEAST00005058555	IQCC	ENSEASG00005010949
5	25876858	25879836	-	MSTRG.13145	ENSEAST00005061830			5	25776728	25779915	1000	+	MSTRG.13140	ENSEAST00005017099	IQCC	ENSEASG00005010949
5	25876858	25879836	-	MSTRG.13145	ENSEAST00005061830			5	25779916	25785862	1000	+	MSTRG.13140	ENSEAST00005017101	DCDC2B	ENSEASG00005010951
5	25876858	25879836	-	MSTRG.13145	ENSEAST00005061830			5	25790893	25798547	1000	+	MSTRG.13142	ENSEAST00005041756	EIF3I	ENSEASG00005010956
5	25876858	25879836	-	MSTRG.13145	ENSEAST00005061830			5	25790893	25797637	1000	+	MSTRG.13142	ENSEAST00005063072	EIF3I	ENSEASG00005010956
5	25876858	25879836	-	MSTRG.13145	ENSEAST00005061830			5	25790893	25798547	1000	+	MSTRG.13142	ENSEAST00005060656	EIF3I	ENSEASG00005010956
5	25876858	25879836	-	MSTRG.13145	ENSEAST00005061830			5	25790893	25800242	1000	+	MSTRG.13142	ENSEAST00005076141	EIF3I	ENSEASG00005010956
5	25876858	25879836	-	MSTRG.13145	ENSEAST00005061830			5	25790893	25798547	1000	+	MSTRG.13142	ENSEAST00005065664	EIF3I	ENSEASG00005010956
5	25876858	25879836	-	MSTRG.13145	ENSEAST00005061830			5	25790915	25798547	1000	+	MSTRG.13142	MSTRG.13142.6
5	25876858	25879836	-	MSTRG.13145	ENSEAST00005061830			5	25790915	25795558	1000	+	MSTRG.13142	ENSEAST00005075578	EIF3I	ENSEASG00005010956
5	25876858	25879836	-	MSTRG.13145	ENSEAST00005061830			5	25790921	25798547	1000	+	MSTRG.13142	ENSEAST00005070471	EIF3I	ENSEASG00005010956
5	25876858	25879836	-	MSTRG.13145	ENSEAST00005061830			5	25790977	25798547	1000	+	MSTRG.13142	ENSEAST00005017150	EIF3I	ENSEASG00005010956
5	25876858	25879836	-	MSTRG.13145	ENSEAST00005061830			5	25791480	25798547	1000	+	MSTRG.13142	ENSEAST00005078907	EIF3I	ENSEASG00005010956
5	25876858	25879836	-	MSTRG.13145	ENSEAST00005061830			5	25797173	25804344	1000	-	MSTRG.13143	ENSEAST00005062835	ENSEASG00005010975
5	25876858	25879836	-	MSTRG.13145	ENSEAST00005061830			5	25797523	25804727	1000	-	MSTRG.13143	ENSEAST00005017153	ENSEASG00005010975
5	25876858	25879836	-	MSTRG.13145	ENSEAST00005061830			5	25806444	25808260	.	+	ENSEASG00005036827	ENSEAST00005049549	FAM167B	ENSEASG00005036827
5	25876858	25879836	-	MSTRG.13145	ENSEAST00005061830			5	25823760	25831304	1000	+	MSTRG.13139	ENSEAST00005018349	LCK	ENSEASG00005010997
5	25876858	25879836	-	MSTRG.13145	ENSEAST00005061830			5	25865498	25867118	1000	-	MSTRG.13149	ENSEAST00005072277	MARCKSL1	ENSEASG00005011740
5	25876858	25879836	-	MSTRG.13145	ENSEAST00005061830			5	25865502	25867372	1000	-	MSTRG.13149	ENSEAST00005045704	MARCKSL1	ENSEASG00005011740
5	25876858	25879836	-	MSTRG.13145	ENSEAST00005061830			5	25866266	25867870	1000	-	MSTRG.13149	ENSEAST00005018395	MARCKSL1	ENSEASG00005011740
5	25876858	25879836	-	MSTRG.13145	ENSEAST00005061830			5	25872256	25880384	1000	-	MSTRG.13145	ENSEAST00005074632	ENSEASG00005036872
5	25876858	25879836	-	MSTRG.13145	ENSEAST00005061830			5	25874477	25880384	1000	-	MSTRG.13145	ENSEAST00005042724	ENSEASG00005036872
5	25876858	25879836	-	MSTRG.13145	ENSEAST00005061830			5	25876308	25881707	1000	-	MSTRG.13145	ENSEAST00005054991	ENSEASG00005036872
5	25876858	25879836	-	MSTRG.13145	ENSEAST00005061830			5	25876308	25881428	1000	-	MSTRG.13145	ENSEAST00005064177	ENSEASG00005036872
5	25876858	25879836	-	MSTRG.13145	ENSEAST00005061830			5	25876411	25882370	1000	-	MSTRG.13145	ENSEAST00005053962	ENSEASG00005036872
5	25876858	25879836	-	MSTRG.13145	ENSEAST00005061830			5	25876489	25880384	1000	-	MSTRG.13145	ENSEAST00005055244	ENSEASG00005036872
5	25876858	25879836	-	MSTRG.13145	ENSEAST00005061830			5	25876624	25882370	1000	-	MSTRG.13145	ENSEAST00005076921	ENSEASG00005036872
5	25876858	25879836	-	MSTRG.13145	ENSEAST00005061830			5	25876858	25879372	1000	-	MSTRG.13145	ENSEAST00005068799	ENSEASG00005036872
5	25876858	25879836	-	MSTRG.13145	ENSEAST00005061830			5	25876858	25879836	1000	-	MSTRG.13145	ENSEAST00005061830	ENSEASG00005036872
5	25876858	25879836	-	MSTRG.13145	ENSEAST00005061830			5	25876866	25879836	1000	-	MSTRG.13145	ENSEAST00005051951	ENSEASG00005036872
5	25876858	25879836	-	MSTRG.13145	ENSEAST00005061830			5	25882089	25886216	1000	+	MSTRG.13146	ENSEAST00005058766	ENSEASG00005028929
5	25876858	25879836	-	MSTRG.13145	ENSEAST00005061830			5	25882596	25883551	1000	-	MSTRG.13147	ENSEAST00005050263	ENSEASG00005031283
5	25876858	25879836	-	MSTRG.13145	ENSEAST00005061830			5	25882631	25886269	1000	-	MSTRG.13147	ENSEAST00005070777	ENSEASG00005031283
5	25876858	25879836	-	MSTRG.13145	ENSEAST00005061830			5	25889813	25892531	1000	+	MSTRG.13150	ENSEAST00005059109	TSSK3	ENSEASG00005031791
5	25876858	25879836	-	MSTRG.13145	ENSEAST00005061830			5	25888464	25889609	.	-	ENSEASG00005028991	ENSEAST00005081115	FAM229A	ENSEASG00005028991
5	25876858	25879836	-	MSTRG.13145	ENSEAST00005061830			5	25969030	25980536	1000	-	MSTRG.13155	ENSEAST00005081727	ENSEASG00005027481
5	25876858	25879836	-	MSTRG.13145	ENSEAST00005061830			5	25969030	25980536	1000	-	MSTRG.13155	ENSEAST00005075080	ENSEASG00005027481
5	25876858	25879836	-	MSTRG.13145	ENSEAST00005061830			5	25976384	25981086	1000	-	MSTRG.13155	ENSEAST00005050029	ENSEASG00005027481
5	25876858	25879836	-	MSTRG.13145	ENSEAST00005061830			5	25776232	25791056	1000	-	MSTRG.13141	ENSEAST00005075224	ENSEASG00005023676
5	25876858	25879836	-	MSTRG.13145	ENSEAST00005061830			5	25784978	25791056	1000	-	MSTRG.13141	ENSEAST00005065744	ENSEASG00005023676
5	25876858	25879836	-	MSTRG.13145	ENSEAST00005061830			5	25785186	25791056	1000	-	MSTRG.13141	MSTRG.13141.3
5	25876858	25879836	-	MSTRG.13145	ENSEAST00005061830			5	25869198	25875774	1000	+	MSTRG.13144	ENSEAST00005048674	ENSEASG00005034596
5	25876858	25879836	-	MSTRG.13145	ENSEAST00005061830			5	25834277	25865706	1000	+	MSTRG.13148	ENSEAST00005042698	HDAC1	ENSEASG00005011737
5	25876858	25879836	-	MSTRG.13145	ENSEAST00005061830			5	25834289	25865706	1000	+	MSTRG.13148	ENSEAST00005018393	HDAC1	ENSEASG00005011737
5	25876858	25879836	-	MSTRG.13145	ENSEAST00005061830			5	25891401	25914452	1000	-	MSTRG.13151	ENSEAST00005082912	BSDC1	ENSEASG00005011746
5	25876858	25879836	-	MSTRG.13145	ENSEAST00005061830			5	25891477	25914452	1000	-	MSTRG.13151	MSTRG.13151.2
5	25876858	25879836	-	MSTRG.13145	ENSEAST00005061830			5	25891663	25914452	1000	-	MSTRG.13151	MSTRG.13151.3
5	25876858	25879836	-	MSTRG.13145	ENSEAST00005061830			5	25892659	25915959	1000	-	MSTRG.13151	ENSEAST00005066840	BSDC1	ENSEASG00005011746
5	25876858	25879836	-	MSTRG.13145	ENSEAST00005061830			5	25892659	25914452	1000	-	MSTRG.13151	ENSEAST00005018402	BSDC1	ENSEASG00005011746
5	25876858	25879836	-	MSTRG.13145	ENSEAST00005061830			5	25892659	25914452	1000	-	MSTRG.13151	ENSEAST00005068888	BSDC1	ENSEASG00005011746
5	25876858	25879836	-	MSTRG.13145	ENSEAST00005061830			5	25892659	25914452	1000	-	MSTRG.13151	ENSEAST00005018401	BSDC1	ENSEASG00005011746
5	25876858	25879836	-	MSTRG.13145	ENSEAST00005061830			5	25892659	25914452	1000	-	MSTRG.13151	ENSEAST00005018403	BSDC1	ENSEASG00005011746
5	25876858	25879836	-	MSTRG.13145	ENSEAST00005061830			5	25969030	25995031	1000	-	MSTRG.13155	ENSEAST00005079147	ENSEASG00005027481
5	25876858	25879836	-	MSTRG.13145	ENSEAST00005061830			5	25969030	25995031	1000	-	MSTRG.13155	ENSEAST00005040841	ENSEASG00005027481
5	25876858	25879836	-	MSTRG.13145	ENSEAST00005061830			5	25969034	25995031	1000	-	MSTRG.13155	ENSEAST00005074903	ENSEASG00005027481
5	25876858	25879836	-	MSTRG.13145	ENSEAST00005061830			5	25969034	25991526	1000	-	MSTRG.13155	ENSEAST00005042889	ENSEASG00005027481
5	25876858	25879836	-	MSTRG.13145	ENSEAST00005061830			5	25976727	25995031	1000	-	MSTRG.13155	ENSEAST00005050956	ENSEASG00005027481
5	25876858	25879836	-	MSTRG.13145	ENSEAST00005061830			5	25809931	25831304	1000	+	MSTRG.13139	ENSEAST00005018332	LCK	ENSEASG00005010997
5	25876858	25879836	-	MSTRG.13145	ENSEAST00005061830			5	25810388	25831304	1000	+	MSTRG.13139	MSTRG.13139.2
5	25876858	25879836	-	MSTRG.13145	ENSEAST00005061830			5	25810388	25829020	1000	+	MSTRG.13139	ENSEAST00005018363	LCK	ENSEASG00005010997
5	25876858	25879836	-	MSTRG.13145	ENSEAST00005061830			5	25939821	25958303	.	+	ENSEASG00005011748	ENSEAST00005018407	ZBTB8B	ENSEASG00005011748
5	49679711	49700239	+	MSTRG.13422	ENSEAST00005052187			5	49579355	49582367	.	-	ENSEASG00005033694	ENSEAST00005038083	ENSEASG00005033694
5	49679711	49700239	+	MSTRG.13422	ENSEAST00005052187			5	49632022	49634674	1000	.	MSTRG.13418	MSTRG.13418.1
5	49679711	49700239	+	MSTRG.13422	ENSEAST00005052187			5	49653041	49658310	1000	+	MSTRG.13419	ENSEAST00005050976	ENSEASG00005037769
5	49679711	49700239	+	MSTRG.13422	ENSEAST00005052187			5	49685399	49689200	1000	+	MSTRG.13422	ENSEAST00005060798	ENSEASG00005033243
5	49679711	49700239	+	MSTRG.13422	ENSEAST00005052187			5	49679785	49685808	1000	-	MSTRG.13423	ENSEAST00005070791	ENSEASG00005032748
5	49679711	49700239	+	MSTRG.13422	ENSEAST00005052187			5	49730904	49734014	1000	-	MSTRG.13421	ENSEAST00005063222	ENSEASG00005035218
5	49679711	49700239	+	MSTRG.13422	ENSEAST00005052187			5	49758256	49766292	1000	-	MSTRG.13424	MSTRG.13424.1
5	49679711	49700239	+	MSTRG.13422	ENSEAST00005052187			5	49762116	49767449	1000	-	MSTRG.13424	MSTRG.13424.2
5	49679711	49700239	+	MSTRG.13422	ENSEAST00005052187			5	49654296	49661099	1000	-	MSTRG.13420	ENSEAST00005048960	ENSEASG00005036130
5	49679711	49700239	+	MSTRG.13422	ENSEAST00005052187			5	49576958	49581794	.	-	ENSEASG00005033694	ENSEAST00005040406	ENSEASG00005033694
5	49679711	49700239	+	MSTRG.13422	ENSEAST00005052187			5	49576958	49584761	.	-	ENSEASG00005033694	ENSEAST00005059611	ENSEASG00005033694
5	49679711	49700239	+	MSTRG.13422	ENSEAST00005052187			5	49577035	49583839	.	-	ENSEASG00005033694	ENSEAST00005043981	ENSEASG00005033694
5	49679711	49700239	+	MSTRG.13422	ENSEAST00005052187			5	49577035	49583839	.	-	ENSEASG00005033694	ENSEAST00005053497	ENSEASG00005033694
5	49679711	49700239	+	MSTRG.13422	ENSEAST00005052187			5	49716598	49734014	1000	-	MSTRG.13421	ENSEAST00005058100	ENSEASG00005035218
5	49679711	49700239	+	MSTRG.13422	ENSEAST00005052187			5	49716640	49734014	1000	-	MSTRG.13421	ENSEAST00005057073	ENSEASG00005035218
5	49679711	49700239	+	MSTRG.13422	ENSEAST00005052187			5	49679711	49700239	1000	+	MSTRG.13422	ENSEAST00005052187	ENSEASG00005033243
5	49679711	49700239	+	MSTRG.13422	ENSEAST00005052187			5	49679711	49700239	1000	+	MSTRG.13422	ENSEAST00005079077	ENSEASG00005033243
5	49679711	49700239	+	MSTRG.13422	ENSEAST00005052187			5	49681695	49700239	1000	+	MSTRG.13422	ENSEAST00005070350	ENSEASG00005033243
5	49679711	49700239	+	MSTRG.13422	ENSEAST00005052187			5	49690619	49699244	1000	+	MSTRG.13422	ENSEAST00005079798	ENSEASG00005033243
5	49679711	49700239	+	MSTRG.13422	ENSEAST00005052187			5	49652911	49676798	1000	+	MSTRG.13419	ENSEAST00005043965	ENSEASG00005037769
5	49679711	49700239	+	MSTRG.13422	ENSEAST00005052187			5	49654296	49678791	1000	+	MSTRG.13419	ENSEAST00005044822	ENSEASG00005037769
5	49679711	49700239	+	MSTRG.13422	ENSEAST00005052187			5	49665297	49676798	1000	+	MSTRG.13419	ENSEAST00005040476	ENSEASG00005037769
5	49679711	49700239	+	MSTRG.13422	ENSEAST00005052187			5	49674259	49676798	1000	+	MSTRG.13419	ENSEAST00005053478	ENSEASG00005037769
5	49679711	49700239	+	MSTRG.13422	ENSEAST00005052187			5	49663334	49734014	1000	-	MSTRG.13421	ENSEAST00005052457	ENSEASG00005035218
5	49679711	49700239	+	MSTRG.13422	ENSEAST00005052187			5	49766744	50145473	1000	+	MSTRG.13425	MSTRG.13425.1
5	49679711	49700239	+	MSTRG.13422	ENSEAST00005052187			5	49766779	49959955	1000	+	MSTRG.13425	MSTRG.13425.2
5	49679711	49700239	+	MSTRG.13422	ENSEAST00005052187			5	49766828	50145473	1000	+	MSTRG.13425	MSTRG.13425.3
5	49679711	49700239	+	MSTRG.13422	ENSEAST00005052187			5	49766828	50145473	1000	+	MSTRG.13425	MSTRG.13425.4
5	49679711	49700239	+	MSTRG.13422	ENSEAST00005052187			5	49766828	49959955	1000	+	MSTRG.13425	MSTRG.13425.5
5	49679711	49700239	+	MSTRG.13422	ENSEAST00005052187			5	49766828	50145473	1000	+	MSTRG.13425	ENSEAST00005079534	FGGY	ENSEASG00005015012
5	49679711	49700239	+	MSTRG.13422	ENSEAST00005052187			5	49766843	50138919	1000	+	MSTRG.13425	ENSEAST00005023863	FGGY	ENSEASG00005015012
5	49679711	49700239	+	MSTRG.13422	ENSEAST00005052187			5	49766849	50145473	1000	+	MSTRG.13425	ENSEAST00005071489	FGGY	ENSEASG00005015012
5	49679711	49700239	+	MSTRG.13422	ENSEAST00005052187			5	49787758	50145473	1000	+	MSTRG.13425	ENSEAST00005062011	FGGY	ENSEASG00005015012
5	49679711	49700239	+	MSTRG.13422	ENSEAST00005052187			5	49788309	50145473	1000	+	MSTRG.13425	ENSEAST00005023861	FGGY	ENSEASG00005015012
6	37371123	37377016	+	MSTRG.13982	ENSEAST00005068068			6	37356821	37357762	1000	+	MSTRG.13976	MSTRG.13976.1
6	37371123	37377016	+	MSTRG.13982	ENSEAST00005068068			6	37362829	37364377	1000	+	MSTRG.13979	ENSEAST00005046853	ENSEASG00005031054
6	37371123	37377016	+	MSTRG.13982	ENSEAST00005068068			6	37362843	37367497	1000	-	MSTRG.13980	ENSEAST00005069846	ENSEASG00005032102
6	37371123	37377016	+	MSTRG.13982	ENSEAST00005068068			6	37363079	37367497	1000	-	MSTRG.13980	ENSEAST00005044419	ENSEASG00005032102
6	37371123	37377016	+	MSTRG.13982	ENSEAST00005068068			6	37364581	37368968	1000	+	MSTRG.13981	ENSEAST00005055609	ENSEASG00005030193
6	37371123	37377016	+	MSTRG.13982	ENSEAST00005068068			6	37396343	37404205	.	-	ENSEASG00005030301	ENSEAST00005063392	ENSEASG00005030301
6	37371123	37377016	+	MSTRG.13982	ENSEAST00005068068			6	37397170	37399993	.	-	ENSEASG00005030301	ENSEAST00005050580	ENSEASG00005030301
6	37371123	37377016	+	MSTRG.13982	ENSEAST00005068068			6	37427436	37429114	1000	-	MSTRG.13983	ENSEAST00005077045	ENSEASG00005026984
6	37371123	37377016	+	MSTRG.13982	ENSEAST00005068068			6	37429379	37431693	1000	-	MSTRG.13984	ENSEAST00005045230	ZFP36L2	ENSEASG00005030189
6	37371123	37377016	+	MSTRG.13982	ENSEAST00005068068			6	37433549	37435080	1000	-	MSTRG.13985	ENSEAST00005050817	ENSEASG00005036957
6	37371123	37377016	+	MSTRG.13982	ENSEAST00005068068			6	37456874	37460479	1000	-	MSTRG.13983	ENSEAST00005081162	ENSEASG00005005027
6	37371123	37377016	+	MSTRG.13982	ENSEAST00005068068			6	37456990	37460479	1000	-	MSTRG.13983	ENSEAST00005007435	ENSEASG00005005027
6	37371123	37377016	+	MSTRG.13982	ENSEAST00005068068			6	37363141	37379227	1000	-	MSTRG.13980	ENSEAST00005058914	ENSEASG00005032102
6	37371123	37377016	+	MSTRG.13982	ENSEAST00005068068			6	37371109	37382635	1000	-	MSTRG.13980	ENSEAST00005071940	ENSEASG00005032102
6	37371123	37377016	+	MSTRG.13982	ENSEAST00005068068			6	37371123	37379227	1000	-	MSTRG.13980	MSTRG.13980.5
6	37371123	37377016	+	MSTRG.13982	ENSEAST00005068068			6	37371123	37379227	1000	-	MSTRG.13980	MSTRG.13980.6
6	37371123	37377016	+	MSTRG.13982	ENSEAST00005068068			6	37371123	37377016	1000	-	MSTRG.13980	ENSEAST00005041190	ENSEASG00005032102
6	37371123	37377016	+	MSTRG.13982	ENSEAST00005068068			6	37371123	37377016	1000	+	MSTRG.13982	ENSEAST00005068068	ENSEASG00005027519
6	37371123	37377016	+	MSTRG.13982	ENSEAST00005068068			6	37427436	37460479	1000	-	MSTRG.13983	MSTRG.13983.1
6	37371123	37377016	+	MSTRG.13982	ENSEAST00005068068			6	37384588	37393891	.	+	ENSEASG00005029608	ENSEAST00005064690	ENSEASG00005029608
6	37371123	37377016	+	MSTRG.13982	ENSEAST00005068068			6	37385150	37393891	.	+	ENSEASG00005029608	ENSEAST00005038013	ENSEASG00005029608
6	37371123	37377016	+	MSTRG.13982	ENSEAST00005068068			6	37387970	37393891	.	+	ENSEASG00005029608	ENSEAST00005074757	ENSEASG00005029608
6	37371123	37377016	+	MSTRG.13982	ENSEAST00005068068			6	37396343	37406410	.	-	ENSEASG00005030301	ENSEAST00005045259	ENSEASG00005030301
6	37371123	37377016	+	MSTRG.13982	ENSEAST00005068068			6	37396434	37406209	.	-	ENSEASG00005030301	ENSEAST00005065261	ENSEASG00005030301
6	37371123	37377016	+	MSTRG.13982	ENSEAST00005068068			6	37397170	37407443	.	-	ENSEASG00005030301	ENSEAST00005043000	ENSEASG00005030301
6	37371123	37377016	+	MSTRG.13982	ENSEAST00005068068			6	37418807	37423762	.	+	ENSEASG00005029465	ENSEAST00005076752	ENSEASG00005029465
6	37371123	37377016	+	MSTRG.13982	ENSEAST00005068068			6	37418841	37423762	.	+	ENSEASG00005029465	ENSEAST00005061110	ENSEASG00005029465
6	37371123	37377016	+	MSTRG.13982	ENSEAST00005068068			6	37462424	37768157	1000	-	MSTRG.13986	ENSEAST00005007427	THADA	ENSEASG00005005019
6	41011398	41033693	-	MSTRG.14005	MSTRG.14005.2			6	41119758	41119862	1000	-	MSTRG.14007	ENSEAST00005077016	U6	ENSEASG00005024403
6	41011398	41033693	-	MSTRG.14005	MSTRG.14005.2			6	40904297	40918686	1000	-	MSTRG.14004	ENSEAST00005040661	CALM2	ENSEASG00005032373
6	41011398	41033693	-	MSTRG.14005	MSTRG.14005.2			6	40904419	40918686	1000	-	MSTRG.14004	MSTRG.14004.2
6	41011398	41033693	-	MSTRG.14005	MSTRG.14005.2			6	40904422	40918686	1000	-	MSTRG.14004	ENSEAST00005004355	CALM2	ENSEASG00005032373
6	41011398	41033693	-	MSTRG.14005	MSTRG.14005.2			6	41081255	41093957	.	+	ENSEASG00005003002	ENSEAST00005004342	EPCAM	ENSEASG00005003002
6	41011398	41033693	-	MSTRG.14005	MSTRG.14005.2			6	41005979	41033693	1000	-	MSTRG.14005	MSTRG.14005.1
6	41011398	41033693	-	MSTRG.14005	MSTRG.14005.2			6	41011398	41033693	1000	-	MSTRG.14005	MSTRG.14005.2
6	41011398	41033693	-	MSTRG.14005	MSTRG.14005.2			6	41011398	41033693	1000	-	MSTRG.14005	MSTRG.14005.3
6	41011398	41033693	-	MSTRG.14005	MSTRG.14005.2			6	41011398	41033693	1000	-	MSTRG.14005	MSTRG.14005.4
6	41011398	41033693	-	MSTRG.14005	MSTRG.14005.2			6	41023605	41033693	1000	-	MSTRG.14005	MSTRG.14005.5
6	41011398	41033693	-	MSTRG.14005	MSTRG.14005.2			6	41103330	41178162	1000	+	MSTRG.14006	ENSEAST00005004279	MSH2	ENSEASG00005002682
6	41011398	41033693	-	MSTRG.14005	MSTRG.14005.2			6	41103330	41178162	1000	+	MSTRG.14006	ENSEAST00005004319	MSH2	ENSEASG00005002682
6	41011398	41033693	-	MSTRG.14005	MSTRG.14005.2			6	41103330	41178162	1000	+	MSTRG.14006	ENSEAST00005004298	MSH2	ENSEASG00005002682
9	50530734	50557762	+	MSTRG.16303	ENSEAST00005055801			9	50438266	50445236	1000	+	MSTRG.16300	MSTRG.16300.4
9	50530734	50557762	+	MSTRG.16303	ENSEAST00005055801			9	50465780	50473796	1000	+	MSTRG.16301	ENSEAST00005003901	CD74	ENSEASG00005002735
9	50530734	50557762	+	MSTRG.16303	ENSEAST00005055801			9	50465823	50473207	1000	+	MSTRG.16301	ENSEAST00005047974	CD74	ENSEASG00005002735
9	50530734	50557762	+	MSTRG.16303	ENSEAST00005055801			9	50465841	50473796	1000	+	MSTRG.16301	ENSEAST00005039591	CD74	ENSEASG00005002735
9	50530734	50557762	+	MSTRG.16303	ENSEAST00005055801			9	50465907	50474719	1000	+	MSTRG.16301	MSTRG.16301.4
9	50530734	50557762	+	MSTRG.16303	ENSEAST00005055801			9	50465907	50473796	1000	+	MSTRG.16301	ENSEAST00005003904	CD74	ENSEASG00005002735
9	50530734	50557762	+	MSTRG.16303	ENSEAST00005055801			9	50530807	50532023	1000	+	MSTRG.16303	ENSEAST00005066330	ENSEASG00005026589
9	50530734	50557762	+	MSTRG.16303	ENSEAST00005055801			9	50561712	50564495	1000	-	MSTRG.16304	ENSEAST00005074942	ENSEASG00005029912
9	50530734	50557762	+	MSTRG.16303	ENSEAST00005055801			9	50565519	50570548	1000	+	MSTRG.16305	ENSEAST00005003935	ARSI	ENSEASG00005002748
9	50530734	50557762	+	MSTRG.16303	ENSEAST00005055801			9	50412316	50435228	1000	+	MSTRG.16300	MSTRG.16300.1
9	50530734	50557762	+	MSTRG.16303	ENSEAST00005055801			9	50412430	50435228	1000	+	MSTRG.16300	MSTRG.16300.2
9	50530734	50557762	+	MSTRG.16303	ENSEAST00005055801			9	50412430	50445236	1000	+	MSTRG.16300	ENSEAST00005003898	ENSEASG00005002733
9	50530734	50557762	+	MSTRG.16303	ENSEAST00005055801			9	50477136	50516161	1000	-	MSTRG.16302	ENSEAST00005040146	TCOF1	ENSEASG00005002741
9	50530734	50557762	+	MSTRG.16303	ENSEAST00005055801			9	50477136	50516161	1000	-	MSTRG.16302	ENSEAST00005072433	TCOF1	ENSEASG00005002741
9	50530734	50557762	+	MSTRG.16303	ENSEAST00005055801			9	50477136	50516161	1000	-	MSTRG.16302	ENSEAST00005063881	TCOF1	ENSEASG00005002741
9	50530734	50557762	+	MSTRG.16303	ENSEAST00005055801			9	50477136	50516161	1000	-	MSTRG.16302	ENSEAST00005003925	TCOF1	ENSEASG00005002741
9	50530734	50557762	+	MSTRG.16303	ENSEAST00005055801			9	50477136	50516161	1000	-	MSTRG.16302	ENSEAST00005003930	TCOF1	ENSEASG00005002741
9	50530734	50557762	+	MSTRG.16303	ENSEAST00005055801			9	50530629	50557762	1000	+	MSTRG.16303	ENSEAST00005047955	ENSEASG00005026589
9	50530734	50557762	+	MSTRG.16303	ENSEAST00005055801			9	50530734	50557762	1000	+	MSTRG.16303	ENSEAST00005055801	ENSEASG00005026589
9	50530734	50557762	+	MSTRG.16303	ENSEAST00005055801			9	50530792	50557762	1000	+	MSTRG.16303	ENSEAST00005054055	ENSEASG00005026589
9	50530734	50557762	+	MSTRG.16303	ENSEAST00005055801			9	50530807	50557762	1000	+	MSTRG.16303	ENSEAST00005038818	ENSEASG00005026589
9	50530734	50557762	+	MSTRG.16303	ENSEAST00005055801			9	50616651	50639513	1000	+	MSTRG.16306	MSTRG.16306.7
9	50530734	50557762	+	MSTRG.16303	ENSEAST00005055801			9	50636437	50667324	1000	-	MSTRG.16307	ENSEAST00005042455	SLC6A7	ENSEASG00005002754
9	50530734	50557762	+	MSTRG.16303	ENSEAST00005055801			9	50647477	50667324	1000	-	MSTRG.16307	ENSEAST00005003945	SLC6A7	ENSEASG00005002754
9	50530734	50557762	+	MSTRG.16303	ENSEAST00005055801			9	50577739	50632049	1000	+	MSTRG.16306	ENSEAST00005074962	CAMK2A	ENSEASG00005002750
9	50530734	50557762	+	MSTRG.16303	ENSEAST00005055801			9	50577803	50635814	1000	+	MSTRG.16306	ENSEAST00005055363	CAMK2A	ENSEASG00005002750
9	50530734	50557762	+	MSTRG.16303	ENSEAST00005055801			9	50577810	50639513	1000	+	MSTRG.16306	ENSEAST00005055468	CAMK2A	ENSEASG00005002750
9	50530734	50557762	+	MSTRG.16303	ENSEAST00005055801			9	50577810	50639513	1000	+	MSTRG.16306	ENSEAST00005078075	CAMK2A	ENSEASG00005002750
9	50530734	50557762	+	MSTRG.16303	ENSEAST00005055801			9	50577810	50639513	1000	+	MSTRG.16306	ENSEAST00005003941	CAMK2A	ENSEASG00005002750
9	50530734	50557762	+	MSTRG.16303	ENSEAST00005055801			9	50577810	50639513	1000	+	MSTRG.16306	ENSEAST00005003938	CAMK2A	ENSEASG00005002750
2	8363945	8372174	+	ENSEASG00005027895	ENSEAST00005062583			2	8258586	8271249	1000	+	MSTRG.5323	MSTRG.5323.2
2	8363945	8372174	+	ENSEASG00005027895	ENSEAST00005062583			2	8258587	8271249	1000	+	MSTRG.5323	ENSEAST00005070103	POLR3H	ENSEASG00005001539
2	8363945	8372174	+	ENSEASG00005027895	ENSEAST00005062583			2	8258609	8271249	1000	+	MSTRG.5323	ENSEAST00005002154	POLR3H	ENSEASG00005001539
2	8363945	8372174	+	ENSEASG00005027895	ENSEAST00005062583			2	8339458	8351626	1000	+	MSTRG.5325	ENSEAST00005053460	TOB2	ENSEASG00005031738
2	8363945	8372174	+	ENSEASG00005027895	ENSEAST00005062583			2	8339508	8351626	1000	+	MSTRG.5325	MSTRG.5325.7
2	8363945	8372174	+	ENSEASG00005027895	ENSEAST00005062583			2	8360301	8372174	.	+	ENSEASG00005027895	ENSEAST00005037615	ENSEASG00005027895
2	8363945	8372174	+	ENSEASG00005027895	ENSEAST00005062583			2	8363945	8372174	.	+	ENSEASG00005027895	ENSEAST00005062583	ENSEASG00005027895
2	8363945	8372174	+	ENSEASG00005027895	ENSEAST00005062583			2	8364804	8367303	.	-	ENSEASG00005031750	ENSEAST00005053407	ENSEASG00005031750
2	8363945	8372174	+	ENSEASG00005027895	ENSEAST00005062583			2	8364875	8367303	.	-	ENSEASG00005031750	ENSEAST00005056002	ENSEASG00005031750
2	8363945	8372174	+	ENSEASG00005027895	ENSEAST00005062583			2	8365728	8367303	.	-	ENSEASG00005031750	ENSEAST00005065210	ENSEASG00005031750
2	8363945	8372174	+	ENSEASG00005027895	ENSEAST00005062583			2	8368892	8372145	.	+	ENSEASG00005027895	ENSEAST00005057531	ENSEASG00005027895
2	8363945	8372174	+	ENSEASG00005027895	ENSEAST00005062583			2	8373590	8388071	1000	-	MSTRG.5322	MSTRG.5322.2
2	8363945	8372174	+	ENSEASG00005027895	ENSEAST00005062583			2	8375974	8387727	1000	-	MSTRG.5322	ENSEAST00005002197	TEF	ENSEASG00005001571
2	8363945	8372174	+	ENSEASG00005027895	ENSEAST00005062583			2	8375974	8388071	1000	-	MSTRG.5322	ENSEAST00005060814	TEF	ENSEASG00005001571
2	8363945	8372174	+	ENSEASG00005027895	ENSEAST00005062583			2	8375974	8384386	1000	-	MSTRG.5322	ENSEAST00005068860	TEF	ENSEASG00005001571
2	8363945	8372174	+	ENSEASG00005027895	ENSEAST00005062583			2	8399713	8399857	.	+	ENSEASG00005001573	ENSEAST00005002200	ENSEASG00005001573
2	8363945	8372174	+	ENSEASG00005027895	ENSEAST00005062583			2	8425218	8427526	1000	+	MSTRG.5327	MSTRG.5327.1
2	8363945	8372174	+	ENSEASG00005027895	ENSEAST00005062583			2	8455923	8460781	1000	-	MSTRG.5328	ENSEAST00005082439	ENSEASG00005028119
2	8363945	8372174	+	ENSEASG00005027895	ENSEAST00005062583			2	8270682	8323751	1000	-	MSTRG.5324	ENSEAST00005041582	ACO2	ENSEASG00005001546
2	8363945	8372174	+	ENSEASG00005027895	ENSEAST00005062583			2	8270966	8323157	1000	-	MSTRG.5324	ENSEAST00005002173	ACO2	ENSEASG00005001546
2	8363945	8372174	+	ENSEASG00005027895	ENSEAST00005062583			2	8270966	8323751	1000	-	MSTRG.5324	ENSEAST00005068602	ACO2	ENSEASG00005001546
2	8363945	8372174	+	ENSEASG00005027895	ENSEAST00005062583			2	8270966	8323751	1000	-	MSTRG.5324	ENSEAST00005039829	ACO2	ENSEASG00005001546
2	8363945	8372174	+	ENSEASG00005027895	ENSEAST00005062583			2	8270966	8323751	1000	-	MSTRG.5324	ENSEAST00005064534	ACO2	ENSEASG00005001546
2	8363945	8372174	+	ENSEASG00005027895	ENSEAST00005062583			2	8270966	8323751	1000	-	MSTRG.5324	ENSEAST00005042800	ACO2	ENSEASG00005001546
2	8363945	8372174	+	ENSEASG00005027895	ENSEAST00005062583			2	8271443	8323751	1000	-	MSTRG.5324	ENSEAST00005002162	ACO2	ENSEASG00005001546
2	8363945	8372174	+	ENSEASG00005027895	ENSEAST00005062583			2	8271573	8323751	1000	-	MSTRG.5324	MSTRG.5324.8
2	8363945	8372174	+	ENSEASG00005027895	ENSEAST00005062583			2	8322311	8351626	1000	+	MSTRG.5325	ENSEAST00005058105	TOB2	ENSEASG00005031738
2	8363945	8372174	+	ENSEASG00005027895	ENSEAST00005062583			2	8336454	8351626	1000	+	MSTRG.5325	ENSEAST00005072862	TOB2	ENSEASG00005031738
2	8363945	8372174	+	ENSEASG00005027895	ENSEAST00005062583			2	8336763	8351626	1000	+	MSTRG.5325	ENSEAST00005058419	TOB2	ENSEASG00005031738
2	8363945	8372174	+	ENSEASG00005027895	ENSEAST00005062583			2	8338880	8351626	1000	+	MSTRG.5325	ENSEAST00005038350	TOB2	ENSEASG00005031738
2	8363945	8372174	+	ENSEASG00005027895	ENSEAST00005062583			2	8339420	8351626	1000	+	MSTRG.5325	ENSEAST00005069862	TOB2	ENSEASG00005031738
2	8363945	8372174	+	ENSEASG00005027895	ENSEAST00005062583			2	8401737	8455318	1000	-	MSTRG.5326	MSTRG.5326.1
2	8363945	8372174	+	ENSEASG00005027895	ENSEAST00005062583			2	8401737	8455318	1000	-	MSTRG.5326	MSTRG.5326.2
2	8363945	8372174	+	ENSEASG00005027895	ENSEAST00005062583			2	8401748	8455318	1000	-	MSTRG.5326	MSTRG.5326.3
2	8363945	8372174	+	ENSEASG00005027895	ENSEAST00005062583			2	8403469	8455318	1000	-	MSTRG.5326	ENSEAST00005002205	ZC3H7B	ENSEASG00005001577
2	8363945	8372174	+	ENSEASG00005027895	ENSEAST00005062583			2	8403469	8455318	1000	-	MSTRG.5326	ENSEAST00005074946	ZC3H7B	ENSEASG00005001577
2	8363945	8372174	+	ENSEASG00005027895	ENSEAST00005062583			2	8460784	8490892	1000	+	MSTRG.5329	ENSEAST00005002319	RANGAP1	ENSEASG00005001602
2	8363945	8372174	+	ENSEASG00005027895	ENSEAST00005062583			2	8460895	8490892	1000	+	MSTRG.5329	ENSEAST00005079593	RANGAP1	ENSEASG00005001602
2	8363945	8372174	+	ENSEASG00005027895	ENSEAST00005062583			2	8460898	8490892	1000	+	MSTRG.5329	ENSEAST00005002316	RANGAP1	ENSEASG00005001602
2	8363945	8372174	+	ENSEASG00005027895	ENSEAST00005062583			2	8463372	8490892	1000	+	MSTRG.5329	ENSEAST00005002307	RANGAP1	ENSEASG00005001602
2	8363945	8372174	+	ENSEASG00005027895	ENSEAST00005062583			2	8373590	8397455	1000	-	MSTRG.5322	MSTRG.5322.1
2	8363945	8372174	+	ENSEASG00005027895	ENSEAST00005062583			2	8375974	8398618	1000	-	MSTRG.5322	ENSEAST00005052622	TEF	ENSEASG00005001571
2	8364875	8367303	-	ENSEASG00005031750	ENSEAST00005056002			2	8258586	8271249	1000	+	MSTRG.5323	MSTRG.5323.2
2	8364875	8367303	-	ENSEASG00005031750	ENSEAST00005056002			2	8258587	8271249	1000	+	MSTRG.5323	ENSEAST00005070103	POLR3H	ENSEASG00005001539
2	8364875	8367303	-	ENSEASG00005031750	ENSEAST00005056002			2	8258609	8271249	1000	+	MSTRG.5323	ENSEAST00005002154	POLR3H	ENSEASG00005001539
2	8364875	8367303	-	ENSEASG00005031750	ENSEAST00005056002			2	8339458	8351626	1000	+	MSTRG.5325	ENSEAST00005053460	TOB2	ENSEASG00005031738
2	8364875	8367303	-	ENSEASG00005031750	ENSEAST00005056002			2	8339508	8351626	1000	+	MSTRG.5325	MSTRG.5325.7
2	8364875	8367303	-	ENSEASG00005031750	ENSEAST00005056002			2	8360301	8372174	.	+	ENSEASG00005027895	ENSEAST00005037615	ENSEASG00005027895
2	8364875	8367303	-	ENSEASG00005031750	ENSEAST00005056002			2	8363945	8372174	.	+	ENSEASG00005027895	ENSEAST00005062583	ENSEASG00005027895
2	8364875	8367303	-	ENSEASG00005031750	ENSEAST00005056002			2	8364804	8367303	.	-	ENSEASG00005031750	ENSEAST00005053407	ENSEASG00005031750
2	8364875	8367303	-	ENSEASG00005031750	ENSEAST00005056002			2	8364875	8367303	.	-	ENSEASG00005031750	ENSEAST00005056002	ENSEASG00005031750
2	8364875	8367303	-	ENSEASG00005031750	ENSEAST00005056002			2	8365728	8367303	.	-	ENSEASG00005031750	ENSEAST00005065210	ENSEASG00005031750
2	8364875	8367303	-	ENSEASG00005031750	ENSEAST00005056002			2	8368892	8372145	.	+	ENSEASG00005027895	ENSEAST00005057531	ENSEASG00005027895
2	8364875	8367303	-	ENSEASG00005031750	ENSEAST00005056002			2	8373590	8388071	1000	-	MSTRG.5322	MSTRG.5322.2
2	8364875	8367303	-	ENSEASG00005031750	ENSEAST00005056002			2	8375974	8387727	1000	-	MSTRG.5322	ENSEAST00005002197	TEF	ENSEASG00005001571
2	8364875	8367303	-	ENSEASG00005031750	ENSEAST00005056002			2	8375974	8388071	1000	-	MSTRG.5322	ENSEAST00005060814	TEF	ENSEASG00005001571
2	8364875	8367303	-	ENSEASG00005031750	ENSEAST00005056002			2	8375974	8384386	1000	-	MSTRG.5322	ENSEAST00005068860	TEF	ENSEASG00005001571
2	8364875	8367303	-	ENSEASG00005031750	ENSEAST00005056002			2	8399713	8399857	.	+	ENSEASG00005001573	ENSEAST00005002200	ENSEASG00005001573
2	8364875	8367303	-	ENSEASG00005031750	ENSEAST00005056002			2	8425218	8427526	1000	+	MSTRG.5327	MSTRG.5327.1
2	8364875	8367303	-	ENSEASG00005031750	ENSEAST00005056002			2	8455923	8460781	1000	-	MSTRG.5328	ENSEAST00005082439	ENSEASG00005028119
2	8364875	8367303	-	ENSEASG00005031750	ENSEAST00005056002			2	8270682	8323751	1000	-	MSTRG.5324	ENSEAST00005041582	ACO2	ENSEASG00005001546
2	8364875	8367303	-	ENSEASG00005031750	ENSEAST00005056002			2	8270966	8323157	1000	-	MSTRG.5324	ENSEAST00005002173	ACO2	ENSEASG00005001546
2	8364875	8367303	-	ENSEASG00005031750	ENSEAST00005056002			2	8270966	8323751	1000	-	MSTRG.5324	ENSEAST00005068602	ACO2	ENSEASG00005001546
2	8364875	8367303	-	ENSEASG00005031750	ENSEAST00005056002			2	8270966	8323751	1000	-	MSTRG.5324	ENSEAST00005039829	ACO2	ENSEASG00005001546
2	8364875	8367303	-	ENSEASG00005031750	ENSEAST00005056002			2	8270966	8323751	1000	-	MSTRG.5324	ENSEAST00005064534	ACO2	ENSEASG00005001546
2	8364875	8367303	-	ENSEASG00005031750	ENSEAST00005056002			2	8270966	8323751	1000	-	MSTRG.5324	ENSEAST00005042800	ACO2	ENSEASG00005001546
2	8364875	8367303	-	ENSEASG00005031750	ENSEAST00005056002			2	8271443	8323751	1000	-	MSTRG.5324	ENSEAST00005002162	ACO2	ENSEASG00005001546
2	8364875	8367303	-	ENSEASG00005031750	ENSEAST00005056002			2	8271573	8323751	1000	-	MSTRG.5324	MSTRG.5324.8
2	8364875	8367303	-	ENSEASG00005031750	ENSEAST00005056002			2	8322311	8351626	1000	+	MSTRG.5325	ENSEAST00005058105	TOB2	ENSEASG00005031738
2	8364875	8367303	-	ENSEASG00005031750	ENSEAST00005056002			2	8336454	8351626	1000	+	MSTRG.5325	ENSEAST00005072862	TOB2	ENSEASG00005031738
2	8364875	8367303	-	ENSEASG00005031750	ENSEAST00005056002			2	8336763	8351626	1000	+	MSTRG.5325	ENSEAST00005058419	TOB2	ENSEASG00005031738
2	8364875	8367303	-	ENSEASG00005031750	ENSEAST00005056002			2	8338880	8351626	1000	+	MSTRG.5325	ENSEAST00005038350	TOB2	ENSEASG00005031738
2	8364875	8367303	-	ENSEASG00005031750	ENSEAST00005056002			2	8339420	8351626	1000	+	MSTRG.5325	ENSEAST00005069862	TOB2	ENSEASG00005031738
2	8364875	8367303	-	ENSEASG00005031750	ENSEAST00005056002			2	8401737	8455318	1000	-	MSTRG.5326	MSTRG.5326.1
2	8364875	8367303	-	ENSEASG00005031750	ENSEAST00005056002			2	8401737	8455318	1000	-	MSTRG.5326	MSTRG.5326.2
2	8364875	8367303	-	ENSEASG00005031750	ENSEAST00005056002			2	8401748	8455318	1000	-	MSTRG.5326	MSTRG.5326.3
2	8364875	8367303	-	ENSEASG00005031750	ENSEAST00005056002			2	8403469	8455318	1000	-	MSTRG.5326	ENSEAST00005002205	ZC3H7B	ENSEASG00005001577
2	8364875	8367303	-	ENSEASG00005031750	ENSEAST00005056002			2	8403469	8455318	1000	-	MSTRG.5326	ENSEAST00005074946	ZC3H7B	ENSEASG00005001577
2	8364875	8367303	-	ENSEASG00005031750	ENSEAST00005056002			2	8460784	8490892	1000	+	MSTRG.5329	ENSEAST00005002319	RANGAP1	ENSEASG00005001602
2	8364875	8367303	-	ENSEASG00005031750	ENSEAST00005056002			2	8460895	8490892	1000	+	MSTRG.5329	ENSEAST00005079593	RANGAP1	ENSEASG00005001602
2	8364875	8367303	-	ENSEASG00005031750	ENSEAST00005056002			2	8460898	8490892	1000	+	MSTRG.5329	ENSEAST00005002316	RANGAP1	ENSEASG00005001602
2	8364875	8367303	-	ENSEASG00005031750	ENSEAST00005056002			2	8463372	8490892	1000	+	MSTRG.5329	ENSEAST00005002307	RANGAP1	ENSEASG00005001602
2	8364875	8367303	-	ENSEASG00005031750	ENSEAST00005056002			2	8373590	8397455	1000	-	MSTRG.5322	MSTRG.5322.1
2	8364875	8367303	-	ENSEASG00005031750	ENSEAST00005056002			2	8375974	8398618	1000	-	MSTRG.5322	ENSEAST00005052622	TEF	ENSEASG00005001571
2	8368892	8372145	+	ENSEASG00005027895	ENSEAST00005057531			2	8258586	8271249	1000	+	MSTRG.5323	MSTRG.5323.2
2	8368892	8372145	+	ENSEASG00005027895	ENSEAST00005057531			2	8258587	8271249	1000	+	MSTRG.5323	ENSEAST00005070103	POLR3H	ENSEASG00005001539
2	8368892	8372145	+	ENSEASG00005027895	ENSEAST00005057531			2	8258609	8271249	1000	+	MSTRG.5323	ENSEAST00005002154	POLR3H	ENSEASG00005001539
2	8368892	8372145	+	ENSEASG00005027895	ENSEAST00005057531			2	8339458	8351626	1000	+	MSTRG.5325	ENSEAST00005053460	TOB2	ENSEASG00005031738
2	8368892	8372145	+	ENSEASG00005027895	ENSEAST00005057531			2	8339508	8351626	1000	+	MSTRG.5325	MSTRG.5325.7
2	8368892	8372145	+	ENSEASG00005027895	ENSEAST00005057531			2	8360301	8372174	.	+	ENSEASG00005027895	ENSEAST00005037615	ENSEASG00005027895
2	8368892	8372145	+	ENSEASG00005027895	ENSEAST00005057531			2	8363945	8372174	.	+	ENSEASG00005027895	ENSEAST00005062583	ENSEASG00005027895
2	8368892	8372145	+	ENSEASG00005027895	ENSEAST00005057531			2	8364804	8367303	.	-	ENSEASG00005031750	ENSEAST00005053407	ENSEASG00005031750
2	8368892	8372145	+	ENSEASG00005027895	ENSEAST00005057531			2	8364875	8367303	.	-	ENSEASG00005031750	ENSEAST00005056002	ENSEASG00005031750
2	8368892	8372145	+	ENSEASG00005027895	ENSEAST00005057531			2	8365728	8367303	.	-	ENSEASG00005031750	ENSEAST00005065210	ENSEASG00005031750
2	8368892	8372145	+	ENSEASG00005027895	ENSEAST00005057531			2	8368892	8372145	.	+	ENSEASG00005027895	ENSEAST00005057531	ENSEASG00005027895
2	8368892	8372145	+	ENSEASG00005027895	ENSEAST00005057531			2	8373590	8388071	1000	-	MSTRG.5322	MSTRG.5322.2
2	8368892	8372145	+	ENSEASG00005027895	ENSEAST00005057531			2	8375974	8387727	1000	-	MSTRG.5322	ENSEAST00005002197	TEF	ENSEASG00005001571
2	8368892	8372145	+	ENSEASG00005027895	ENSEAST00005057531			2	8375974	8388071	1000	-	MSTRG.5322	ENSEAST00005060814	TEF	ENSEASG00005001571
2	8368892	8372145	+	ENSEASG00005027895	ENSEAST00005057531			2	8375974	8384386	1000	-	MSTRG.5322	ENSEAST00005068860	TEF	ENSEASG00005001571
2	8368892	8372145	+	ENSEASG00005027895	ENSEAST00005057531			2	8399713	8399857	.	+	ENSEASG00005001573	ENSEAST00005002200	ENSEASG00005001573
2	8368892	8372145	+	ENSEASG00005027895	ENSEAST00005057531			2	8425218	8427526	1000	+	MSTRG.5327	MSTRG.5327.1
2	8368892	8372145	+	ENSEASG00005027895	ENSEAST00005057531			2	8455923	8460781	1000	-	MSTRG.5328	ENSEAST00005082439	ENSEASG00005028119
2	8368892	8372145	+	ENSEASG00005027895	ENSEAST00005057531			2	8270682	8323751	1000	-	MSTRG.5324	ENSEAST00005041582	ACO2	ENSEASG00005001546
2	8368892	8372145	+	ENSEASG00005027895	ENSEAST00005057531			2	8270966	8323157	1000	-	MSTRG.5324	ENSEAST00005002173	ACO2	ENSEASG00005001546
2	8368892	8372145	+	ENSEASG00005027895	ENSEAST00005057531			2	8270966	8323751	1000	-	MSTRG.5324	ENSEAST00005068602	ACO2	ENSEASG00005001546
2	8368892	8372145	+	ENSEASG00005027895	ENSEAST00005057531			2	8270966	8323751	1000	-	MSTRG.5324	ENSEAST00005039829	ACO2	ENSEASG00005001546
2	8368892	8372145	+	ENSEASG00005027895	ENSEAST00005057531			2	8270966	8323751	1000	-	MSTRG.5324	ENSEAST00005064534	ACO2	ENSEASG00005001546
2	8368892	8372145	+	ENSEASG00005027895	ENSEAST00005057531			2	8270966	8323751	1000	-	MSTRG.5324	ENSEAST00005042800	ACO2	ENSEASG00005001546
2	8368892	8372145	+	ENSEASG00005027895	ENSEAST00005057531			2	8271443	8323751	1000	-	MSTRG.5324	ENSEAST00005002162	ACO2	ENSEASG00005001546
2	8368892	8372145	+	ENSEASG00005027895	ENSEAST00005057531			2	8271573	8323751	1000	-	MSTRG.5324	MSTRG.5324.8
2	8368892	8372145	+	ENSEASG00005027895	ENSEAST00005057531			2	8322311	8351626	1000	+	MSTRG.5325	ENSEAST00005058105	TOB2	ENSEASG00005031738
2	8368892	8372145	+	ENSEASG00005027895	ENSEAST00005057531			2	8336454	8351626	1000	+	MSTRG.5325	ENSEAST00005072862	TOB2	ENSEASG00005031738
2	8368892	8372145	+	ENSEASG00005027895	ENSEAST00005057531			2	8336763	8351626	1000	+	MSTRG.5325	ENSEAST00005058419	TOB2	ENSEASG00005031738
2	8368892	8372145	+	ENSEASG00005027895	ENSEAST00005057531			2	8338880	8351626	1000	+	MSTRG.5325	ENSEAST00005038350	TOB2	ENSEASG00005031738
2	8368892	8372145	+	ENSEASG00005027895	ENSEAST00005057531			2	8339420	8351626	1000	+	MSTRG.5325	ENSEAST00005069862	TOB2	ENSEASG00005031738
2	8368892	8372145	+	ENSEASG00005027895	ENSEAST00005057531			2	8401737	8455318	1000	-	MSTRG.5326	MSTRG.5326.1
2	8368892	8372145	+	ENSEASG00005027895	ENSEAST00005057531			2	8401737	8455318	1000	-	MSTRG.5326	MSTRG.5326.2
2	8368892	8372145	+	ENSEASG00005027895	ENSEAST00005057531			2	8401748	8455318	1000	-	MSTRG.5326	MSTRG.5326.3
2	8368892	8372145	+	ENSEASG00005027895	ENSEAST00005057531			2	8403469	8455318	1000	-	MSTRG.5326	ENSEAST00005002205	ZC3H7B	ENSEASG00005001577
2	8368892	8372145	+	ENSEASG00005027895	ENSEAST00005057531			2	8403469	8455318	1000	-	MSTRG.5326	ENSEAST00005074946	ZC3H7B	ENSEASG00005001577
2	8368892	8372145	+	ENSEASG00005027895	ENSEAST00005057531			2	8460784	8490892	1000	+	MSTRG.5329	ENSEAST00005002319	RANGAP1	ENSEASG00005001602
2	8368892	8372145	+	ENSEASG00005027895	ENSEAST00005057531			2	8460895	8490892	1000	+	MSTRG.5329	ENSEAST00005079593	RANGAP1	ENSEASG00005001602
2	8368892	8372145	+	ENSEASG00005027895	ENSEAST00005057531			2	8460898	8490892	1000	+	MSTRG.5329	ENSEAST00005002316	RANGAP1	ENSEASG00005001602
2	8368892	8372145	+	ENSEASG00005027895	ENSEAST00005057531			2	8463372	8490892	1000	+	MSTRG.5329	ENSEAST00005002307	RANGAP1	ENSEASG00005001602
2	8368892	8372145	+	ENSEASG00005027895	ENSEAST00005057531			2	8373590	8397455	1000	-	MSTRG.5322	MSTRG.5322.1
2	8368892	8372145	+	ENSEASG00005027895	ENSEAST00005057531			2	8375974	8398618	1000	-	MSTRG.5322	ENSEAST00005052622	TEF	ENSEASG00005001571
2	118803691	118815837	-	ENSEASG00005028643	ENSEAST00005057228			2	118803691	118815837	.	-	ENSEASG00005028643	ENSEAST00005057228	ENSEASG00005028643
2	118803691	118815837	-	ENSEASG00005028643	ENSEAST00005057228			2	118803691	118815837	.	-	ENSEASG00005028643	ENSEAST00005061685	ENSEASG00005028643
2	118803691	118815837	-	ENSEASG00005028643	ENSEAST00005057228			2	118803691	118815837	.	-	ENSEASG00005028643	ENSEAST00005076193	ENSEASG00005028643
2	118803691	118815837	-	ENSEASG00005028643	ENSEAST00005057228			2	118805933	118815837	.	-	ENSEASG00005028643	ENSEAST00005060526	ENSEASG00005028643
2	118803691	118815837	-	ENSEASG00005028643	ENSEAST00005057228			2	118810153	118815837	.	-	ENSEASG00005028643	ENSEAST00005073722	ENSEASG00005028643
2	118803691	118815837	-	ENSEASG00005028643	ENSEAST00005057228			2	118650784	118705342	1000	+	MSTRG.6057	ENSEAST00005004847	ERO1B	ENSEASG00005003339
2	118803691	118815837	-	ENSEASG00005028643	ENSEAST00005057228			2	118650785	118704306	1000	+	MSTRG.6057	ENSEAST00005057824	ERO1B	ENSEASG00005003339
2	118803691	118815837	-	ENSEASG00005028643	ENSEAST00005057228			2	118650808	118705342	1000	+	MSTRG.6057	ENSEAST00005048158	ERO1B	ENSEASG00005003339
2	118803691	118815837	-	ENSEASG00005028643	ENSEAST00005057228			2	118650854	118705342	1000	+	MSTRG.6057	MSTRG.6057.4
2	118803691	118815837	-	ENSEASG00005028643	ENSEAST00005057228			2	118650854	118704306	1000	+	MSTRG.6057	ENSEAST00005057200	ERO1B	ENSEASG00005003339
2	118803691	118815837	-	ENSEASG00005028643	ENSEAST00005057228			2	118710486	118760908	1000	-	MSTRG.6058	ENSEAST00005004829	GPR137B	ENSEASG00005003328
2	118803691	118815837	-	ENSEASG00005028643	ENSEAST00005057228			2	118817178	118893520	1000	+	MSTRG.6059	ENSEAST00005004815	NID1	ENSEASG00005003319
2	118803691	118815837	-	ENSEASG00005028643	ENSEAST00005057228			2	118817178	118893520	1000	+	MSTRG.6059	ENSEAST00005070945	NID1	ENSEASG00005003319
7	48527750	48535579	+	ENSEASG00005023923	ENSEAST00005051768			7	48450856	48452414	1000	+	MSTRG.14685	ENSEAST00005072885	ENSEASG00005028165
7	48527750	48535579	+	ENSEASG00005023923	ENSEAST00005051768			7	48541851	48543418	1000	+	MSTRG.14694	ENSEAST00005077562	ENSEASG00005037343
7	48527750	48535579	+	ENSEASG00005023923	ENSEAST00005051768			7	48592952	48594254	1000	-	MSTRG.14696	ENSEAST00005033396	ENSEASG00005020911
7	48527750	48535579	+	ENSEASG00005023923	ENSEAST00005051768			7	48634333	48635894	1000	-	MSTRG.14698	ENSEAST00005062398	ENSEASG00005028828
7	48527750	48535579	+	ENSEASG00005023923	ENSEAST00005051768			7	48409796	48450855	1000	+	MSTRG.14685	ENSEAST00005066602	ENSEASG00005025547
7	48527750	48535579	+	ENSEASG00005023923	ENSEAST00005051768			7	48409941	48452414	1000	+	MSTRG.14685	MSTRG.14685.2
7	48527750	48535579	+	ENSEASG00005023923	ENSEAST00005051768			7	48410015	48452414	1000	+	MSTRG.14685	MSTRG.14685.3
7	48527750	48535579	+	ENSEASG00005023923	ENSEAST00005051768			7	48413557	48450855	1000	+	MSTRG.14685	ENSEAST00005051325	ENSEASG00005025547
7	48527750	48535579	+	ENSEASG00005023923	ENSEAST00005051768			7	48414013	48450855	1000	+	MSTRG.14685	ENSEAST00005053192	ENSEASG00005025547
7	48527750	48535579	+	ENSEASG00005023923	ENSEAST00005051768			7	48418582	48450855	1000	+	MSTRG.14685	ENSEAST00005040868	ENSEASG00005025547
7	48527750	48535579	+	ENSEASG00005023923	ENSEAST00005051768			7	48470425	48482576	.	+	ENSEASG00005036249	ENSEAST00005039210	ENSEASG00005036249
7	48527750	48535579	+	ENSEASG00005023923	ENSEAST00005051768			7	48537068	48586660	1000	+	MSTRG.14693	ENSEAST00005038726	ENSEASG00005019748
7	48527750	48535579	+	ENSEASG00005023923	ENSEAST00005051768			7	48598569	48612517	1000	+	MSTRG.14697	MSTRG.14697.1
7	48527750	48535579	+	ENSEASG00005023923	ENSEAST00005051768			7	48598569	48612517	1000	+	MSTRG.14697	MSTRG.14697.2
7	48527750	48535579	+	ENSEASG00005023923	ENSEAST00005051768			7	48498141	48519275	.	+	ENSEASG00005037745	ENSEAST00005049984	BATF	ENSEASG00005037745
7	48527750	48535579	+	ENSEASG00005023923	ENSEAST00005051768			7	48523496	48532152	.	+	ENSEASG00005023923	ENSEAST00005064031	ENSEASG00005023923
7	48527750	48535579	+	ENSEASG00005023923	ENSEAST00005051768			7	48527053	48529652	.	+	ENSEASG00005023923	ENSEAST00005080366	ENSEASG00005023923
7	48527750	48535579	+	ENSEASG00005023923	ENSEAST00005051768			7	48527739	48533346	.	+	ENSEASG00005023923	ENSEAST00005059731	ENSEASG00005023923
7	48527750	48535579	+	ENSEASG00005023923	ENSEAST00005051768			7	48527750	48535579	.	+	ENSEASG00005023923	ENSEAST00005051768	ENSEASG00005023923
7	48527750	48535579	+	ENSEASG00005023923	ENSEAST00005051768			7	48528153	48529652	.	+	ENSEASG00005023923	ENSEAST00005082867	ENSEASG00005023923
7	48527750	48535579	+	ENSEASG00005023923	ENSEAST00005051768			7	48555171	48819513	1000	+	MSTRG.14695	ENSEAST00005043465	ENSEASG00005026680
1	100703322	100705345	-	ENSEASG00005026488	ENSEAST00005050435			1	100703322	100705345	.	-	ENSEASG00005026488	ENSEAST00005050435	ENSEASG00005026488
1	100703322	100705345	-	ENSEASG00005026488	ENSEAST00005050435			1	100705890	100801400	1000	-	MSTRG.541	ENSEAST00005028276	NUDCD3	ENSEASG00005017767
1	100703322	100705345	-	ENSEASG00005026488	ENSEAST00005050435			1	100707388	100801400	1000	-	MSTRG.541	ENSEAST00005062256	NUDCD3	ENSEASG00005017767
1	100703322	100705345	-	ENSEASG00005026488	ENSEAST00005050435			1	100583571	100676177	1000	-	MSTRG.542	MSTRG.542.1
1	100703322	100705345	-	ENSEASG00005026488	ENSEAST00005050435			1	100583571	100676177	1000	-	MSTRG.542	MSTRG.542.2
1	100703322	100705345	-	ENSEASG00005026488	ENSEAST00005050435			1	100583571	100675806	1000	-	MSTRG.542	MSTRG.542.3
1	100703322	100705345	-	ENSEASG00005026488	ENSEAST00005050435			1	100583572	100676177	1000	-	MSTRG.542	MSTRG.542.4
1	100703322	100705345	-	ENSEASG00005026488	ENSEAST00005050435			1	100583572	100676177	1000	-	MSTRG.542	MSTRG.542.5
1	100703322	100705345	-	ENSEASG00005026488	ENSEAST00005050435			1	100583572	100676177	1000	-	MSTRG.542	MSTRG.542.6
1	100703322	100705345	-	ENSEASG00005026488	ENSEAST00005050435			1	100585660	100676177	1000	-	MSTRG.542	ENSEAST00005080035	CAMK2B	ENSEASG00005017762
1	100703322	100705345	-	ENSEASG00005026488	ENSEAST00005050435			1	100585660	100676177	1000	-	MSTRG.542	ENSEAST00005058399	CAMK2B	ENSEASG00005017762
1	100703322	100705345	-	ENSEASG00005026488	ENSEAST00005050435			1	100585660	100676177	1000	-	MSTRG.542	ENSEAST00005036575	CAMK2B	ENSEASG00005017762
1	100703322	100705345	-	ENSEASG00005026488	ENSEAST00005050435			1	100585660	100676177	1000	-	MSTRG.542	ENSEAST00005057707	CAMK2B	ENSEASG00005017762
1	100703322	100705345	-	ENSEASG00005026488	ENSEAST00005050435			1	100585660	100676177	1000	-	MSTRG.542	ENSEAST00005028265	CAMK2B	ENSEASG00005017762
1	100703322	100705345	-	ENSEASG00005026488	ENSEAST00005050435			1	100585660	100676177	1000	-	MSTRG.542	ENSEAST00005062825	CAMK2B	ENSEASG00005017762
1	100703322	100705345	-	ENSEASG00005026488	ENSEAST00005050435			1	100585660	100676177	1000	-	MSTRG.542	ENSEAST00005046568	CAMK2B	ENSEASG00005017762
1	100703322	100705345	-	ENSEASG00005026488	ENSEAST00005050435			1	100585660	100676177	1000	-	MSTRG.542	ENSEAST00005028269	CAMK2B	ENSEASG00005017762
1	100703322	100705345	-	ENSEASG00005026488	ENSEAST00005050435			1	100614835	100675806	1000	-	MSTRG.542	ENSEAST00005079836	CAMK2B	ENSEASG00005017762
5	21726484	21736248	-	ENSEASG00005030373	ENSEAST00005061707			5	21634622	21636814	.	-	ENSEASG00005008640	ENSEAST00005013450	NR0B2	ENSEASG00005008640
5	21726484	21736248	-	ENSEASG00005030373	ENSEAST00005061707			5	21644595	21645385	1000	-	MSTRG.13073	ENSEAST00005082431	ENSEASG00005033150
5	21726484	21736248	-	ENSEASG00005030373	ENSEAST00005061707			5	21660555	21668911	.	-	ENSEASG00005008678	ENSEAST00005062226	KDF1	ENSEASG00005008678
5	21726484	21736248	-	ENSEASG00005030373	ENSEAST00005061707			5	21660555	21668972	.	-	ENSEASG00005008678	ENSEAST00005013508	KDF1	ENSEASG00005008678
5	21726484	21736248	-	ENSEASG00005030373	ENSEAST00005061707			5	21663287	21663843	.	+	ENSEASG00005008680	ENSEAST00005013511	ENSEASG00005008680
5	21726484	21736248	-	ENSEASG00005030373	ENSEAST00005061707			5	21681023	21690504	.	-	ENSEASG00005028312	ENSEAST00005047669	ENSEASG00005028312
5	21726484	21736248	-	ENSEASG00005030373	ENSEAST00005061707			5	21686385	21690180	.	-	ENSEASG00005028312	ENSEAST00005052194	ENSEASG00005028312
5	21726484	21736248	-	ENSEASG00005030373	ENSEAST00005061707			5	21686542	21689944	.	-	ENSEASG00005028312	ENSEAST00005044288	ENSEASG00005028312
5	21726484	21736248	-	ENSEASG00005030373	ENSEAST00005061707			5	21686550	21690987	.	-	ENSEASG00005028312	ENSEAST00005073746	ENSEASG00005028312
5	21726484	21736248	-	ENSEASG00005030373	ENSEAST00005061707			5	21686895	21690350	.	-	ENSEASG00005028312	ENSEAST00005052225	ENSEASG00005028312
5	21726484	21736248	-	ENSEASG00005030373	ENSEAST00005061707			5	21700579	21708065	1000	-	MSTRG.13075	ENSEAST00005072209	TENT5B	ENSEASG00005030650
5	21726484	21736248	-	ENSEASG00005030373	ENSEAST00005061707			5	21700579	21706163	1000	-	MSTRG.13075	ENSEAST00005038706	TENT5B	ENSEASG00005030650
5	21726484	21736248	-	ENSEASG00005030373	ENSEAST00005061707			5	21700579	21708065	1000	-	MSTRG.13075	ENSEAST00005061013	TENT5B	ENSEASG00005030650
5	21726484	21736248	-	ENSEASG00005030373	ENSEAST00005061707			5	21715200	21716828	.	+	ENSEASG00005023944	ENSEAST00005082491	ENSEASG00005023944
5	21726484	21736248	-	ENSEASG00005030373	ENSEAST00005061707			5	21726433	21728474	.	-	ENSEASG00005030373	ENSEAST00005043747	ENSEASG00005030373
5	21726484	21736248	-	ENSEASG00005030373	ENSEAST00005061707			5	21726484	21736248	.	-	ENSEASG00005030373	ENSEAST00005061707	ENSEASG00005030373
5	21726484	21736248	-	ENSEASG00005030373	ENSEAST00005061707			5	21726484	21736248	.	-	ENSEASG00005030373	ENSEAST00005071870	ENSEASG00005030373
5	21726484	21736248	-	ENSEASG00005030373	ENSEAST00005061707			5	21726911	21730677	.	-	ENSEASG00005030373	ENSEAST00005070003	ENSEASG00005030373
5	21726484	21736248	-	ENSEASG00005030373	ENSEAST00005061707			5	21731065	21733294	.	-	ENSEASG00005030373	ENSEAST00005060118	ENSEASG00005030373
5	21726484	21736248	-	ENSEASG00005030373	ENSEAST00005061707			5	21691185	21698182	1000	+	MSTRG.13072	ENSEAST00005013512	TRNP1	ENSEASG00005008681
5	21726484	21736248	-	ENSEASG00005030373	ENSEAST00005061707			5	21638827	21646314	1000	-	MSTRG.13073	ENSEAST00005065414	ENSEASG00005033150
5	21726484	21736248	-	ENSEASG00005030373	ENSEAST00005061707			5	21642844	21646314	1000	-	MSTRG.13073	ENSEAST00005066898	ENSEASG00005033150
5	21726484	21736248	-	ENSEASG00005030373	ENSEAST00005061707			5	21646394	21659844	1000	+	MSTRG.13074	ENSEAST00005013505	NUDC	ENSEASG00005008644
5	21726484	21736248	-	ENSEASG00005030373	ENSEAST00005061707			5	21736384	21741639	.	+	ENSEASG00005035152	ENSEAST00005064481	ENSEASG00005035152
5	21726484	21736248	-	ENSEASG00005030373	ENSEAST00005061707			5	21736384	21741639	.	+	ENSEASG00005035152	ENSEAST00005064796	ENSEASG00005035152
5	21726484	21736248	-	ENSEASG00005030373	ENSEAST00005061707			5	21739651	21741613	.	+	ENSEASG00005035152	ENSEAST00005063883	ENSEASG00005035152
5	21726484	21736248	-	ENSEASG00005030373	ENSEAST00005061707			5	21739651	21741613	.	+	ENSEASG00005035152	ENSEAST00005076681	ENSEASG00005035152
5	21726484	21736248	-	ENSEASG00005030373	ENSEAST00005061707			5	21764542	21812529	1000	-	MSTRG.13076	ENSEAST00005013516	SLC9A1	ENSEASG00005008683
5	21726484	21736248	-	ENSEASG00005030373	ENSEAST00005061707			5	21770954	21812529	1000	-	MSTRG.13076	ENSEAST00005046064	SLC9A1	ENSEASG00005008683
5	21726484	21736248	-	ENSEASG00005030373	ENSEAST00005061707			5	21743681	21759299	.	+	ENSEASG00005036000	ENSEAST00005053503	ENSEASG00005036000
5	46113923	46116954	+	ENSEASG00005024834	ENSEAST00005042127			5	46109493	46116954	.	+	ENSEASG00005024834	ENSEAST00005040310	ENSEASG00005024834
5	46113923	46116954	+	ENSEASG00005024834	ENSEAST00005042127			5	46113923	46116954	.	+	ENSEASG00005024834	ENSEAST00005042127	ENSEASG00005024834
5	46113923	46116954	+	ENSEASG00005024834	ENSEAST00005042127			5	46123953	46131237	.	+	ENSEASG00005027476	ENSEAST00005066119	ENSEASG00005027476
5	46113923	46116954	+	ENSEASG00005024834	ENSEAST00005042127			5	46129018	46131237	.	+	ENSEASG00005027476	ENSEAST00005070929	ENSEASG00005027476
5	46113923	46116954	+	ENSEASG00005024834	ENSEAST00005042127			5	46130705	46133380	.	-	ENSEASG00005036444	ENSEAST00005046999	ENSEASG00005036444
5	46113923	46116954	+	ENSEASG00005024834	ENSEAST00005042127			5	46131197	46133380	.	-	ENSEASG00005036444	ENSEAST00005057703	ENSEASG00005036444
5	46113923	46116954	+	ENSEASG00005024834	ENSEAST00005042127			5	46102572	46116954	.	+	ENSEASG00005024834	ENSEAST00005042722	ENSEASG00005024834
5	46113923	46116954	+	ENSEASG00005024834	ENSEAST00005042127			5	46150508	46210897	1000	+	MSTRG.13403	MSTRG.13403.1
5	46113923	46116954	+	ENSEASG00005024834	ENSEAST00005042127			5	46150508	46157968	1000	+	MSTRG.13403	MSTRG.13403.2
5	46113923	46116954	+	ENSEASG00005024834	ENSEAST00005042127			5	45961332	46100940	1000	-	MSTRG.13406	MSTRG.13406.1
5	46113923	46116954	+	ENSEASG00005024834	ENSEAST00005042127			5	45962940	46100940	1000	-	MSTRG.13406	ENSEAST00005023706	USP24	ENSEASG00005014917
5	46113923	46116954	+	ENSEASG00005024834	ENSEAST00005042127			5	45962940	46100940	1000	-	MSTRG.13406	ENSEAST00005066389	USP24	ENSEASG00005014917
5	46113923	46116954	+	ENSEASG00005024834	ENSEAST00005042127			5	45962940	46100940	1000	-	MSTRG.13406	ENSEAST00005082531	USP24	ENSEASG00005014917
5	46113923	46116954	+	ENSEASG00005024834	ENSEAST00005042127			5	46134565	46143580	.	+	ENSEASG00005024238	ENSEAST00005067223	ENSEASG00005024238
X	37008177	37036618	-	ENSEASG00005036413	ENSEAST00005061481			X	36908786	36912133	.	+	ENSEASG00005027753	ENSEAST00005071225	ENSEASG00005027753
X	37008177	37036618	-	ENSEASG00005036413	ENSEAST00005061481			X	36924083	36924458	.	-	ENSEASG00005030810	ENSEAST00005051317	ENSEASG00005030810
X	37008177	37036618	-	ENSEASG00005036413	ENSEAST00005061481			X	36996100	36997593	.	-	ENSEASG00005028533	ENSEAST00005075317	ENSEASG00005028533
X	37008177	37036618	-	ENSEASG00005036413	ENSEAST00005061481			X	36996286	36997376	.	-	ENSEASG00005028533	ENSEAST00005055645	ENSEASG00005028533
X	37008177	37036618	-	ENSEASG00005036413	ENSEAST00005061481			X	36996476	36997176	.	-	ENSEASG00005028533	ENSEAST00005061155	ENSEASG00005028533
X	37008177	37036618	-	ENSEASG00005036413	ENSEAST00005061481			X	37115223	37118580	1000	+	MSTRG.16584	ENSEAST00005057736	ENSEASG00005023981
X	37008177	37036618	-	ENSEASG00005036413	ENSEAST00005061481			X	37136289	37140254	1000	+	MSTRG.16584	ENSEAST00005064663	ENSEASG00005004759
X	37008177	37036618	-	ENSEASG00005036413	ENSEAST00005061481			X	37126506	37130000	1000	-	MSTRG.16585	MSTRG.16585.2
X	37008177	37036618	-	ENSEASG00005036413	ENSEAST00005061481			X	36857526	36912133	.	+	ENSEASG00005027753	ENSEAST00005048155	ENSEASG00005027753
X	37008177	37036618	-	ENSEASG00005036413	ENSEAST00005061481			X	36865843	36912133	.	+	ENSEASG00005027753	ENSEAST00005080208	ENSEASG00005027753
X	37008177	37036618	-	ENSEASG00005036413	ENSEAST00005061481			X	36892797	36912133	.	+	ENSEASG00005027753	ENSEAST00005043755	ENSEASG00005027753
X	37008177	37036618	-	ENSEASG00005036413	ENSEAST00005061481			X	37008177	37036618	.	-	ENSEASG00005036413	ENSEAST00005061481	ENSEASG00005036413
X	37008177	37036618	-	ENSEASG00005036413	ENSEAST00005061481			X	37008387	37036357	.	-	ENSEASG00005036413	ENSEAST00005043112	ENSEASG00005036413
X	37008177	37036618	-	ENSEASG00005036413	ENSEAST00005061481			X	37008503	37036827	.	-	ENSEASG00005036413	ENSEAST00005048995	ENSEASG00005036413
X	37008177	37036618	-	ENSEASG00005036413	ENSEAST00005061481			X	37115223	37126348	1000	+	MSTRG.16584	MSTRG.16584.1
X	37008177	37036618	-	ENSEASG00005036413	ENSEAST00005061481			X	37115452	37140254	1000	+	MSTRG.16584	MSTRG.16584.3
X	37008177	37036618	-	ENSEASG00005036413	ENSEAST00005061481			X	37120359	37126240	1000	+	MSTRG.16584	ENSEAST00005006973	ENSEASG00005004712
X	37008177	37036618	-	ENSEASG00005036413	ENSEAST00005061481			X	37126100	37140254	1000	+	MSTRG.16584	ENSEAST00005007040	ENSEASG00005004759
X	37008177	37036618	-	ENSEASG00005036413	ENSEAST00005061481			X	37125979	37170678	1000	-	MSTRG.16585	ENSEAST00005007037	SYN1	ENSEASG00005004719
X	37008177	37036618	-	ENSEASG00005036413	ENSEAST00005061481			X	36917820	36967277	.	+	ENSEASG00005030147	ENSEAST00005057376	ZNF157	ENSEASG00005030147
8	41138739	41160935	-	ENSEASG00005030956	ENSEAST00005071840			8	41075928	41084566	1000	+	MSTRG.15408	ENSEAST00005073119	SPRING1	ENSEASG00005009390
8	41138739	41160935	-	ENSEASG00005030956	ENSEAST00005071840			8	41116051	41122841	.	+	ENSEASG00005031431	ENSEAST00005058304	ENSEASG00005031431
8	41138739	41160935	-	ENSEASG00005030956	ENSEAST00005071840			8	41116135	41122841	.	+	ENSEASG00005031431	ENSEAST00005057412	ENSEASG00005031431
8	41138739	41160935	-	ENSEASG00005030956	ENSEAST00005071840			8	41161308	41163916	.	+	ENSEASG00005028566	ENSEAST00005065728	ENSEASG00005028566
8	41138739	41160935	-	ENSEASG00005030956	ENSEAST00005071840			8	41195685	41196469	.	+	ENSEASG00005035189	ENSEAST00005049793	ENSEASG00005035189
8	41138739	41160935	-	ENSEASG00005030956	ENSEAST00005071840			8	41210551	41210656	.	+	ENSEASG00005034075	ENSEAST00005073500	U6	ENSEASG00005034075
8	41138739	41160935	-	ENSEASG00005030956	ENSEAST00005071840			8	41061936	41084566	1000	+	MSTRG.15408	ENSEAST00005074984	SPRING1	ENSEASG00005009390
8	41138739	41160935	-	ENSEASG00005030956	ENSEAST00005071840			8	41068605	41084566	1000	+	MSTRG.15408	ENSEAST00005044142	SPRING1	ENSEASG00005009390
8	41138739	41160935	-	ENSEASG00005030956	ENSEAST00005071840			8	41068763	41084566	1000	+	MSTRG.15408	ENSEAST00005073996	SPRING1	ENSEASG00005009390
8	41138739	41160935	-	ENSEASG00005030956	ENSEAST00005071840			8	41069081	41084566	1000	+	MSTRG.15408	ENSEAST00005075351	SPRING1	ENSEASG00005009390
8	41138739	41160935	-	ENSEASG00005030956	ENSEAST00005071840			8	41069185	41096817	1000	+	MSTRG.15408	ENSEAST00005014611	SPRING1	ENSEASG00005009390
8	41138739	41160935	-	ENSEASG00005030956	ENSEAST00005071840			8	41100545	41141652	.	+	ENSEASG00005031431	ENSEAST00005059014	ENSEASG00005031431
8	41138739	41160935	-	ENSEASG00005030956	ENSEAST00005071840			8	41101171	41156006	.	+	ENSEASG00005031431	ENSEAST00005042522	ENSEASG00005031431
8	41138739	41160935	-	ENSEASG00005030956	ENSEAST00005071840			8	41167485	41174159	.	-	ENSEASG00005030176	ENSEAST00005063182	ENSEASG00005030176
8	41138739	41160935	-	ENSEASG00005030956	ENSEAST00005071840			8	41167485	41176700	.	-	ENSEASG00005030176	ENSEAST00005072664	ENSEASG00005030176
8	41138739	41160935	-	ENSEASG00005030956	ENSEAST00005071840			8	41167485	41180871	.	-	ENSEASG00005030176	ENSEAST00005039393	ENSEASG00005030176
8	41138739	41160935	-	ENSEASG00005030956	ENSEAST00005071840			8	41167485	41180871	.	-	ENSEASG00005030176	ENSEAST00005045563	ENSEASG00005030176
8	41138739	41160935	-	ENSEASG00005030956	ENSEAST00005071840			8	41181008	41196469	.	+	ENSEASG00005035189	ENSEAST00005043542	ENSEASG00005035189
8	41138739	41160935	-	ENSEASG00005030956	ENSEAST00005071840			8	41181008	41196469	.	+	ENSEASG00005035189	ENSEAST00005077274	ENSEASG00005035189
8	41138739	41160935	-	ENSEASG00005030956	ENSEAST00005071840			8	41181023	41195199	.	+	ENSEASG00005035189	ENSEAST00005066103	ENSEASG00005035189
8	41138739	41160935	-	ENSEASG00005030956	ENSEAST00005071840			8	41003889	41069115	1000	-	MSTRG.15406	ENSEAST00005049490	RNFT2	ENSEASG00005009385
8	41138739	41160935	-	ENSEASG00005030956	ENSEAST00005071840			8	41005664	41069115	1000	-	MSTRG.15406	ENSEAST00005038014	RNFT2	ENSEASG00005009385
8	41138739	41160935	-	ENSEASG00005030956	ENSEAST00005071840			8	41005664	41069115	1000	-	MSTRG.15406	ENSEAST00005038489	RNFT2	ENSEASG00005009385
8	41138739	41160935	-	ENSEASG00005030956	ENSEAST00005071840			8	41008829	41069115	1000	-	MSTRG.15406	ENSEAST00005060993	RNFT2	ENSEASG00005009385
8	41138739	41160935	-	ENSEASG00005030956	ENSEAST00005071840			8	41008964	41069115	1000	-	MSTRG.15406	ENSEAST00005014602	RNFT2	ENSEASG00005009385
8	41138739	41160935	-	ENSEASG00005030956	ENSEAST00005071840			8	41138739	41160935	.	-	ENSEASG00005030956	ENSEAST00005071840	ENSEASG00005030956
8	41138739	41160935	-	ENSEASG00005030956	ENSEAST00005071840			8	41139202	41160935	.	-	ENSEASG00005030956	ENSEAST00005048576	ENSEASG00005030956
8	41138739	41160935	-	ENSEASG00005030956	ENSEAST00005071840			8	41141680	41160935	.	-	ENSEASG00005030956	ENSEAST00005061328	ENSEASG00005030956
8	41138739	41160935	-	ENSEASG00005030956	ENSEAST00005071840			8	41142409	41160935	.	-	ENSEASG00005030956	ENSEAST00005058864	ENSEASG00005030956
8	41138739	41160935	-	ENSEASG00005030956	ENSEAST00005071840			8	41146722	41160935	.	-	ENSEASG00005030956	ENSEAST00005044902	ENSEASG00005030956
8	41138739	41160935	-	ENSEASG00005030956	ENSEAST00005071840			8	41146885	41160935	.	-	ENSEASG00005030956	ENSEAST00005049261	ENSEASG00005030956
8	41138739	41160935	-	ENSEASG00005030956	ENSEAST00005071840			8	41147674	41160935	.	-	ENSEASG00005030956	ENSEAST00005081807	ENSEASG00005030956
8	41138739	41160935	-	ENSEASG00005030956	ENSEAST00005071840			8	41150563	41160935	.	-	ENSEASG00005030956	ENSEAST00005058291	ENSEASG00005030956
11	16446936	16448371	-	ENSEASG00005033537	ENSEAST00005061270			11	16446936	16448371	.	-	ENSEASG00005033537	ENSEAST00005061270	ENSEASG00005033537
11	16446936	16448371	-	ENSEASG00005033537	ENSEAST00005061270			11	16384453	16417453	.	+	ENSEASG00005013629	ENSEAST00005021476	DCT	ENSEASG00005013629
11	16446936	16448371	-	ENSEASG00005033537	ENSEAST00005061270			11	16449933	16641756	.	-	ENSEASG00005031606	ENSEAST00005049085	GPC6	ENSEASG00005031606
11	16446936	16448371	-	ENSEASG00005033537	ENSEAST00005061270			11	16452949	16641732	.	-	ENSEASG00005031606	ENSEAST00005021484	GPC6	ENSEASG00005031606
11	16446936	16448371	-	ENSEASG00005033537	ENSEAST00005061270			11	16449933	17459192	.	-	ENSEASG00005031606	ENSEAST00005073858	GPC6	ENSEASG00005031606
11	16446936	16448371	-	ENSEASG00005033537	ENSEAST00005061270			11	16449933	17459510	.	-	ENSEASG00005031606	ENSEAST00005056902	GPC6	ENSEASG00005031606
11	16446936	16448371	-	ENSEASG00005033537	ENSEAST00005061270			11	16450108	17459445	.	-	ENSEASG00005031606	ENSEAST00005065267	GPC6	ENSEASG00005031606
13	31171868	31175580	-	ENSEASG00005035241	ENSEAST00005072263			13	31162996	31175656	.	+	ENSEASG00005031790	ENSEAST00005061220	ENSEASG00005031790
13	31171868	31175580	-	ENSEASG00005035241	ENSEAST00005072263			13	31169643	31176838	.	-	ENSEASG00005035241	ENSEAST00005080999	ENSEASG00005035241
13	31171868	31175580	-	ENSEASG00005035241	ENSEAST00005072263			13	31169909	31176838	.	-	ENSEASG00005035241	ENSEAST00005052809	ENSEASG00005035241
13	31171868	31175580	-	ENSEASG00005035241	ENSEAST00005072263			13	31171868	31175580	.	-	ENSEASG00005035241	ENSEAST00005072263	ENSEASG00005035241
13	31171868	31175580	-	ENSEASG00005035241	ENSEAST00005072263			13	31080104	31080478	.	-	ENSEASG00005002483	ENSEAST00005003512	ENSEASG00005002483
13	31171868	31175580	-	ENSEASG00005035241	ENSEAST00005072263			13	31144160	31171445	.	+	ENSEASG00005031790	ENSEAST00005050021	ENSEASG00005031790
13	31171868	31175580	-	ENSEASG00005035241	ENSEAST00005072263			13	31144160	31171445	.	+	ENSEASG00005031790	ENSEAST00005061592	ENSEASG00005031790
13	31171868	31175580	-	ENSEASG00005035241	ENSEAST00005072263			13	31144227	31171445	.	+	ENSEASG00005031790	ENSEAST00005048547	ENSEASG00005031790
13	31171868	31175580	-	ENSEASG00005035241	ENSEAST00005072263			13	31144227	31171445	.	+	ENSEASG00005031790	ENSEAST00005049503	ENSEASG00005031790
13	31171868	31175580	-	ENSEASG00005035241	ENSEAST00005072263			13	31175171	31179690	.	-	ENSEASG00005035241	ENSEAST00005083858	ENSEASG00005035241
13	31171868	31175580	-	ENSEASG00005035241	ENSEAST00005072263			13	31195461	31249209	1000	-	MSTRG.2585	ENSEAST00005040695	YPEL2	ENSEASG00005035158
13	31171868	31175580	-	ENSEASG00005035241	ENSEAST00005072263			13	31200476	31253747	1000	-	MSTRG.2585	ENSEAST00005074697	YPEL2	ENSEASG00005035158
13	31171868	31175580	-	ENSEASG00005035241	ENSEAST00005072263			13	31191808	31253747	1000	-	MSTRG.2585	MSTRG.2585.1
13	31171868	31175580	-	ENSEASG00005035241	ENSEAST00005072263			13	31191816	31253747	1000	-	MSTRG.2585	MSTRG.2585.2
13	31171868	31175580	-	ENSEASG00005035241	ENSEAST00005072263			13	31191816	31253747	1000	-	MSTRG.2585	MSTRG.2585.3
13	31171868	31175580	-	ENSEASG00005035241	ENSEAST00005072263			13	31191816	31253228	1000	-	MSTRG.2585	MSTRG.2585.4
13	31171868	31175580	-	ENSEASG00005035241	ENSEAST00005072263			13	31191816	31254249	1000	-	MSTRG.2585	MSTRG.2585.5
13	31171868	31175580	-	ENSEASG00005035241	ENSEAST00005072263			13	31191822	31253228	1000	-	MSTRG.2585	MSTRG.2585.6
13	62681461	62694043	-	ENSEASG00005026404	ENSEAST00005061643			13	62642176	62644110	1000	.	MSTRG.3068	MSTRG.3068.1
13	62681461	62694043	-	ENSEASG00005026404	ENSEAST00005061643			13	62779451	62779529	1000	-	MSTRG.3073	ENSEAST00005008441	ENSEASG00005005638
13	62681461	62694043	-	ENSEASG00005026404	ENSEAST00005061643			13	62661154	62669891	1000	+	MSTRG.3069	ENSEAST00005067218	CHMP6	ENSEASG00005036678
13	62681461	62694043	-	ENSEASG00005026404	ENSEAST00005061643			13	62661165	62669891	1000	+	MSTRG.3069	MSTRG.3069.2
13	62681461	62694043	-	ENSEASG00005026404	ENSEAST00005061643			13	62661165	62669891	1000	+	MSTRG.3069	MSTRG.3069.3
13	62681461	62694043	-	ENSEASG00005026404	ENSEAST00005061643			13	62694268	62770301	1000	+	MSTRG.3071	MSTRG.3071.1
13	62681461	62694043	-	ENSEASG00005026404	ENSEAST00005061643			13	62694268	62771698	1000	+	MSTRG.3071	ENSEAST00005064734	BAIAP2	ENSEASG00005005614
13	62681461	62694043	-	ENSEASG00005026404	ENSEAST00005061643			13	62694268	62764847	1000	+	MSTRG.3071	ENSEAST00005008406	BAIAP2	ENSEASG00005005614
13	62681461	62694043	-	ENSEASG00005026404	ENSEAST00005061643			13	62694306	62763917	1000	+	MSTRG.3071	ENSEAST00005065541	BAIAP2	ENSEASG00005005614
13	62681461	62694043	-	ENSEASG00005026404	ENSEAST00005061643			13	62694312	62714599	1000	+	MSTRG.3071	ENSEAST00005055463	BAIAP2	ENSEASG00005005614
13	62681461	62694043	-	ENSEASG00005026404	ENSEAST00005061643			13	62694321	62771698	1000	+	MSTRG.3071	ENSEAST00005071545	BAIAP2	ENSEASG00005005614
13	62681461	62694043	-	ENSEASG00005026404	ENSEAST00005061643			13	62694350	62771698	1000	+	MSTRG.3071	MSTRG.3071.7
13	62681461	62694043	-	ENSEASG00005026404	ENSEAST00005061643			13	62694350	62770301	1000	+	MSTRG.3071	MSTRG.3071.8
13	62681461	62694043	-	ENSEASG00005026404	ENSEAST00005061643			13	62694353	62770301	1000	+	MSTRG.3071	ENSEAST00005082100	BAIAP2	ENSEASG00005005614
13	62681461	62694043	-	ENSEASG00005026404	ENSEAST00005061643			13	62694440	62764847	1000	+	MSTRG.3071	ENSEAST00005008403	BAIAP2	ENSEASG00005005614
13	62681461	62694043	-	ENSEASG00005026404	ENSEAST00005061643			13	62680959	62690185	.	-	ENSEASG00005026404	ENSEAST00005046946	ENSEASG00005026404
13	62681461	62694043	-	ENSEASG00005026404	ENSEAST00005061643			13	62681461	62694043	.	-	ENSEASG00005026404	ENSEAST00005061643	ENSEASG00005026404
13	62681461	62694043	-	ENSEASG00005026404	ENSEAST00005061643			13	62247443	62642036	1000	+	MSTRG.3067	ENSEAST00005008378	RPTOR	ENSEASG00005005534
13	62681461	62694043	-	ENSEASG00005026404	ENSEAST00005061643			13	62247443	62642036	1000	+	MSTRG.3067	ENSEAST00005008373	RPTOR	ENSEASG00005005534
13	62681461	62694043	-	ENSEASG00005026404	ENSEAST00005061643			13	62247443	62627680	1000	+	MSTRG.3067	ENSEAST00005008383	RPTOR	ENSEASG00005005534
13	62681461	62694043	-	ENSEASG00005026404	ENSEAST00005061643			13	62247443	62642036	1000	+	MSTRG.3067	ENSEAST00005008350	RPTOR	ENSEASG00005005534
13	62681461	62694043	-	ENSEASG00005026404	ENSEAST00005061643			13	62247443	62642036	1000	+	MSTRG.3067	ENSEAST00005008380	RPTOR	ENSEASG00005005534
13	62681461	62694043	-	ENSEASG00005026404	ENSEAST00005061643			13	62247443	62642036	1000	+	MSTRG.3067	ENSEAST00005008348	RPTOR	ENSEASG00005005534
13	62681461	62694043	-	ENSEASG00005026404	ENSEAST00005061643			13	62770812	62787842	1000	-	MSTRG.3072	ENSEAST00005008432	AATK	ENSEASG00005005630
13	62681461	62694043	-	ENSEASG00005026404	ENSEAST00005061643			13	62770812	62785667	1000	-	MSTRG.3072	ENSEAST00005008426	AATK	ENSEASG00005005630
13	62681461	62694043	-	ENSEASG00005026404	ENSEAST00005061643			13	62770812	62786471	1000	-	MSTRG.3072	ENSEAST00005043320	AATK	ENSEASG00005005630
13	62681461	62694043	-	ENSEASG00005026404	ENSEAST00005061643			13	62770812	62786471	1000	-	MSTRG.3072	ENSEAST00005061571	AATK	ENSEASG00005005630
13	62681461	62694043	-	ENSEASG00005026404	ENSEAST00005061643			13	62770812	62803711	1000	-	MSTRG.3072	ENSEAST00005008421	AATK	ENSEASG00005005630
13	62681461	62694043	-	ENSEASG00005026404	ENSEAST00005061643			13	62770812	62811167	1000	-	MSTRG.3072	ENSEAST00005043380	AATK	ENSEASG00005005630
13	62681461	62694043	-	ENSEASG00005026404	ENSEAST00005061643			13	62770841	62810967	1000	-	MSTRG.3072	ENSEAST00005073963	AATK	ENSEASG00005005630
28	36520097	36523619	+	ENSEASG00005026109	ENSEAST00005048679			28	36520097	36523619	.	+	ENSEASG00005026109	ENSEAST00005048679	ENSEASG00005026109
28	36520097	36523619	+	ENSEASG00005026109	ENSEAST00005048679			28	36459809	36519638	1000	+	MSTRG.10759	ENSEAST00005007708	NLRC5	ENSEASG00005005132
28	36520097	36523619	+	ENSEASG00005026109	ENSEAST00005048679			28	36576232	36611584	1000	-	MSTRG.10761	MSTRG.10761.1
28	36520097	36523619	+	ENSEASG00005026109	ENSEAST00005048679			28	36576484	36611584	1000	-	MSTRG.10761	MSTRG.10761.2
28	36520097	36523619	+	ENSEASG00005026109	ENSEAST00005048679			28	36580116	36611584	1000	-	MSTRG.10761	ENSEAST00005082835	PSME3IP1	ENSEASG00005005358
28	36520097	36523619	+	ENSEASG00005026109	ENSEAST00005048679			28	36580228	36611584	1000	-	MSTRG.10761	ENSEAST00005008000	PSME3IP1	ENSEASG00005005358
28	36520097	36523619	+	ENSEASG00005026109	ENSEAST00005048679			28	36580565	36611584	1000	-	MSTRG.10761	MSTRG.10761.5
28	36520097	36523619	+	ENSEASG00005026109	ENSEAST00005048679			28	36611661	36654845	1000	+	MSTRG.10762	MSTRG.10762.1
28	36520097	36523619	+	ENSEASG00005026109	ENSEAST00005048679			28	36611676	36649694	1000	+	MSTRG.10762	ENSEAST00005008010	RSPRY1	ENSEASG00005005364
28	36520097	36523619	+	ENSEASG00005026109	ENSEAST00005048679			28	36621844	36654845	1000	+	MSTRG.10762	ENSEAST00005061863	RSPRY1	ENSEASG00005005364
28	36520097	36523619	+	ENSEASG00005026109	ENSEAST00005048679			28	36434583	36519638	1000	+	MSTRG.10759	MSTRG.10759.1
28	36520097	36523619	+	ENSEASG00005026109	ENSEAST00005048679			28	36437701	36519638	1000	+	MSTRG.10759	ENSEAST00005007716	NLRC5	ENSEASG00005005132
28	36520097	36523619	+	ENSEASG00005026109	ENSEAST00005048679			28	36437701	36519638	1000	+	MSTRG.10759	ENSEAST00005007732	NLRC5	ENSEASG00005005132
28	36520097	36523619	+	ENSEASG00005026109	ENSEAST00005048679			28	36527754	36575862	1000	+	MSTRG.10760	ENSEAST00005061043	CPNE2	ENSEASG00005005223
28	36520097	36523619	+	ENSEASG00005026109	ENSEAST00005048679			28	36527800	36575862	1000	+	MSTRG.10760	ENSEAST00005007989	CPNE2	ENSEASG00005005223
28	36520097	36523619	+	ENSEASG00005026109	ENSEAST00005048679			28	36527813	36575862	1000	+	MSTRG.10760	MSTRG.10760.3
28	36520097	36523619	+	ENSEASG00005026109	ENSEAST00005048679			28	36540516	36575862	1000	+	MSTRG.10760	ENSEAST00005007952	CPNE2	ENSEASG00005005223
16	17304828	17321517	+	ENSEASG00005033523	ENSEAST00005071075			16	17273439	17278077	.	-	ENSEASG00005032645	ENSEAST00005066495	ENSEASG00005032645
16	17304828	17321517	+	ENSEASG00005033523	ENSEAST00005071075			16	17346055	17349973	.	-	ENSEASG00005034372	ENSEAST00005045436	ENSEASG00005034372
16	17304828	17321517	+	ENSEASG00005033523	ENSEAST00005071075			16	17354570	17356083	.	-	ENSEASG00005025396	ENSEAST00005051525	ENSEASG00005025396
16	17304828	17321517	+	ENSEASG00005033523	ENSEAST00005071075			16	17281209	17286499	.	+	ENSEASG00005025507	ENSEAST00005057070	ENSEASG00005025507
16	17304828	17321517	+	ENSEASG00005033523	ENSEAST00005071075			16	17304828	17321517	.	+	ENSEASG00005033523	ENSEAST00005071075	ENSEASG00005033523
16	17304828	17321517	+	ENSEASG00005033523	ENSEAST00005071075			16	17327660	17355930	.	+	ENSEASG00005036331	ENSEAST00005065465	ENSEASG00005036331
16	17304828	17321517	+	ENSEASG00005033523	ENSEAST00005071075			16	17327660	17355930	.	+	ENSEASG00005036331	ENSEAST00005082157	ENSEASG00005036331
16	17304828	17321517	+	ENSEASG00005033523	ENSEAST00005071075			16	17327660	17374467	.	+	ENSEASG00005036331	ENSEAST00005056395	ENSEASG00005036331
16	17304828	17321517	+	ENSEASG00005033523	ENSEAST00005071075			16	17379326	17419398	.	-	ENSEASG00005015735	ENSEAST00005025057	PLPPR4	ENSEASG00005015735
16	17304828	17321517	+	ENSEASG00005033523	ENSEAST00005071075			16	17380327	17419398	.	-	ENSEASG00005015735	ENSEAST00005025058	PLPPR4	ENSEASG00005015735
16	17304828	17321517	+	ENSEASG00005033523	ENSEAST00005071075			16	17229363	17321517	.	+	ENSEASG00005033523	ENSEAST00005078501	ENSEASG00005033523
14	4747040	4750764	-	ENSEASG00005037582	ENSEAST00005071885			14	4678673	4680169	.	+	ENSEASG00005021177	ENSEAST00005033808	GRIFIN	ENSEASG00005021177
14	4747040	4750764	-	ENSEASG00005037582	ENSEAST00005071885			14	4738817	4740965	.	+	ENSEASG00005030167	ENSEAST00005050075	ENSEASG00005030167
14	4747040	4750764	-	ENSEASG00005037582	ENSEAST00005071885			14	4739108	4740119	.	+	ENSEASG00005030167	ENSEAST00005043023	ENSEASG00005030167
14	4747040	4750764	-	ENSEASG00005037582	ENSEAST00005071885			14	4747040	4750764	.	-	ENSEASG00005037582	ENSEAST00005071885	ENSEASG00005037582
14	4747040	4750764	-	ENSEASG00005037582	ENSEAST00005071885			14	4828615	4830868	.	+	ENSEASG00005023931	ENSEAST00005041277	ENSEASG00005023931
14	4747040	4750764	-	ENSEASG00005037582	ENSEAST00005071885			14	4838151	4846793	.	-	ENSEASG00005032007	ENSEAST00005077493	ENSEASG00005032007
14	4747040	4750764	-	ENSEASG00005037582	ENSEAST00005071885			14	4798709	4827789	1000	-	MSTRG.3196	MSTRG.3196.1
14	4747040	4750764	-	ENSEASG00005037582	ENSEAST00005071885			14	4798713	4827789	1000	-	MSTRG.3196	MSTRG.3196.2
14	4747040	4750764	-	ENSEASG00005037582	ENSEAST00005071885			14	4799961	4827789	1000	-	MSTRG.3196	ENSEAST00005033791	EIF3B	ENSEASG00005021167
14	4747040	4750764	-	ENSEASG00005037582	ENSEAST00005071885			14	4748356	4761880	.	-	ENSEASG00005037582	ENSEAST00005039025	ENSEASG00005037582
14	4747040	4750764	-	ENSEASG00005037582	ENSEAST00005071885			14	4828593	4839098	.	+	ENSEASG00005023931	ENSEAST00005063343	ENSEASG00005023931
14	4747040	4750764	-	ENSEASG00005037582	ENSEAST00005071885			14	4828593	4840714	.	+	ENSEASG00005023931	ENSEAST00005042139	ENSEASG00005023931
14	4747040	4750764	-	ENSEASG00005037582	ENSEAST00005071885			14	4828593	4840714	.	+	ENSEASG00005023931	ENSEAST00005073642	ENSEASG00005023931
14	4747040	4750764	-	ENSEASG00005037582	ENSEAST00005071885			14	4828675	4840714	.	+	ENSEASG00005023931	ENSEAST00005056353	ENSEASG00005023931
14	4747040	4750764	-	ENSEASG00005037582	ENSEAST00005071885			14	4713064	4736483	1000	-	MSTRG.3195	ENSEAST00005077312	CHST12	ENSEASG00005021173
14	4747040	4750764	-	ENSEASG00005037582	ENSEAST00005071885			14	4713078	4723839	1000	-	MSTRG.3195	ENSEAST00005068665	CHST12	ENSEASG00005021173
14	4747040	4750764	-	ENSEASG00005037582	ENSEAST00005071885			14	4713146	4735370	1000	-	MSTRG.3195	ENSEAST00005060681	CHST12	ENSEASG00005021173
14	4747040	4750764	-	ENSEASG00005037582	ENSEAST00005071885			14	4713146	4735370	1000	-	MSTRG.3195	ENSEAST00005069136	CHST12	ENSEASG00005021173
14	4747040	4750764	-	ENSEASG00005037582	ENSEAST00005071885			14	4713146	4734026	1000	-	MSTRG.3195	ENSEAST00005042663	CHST12	ENSEASG00005021173
14	4747040	4750764	-	ENSEASG00005037582	ENSEAST00005071885			14	4713269	4733622	1000	-	MSTRG.3195	ENSEAST00005045837	CHST12	ENSEASG00005021173
14	4747040	4750764	-	ENSEASG00005037582	ENSEAST00005071885			14	4713370	4735370	1000	-	MSTRG.3195	MSTRG.3195.7
14	4747040	4750764	-	ENSEASG00005037582	ENSEAST00005071885			14	4713429	4722929	1000	-	MSTRG.3195	ENSEAST00005064857	CHST12	ENSEASG00005021173
14	4747040	4750764	-	ENSEASG00005037582	ENSEAST00005071885			14	4713577	4734651	1000	-	MSTRG.3195	ENSEAST00005046978	CHST12	ENSEASG00005021173
14	4747040	4750764	-	ENSEASG00005037582	ENSEAST00005071885			14	4713613	4736483	1000	-	MSTRG.3195	ENSEAST00005057157	CHST12	ENSEASG00005021173
14	4747040	4750764	-	ENSEASG00005037582	ENSEAST00005071885			14	4713618	4728549	1000	-	MSTRG.3195	ENSEAST00005033804	CHST12	ENSEASG00005021173
14	4747040	4750764	-	ENSEASG00005037582	ENSEAST00005071885			14	4837668	4850698	.	-	ENSEASG00005032007	ENSEAST00005042574	ENSEASG00005032007
14	4747040	4750764	-	ENSEASG00005037582	ENSEAST00005071885			14	4837668	4850698	.	-	ENSEASG00005032007	ENSEAST00005042657	ENSEASG00005032007
14	4747040	4750764	-	ENSEASG00005037582	ENSEAST00005071885			14	4847481	4850698	.	-	ENSEASG00005032007	ENSEAST00005070175	ENSEASG00005032007
25	39761060	39764892	-	ENSEASG00005029224	ENSEAST00005072425			25	39667314	39692550	.	-	ENSEASG00005033259	ENSEAST00005050924	FMO1	ENSEASG00005033259
25	39761060	39764892	-	ENSEASG00005029224	ENSEAST00005072425			25	39761060	39764892	.	-	ENSEASG00005029224	ENSEAST00005066913	ENSEASG00005029224
25	39761060	39764892	-	ENSEASG00005029224	ENSEAST00005072425			25	39761060	39764892	.	-	ENSEASG00005029224	ENSEAST00005072425	ENSEASG00005029224
25	39761060	39764892	-	ENSEASG00005029224	ENSEAST00005072425			25	39792021	39816060	.	-	ENSEASG00005018963	ENSEAST00005065012	FMO3	ENSEASG00005018963
25	39761060	39764892	-	ENSEASG00005029224	ENSEAST00005072425			25	39792021	39841183	.	-	ENSEASG00005018963	ENSEAST00005030297	FMO3	ENSEASG00005018963
25	39761060	39764892	-	ENSEASG00005029224	ENSEAST00005072425			25	39859952	39943207	.	-	ENSEASG00005018967	ENSEAST00005030310	MROH9	ENSEASG00005018967
25	39761060	39764892	-	ENSEASG00005029224	ENSEAST00005072425			25	39859952	39943207	.	-	ENSEASG00005018967	ENSEAST00005078404	MROH9	ENSEASG00005018967
25	39761060	39764892	-	ENSEASG00005029224	ENSEAST00005072425			25	39701701	39733515	1000	-	MSTRG.9754	ENSEAST00005030283	FMO2	ENSEASG00005018955
25	39761060	39764892	-	ENSEASG00005029224	ENSEAST00005072425			25	39709551	39754562	1000	-	MSTRG.9754	ENSEAST00005047584	FMO2	ENSEASG00005018955
25	39761060	39764892	-	ENSEASG00005029224	ENSEAST00005072425			25	39709551	39733048	1000	-	MSTRG.9754	ENSEAST00005030286	FMO2	ENSEASG00005018955
24	14676762	14681845	-	ENSEASG00005024219	ENSEAST00005050873			24	14705528	14774537	1000	-	MSTRG.9177	MSTRG.9177.1
24	14676762	14681845	-	ENSEASG00005024219	ENSEAST00005050873			24	14707479	14774537	1000	-	MSTRG.9177	ENSEAST00005009146	MAP3K7	ENSEASG00005006040
24	14676762	14681845	-	ENSEASG00005024219	ENSEAST00005050873			24	14707479	14774537	1000	-	MSTRG.9177	ENSEAST00005009139	MAP3K7	ENSEASG00005006040
24	14676762	14681845	-	ENSEASG00005024219	ENSEAST00005050873			24	14707627	14774537	1000	-	MSTRG.9177	ENSEAST00005009149	MAP3K7	ENSEASG00005006040
24	14676762	14681845	-	ENSEASG00005024219	ENSEAST00005050873			24	14774784	14947333	.	+	ENSEASG00005034201	ENSEAST00005062987	ENSEASG00005034201
24	14676762	14681845	-	ENSEASG00005024219	ENSEAST00005050873			24	14774784	14956297	.	+	ENSEASG00005034201	ENSEAST00005045228	ENSEASG00005034201
24	14676762	14681845	-	ENSEASG00005024219	ENSEAST00005050873			24	14774885	14956297	.	+	ENSEASG00005034201	ENSEAST00005043972	ENSEASG00005034201
24	14676762	14681845	-	ENSEASG00005024219	ENSEAST00005050873			24	14774885	14956297	.	+	ENSEASG00005034201	ENSEAST00005054820	ENSEASG00005034201
24	14676762	14681845	-	ENSEASG00005024219	ENSEAST00005050873			24	14774946	14845295	.	+	ENSEASG00005034201	ENSEAST00005073081	ENSEASG00005034201
24	14676762	14681845	-	ENSEASG00005024219	ENSEAST00005050873			24	14676762	14681845	.	-	ENSEASG00005024219	ENSEAST00005050873	ENSEASG00005024219
24	14676762	14681845	-	ENSEASG00005024219	ENSEAST00005050873			24	14677052	14701284	.	-	ENSEASG00005024219	ENSEAST00005054268	ENSEASG00005024219
26	7670544	7674147	-	ENSEASG00005033444	ENSEAST00005055607			26	7670501	7672732	.	-	ENSEASG00005033444	ENSEAST00005038341	ENSEASG00005033444
26	7670544	7674147	-	ENSEASG00005033444	ENSEAST00005055607			26	7670544	7674147	.	-	ENSEASG00005033444	ENSEAST00005055607	ENSEASG00005033444
26	7670544	7674147	-	ENSEASG00005033444	ENSEAST00005055607			26	7549547	7581580	1000	+	MSTRG.9939	ENSEAST00005003236	ENSEASG00005002272
26	7670544	7674147	-	ENSEASG00005033444	ENSEAST00005055607			26	7608441	7630343	1000	-	MSTRG.9940	ENSEAST00005056968	ENSEASG00005002277
26	7670544	7674147	-	ENSEASG00005033444	ENSEAST00005055607			26	7608442	7646267	1000	-	MSTRG.9940	ENSEAST00005039127	ENSEASG00005002277
26	7670544	7674147	-	ENSEASG00005033444	ENSEAST00005055607			26	7608502	7631452	1000	-	MSTRG.9940	ENSEAST00005003239	ENSEASG00005002277
26	7670544	7674147	-	ENSEASG00005033444	ENSEAST00005055607			26	7646520	7669612	1000	+	MSTRG.9941	ENSEAST00005072106	ZNF461	ENSEASG00005002279
26	7670544	7674147	-	ENSEASG00005033444	ENSEAST00005055607			26	7646612	7669612	1000	+	MSTRG.9941	ENSEAST00005003250	ZNF461	ENSEASG00005002279
26	7670544	7674147	-	ENSEASG00005033444	ENSEAST00005055607			26	7646672	7669612	1000	+	MSTRG.9941	ENSEAST00005003246	ZNF461	ENSEASG00005002279
26	7670544	7674147	-	ENSEASG00005033444	ENSEAST00005055607			26	7656984	7669612	1000	+	MSTRG.9941	ENSEAST00005040039	ZNF461	ENSEASG00005002279
26	7670544	7674147	-	ENSEASG00005033444	ENSEAST00005055607			26	7689370	7711754	.	-	ENSEASG00005002285	ENSEAST00005077613	ZNF382	ENSEASG00005002285
26	7670544	7674147	-	ENSEASG00005033444	ENSEAST00005055607			26	7689543	7711797	.	-	ENSEASG00005002285	ENSEAST00005003254	ZNF382	ENSEASG00005002285
26	7670544	7674147	-	ENSEASG00005033444	ENSEAST00005055607			26	7745870	7750587	1000	-	MSTRG.9942	MSTRG.9942.1
26	7670544	7674147	-	ENSEASG00005033444	ENSEAST00005055607			26	7748873	7750587	1000	-	MSTRG.9942	MSTRG.9942.2
26	7670544	7674147	-	ENSEASG00005033444	ENSEAST00005055607			26	7748873	7750455	1000	-	MSTRG.9942	MSTRG.9942.3
26	7670544	7674147	-	ENSEASG00005033444	ENSEAST00005055607			26	7748888	7750587	1000	-	MSTRG.9942	MSTRG.9942.4
26	7670544	7674147	-	ENSEASG00005033444	ENSEAST00005055607			26	7750514	7770706	1000	+	MSTRG.9943	ENSEAST00005070487	ZNF529	ENSEASG00005033712
26	7670544	7674147	-	ENSEASG00005033444	ENSEAST00005055607			26	7750658	7770706	1000	+	MSTRG.9943	MSTRG.9943.2
26	7670544	7674147	-	ENSEASG00005033444	ENSEAST00005055607			26	7751711	7770706	1000	+	MSTRG.9943	ENSEAST00005079277	ZNF529	ENSEASG00005033712
