# Supplementary material for: Identification and functional prediction of lncRNAs associated with intramuscular lipid deposition in Guangling donkeys
Source: Front Vet Sci. 2024 Jul 5;11:1410109. doi: 10.3389/fvets.2024.1410109 (PMC11258529; doi:10.3389/fvets.2024.1410109)
Supplement: Supplementary file 5 [file Table_5.XLSX]

## Sheet: Sheet1
Supplementary Table S5. GO analysis for the potential target genes regulated by DELs in cis
ONTOLOGY	ID	Description	GeneRatio	BgRatio	pvalue	p.adjust	qvalue	geneID	Count
BP	GO:0006998	nuclear envelope organization	4/102	35/14313	0.000107409	0.0874389	0.0836789	ENSEASG00005008361/ENSEASG00005037998/ENSEASG00005016619/ENSEASG00005036678	4
BP	GO:0051085	chaperone cofactor-dependent protein refolding	3/102	15/14313	0.000150233	0.0874389	0.0836789	ENSEASG00005008361/ENSEASG00005037998/ENSEASG00005002735	3
BP	GO:0051084	'de novo' posttranslational protein folding	3/102	16/14313	0.000183946	0.0874389	0.0836789	ENSEASG00005008361/ENSEASG00005037998/ENSEASG00005002735	3
BP	GO:0006458	de novo' protein folding	3/102	17/14313	0.000222208	0.0874389	0.0836789	ENSEASG00005008361/ENSEASG00005037998/ENSEASG00005002735	3
BP	GO:0032781	positive regulation of ATPase activity	3/102	25/14313	0.000721105	0.212742	0.203594	ENSEASG00005016619/ENSEASG00005016624/ENSEASG00005002682	3
BP	GO:0097479	synaptic vesicle localization	3/102	26/14313	0.000810961	0.212742	0.203594	ENSEASG00005037998/ENSEASG00005012548/ENSEASG00005004719	3
BP	GO:0042771	intrinsic apoptotic signaling pathway in response to DNA damage by p53 class mediator	3/102	31/14313	0.00136629	0.295101	0.282411	ENSEASG00005007992/ENSEASG00005002682/ENSEASG00005002735	3
BP	GO:0019748	secondary metabolic process	3/102	32/14313	0.00149988	0.295101	0.282411	ENSEASG00005013629/ENSEASG00005033259/ENSEASG00005018955	3
BP	GO:0046322	negative regulation of fatty acid oxidation	2/102	11/14313	0.00265242	0.348339	0.33336	ENSEASG00005033259/ENSEASG00005018955	2
BP	GO:0098773	skin epidermis development	4/102	82/14313	0.00277844	0.348339	0.33336	ENSEASG00005035050/ENSEASG00005003693/ENSEASG00005011737/ENSEASG00005008678	4
BP	GO:0043462	regulation of ATPase activity	3/102	40/14313	0.00286704	0.348339	0.33336	ENSEASG00005016619/ENSEASG00005016624/ENSEASG00005002682	3
BP	GO:0090494	dopamine uptake	2/102	12/14313	0.00316814	0.348339	0.33336	ENSEASG00005037998/ENSEASG00005034570	2
BP	GO:0033559	unsaturated fatty acid metabolic process	3/102	42/14313	0.00329724	0.348339	0.33336	ENSEASG00005028809/ENSEASG00005008208/ENSEASG00005002735	3
BP	GO:0090493	catecholamine uptake	2/102	13/14313	0.00372682	0.348339	0.33336	ENSEASG00005037998/ENSEASG00005034570	2
BP	GO:0045104	intermediate filament cytoskeleton organization	3/102	44/14313	0.00376499	0.348339	0.33336	ENSEASG00005037998/ENSEASG00005003710/ENSEASG00005003693	3
BP	GO:0006997	nucleus organization	4/102	90/14313	0.00388704	0.348339	0.33336	ENSEASG00005008361/ENSEASG00005037998/ENSEASG00005016619/ENSEASG00005036678	4
BP	GO:0045103	intermediate filament-based process	3/102	45/14313	0.00401324	0.348339	0.33336	ENSEASG00005037998/ENSEASG00005003710/ENSEASG00005003693	3
BP	GO:0061077	chaperone-mediated protein folding	3/102	45/14313	0.00401324	0.348339	0.33336	ENSEASG00005008361/ENSEASG00005037998/ENSEASG00005002735	3
BP	GO:0051648	vesicle localization	4/102	92/14313	0.00420486	0.348339	0.33336	ENSEASG00005037998/ENSEASG00005012548/ENSEASG00005032830/ENSEASG00005004719	4
BP	GO:0006690	icosanoid metabolic process	3/102	48/14313	0.00481692	0.379091	0.36279	ENSEASG00005028809/ENSEASG00005008208/ENSEASG00005002735	3
BP	GO:0001516	prostaglandin biosynthetic process	2/102	17/14313	0.00637861	0.402576	0.385265	ENSEASG00005028809/ENSEASG00005002735	2
BP	GO:0046457	prostanoid biosynthetic process	2/102	17/14313	0.00637861	0.402576	0.385265	ENSEASG00005028809/ENSEASG00005002735	2
BP	GO:0048489	synaptic vesicle transport	2/102	18/14313	0.00714278	0.402576	0.385265	ENSEASG00005037998/ENSEASG00005012548	2
BP	GO:0072331	signal transduction by p53 class mediator	4/102	107/14313	0.00716226	0.402576	0.385265	ENSEASG00005007992/ENSEASG00005002682/ENSEASG00005002735/ENSEASG00005037745	4
BP	GO:0002460	adaptive immune response based on somatic recombination of immune receptors built from immunoglobulin superfamily domains	5/102	170/14313	0.00735518	0.402576	0.385265	ENSEASG00005010015/ENSEASG00005002682/ENSEASG00005002735/ENSEASG00005037745/ENSEASG00005006040	5
BP	GO:0072332	intrinsic apoptotic signaling pathway by p53 class mediator	3/102	56/14313	0.00740985	0.402576	0.385265	ENSEASG00005007992/ENSEASG00005002682/ENSEASG00005002735	3
BP	GO:0010256	endomembrane system organization	7/102	317/14313	0.00751892	0.402576	0.385265	ENSEASG00005008361/ENSEASG00005037998/ENSEASG00005008220/ENSEASG00005016619/ENSEASG00005016624/ENSEASG00005036678/ENSEASG00005005614	7
BP	GO:0001505	regulation of neurotransmitter levels	4/102	109/14313	0.00763834	0.402576	0.385265	ENSEASG00005037998/ENSEASG00005034570/ENSEASG00005008208/ENSEASG00005004719	4
BP	GO:0002573	myeloid leukocyte differentiation	5/102	174/14313	0.00809193	0.402576	0.385265	ENSEASG00005001410/ENSEASG00005010109/ENSEASG00005002735/ENSEASG00005031738/ENSEASG00005037745	5
BP	GO:0072539	T-helper 17 cell differentiation	2/102	20/14313	0.0087884	0.402576	0.385265	ENSEASG00005010015/ENSEASG00005037745	2
BP	GO:0043367	CD4-positive, alpha-beta T cell differentiation	3/102	62/14313	0.0098042	0.402576	0.385265	ENSEASG00005010109/ENSEASG00005010015/ENSEASG00005037745	3
BP	GO:0002521	leukocyte differentiation	8/102	419/14313	0.0100947	0.402576	0.385265	ENSEASG00005001410/ENSEASG00005010109/ENSEASG00005010015/ENSEASG00005010997/ENSEASG00005002682/ENSEASG00005002735/ENSEASG00005031738/ENSEASG00005037745	8
BP	GO:0016053	organic acid biosynthetic process	5/102	185/14313	0.0103799	0.402576	0.385265	ENSEASG00005028809/ENSEASG00005002735/ENSEASG00005021173/ENSEASG00005033259/ENSEASG00005018963	5
BP	GO:0015872	dopamine transport	2/102	22/14313	0.0105865	0.402576	0.385265	ENSEASG00005037998/ENSEASG00005034570	2
BP	GO:0045109	intermediate filament organization	2/102	22/14313	0.0105865	0.402576	0.385265	ENSEASG00005003710/ENSEASG00005003693	2
BP	GO:0071108	protein K48-linked deubiquitination	2/102	22/14313	0.0105865	0.402576	0.385265	ENSEASG00005008368/ENSEASG00005001311	2
BP	GO:0002312	B cell activation involved in immune response	3/102	64/14313	0.0106909	0.402576	0.385265	ENSEASG00005010109/ENSEASG00005002682/ENSEASG00005037745	3
BP	GO:0002250	adaptive immune response	5/102	187/14313	0.0108389	0.402576	0.385265	ENSEASG00005010015/ENSEASG00005002682/ENSEASG00005002735/ENSEASG00005037745/ENSEASG00005006040	5
BP	GO:0006457	protein folding	4/102	121/14313	0.0109352	0.402576	0.385265	ENSEASG00005008361/ENSEASG00005037998/ENSEASG00005002735/ENSEASG00005003339	4
BP	GO:1901568	fatty acid derivative metabolic process	3/102	65/14313	0.0111512	0.402576	0.385265	ENSEASG00005028809/ENSEASG00005008208/ENSEASG00005002735	3
BP	GO:0006636	unsaturated fatty acid biosynthetic process	2/102	23/14313	0.0115413	0.402576	0.385265	ENSEASG00005028809/ENSEASG00005002735	2
BP	GO:0046456	icosanoid biosynthetic process	2/102	23/14313	0.0115413	0.402576	0.385265	ENSEASG00005028809/ENSEASG00005002735	2
BP	GO:0071539	protein localization to centrosome	2/102	23/14313	0.0115413	0.402576	0.385265	ENSEASG00005017767/ENSEASG00005016250	2
BP	GO:0098810	neurotransmitter reuptake	2/102	23/14313	0.0115413	0.402576	0.385265	ENSEASG00005037998/ENSEASG00005034570	2
BP	GO:0019217	regulation of fatty acid metabolic process	3/102	66/14313	0.0116227	0.402576	0.385265	ENSEASG00005002735/ENSEASG00005033259/ENSEASG00005018955	3
BP	GO:0031069	hair follicle morphogenesis	2/102	24/14313	0.0125325	0.402576	0.385265	ENSEASG00005035050/ENSEASG00005003693	2
BP	GO:0045922	negative regulation of fatty acid metabolic process	2/102	24/14313	0.0125325	0.402576	0.385265	ENSEASG00005033259/ENSEASG00005018955	2
BP	GO:0046320	regulation of fatty acid oxidation	2/102	24/14313	0.0125325	0.402576	0.385265	ENSEASG00005033259/ENSEASG00005018955	2
BP	GO:1905508	protein localization to microtubule organizing center	2/102	24/14313	0.0125325	0.402576	0.385265	ENSEASG00005017767/ENSEASG00005016250	2
BP	GO:0016064	immunoglobulin mediated immune response	3/102	69/14313	0.0131057	0.403234	0.385894	ENSEASG00005002682/ENSEASG00005002735/ENSEASG00005037745	3
BP	GO:0019724	B cell mediated immunity	3/102	70/14313	0.0136229	0.403234	0.385894	ENSEASG00005002682/ENSEASG00005002735/ENSEASG00005037745	3
BP	GO:0043588	skin development	5/102	199/14313	0.0138879	0.403234	0.385894	ENSEASG00005035050/ENSEASG00005003703/ENSEASG00005003693/ENSEASG00005011737/ENSEASG00005008678	5
BP	GO:0002285	lymphocyte activation involved in immune response	4/102	130/14313	0.0139317	0.403234	0.385894	ENSEASG00005010109/ENSEASG00005010015/ENSEASG00005002682/ENSEASG00005037745	4
BP	GO:0070646	protein modification by small protein removal	4/102	130/14313	0.0139317	0.403234	0.385894	ENSEASG00005008368/ENSEASG00005037998/ENSEASG00005001311/ENSEASG00005014917	4
BP	GO:0030098	lymphocyte differentiation	6/102	277/14313	0.0142741	0.403234	0.385894	ENSEASG00005010109/ENSEASG00005010015/ENSEASG00005010997/ENSEASG00005002682/ENSEASG00005002735/ENSEASG00005037745	6
BP	GO:0048730	epidermis morphogenesis	2/102	26/14313	0.014622	0.403234	0.385894	ENSEASG00005035050/ENSEASG00005003693	2
BP	GO:0044272	sulfur compound biosynthetic process	3/102	72/14313	0.0146919	0.403234	0.385894	ENSEASG00005021173/ENSEASG00005033259/ENSEASG00005018963	3
BP	GO:0006693	prostaglandin metabolic process	2/102	27/14313	0.0157192	0.403234	0.385894	ENSEASG00005028809/ENSEASG00005002735	2
BP	GO:0043368	positive T cell selection	2/102	27/14313	0.0157192	0.403234	0.385894	ENSEASG00005002735/ENSEASG00005037745	2
BP	GO:0008630	intrinsic apoptotic signaling pathway in response to DNA damage	3/102	74/14313	0.0158072	0.403234	0.385894	ENSEASG00005007992/ENSEASG00005002682/ENSEASG00005002735	3
BP	GO:0030217	T cell differentiation	5/102	207/14313	0.016214	0.403234	0.385894	ENSEASG00005010109/ENSEASG00005010015/ENSEASG00005010997/ENSEASG00005002735/ENSEASG00005037745	5
BP	GO:0034341	response to interferon-gamma	3/102	75/14313	0.0163823	0.403234	0.385894	ENSEASG00005002735/ENSEASG00005002750/ENSEASG00005005132	3
BP	GO:0006631	fatty acid metabolic process	5/102	208/14313	0.0165219	0.403234	0.385894	ENSEASG00005028809/ENSEASG00005008208/ENSEASG00005002735/ENSEASG00005033259/ENSEASG00005018955	5
BP	GO:0006692	prostanoid metabolic process	2/102	28/14313	0.0168505	0.403234	0.385894	ENSEASG00005028809/ENSEASG00005002735	2
BP	GO:0072538	T-helper 17 type immune response	2/102	28/14313	0.0168505	0.403234	0.385894	ENSEASG00005010015/ENSEASG00005037745	2
BP	GO:0001942	hair follicle development	3/102	76/14313	0.016969	0.403234	0.385894	ENSEASG00005035050/ENSEASG00005003693/ENSEASG00005011737	3
BP	GO:0072089	stem cell proliferation	4/102	139/14313	0.0174051	0.403234	0.385894	ENSEASG00005008208/ENSEASG00005003002/ENSEASG00005008678/ENSEASG00005013629	4
BP	GO:0051937	catecholamine transport	2/102	29/14313	0.0180156	0.403234	0.385894	ENSEASG00005037998/ENSEASG00005034570	2
BP	GO:0070884	regulation of calcineurin-NFAT signaling cascade	2/102	29/14313	0.0180156	0.403234	0.385894	ENSEASG00005007992/ENSEASG00005008683	2
BP	GO:0106056	regulation of calcineurin-mediated signaling	2/102	29/14313	0.0180156	0.403234	0.385894	ENSEASG00005007992/ENSEASG00005008683	2
BP	GO:0022404	molting cycle process	3/102	79/14313	0.0187992	0.403234	0.385894	ENSEASG00005035050/ENSEASG00005003693/ENSEASG00005011737	3
BP	GO:0022405	hair cycle process	3/102	79/14313	0.0187992	0.403234	0.385894	ENSEASG00005035050/ENSEASG00005003693/ENSEASG00005011737	3
BP	GO:0006805	xenobiotic metabolic process	2/102	30/14313	0.0192138	0.403234	0.385894	ENSEASG00005033259/ENSEASG00005018955	2
BP	GO:0042092	type 2 immune response	2/102	30/14313	0.0192138	0.403234	0.385894	ENSEASG00005002735/ENSEASG00005037745	2
BP	GO:1901570	fatty acid derivative biosynthetic process	2/102	30/14313	0.0192138	0.403234	0.385894	ENSEASG00005028809/ENSEASG00005002735	2
BP	GO:0035710	CD4-positive, alpha-beta T cell activation	3/102	81/14313	0.0200779	0.406128	0.388663	ENSEASG00005010109/ENSEASG00005010015/ENSEASG00005037745	3
BP	GO:0051650	establishment of vesicle localization	3/102	81/14313	0.0200779	0.406128	0.388663	ENSEASG00005037998/ENSEASG00005012548/ENSEASG00005032830	3
BP	GO:0043122	regulation of I-kappaB kinase/NF-kappaB signaling	4/102	146/14313	0.0204499	0.406128	0.388663	ENSEASG00005008368/ENSEASG00005011737/ENSEASG00005002735/ENSEASG00005006040	4
BP	GO:0097193	intrinsic apoptotic signaling pathway	5/102	222/14313	0.0212484	0.406128	0.388663	ENSEASG00005007992/ENSEASG00005010997/ENSEASG00005011737/ENSEASG00005002682/ENSEASG00005002735	5
BP	GO:0006639	acylglycerol metabolic process	3/102	83/14313	0.0214035	0.406128	0.388663	ENSEASG00005008208/ENSEASG00005010109/ENSEASG00005009569	3
BP	GO:0008544	epidermis development	5/102	223/14313	0.0216164	0.406128	0.388663	ENSEASG00005035050/ENSEASG00005003703/ENSEASG00005003693/ENSEASG00005011737/ENSEASG00005008678	5
BP	GO:0001504	neurotransmitter uptake	2/102	32/14313	0.0217077	0.406128	0.388663	ENSEASG00005037998/ENSEASG00005034570	2
BP	GO:0006739	NADP metabolic process	2/102	32/14313	0.0217077	0.406128	0.388663	ENSEASG00005033259/ENSEASG00005018955	2
BP	GO:2001222	regulation of neuron migration	2/102	32/14313	0.0217077	0.406128	0.388663	ENSEASG00005002750/ENSEASG00005017762	2
BP	GO:0002761	regulation of myeloid leukocyte differentiation	3/102	85/14313	0.0227761	0.406128	0.388663	ENSEASG00005001410/ENSEASG00005002735/ENSEASG00005031738	3
BP	GO:0006638	neutral lipid metabolic process	3/102	85/14313	0.0227761	0.406128	0.388663	ENSEASG00005008208/ENSEASG00005010109/ENSEASG00005009569	3
BP	GO:0043124	negative regulation of I-kappaB kinase/NF-kappaB signaling	2/102	33/14313	0.0230023	0.406128	0.388663	ENSEASG00005008368/ENSEASG00005011737	2
BP	GO:0072698	protein localization to microtubule cytoskeleton	2/102	33/14313	0.0230023	0.406128	0.388663	ENSEASG00005017767/ENSEASG00005016250	2
BP	GO:0097009	energy homeostasis	2/102	33/14313	0.0230023	0.406128	0.388663	ENSEASG00005033259/ENSEASG00005018955	2
BP	GO:0098657	import into cell	4/102	152/14313	0.0233057	0.406128	0.388663	ENSEASG00005037998/ENSEASG00005034570/ENSEASG00005008683/ENSEASG00005015735	4
BP	GO:0046632	alpha-beta T cell differentiation	3/102	86/14313	0.0234801	0.406128	0.388663	ENSEASG00005010109/ENSEASG00005010015/ENSEASG00005037745	3
BP	GO:0002440	production of molecular mediator of immune response	4/102	154/14313	0.0243088	0.415892	0.398008	ENSEASG00005002682/ENSEASG00005002735/ENSEASG00005037745/ENSEASG00005006040	4
BP	GO:0030099	myeloid cell differentiation	6/102	314/14313	0.0247555	0.417738	0.399775	ENSEASG00005001410/ENSEASG00005012547/ENSEASG00005010109/ENSEASG00005002735/ENSEASG00005031738/ENSEASG00005037745	6
BP	GO:0002449	lymphocyte mediated immunity	4/102	156/14313	0.0253378	0.417738	0.399775	ENSEASG00005002682/ENSEASG00005002735/ENSEASG00005037745/ENSEASG00005006040	4
BP	GO:0071168	protein localization to chromatin	2/102	35/14313	0.0256843	0.417738	0.399775	ENSEASG00005001311/ENSEASG00005002682	2
BP	GO:0051656	establishment of organelle localization	5/102	234/14313	0.0259411	0.417738	0.399775	ENSEASG00005037998/ENSEASG00005012548/ENSEASG00005032830/ENSEASG00005008644/ENSEASG00005036678	5
BP	GO:0002702	positive regulation of production of molecular mediator of immune response	3/102	90/14313	0.0264131	0.417738	0.399775	ENSEASG00005002682/ENSEASG00005002735/ENSEASG00005006040	3
BP	GO:0072091	regulation of stem cell proliferation	3/102	90/14313	0.0264131	0.417738	0.399775	ENSEASG00005003002/ENSEASG00005008678/ENSEASG00005013629	3
BP	GO:0032387	negative regulation of intracellular transport	2/102	36/14313	0.0270707	0.417738	0.399775	ENSEASG00005015853/ENSEASG00005001602	2
BP	GO:0033173	calcineurin-NFAT signaling cascade	2/102	36/14313	0.0270707	0.417738	0.399775	ENSEASG00005007992/ENSEASG00005008683	2
BP	GO:0044380	protein localization to cytoskeleton	2/102	36/14313	0.0270707	0.417738	0.399775	ENSEASG00005017767/ENSEASG00005016250	2
BP	GO:0097720	calcineurin-mediated signaling	2/102	36/14313	0.0270707	0.417738	0.399775	ENSEASG00005007992/ENSEASG00005008683	2
BP	GO:0006383	transcription by RNA polymerase III	2/102	37/14313	0.0284868	0.426703	0.408354	ENSEASG00005001539/ENSEASG00005005534	2
BP	GO:0051640	organelle localization	6/102	325/14313	0.0286624	0.426703	0.408354	ENSEASG00005037998/ENSEASG00005012548/ENSEASG00005032830/ENSEASG00005008644/ENSEASG00005004719/ENSEASG00005036678	6
BP	GO:0042303	molting cycle	3/102	93/14313	0.028736	0.426703	0.408354	ENSEASG00005035050/ENSEASG00005003693/ENSEASG00005011737	3
BP	GO:0042633	hair cycle	3/102	93/14313	0.028736	0.426703	0.408354	ENSEASG00005035050/ENSEASG00005003693/ENSEASG00005011737	3
BP	GO:0010565	regulation of cellular ketone metabolic process	3/102	94/14313	0.0295337	0.434449	0.415767	ENSEASG00005002735/ENSEASG00005033259/ENSEASG00005018955	3
BP	GO:0007009	plasma membrane organization	3/102	96/14313	0.031164	0.450408	0.43104	ENSEASG00005008220/ENSEASG00005036678/ENSEASG00005005614	3
BP	GO:0007249	I-kappaB kinase/NF-kappaB signaling	4/102	167/14313	0.031465	0.450408	0.43104	ENSEASG00005008368/ENSEASG00005011737/ENSEASG00005002735/ENSEASG00005006040	4
BP	GO:0001961	positive regulation of cytokine-mediated signaling pathway	2/102	40/14313	0.0329079	0.450408	0.43104	ENSEASG00005002735/ENSEASG00005005132	2
BP	GO:0002204	somatic recombination of immunoglobulin genes involved in immune response	2/102	40/14313	0.0329079	0.450408	0.43104	ENSEASG00005002682/ENSEASG00005037745	2
BP	GO:0002208	somatic diversification of immunoglobulins involved in immune response	2/102	40/14313	0.0329079	0.450408	0.43104	ENSEASG00005002682/ENSEASG00005037745	2
BP	GO:0015844	monoamine transport	2/102	40/14313	0.0329079	0.450408	0.43104	ENSEASG00005037998/ENSEASG00005034570	2
BP	GO:0045058	T cell selection	2/102	40/14313	0.0329079	0.450408	0.43104	ENSEASG00005002735/ENSEASG00005037745	2
BP	GO:0045190	isotype switching	2/102	40/14313	0.0329079	0.450408	0.43104	ENSEASG00005002682/ENSEASG00005037745	2
BP	GO:0048863	stem cell differentiation	4/102	170/14313	0.0332747	0.451503	0.432088	ENSEASG00005003002/ENSEASG00005002741/ENSEASG00005037745/ENSEASG00005008683	4
BP	GO:0038202	TORC1 signaling	2/102	41/14313	0.0344376	0.459363	0.43961	ENSEASG00005003328/ENSEASG00005005534	2
BP	GO:0048016	inositol phosphate-mediated signaling	2/102	41/14313	0.0344376	0.459363	0.43961	ENSEASG00005007992/ENSEASG00005008683	2
BP	GO:0042113	B cell activation	4/102	173/14313	0.0351442	0.464849	0.44486	ENSEASG00005010109/ENSEASG00005002682/ENSEASG00005002735/ENSEASG00005037745	4
BP	GO:0032008	positive regulation of TOR signaling	2/102	42/14313	0.0359946	0.47213	0.451827	ENSEASG00005003328/ENSEASG00005005534	2
BP	GO:0006836	neurotransmitter transport	3/102	102/14313	0.0363334	0.472635	0.452311	ENSEASG00005037998/ENSEASG00005034570/ENSEASG00005004719	3
BP	GO:0002381	immunoglobulin production involved in immunoglobulin mediated immune response	2/102	43/14313	0.0375785	0.479178	0.458572	ENSEASG00005002682/ENSEASG00005037745	2
BP	GO:0046148	pigment biosynthetic process	2/102	43/14313	0.0375785	0.479178	0.458572	ENSEASG00005010011/ENSEASG00005013629	2
BP	GO:0007080	mitotic metaphase plate congression	2/102	44/14313	0.0391886	0.479178	0.458572	ENSEASG00005008644/ENSEASG00005036678	2
BP	GO:0002763	positive regulation of myeloid leukocyte differentiation	2/102	45/14313	0.0408247	0.479178	0.458572	ENSEASG00005001410/ENSEASG00005002735	2
BP	GO:0016447	somatic recombination of immunoglobulin gene segments	2/102	45/14313	0.0408247	0.479178	0.458572	ENSEASG00005002682/ENSEASG00005037745	2
BP	GO:0002366	leukocyte activation involved in immune response	4/102	182/14313	0.0411137	0.479178	0.458572	ENSEASG00005010109/ENSEASG00005010015/ENSEASG00005002682/ENSEASG00005037745	4
BP	GO:0002263	cell activation involved in immune response	4/102	183/14313	0.0418104	0.479178	0.458572	ENSEASG00005010109/ENSEASG00005010015/ENSEASG00005002682/ENSEASG00005037745	4
BP	GO:0032787	monocarboxylic acid metabolic process	6/102	357/14313	0.0422777	0.479178	0.458572	ENSEASG00005028809/ENSEASG00005008208/ENSEASG00005002735/ENSEASG00005021173/ENSEASG00005033259/ENSEASG00005018955	6
BP	GO:0007215	glutamate receptor signaling pathway	2/102	46/14313	0.0424862	0.479178	0.458572	ENSEASG00005008208/ENSEASG00005029148	2
BP	GO:0032922	circadian regulation of gene expression	2/102	46/14313	0.0424862	0.479178	0.458572	ENSEASG00005011737/ENSEASG00005008640	2
BP	GO:0042093	T-helper cell differentiation	2/102	47/14313	0.0441727	0.479178	0.458572	ENSEASG00005010015/ENSEASG00005037745	2
BP	GO:0045670	regulation of osteoclast differentiation	2/102	47/14313	0.0441727	0.479178	0.458572	ENSEASG00005001410/ENSEASG00005031738	2
BP	GO:0060760	positive regulation of response to cytokine stimulus	2/102	47/14313	0.0441727	0.479178	0.458572	ENSEASG00005002735/ENSEASG00005005132	2
BP	GO:0099537	trans-synaptic signaling	6/102	363/14313	0.0452179	0.479178	0.458572	ENSEASG00005037998/ENSEASG00005008208/ENSEASG00005012551/ENSEASG00005004719/ENSEASG00005005614/ENSEASG00005015735	6
BP	GO:0002294	CD4-positive, alpha-beta T cell differentiation involved in immune response	2/102	48/14313	0.0458839	0.479178	0.458572	ENSEASG00005010015/ENSEASG00005037745	2
BP	GO:0002287	alpha-beta T cell activation involved in immune response	2/102	49/14313	0.0476191	0.479178	0.458572	ENSEASG00005010015/ENSEASG00005037745	2
BP	GO:0002293	alpha-beta T cell differentiation involved in immune response	2/102	49/14313	0.0476191	0.479178	0.458572	ENSEASG00005010015/ENSEASG00005037745	2
BP	GO:0016445	somatic diversification of immunoglobulins	2/102	49/14313	0.0476191	0.479178	0.458572	ENSEASG00005002682/ENSEASG00005037745	2
BP	GO:0030330	DNA damage response, signal transduction by p53 class mediator	2/102	49/14313	0.0476191	0.479178	0.458572	ENSEASG00005002735/ENSEASG00005037745	2
BP	GO:0016579	protein deubiquitination	3/102	114/14313	0.0479046	0.479178	0.458572	ENSEASG00005008368/ENSEASG00005001311/ENSEASG00005014917	3
BP	GO:0061351	neural precursor cell proliferation	3/102	115/14313	0.0489416	0.479178	0.458572	ENSEASG00005008208/ENSEASG00005008681/ENSEASG00005013629	3
BP	GO:0072330	monocarboxylic acid biosynthetic process	3/102	115/14313	0.0489416	0.479178	0.458572	ENSEASG00005028809/ENSEASG00005002735/ENSEASG00005021173	3
BP	GO:0099536	synaptic signaling	6/102	373/14313	0.0503973	0.479178	0.458572	ENSEASG00005037998/ENSEASG00005008208/ENSEASG00005012551/ENSEASG00005004719/ENSEASG00005005614/ENSEASG00005015735	6
BP	GO:0050804	modulation of chemical synaptic transmission	5/102	283/14313	0.0517177	0.479178	0.458572	ENSEASG00005037998/ENSEASG00005012551/ENSEASG00005004719/ENSEASG00005005614/ENSEASG00005015735	5
BP	GO:0099177	regulation of trans-synaptic signaling	5/102	284/14313	0.0523585	0.479178	0.458572	ENSEASG00005037998/ENSEASG00005012551/ENSEASG00005004719/ENSEASG00005005614/ENSEASG00005015735	5
BP	GO:0002562	somatic diversification of immune receptors via germline recombination within a single locus	2/102	52/14313	0.0529657	0.479178	0.458572	ENSEASG00005002682/ENSEASG00005037745	2
BP	GO:0016444	somatic cell DNA recombination	2/102	52/14313	0.0529657	0.479178	0.458572	ENSEASG00005002682/ENSEASG00005037745	2
BP	GO:0042440	pigment metabolic process	2/102	52/14313	0.0529657	0.479178	0.458572	ENSEASG00005010011/ENSEASG00005013629	2
BP	GO:2000648	positive regulation of stem cell proliferation	2/102	52/14313	0.0529657	0.479178	0.458572	ENSEASG00005003002/ENSEASG00005013629	2
BP	GO:0002292	T cell differentiation involved in immune response	2/102	53/14313	0.0547934	0.479178	0.458572	ENSEASG00005010015/ENSEASG00005037745	2
BP	GO:0046631	alpha-beta T cell activation	3/102	121/14313	0.0553928	0.479178	0.458572	ENSEASG00005010109/ENSEASG00005010015/ENSEASG00005037745	3
BP	GO:0002720	positive regulation of cytokine production involved in immune response	2/102	54/14313	0.0566432	0.479178	0.458572	ENSEASG00005002735/ENSEASG00005006040	2
BP	GO:0007405	neuroblast proliferation	2/102	54/14313	0.0566432	0.479178	0.458572	ENSEASG00005008208/ENSEASG00005013629	2
BP	GO:0051588	regulation of neurotransmitter transport	2/102	55/14313	0.0585147	0.479178	0.458572	ENSEASG00005037998/ENSEASG00005004719	2
BP	GO:0051310	metaphase plate congression	2/102	56/14313	0.0604075	0.479178	0.458572	ENSEASG00005008644/ENSEASG00005036678	2
BP	GO:0007623	circadian rhythm	3/102	127/14313	0.0622293	0.479178	0.458572	ENSEASG00005001410/ENSEASG00005011737/ENSEASG00005008640	3
BP	GO:2001242	regulation of intrinsic apoptotic signaling pathway	3/102	127/14313	0.0622293	0.479178	0.458572	ENSEASG00005010997/ENSEASG00005011737/ENSEASG00005002735	3
BP	GO:0002200	somatic diversification of immune receptors	2/102	57/14313	0.0623211	0.479178	0.458572	ENSEASG00005002682/ENSEASG00005037745	2
BP	GO:0019080	viral gene expression	2/102	57/14313	0.0623211	0.479178	0.458572	ENSEASG00005011737/ENSEASG00005021167	2
BP	GO:0098813	nuclear chromosome segregation	4/102	210/14313	0.0631438	0.479178	0.458572	ENSEASG00005008364/ENSEASG00005030604/ENSEASG00005008644/ENSEASG00005036678	4
BP	GO:0050871	positive regulation of B cell activation	2/102	58/14313	0.0642553	0.479178	0.458572	ENSEASG00005002682/ENSEASG00005002735	2
BP	GO:0098693	regulation of synaptic vesicle cycle	2/102	58/14313	0.0642553	0.479178	0.458572	ENSEASG00005037998/ENSEASG00005004719	2
BP	GO:0051603	proteolysis involved in cellular protein catabolic process	7/102	497/14313	0.064423	0.479178	0.458572	ENSEASG00005008368/ENSEASG00005037998/ENSEASG00005021567/ENSEASG00005014917/ENSEASG00005009385/ENSEASG00005036678/ENSEASG00005005358	7
BP	GO:0002700	regulation of production of molecular mediator of immune response	3/102	130/14313	0.0657885	0.479178	0.458572	ENSEASG00005002682/ENSEASG00005002735/ENSEASG00005006040	3
BP	GO:0002443	leukocyte mediated immunity	4/102	213/14313	0.0658111	0.479178	0.458572	ENSEASG00005002682/ENSEASG00005002735/ENSEASG00005037745/ENSEASG00005006040	4
BP	GO:0071346	cellular response to interferon-gamma	2/102	59/14313	0.0662096	0.479178	0.458572	ENSEASG00005002750/ENSEASG00005005132	2
BP	GO:0044283	small molecule biosynthetic process	6/102	401/14313	0.0667833	0.479178	0.458572	ENSEASG00005028809/ENSEASG00005010015/ENSEASG00005002735/ENSEASG00005021173/ENSEASG00005033259/ENSEASG00005018963	6
BP	GO:0034504	protein localization to nucleus	4/102	215/14313	0.0676218	0.479178	0.458572	ENSEASG00005037998/ENSEASG00005016619/ENSEASG00005016624/ENSEASG00005001602	4
BP	GO:0000338	protein deneddylation	1/102	10/14313	0.0690425	0.479178	0.458572	ENSEASG00005037998	1
BP	GO:0002566	somatic diversification of immune receptors via somatic mutation	1/102	10/14313	0.0690425	0.479178	0.458572	ENSEASG00005002682	1
BP	GO:0002830	positive regulation of type 2 immune response	1/102	10/14313	0.0690425	0.479178	0.458572	ENSEASG00005002735	1
BP	GO:0003334	keratinocyte development	1/102	10/14313	0.0690425	0.479178	0.458572	ENSEASG00005008678	1
BP	GO:0006895	Golgi to endosome transport	1/102	10/14313	0.0690425	0.479178	0.458572	ENSEASG00005032830	1
BP	GO:0006953	acute-phase response	1/102	10/14313	0.0690425	0.479178	0.458572	ENSEASG00005028809	1
BP	GO:0010882	regulation of cardiac muscle contraction by calcium ion signaling	1/102	10/14313	0.0690425	0.479178	0.458572	ENSEASG00005008683	1
BP	GO:0030206	chondroitin sulfate biosynthetic process	1/102	10/14313	0.0690425	0.479178	0.458572	ENSEASG00005021173	1
BP	GO:0031649	heat generation	1/102	10/14313	0.0690425	0.479178	0.458572	ENSEASG00005028809	1
BP	GO:0032225	regulation of synaptic transmission, dopaminergic	1/102	10/14313	0.0690425	0.479178	0.458572	ENSEASG00005037998	1
BP	GO:0032836	glomerular basement membrane development	1/102	10/14313	0.0690425	0.479178	0.458572	ENSEASG00005003319	1
BP	GO:0034116	positive regulation of heterotypic cell-cell adhesion	1/102	10/14313	0.0690425	0.479178	0.458572	ENSEASG00005010997	1
BP	GO:0038093	Fc receptor signaling pathway	1/102	10/14313	0.0690425	0.479178	0.458572	ENSEASG00005010997	1
BP	GO:0046051	UTP metabolic process	1/102	10/14313	0.0690425	0.479178	0.458572	ENSEASG00005010015	1
BP	GO:0046761	viral budding from plasma membrane	1/102	10/14313	0.0690425	0.479178	0.458572	ENSEASG00005036678	1
BP	GO:0046835	carbohydrate phosphorylation	1/102	10/14313	0.0690425	0.479178	0.458572	ENSEASG00005015012	1
BP	GO:0048304	positive regulation of isotype switching to IgG isotypes	1/102	10/14313	0.0690425	0.479178	0.458572	ENSEASG00005002682	1
BP	GO:0051290	protein heterotetramerization	1/102	10/14313	0.0690425	0.479178	0.458572	ENSEASG00005003703	1
BP	GO:0055057	neuroblast division	1/102	10/14313	0.0690425	0.479178	0.458572	ENSEASG00005013629	1
BP	GO:0072540	T-helper 17 cell lineage commitment	1/102	10/14313	0.0690425	0.479178	0.458572	ENSEASG00005037745	1
BP	GO:0097091	synaptic vesicle clustering	1/102	10/14313	0.0690425	0.479178	0.458572	ENSEASG00005004719	1
BP	GO:1903421	regulation of synaptic vesicle recycling	1/102	10/14313	0.0690425	0.479178	0.458572	ENSEASG00005037998	1
BP	GO:0042770	signal transduction in response to DNA damage	2/102	61/14313	0.0701771	0.479178	0.458572	ENSEASG00005002735/ENSEASG00005037745	2
BP	GO:0050848	regulation of calcium-mediated signaling	2/102	61/14313	0.0701771	0.479178	0.458572	ENSEASG00005007992/ENSEASG00005008683	2
BP	GO:0009913	epidermal cell differentiation	3/102	134/14313	0.0706769	0.479178	0.458572	ENSEASG00005003703/ENSEASG00005011737/ENSEASG00005008678	3
BP	GO:0007029	endoplasmic reticulum organization	2/102	62/14313	0.0721895	0.479178	0.458572	ENSEASG00005008361/ENSEASG00005016624	2
BP	GO:0042475	odontogenesis of dentin-containing tooth	2/102	62/14313	0.0721895	0.479178	0.458572	ENSEASG00005010109/ENSEASG00005011737	2
BP	GO:0062012	regulation of small molecule metabolic process	4/102	220/14313	0.072261	0.479178	0.458572	ENSEASG00005007992/ENSEASG00005002735/ENSEASG00005033259/ENSEASG00005018955	4
BP	GO:0016032	viral process	4/102	222/14313	0.0741614	0.479178	0.458572	ENSEASG00005011737/ENSEASG00005002735/ENSEASG00005036678/ENSEASG00005021167	4
BP	GO:0036503	ERAD pathway	2/102	63/14313	0.0742206	0.479178	0.458572	ENSEASG00005037998/ENSEASG00005009385	2
BP	GO:0002478	antigen processing and presentation of exogenous peptide antigen	1/102	11/14313	0.0756815	0.479178	0.458572	ENSEASG00005002735	1
BP	GO:0002495	antigen processing and presentation of peptide antigen via MHC class II	1/102	11/14313	0.0756815	0.479178	0.458572	ENSEASG00005002735	1
BP	GO:0007250	activation of NF-kappaB-inducing kinase activity	1/102	11/14313	0.0756815	0.479178	0.458572	ENSEASG00005006040	1
BP	GO:0014029	neural crest formation	1/102	11/14313	0.0756815	0.479178	0.458572	ENSEASG00005002741	1
BP	GO:0019321	pentose metabolic process	1/102	11/14313	0.0756815	0.479178	0.458572	ENSEASG00005015012	1
BP	GO:0032933	SREBP signaling pathway	1/102	11/14313	0.0756815	0.479178	0.458572	ENSEASG00005009390	1
BP	GO:0043383	negative T cell selection	1/102	11/14313	0.0756815	0.479178	0.458572	ENSEASG00005002735	1
BP	GO:0043922	negative regulation by host of viral transcription	1/102	11/14313	0.0756815	0.479178	0.458572	ENSEASG00005011737	1
BP	GO:0045060	negative thymic T cell selection	1/102	11/14313	0.0756815	0.479178	0.458572	ENSEASG00005002735	1
BP	GO:0046753	non-lytic viral release	1/102	11/14313	0.0756815	0.479178	0.458572	ENSEASG00005036678	1
BP	GO:0048490	anterograde synaptic vesicle transport	1/102	11/14313	0.0756815	0.479178	0.458572	ENSEASG00005012548	1
BP	GO:0051580	regulation of neurotransmitter uptake	1/102	11/14313	0.0756815	0.479178	0.458572	ENSEASG00005037998	1
BP	GO:0051610	serotonin uptake	1/102	11/14313	0.0756815	0.479178	0.458572	ENSEASG00005034570	1
BP	GO:0060788	ectodermal placode formation	1/102	11/14313	0.0756815	0.479178	0.458572	ENSEASG00005011737	1
BP	GO:0070886	positive regulation of calcineurin-NFAT signaling cascade	1/102	11/14313	0.0756815	0.479178	0.458572	ENSEASG00005008683	1
BP	GO:0071218	cellular response to misfolded protein	1/102	11/14313	0.0756815	0.479178	0.458572	ENSEASG00005037998	1
BP	GO:0071501	cellular response to sterol depletion	1/102	11/14313	0.0756815	0.479178	0.458572	ENSEASG00005009390	1
BP	GO:0071697	ectodermal placode morphogenesis	1/102	11/14313	0.0756815	0.479178	0.458572	ENSEASG00005011737	1
BP	GO:0072567	chemokine (C-X-C motif) ligand 2 production	1/102	11/14313	0.0756815	0.479178	0.458572	ENSEASG00005002735	1
BP	GO:0099514	synaptic vesicle cytoskeletal transport	1/102	11/14313	0.0756815	0.479178	0.458572	ENSEASG00005012548	1
BP	GO:0099517	synaptic vesicle transport along microtubule	1/102	11/14313	0.0756815	0.479178	0.458572	ENSEASG00005012548	1
BP	GO:0106058	positive regulation of calcineurin-mediated signaling	1/102	11/14313	0.0756815	0.479178	0.458572	ENSEASG00005008683	1
BP	GO:1902165	regulation of intrinsic apoptotic signaling pathway in response to DNA damage by p53 class mediator	1/102	11/14313	0.0756815	0.479178	0.458572	ENSEASG00005002735	1
BP	GO:1902774	late endosome to lysosome transport	1/102	11/14313	0.0756815	0.479178	0.458572	ENSEASG00005036678	1
BP	GO:2000341	regulation of chemokine (C-X-C motif) ligand 2 production	1/102	11/14313	0.0756815	0.479178	0.458572	ENSEASG00005002735	1
BP	GO:0009410	response to xenobiotic stimulus	3/102	138/14313	0.0757248	0.479178	0.458572	ENSEASG00005010997/ENSEASG00005033259/ENSEASG00005018955	3
BP	GO:0031669	cellular response to nutrient levels	3/102	138/14313	0.0757248	0.479178	0.458572	ENSEASG00005001410/ENSEASG00005003710/ENSEASG00005005534	3
BP	GO:0010608	posttranscriptional regulation of gene expression	5/102	320/14313	0.0785241	0.479178	0.458572	ENSEASG00005030189/ENSEASG00005002741/ENSEASG00005001577/ENSEASG00005030650/ENSEASG00005021167	5
BP	GO:0051262	protein tetramerization	2/102	66/14313	0.080422	0.479178	0.458572	ENSEASG00005003703/ENSEASG00005010008	2
BP	GO:0006417	regulation of translation	4/102	229/14313	0.0810116	0.479178	0.458572	ENSEASG00005030189/ENSEASG00005002741/ENSEASG00005030650/ENSEASG00005021167	4
BP	GO:0000819	sister chromatid segregation	3/102	143/14313	0.0822532	0.479178	0.458572	ENSEASG00005030604/ENSEASG00005008644/ENSEASG00005036678	3
BP	GO:0042180	cellular ketone metabolic process	3/102	143/14313	0.0822532	0.479178	0.458572	ENSEASG00005002735/ENSEASG00005033259/ENSEASG00005018955	3
BP	GO:0002295	T-helper cell lineage commitment	1/102	12/14313	0.0822736	0.479178	0.458572	ENSEASG00005037745	1
BP	GO:0002577	regulation of antigen processing and presentation	1/102	12/14313	0.0822736	0.479178	0.458572	ENSEASG00005002735	1
BP	GO:0002902	regulation of B cell apoptotic process	1/102	12/14313	0.0822736	0.479178	0.458572	ENSEASG00005002735	1
BP	GO:0006991	response to sterol depletion	1/102	12/14313	0.0822736	0.479178	0.458572	ENSEASG00005009390	1
BP	GO:0007063	regulation of sister chromatid cohesion	1/102	12/14313	0.0822736	0.479178	0.458572	ENSEASG00005030604	1
BP	GO:0007216	G protein-coupled glutamate receptor signaling pathway	1/102	12/14313	0.0822736	0.479178	0.458572	ENSEASG00005008208	1
BP	GO:0007252	I-kappaB phosphorylation	1/102	12/14313	0.0822736	0.479178	0.458572	ENSEASG00005006040	1
BP	GO:0042133	neurotransmitter metabolic process	1/102	12/14313	0.0822736	0.479178	0.458572	ENSEASG00005008208	1
BP	GO:0043217	myelin maintenance	1/102	12/14313	0.0822736	0.479178	0.458572	ENSEASG00005008220	1
BP	GO:0043518	negative regulation of DNA damage response, signal transduction by p53 class mediator	1/102	12/14313	0.0822736	0.479178	0.458572	ENSEASG00005002735	1
BP	GO:0045059	positive thymic T cell selection	1/102	12/14313	0.0822736	0.479178	0.458572	ENSEASG00005002735	1
BP	GO:0045725	positive regulation of glycogen biosynthetic process	1/102	12/14313	0.0822736	0.479178	0.458572	ENSEASG00005007992	1
BP	GO:0046036	CTP metabolic process	1/102	12/14313	0.0822736	0.479178	0.458572	ENSEASG00005010015	1
BP	GO:0048199	vesicle targeting, to, from or within Golgi	1/102	12/14313	0.0822736	0.479178	0.458572	ENSEASG00005032830	1
BP	GO:0061158	3'-UTR-mediated mRNA destabilization	1/102	12/14313	0.0822736	0.479178	0.458572	ENSEASG00005030189	1
BP	GO:0070206	protein trimerization	1/102	12/14313	0.0822736	0.479178	0.458572	ENSEASG00005002735	1
BP	GO:0070875	positive regulation of glycogen metabolic process	1/102	12/14313	0.0822736	0.479178	0.458572	ENSEASG00005007992	1
BP	GO:0071468	cellular response to acidic pH	1/102	12/14313	0.0822736	0.479178	0.458572	ENSEASG00005008683	1
BP	GO:0071696	ectodermal placode development	1/102	12/14313	0.0822736	0.479178	0.458572	ENSEASG00005011737	1
BP	GO:1900025	negative regulation of substrate adhesion-dependent cell spreading	1/102	12/14313	0.0822736	0.479178	0.458572	ENSEASG00005032830	1
BP	GO:2000047	regulation of cell-cell adhesion mediated by cadherin	1/102	12/14313	0.0822736	0.479178	0.458572	ENSEASG00005003002	1
BP	GO:0051303	establishment of chromosome localization	2/102	67/14313	0.0825241	0.479178	0.458572	ENSEASG00005008644/ENSEASG00005036678	2
BP	GO:0051345	positive regulation of hydrolase activity	5/102	326/14313	0.083465	0.479178	0.458572	ENSEASG00005016619/ENSEASG00005016624/ENSEASG00005010997/ENSEASG00005002682/ENSEASG00005001602	5
BP	GO:0045637	regulation of myeloid cell differentiation	3/102	144/14313	0.0835873	0.479178	0.458572	ENSEASG00005001410/ENSEASG00005002735/ENSEASG00005031738	3
BP	GO:0061024	membrane organization	6/102	426/14313	0.0837746	0.479178	0.458572	ENSEASG00005008361/ENSEASG00005037998/ENSEASG00005008220/ENSEASG00005016619/ENSEASG00005036678/ENSEASG00005005614	6
BP	GO:0002286	T cell activation involved in immune response	2/102	68/14313	0.084643	0.479178	0.458572	ENSEASG00005010015/ENSEASG00005037745	2
BP	GO:0050000	chromosome localization	2/102	68/14313	0.084643	0.479178	0.458572	ENSEASG00005008644/ENSEASG00005036678	2
BP	GO:0071466	cellular response to xenobiotic stimulus	2/102	68/14313	0.084643	0.479178	0.458572	ENSEASG00005033259/ENSEASG00005018955	2
BP	GO:0019395	fatty acid oxidation	2/102	69/14313	0.0867784	0.479178	0.458572	ENSEASG00005033259/ENSEASG00005018955	2
BP	GO:1902106	negative regulation of leukocyte differentiation	2/102	69/14313	0.0867784	0.479178	0.458572	ENSEASG00005002735/ENSEASG00005031738	2
BP	GO:0001946	lymphangiogenesis	1/102	13/14313	0.0888191	0.479178	0.458572	ENSEASG00005027375	1
BP	GO:0002504	antigen processing and presentation of peptide or polysaccharide antigen via MHC class II	1/102	13/14313	0.0888191	0.479178	0.458572	ENSEASG00005002735	1
BP	GO:0009208	pyrimidine ribonucleoside triphosphate metabolic process	1/102	13/14313	0.0888191	0.479178	0.458572	ENSEASG00005010015	1
BP	GO:0009886	post-embryonic animal morphogenesis	1/102	13/14313	0.0888191	0.479178	0.458572	ENSEASG00005010109	1
BP	GO:0010613	positive regulation of cardiac muscle hypertrophy	1/102	13/14313	0.0888191	0.479178	0.458572	ENSEASG00005008683	1
BP	GO:0015824	proline transport	1/102	13/14313	0.0888191	0.479178	0.458572	ENSEASG00005002754	1
BP	GO:0019369	arachidonic acid metabolic process	1/102	13/14313	0.0888191	0.479178	0.458572	ENSEASG00005008208	1
BP	GO:0039702	viral budding via host ESCRT complex	1/102	13/14313	0.0888191	0.479178	0.458572	ENSEASG00005036678	1
BP	GO:0043373	CD4-positive, alpha-beta T cell lineage commitment	1/102	13/14313	0.0888191	0.479178	0.458572	ENSEASG00005037745	1
BP	GO:0050650	chondroitin sulfate proteoglycan biosynthetic process	1/102	13/14313	0.0888191	0.479178	0.458572	ENSEASG00005021173	1
BP	GO:0051788	response to misfolded protein	1/102	13/14313	0.0888191	0.479178	0.458572	ENSEASG00005037998	1
BP	GO:0098719	sodium ion import across plasma membrane	1/102	13/14313	0.0888191	0.479178	0.458572	ENSEASG00005008683	1
BP	GO:1904294	positive regulation of ERAD pathway	1/102	13/14313	0.0888191	0.479178	0.458572	ENSEASG00005009385	1
BP	GO:1904385	cellular response to angiotensin	1/102	13/14313	0.0888191	0.479178	0.458572	ENSEASG00005002750	1
BP	GO:0048709	oligodendrocyte differentiation	2/102	70/14313	0.0889301	0.479178	0.458572	ENSEASG00005008220/ENSEASG00005011737	2
BP	GO:0097190	apoptotic signaling pathway	6/102	434/14313	0.089679	0.479178	0.458572	ENSEASG00005001304/ENSEASG00005007992/ENSEASG00005010997/ENSEASG00005011737/ENSEASG00005002682/ENSEASG00005002735	6
BP	GO:0002824	positive regulation of adaptive immune response based on somatic recombination of immune receptors built from immunoglobulin superfamily domains	2/102	72/14313	0.0932806	0.479178	0.458572	ENSEASG00005002682/ENSEASG00005006040	2
BP	GO:0002363	alpha-beta T cell lineage commitment	1/102	14/14313	0.0953185	0.479178	0.458572	ENSEASG00005037745	1
BP	GO:0005979	regulation of glycogen biosynthetic process	1/102	14/14313	0.0953185	0.479178	0.458572	ENSEASG00005007992	1
BP	GO:0009147	pyrimidine nucleoside triphosphate metabolic process	1/102	14/14313	0.0953185	0.479178	0.458572	ENSEASG00005010015	1
BP	GO:0010962	regulation of glucan biosynthetic process	1/102	14/14313	0.0953185	0.479178	0.458572	ENSEASG00005007992	1
BP	GO:0014742	positive regulation of muscle hypertrophy	1/102	14/14313	0.0953185	0.479178	0.458572	ENSEASG00005008683	1
BP	GO:0015732	prostaglandin transport	1/102	14/14313	0.0953185	0.479178	0.458572	ENSEASG00005028809	1
BP	GO:0016540	protein autoprocessing	1/102	14/14313	0.0953185	0.479178	0.458572	ENSEASG00005008220	1
BP	GO:0019081	viral translation	1/102	14/14313	0.0953185	0.479178	0.458572	ENSEASG00005021167	1
BP	GO:0031468	nuclear envelope reassembly	1/102	14/14313	0.0953185	0.479178	0.458572	ENSEASG00005036678	1
BP	GO:0035994	response to muscle stretch	1/102	14/14313	0.0953185	0.479178	0.458572	ENSEASG00005008683	1
BP	GO:0045064	T-helper 2 cell differentiation	1/102	14/14313	0.0953185	0.479178	0.458572	ENSEASG00005037745	1
BP	GO:0048291	isotype switching to IgG isotypes	1/102	14/14313	0.0953185	0.479178	0.458572	ENSEASG00005002682	1
BP	GO:0048302	regulation of isotype switching to IgG isotypes	1/102	14/14313	0.0953185	0.479178	0.458572	ENSEASG00005002682	1
BP	GO:0060766	negative regulation of androgen receptor signaling pathway	1/102	14/14313	0.0953185	0.479178	0.458572	ENSEASG00005011737	1
BP	GO:0061952	midbody abscission	1/102	14/14313	0.0953185	0.479178	0.458572	ENSEASG00005036678	1
BP	GO:0002377	immunoglobulin production	2/102	74/14313	0.0976919	0.479178	0.458572	ENSEASG00005002682/ENSEASG00005037745	2
BP	GO:0002708	positive regulation of lymphocyte mediated immunity	2/102	74/14313	0.0976919	0.479178	0.458572	ENSEASG00005002682/ENSEASG00005006040	2
BP	GO:0016573	histone acetylation	2/102	74/14313	0.0976919	0.479178	0.458572	ENSEASG00005012547/ENSEASG00005006040	2
BP	GO:0018107	peptidyl-threonine phosphorylation	2/102	74/14313	0.0976919	0.479178	0.458572	ENSEASG00005002750/ENSEASG00005005534	2
BP	GO:0045833	negative regulation of lipid metabolic process	2/102	74/14313	0.0976919	0.479178	0.458572	ENSEASG00005033259/ENSEASG00005018955	2
BP	GO:2001243	negative regulation of intrinsic apoptotic signaling pathway	2/102	74/14313	0.0976919	0.479178	0.458572	ENSEASG00005011737/ENSEASG00005002735	2
BP	GO:0051046	regulation of secretion	5/102	343/14313	0.0983391	0.479178	0.458572	ENSEASG00005028809/ENSEASG00005003710/ENSEASG00005015853/ENSEASG00005002735/ENSEASG00005004719	5
BP	GO:0042110	T cell activation	5/102	344/14313	0.0992536	0.479178	0.458572	ENSEASG00005010109/ENSEASG00005010015/ENSEASG00005010997/ENSEASG00005002735/ENSEASG00005037745	5
BP	GO:0002821	positive regulation of adaptive immune response	2/102	75/14313	0.0999196	0.479178	0.458572	ENSEASG00005002682/ENSEASG00005006040	2
BP	GO:0006346	DNA methylation-dependent heterochromatin assembly	1/102	15/14313	0.101772	0.479178	0.458572	ENSEASG00005011737	1
BP	GO:0019884	antigen processing and presentation of exogenous antigen	1/102	15/14313	0.101772	0.479178	0.458572	ENSEASG00005002735	1
BP	GO:0032892	positive regulation of organic acid transport	1/102	15/14313	0.101772	0.479178	0.458572	ENSEASG00005028809	1
BP	GO:0036303	lymph vessel morphogenesis	1/102	15/14313	0.101772	0.479178	0.458572	ENSEASG00005027375	1
BP	GO:0045655	regulation of monocyte differentiation	1/102	15/14313	0.101772	0.479178	0.458572	ENSEASG00005002735	1
BP	GO:0045723	positive regulation of fatty acid biosynthetic process	1/102	15/14313	0.101772	0.479178	0.458572	ENSEASG00005002735	1
BP	GO:0045945	positive regulation of transcription by RNA polymerase III	1/102	15/14313	0.101772	0.479178	0.458572	ENSEASG00005005534	1
BP	GO:0046039	GTP metabolic process	1/102	15/14313	0.101772	0.479178	0.458572	ENSEASG00005010015	1
BP	GO:0048714	positive regulation of oligodendrocyte differentiation	1/102	15/14313	0.101772	0.479178	0.458572	ENSEASG00005011737	1
BP	GO:0070885	negative regulation of calcineurin-NFAT signaling cascade	1/102	15/14313	0.101772	0.479178	0.458572	ENSEASG00005007992	1
BP	GO:0106057	negative regulation of calcineurin-mediated signaling	1/102	15/14313	0.101772	0.479178	0.458572	ENSEASG00005007992	1
BP	GO:0140354	lipid import into cell	1/102	15/14313	0.101772	0.479178	0.458572	ENSEASG00005015735	1
BP	GO:1901673	regulation of mitotic spindle assembly	1/102	15/14313	0.101772	0.479178	0.458572	ENSEASG00005036678	1
BP	GO:1902254	negative regulation of intrinsic apoptotic signaling pathway by p53 class mediator	1/102	15/14313	0.101772	0.479178	0.458572	ENSEASG00005002735	1
BP	GO:1990776	response to angiotensin	1/102	15/14313	0.101772	0.479178	0.458572	ENSEASG00005002750	1
BP	GO:2000191	regulation of fatty acid transport	1/102	15/14313	0.101772	0.479178	0.458572	ENSEASG00005028809	1
BP	GO:2000272	negative regulation of signaling receptor activity	1/102	15/14313	0.101772	0.479178	0.458572	ENSEASG00005036678	1
BP	GO:0031668	cellular response to extracellular stimulus	3/102	158/14313	0.103215	0.479178	0.458572	ENSEASG00005001410/ENSEASG00005003710/ENSEASG00005005534	3
BP	GO:0046777	protein autophosphorylation	3/102	158/14313	0.103215	0.479178	0.458572	ENSEASG00005010997/ENSEASG00005002750/ENSEASG00005017762	3
BP	GO:0007059	chromosome segregation	4/102	250/14313	0.103357	0.479178	0.458572	ENSEASG00005008364/ENSEASG00005030604/ENSEASG00005008644/ENSEASG00005036678	4
BP	GO:0010469	regulation of signaling receptor activity	2/102	77/14313	0.104417	0.479178	0.458572	ENSEASG00005011737/ENSEASG00005036678	2
BP	GO:0045639	positive regulation of myeloid cell differentiation	2/102	77/14313	0.104417	0.479178	0.458572	ENSEASG00005001410/ENSEASG00005002735	2
BP	GO:0006475	internal protein amino acid acetylation	2/102	78/14313	0.106687	0.479178	0.458572	ENSEASG00005012547/ENSEASG00005006040	2
BP	GO:0006633	fatty acid biosynthetic process	2/102	78/14313	0.106687	0.479178	0.458572	ENSEASG00005028809/ENSEASG00005002735	2
BP	GO:0018393	internal peptidyl-lysine acetylation	2/102	78/14313	0.106687	0.479178	0.458572	ENSEASG00005012547/ENSEASG00005006040	2
BP	GO:0034440	lipid oxidation	2/102	78/14313	0.106687	0.479178	0.458572	ENSEASG00005033259/ENSEASG00005018955	2
BP	GO:0001963	synaptic transmission, dopaminergic	1/102	16/14313	0.10818	0.479178	0.458572	ENSEASG00005037998	1
BP	GO:0006837	serotonin transport	1/102	16/14313	0.10818	0.479178	0.458572	ENSEASG00005034570	1
BP	GO:0006883	cellular sodium ion homeostasis	1/102	16/14313	0.10818	0.479178	0.458572	ENSEASG00005008683	1
BP	GO:0015858	nucleoside transport	1/102	16/14313	0.10818	0.479178	0.458572	ENSEASG00005034570	1
BP	GO:0042059	negative regulation of epidermal growth factor receptor signaling pathway	1/102	16/14313	0.10818	0.479178	0.458572	ENSEASG00005036678	1
BP	GO:0042832	defense response to protozoan	1/102	16/14313	0.10818	0.479178	0.458572	ENSEASG00005037745	1
BP	GO:0043369	CD4-positive or CD8-positive, alpha-beta T cell lineage commitment	1/102	16/14313	0.10818	0.479178	0.458572	ENSEASG00005037745	1
BP	GO:0043586	tongue development	1/102	16/14313	0.10818	0.479178	0.458572	ENSEASG00005011737	1
BP	GO:0045292	mRNA cis splicing, via spliceosome	1/102	16/14313	0.10818	0.479178	0.458572	ENSEASG00005008364	1
BP	GO:0046755	viral budding	1/102	16/14313	0.10818	0.479178	0.458572	ENSEASG00005036678	1
BP	GO:0046823	negative regulation of nucleocytoplasmic transport	1/102	16/14313	0.10818	0.479178	0.458572	ENSEASG00005001602	1
BP	GO:0060333	interferon-gamma-mediated signaling pathway	1/102	16/14313	0.10818	0.479178	0.458572	ENSEASG00005005132	1
BP	GO:0060339	negative regulation of type I interferon-mediated signaling pathway	1/102	16/14313	0.10818	0.479178	0.458572	ENSEASG00005005132	1
BP	GO:0061099	negative regulation of protein tyrosine kinase activity	1/102	16/14313	0.10818	0.479178	0.458572	ENSEASG00005036678	1
BP	GO:0072529	pyrimidine-containing compound catabolic process	1/102	16/14313	0.10818	0.479178	0.458572	ENSEASG00005010015	1
BP	GO:0150077	regulation of neuroinflammatory response	1/102	16/14313	0.10818	0.479178	0.458572	ENSEASG00005008208	1
BP	GO:1901642	nucleoside transmembrane transport	1/102	16/14313	0.10818	0.479178	0.458572	ENSEASG00005034570	1
BP	GO:1903649	regulation of cytoplasmic transport	1/102	16/14313	0.10818	0.479178	0.458572	ENSEASG00005015853	1
BP	GO:0062014	negative regulation of small molecule metabolic process	2/102	79/14313	0.10897	0.479178	0.458572	ENSEASG00005033259/ENSEASG00005018955	2
BP	GO:0002699	positive regulation of immune effector process	3/102	164/14313	0.11214	0.479178	0.458572	ENSEASG00005002682/ENSEASG00005002735/ENSEASG00005006040	3
BP	GO:0002367	cytokine production involved in immune response	2/102	81/14313	0.113574	0.479178	0.458572	ENSEASG00005002735/ENSEASG00005006040	2
BP	GO:0002718	regulation of cytokine production involved in immune response	2/102	81/14313	0.113574	0.479178	0.458572	ENSEASG00005002735/ENSEASG00005006040	2
BP	GO:0030316	osteoclast differentiation	2/102	81/14313	0.113574	0.479178	0.458572	ENSEASG00005001410/ENSEASG00005031738	2
BP	GO:0048511	rhythmic process	3/102	165/14313	0.113655	0.479178	0.458572	ENSEASG00005001410/ENSEASG00005011737/ENSEASG00005008640	3
BP	GO:0006515	protein quality control for misfolded or incompletely synthesized proteins	1/102	17/14313	0.114542	0.479178	0.458572	ENSEASG00005037998	1
BP	GO:0006783	heme biosynthetic process	1/102	17/14313	0.114542	0.479178	0.458572	ENSEASG00005010011	1
BP	GO:0007176	regulation of epidermal growth factor-activated receptor activity	1/102	17/14313	0.114542	0.479178	0.458572	ENSEASG00005036678	1
BP	GO:0010165	response to X-ray	1/102	17/14313	0.114542	0.479178	0.458572	ENSEASG00005002682	1
BP	GO:0010224	response to UV-B	1/102	17/14313	0.114542	0.479178	0.458572	ENSEASG00005002682	1
BP	GO:0010765	positive regulation of sodium ion transport	1/102	17/14313	0.114542	0.479178	0.458572	ENSEASG00005008683	1
BP	GO:0021846	cell proliferation in forebrain	1/102	17/14313	0.114542	0.479178	0.458572	ENSEASG00005013629	1
BP	GO:0022010	central nervous system myelination	1/102	17/14313	0.114542	0.479178	0.458572	ENSEASG00005008220	1
BP	GO:0023019	signal transduction involved in regulation of gene expression	1/102	17/14313	0.114542	0.479178	0.458572	ENSEASG00005003002	1
BP	GO:0032291	axon ensheathment in central nervous system	1/102	17/14313	0.114542	0.479178	0.458572	ENSEASG00005008220	1
BP	GO:0035458	cellular response to interferon-beta	1/102	17/14313	0.114542	0.479178	0.458572	ENSEASG00005002750	1
BP	GO:0038083	peptidyl-tyrosine autophosphorylation	1/102	17/14313	0.114542	0.479178	0.458572	ENSEASG00005010997	1
BP	GO:0046339	diacylglycerol metabolic process	1/102	17/14313	0.114542	0.479178	0.458572	ENSEASG00005008208	1
BP	GO:0048535	lymph node development	1/102	17/14313	0.114542	0.479178	0.458572	ENSEASG00005010109	1
BP	GO:0051125	regulation of actin nucleation	1/102	17/14313	0.114542	0.479178	0.458572	ENSEASG00005032830	1
BP	GO:0060907	positive regulation of macrophage cytokine production	1/102	17/14313	0.114542	0.479178	0.458572	ENSEASG00005002735	1
BP	GO:0070873	regulation of glycogen metabolic process	1/102	17/14313	0.114542	0.479178	0.458572	ENSEASG00005007992	1
BP	GO:1901185	negative regulation of ERBB signaling pathway	1/102	17/14313	0.114542	0.479178	0.458572	ENSEASG00005036678	1
BP	GO:0007268	chemical synaptic transmission	5/102	361/14313	0.115454	0.479178	0.458572	ENSEASG00005037998/ENSEASG00005012551/ENSEASG00005004719/ENSEASG00005005614/ENSEASG00005015735	5
BP	GO:0098916	anterograde trans-synaptic signaling	5/102	361/14313	0.115454	0.479178	0.458572	ENSEASG00005037998/ENSEASG00005012551/ENSEASG00005004719/ENSEASG00005005614/ENSEASG00005015735	5
BP	GO:0006413	translational initiation	2/102	82/14313	0.115895	0.479178	0.458572	ENSEASG00005010956/ENSEASG00005021167	2
BP	GO:0007052	mitotic spindle organization	2/102	82/14313	0.115895	0.479178	0.458572	ENSEASG00005008644/ENSEASG00005036678	2
BP	GO:0018210	peptidyl-threonine modification	2/102	82/14313	0.115895	0.479178	0.458572	ENSEASG00005002750/ENSEASG00005005534	2
BP	GO:0030216	keratinocyte differentiation	2/102	82/14313	0.115895	0.479178	0.458572	ENSEASG00005003703/ENSEASG00005008678	2
BP	GO:1902600	proton transmembrane transport	2/102	82/14313	0.115895	0.479178	0.458572	ENSEASG00005010011/ENSEASG00005008683	2
BP	GO:2001234	negative regulation of apoptotic signaling pathway	3/102	167/14313	0.11671	0.479178	0.458572	ENSEASG00005001304/ENSEASG00005011737/ENSEASG00005002735	3
BP	GO:0042476	odontogenesis	2/102	83/14313	0.118228	0.479178	0.458572	ENSEASG00005010109/ENSEASG00005011737	2
BP	GO:0044403	symbiotic process	4/102	263/14313	0.118468	0.479178	0.458572	ENSEASG00005011737/ENSEASG00005002735/ENSEASG00005036678/ENSEASG00005021167	4
BP	GO:0052126	movement in host environment	2/102	84/14313	0.120573	0.479178	0.458572	ENSEASG00005002735/ENSEASG00005036678	2
BP	GO:0001562	response to protozoan	1/102	18/14313	0.12086	0.479178	0.458572	ENSEASG00005037745	1
BP	GO:0001778	plasma membrane repair	1/102	18/14313	0.12086	0.479178	0.458572	ENSEASG00005036678	1
BP	GO:0001783	B cell apoptotic process	1/102	18/14313	0.12086	0.479178	0.458572	ENSEASG00005002735	1
BP	GO:0001919	regulation of receptor recycling	1/102	18/14313	0.12086	0.479178	0.458572	ENSEASG00005032830	1
BP	GO:0002026	regulation of the force of heart contraction	1/102	18/14313	0.12086	0.479178	0.458572	ENSEASG00005008683	1
BP	GO:0002726	positive regulation of T cell cytokine production	1/102	18/14313	0.12086	0.479178	0.458572	ENSEASG00005006040	1
BP	GO:0010839	negative regulation of keratinocyte proliferation	1/102	18/14313	0.12086	0.479178	0.458572	ENSEASG00005008678	1
BP	GO:0034656	nucleobase-containing small molecule catabolic process	1/102	18/14313	0.12086	0.479178	0.458572	ENSEASG00005010015	1
BP	GO:0044331	cell-cell adhesion mediated by cadherin	1/102	18/14313	0.12086	0.479178	0.458572	ENSEASG00005003002	1
BP	GO:0045671	negative regulation of osteoclast differentiation	1/102	18/14313	0.12086	0.479178	0.458572	ENSEASG00005031738	1
BP	GO:0051291	protein heterooligomerization	1/102	18/14313	0.12086	0.479178	0.458572	ENSEASG00005003703	1
BP	GO:0060340	positive regulation of type I interferon-mediated signaling pathway	1/102	18/14313	0.12086	0.479178	0.458572	ENSEASG00005005132	1
BP	GO:0071624	positive regulation of granulocyte chemotaxis	1/102	18/14313	0.12086	0.479178	0.458572	ENSEASG00005002735	1
BP	GO:0090023	positive regulation of neutrophil chemotaxis	1/102	18/14313	0.12086	0.479178	0.458572	ENSEASG00005002735	1
BP	GO:1902410	mitotic cytokinetic process	1/102	18/14313	0.12086	0.479178	0.458572	ENSEASG00005036678	1
BP	GO:1904263	positive regulation of TORC1 signaling	1/102	18/14313	0.12086	0.479178	0.458572	ENSEASG00005003328	1
BP	GO:0001776	leukocyte homeostasis	2/102	85/14313	0.12293	0.484521	0.463686	ENSEASG00005010109/ENSEASG00005002735	2
BP	GO:0062013	positive regulation of small molecule metabolic process	2/102	85/14313	0.12293	0.484521	0.463686	ENSEASG00005007992/ENSEASG00005002735	2
BP	GO:0018394	peptidyl-lysine acetylation	2/102	86/14313	0.125297	0.484521	0.463686	ENSEASG00005012547/ENSEASG00005006040	2
BP	GO:0034502	protein localization to chromosome	2/102	86/14313	0.125297	0.484521	0.463686	ENSEASG00005001311/ENSEASG00005002682	2
BP	GO:0051983	regulation of chromosome segregation	2/102	86/14313	0.125297	0.484521	0.463686	ENSEASG00005008364/ENSEASG00005030604	2
BP	GO:0002791	regulation of peptide secretion	3/102	173/14313	0.126058	0.484521	0.463686	ENSEASG00005003710/ENSEASG00005015853/ENSEASG00005002735	3
BP	GO:0016570	histone modification	3/102	173/14313	0.126058	0.484521	0.463686	ENSEASG00005012547/ENSEASG00005011737/ENSEASG00005006040	3
BP	GO:0002673	regulation of acute inflammatory response	1/102	19/14313	0.127133	0.484521	0.463686	ENSEASG00005028809	1
BP	GO:0006099	tricarboxylic acid cycle	1/102	19/14313	0.127133	0.484521	0.463686	ENSEASG00005001546	1
BP	GO:0010447	response to acidic pH	1/102	19/14313	0.127133	0.484521	0.463686	ENSEASG00005008683	1
BP	GO:0034114	regulation of heterotypic cell-cell adhesion	1/102	19/14313	0.127133	0.484521	0.463686	ENSEASG00005010997	1
BP	GO:0034453	microtubule anchoring	1/102	19/14313	0.127133	0.484521	0.463686	ENSEASG00005016250	1
BP	GO:0043011	myeloid dendritic cell differentiation	1/102	19/14313	0.127133	0.484521	0.463686	ENSEASG00005037745	1
BP	GO:0046461	neutral lipid catabolic process	1/102	19/14313	0.127133	0.484521	0.463686	ENSEASG00005008208	1
BP	GO:0046464	acylglycerol catabolic process	1/102	19/14313	0.127133	0.484521	0.463686	ENSEASG00005008208	1
BP	GO:0051457	maintenance of protein location in nucleus	1/102	19/14313	0.127133	0.484521	0.463686	ENSEASG00005001602	1
BP	GO:0007568	aging	2/102	88/14313	0.130066	0.485942	0.465046	ENSEASG00005012547/ENSEASG00005002682	2
BP	GO:0050864	regulation of B cell activation	2/102	88/14313	0.130066	0.485942	0.465046	ENSEASG00005002682/ENSEASG00005002735	2
BP	GO:0050776	regulation of immune response	6/102	483/14313	0.130614	0.485942	0.465046	ENSEASG00005010015/ENSEASG00005010997/ENSEASG00005002682/ENSEASG00005002735/ENSEASG00005005132/ENSEASG00005006040	6
BP	GO:0034248	regulation of cellular amide metabolic process	4/102	274/14313	0.131963	0.485942	0.465046	ENSEASG00005030189/ENSEASG00005002741/ENSEASG00005030650/ENSEASG00005021167	4
BP	GO:0002052	positive regulation of neuroblast proliferation	1/102	20/14313	0.133362	0.485942	0.465046	ENSEASG00005013629	1
BP	GO:0002320	lymphoid progenitor cell differentiation	1/102	20/14313	0.133362	0.485942	0.465046	ENSEASG00005037745	1
BP	GO:0006301	postreplication repair	1/102	20/14313	0.133362	0.485942	0.465046	ENSEASG00005002682	1
BP	GO:0006779	porphyrin-containing compound biosynthetic process	1/102	20/14313	0.133362	0.485942	0.465046	ENSEASG00005010011	1
BP	GO:0032469	endoplasmic reticulum calcium ion homeostasis	1/102	20/14313	0.133362	0.485942	0.465046	ENSEASG00005005019	1
BP	GO:0032885	regulation of polysaccharide biosynthetic process	1/102	20/14313	0.133362	0.485942	0.465046	ENSEASG00005007992	1
BP	GO:0042438	melanin biosynthetic process	1/102	20/14313	0.133362	0.485942	0.465046	ENSEASG00005013629	1
BP	GO:0045830	positive regulation of isotype switching	1/102	20/14313	0.133362	0.485942	0.465046	ENSEASG00005002682	1
BP	GO:0048002	antigen processing and presentation of peptide antigen	1/102	20/14313	0.133362	0.485942	0.465046	ENSEASG00005002735	1
BP	GO:0060765	regulation of androgen receptor signaling pathway	1/102	20/14313	0.133362	0.485942	0.465046	ENSEASG00005011737	1
BP	GO:0071385	cellular response to glucocorticoid stimulus	1/102	20/14313	0.133362	0.485942	0.465046	ENSEASG00005030189	1
BP	GO:0071467	cellular response to pH	1/102	20/14313	0.133362	0.485942	0.465046	ENSEASG00005008683	1
BP	GO:0090169	regulation of spindle assembly	1/102	20/14313	0.133362	0.485942	0.465046	ENSEASG00005036678	1
BP	GO:1904292	regulation of ERAD pathway	1/102	20/14313	0.133362	0.485942	0.465046	ENSEASG00005009385	1
BP	GO:0030183	B cell differentiation	2/102	90/14313	0.134876	0.485942	0.465046	ENSEASG00005010109/ENSEASG00005002682	2
BP	GO:0032006	regulation of TOR signaling	2/102	90/14313	0.134876	0.485942	0.465046	ENSEASG00005003328/ENSEASG00005005534	2
BP	GO:1903825	organic acid transmembrane transport	2/102	90/14313	0.134876	0.485942	0.465046	ENSEASG00005034570/ENSEASG00005002754	2
BP	GO:0002009	morphogenesis of an epithelium	5/102	383/14313	0.138175	0.485942	0.465046	ENSEASG00005037998/ENSEASG00005035050/ENSEASG00005003693/ENSEASG00005003707/ENSEASG00005008678	5
BP	GO:0001945	lymph vessel development	1/102	21/14313	0.139546	0.485942	0.465046	ENSEASG00005027375	1
BP	GO:0002360	T cell lineage commitment	1/102	21/14313	0.139546	0.485942	0.465046	ENSEASG00005037745	1
BP	GO:0006298	mismatch repair	1/102	21/14313	0.139546	0.485942	0.465046	ENSEASG00005002682	1
BP	GO:0006359	regulation of transcription by RNA polymerase III	1/102	21/14313	0.139546	0.485942	0.465046	ENSEASG00005005534	1
BP	GO:0006582	melanin metabolic process	1/102	21/14313	0.139546	0.485942	0.465046	ENSEASG00005013629	1
BP	GO:0008535	respiratory chain complex IV assembly	1/102	21/14313	0.139546	0.485942	0.465046	ENSEASG00005010011	1
BP	GO:0010800	positive regulation of peptidyl-threonine phosphorylation	1/102	21/14313	0.139546	0.485942	0.465046	ENSEASG00005005534	1
BP	GO:0031639	plasminogen activation	1/102	21/14313	0.139546	0.485942	0.465046	ENSEASG00005012551	1
BP	GO:0035456	response to interferon-beta	1/102	21/14313	0.139546	0.485942	0.465046	ENSEASG00005002750	1
BP	GO:0043162	ubiquitin-dependent protein catabolic process via the multivesicular body sorting pathway	1/102	21/14313	0.139546	0.485942	0.465046	ENSEASG00005036678	1
BP	GO:0044550	secondary metabolite biosynthetic process	1/102	21/14313	0.139546	0.485942	0.465046	ENSEASG00005013629	1
BP	GO:0045061	thymic T cell selection	1/102	21/14313	0.139546	0.485942	0.465046	ENSEASG00005002735	1
BP	GO:0045606	positive regulation of epidermal cell differentiation	1/102	21/14313	0.139546	0.485942	0.465046	ENSEASG00005008678	1
BP	GO:1901021	positive regulation of calcium ion transmembrane transporter activity	1/102	21/14313	0.139546	0.485942	0.465046	ENSEASG00005008683	1
BP	GO:1901099	negative regulation of signal transduction in absence of ligand	1/102	21/14313	0.139546	0.485942	0.465046	ENSEASG00005001304	1
BP	GO:1902230	negative regulation of intrinsic apoptotic signaling pathway in response to DNA damage	1/102	21/14313	0.139546	0.485942	0.465046	ENSEASG00005002735	1
BP	GO:2001240	negative regulation of extrinsic apoptotic signaling pathway in absence of ligand	1/102	21/14313	0.139546	0.485942	0.465046	ENSEASG00005001304	1
BP	GO:0046649	lymphocyte activation	6/102	493/14313	0.139929	0.4862	0.465293	ENSEASG00005010109/ENSEASG00005010015/ENSEASG00005010997/ENSEASG00005002682/ENSEASG00005002735/ENSEASG00005037745	6
BP	GO:0046394	carboxylic acid biosynthetic process	3/102	182/14313	0.140565	0.487334	0.466378	ENSEASG00005028809/ENSEASG00005002735/ENSEASG00005021173	3
BP	GO:0071345	cellular response to cytokine stimulus	6/102	494/14313	0.140878	0.487344	0.466388	ENSEASG00005029148/ENSEASG00005030189/ENSEASG00005002735/ENSEASG00005002750/ENSEASG00005005132/ENSEASG00005006040	6
BP	GO:0016569	covalent chromatin modification	3/102	185/14313	0.145522	0.491031	0.469916	ENSEASG00005012547/ENSEASG00005011737/ENSEASG00005006040	3
BP	GO:0002313	mature B cell differentiation involved in immune response	1/102	22/14313	0.145687	0.491031	0.469916	ENSEASG00005010109	1
BP	GO:0009218	pyrimidine ribonucleotide metabolic process	1/102	22/14313	0.145687	0.491031	0.469916	ENSEASG00005010015	1
BP	GO:0030204	chondroitin sulfate metabolic process	1/102	22/14313	0.145687	0.491031	0.469916	ENSEASG00005021173	1
BP	GO:0033014	tetrapyrrole biosynthetic process	1/102	22/14313	0.145687	0.491031	0.469916	ENSEASG00005010011	1
BP	GO:0034314	Arp2/3 complex-mediated actin nucleation	1/102	22/14313	0.145687	0.491031	0.469916	ENSEASG00005032830	1
BP	GO:0044319	wound healing, spreading of cells	1/102	22/14313	0.145687	0.491031	0.469916	ENSEASG00005037998	1
BP	GO:0045672	positive regulation of osteoclast differentiation	1/102	22/14313	0.145687	0.491031	0.469916	ENSEASG00005001410	1
BP	GO:0051966	regulation of synaptic transmission, glutamatergic	1/102	22/14313	0.145687	0.491031	0.469916	ENSEASG00005015735	1
BP	GO:0070536	protein K63-linked deubiquitination	1/102	22/14313	0.145687	0.491031	0.469916	ENSEASG00005008368	1
BP	GO:0071364	cellular response to epidermal growth factor stimulus	1/102	22/14313	0.145687	0.491031	0.469916	ENSEASG00005030189	1
BP	GO:0090505	epiboly involved in wound healing	1/102	22/14313	0.145687	0.491031	0.469916	ENSEASG00005037998	1
BP	GO:0002705	positive regulation of leukocyte mediated immunity	2/102	95/14313	0.147072	0.492596	0.471414	ENSEASG00005002682/ENSEASG00005006040	2
BP	GO:0007162	negative regulation of cell adhesion	3/102	186/14313	0.147188	0.492596	0.471414	ENSEASG00005032830/ENSEASG00005003002/ENSEASG00005002735	3
BP	GO:0006790	sulfur compound metabolic process	3/102	188/14313	0.150537	0.492596	0.471414	ENSEASG00005021173/ENSEASG00005033259/ENSEASG00005018963	3
BP	GO:0002828	regulation of type 2 immune response	1/102	23/14313	0.151785	0.492596	0.471414	ENSEASG00005002735	1
BP	GO:0006882	cellular zinc ion homeostasis	1/102	23/14313	0.151785	0.492596	0.471414	ENSEASG00005010997	1
BP	GO:0008089	anterograde axonal transport	1/102	23/14313	0.151785	0.492596	0.471414	ENSEASG00005012548	1
BP	GO:0018149	peptide cross-linking	1/102	23/14313	0.151785	0.492596	0.471414	ENSEASG00005003703	1
BP	GO:0030488	tRNA methylation	1/102	23/14313	0.151785	0.492596	0.471414	ENSEASG00005005019	1
BP	GO:0032881	regulation of polysaccharide metabolic process	1/102	23/14313	0.151785	0.492596	0.471414	ENSEASG00005007992	1
BP	GO:0042168	heme metabolic process	1/102	23/14313	0.151785	0.492596	0.471414	ENSEASG00005010011	1
BP	GO:0047496	vesicle transport along microtubule	1/102	23/14313	0.151785	0.492596	0.471414	ENSEASG00005012548	1
BP	GO:0050849	negative regulation of calcium-mediated signaling	1/102	23/14313	0.151785	0.492596	0.471414	ENSEASG00005007992	1
BP	GO:0055069	zinc ion homeostasis	1/102	23/14313	0.151785	0.492596	0.471414	ENSEASG00005010997	1
BP	GO:0061081	positive regulation of myeloid leukocyte cytokine production involved in immune response	1/102	23/14313	0.151785	0.492596	0.471414	ENSEASG00005002735	1
BP	GO:0061157	mRNA destabilization	1/102	23/14313	0.151785	0.492596	0.471414	ENSEASG00005030189	1
BP	GO:0071384	cellular response to corticosteroid stimulus	1/102	23/14313	0.151785	0.492596	0.471414	ENSEASG00005030189	1
BP	GO:0090504	epiboly	1/102	23/14313	0.151785	0.492596	0.471414	ENSEASG00005037998	1
BP	GO:1902253	regulation of intrinsic apoptotic signaling pathway by p53 class mediator	1/102	23/14313	0.151785	0.492596	0.471414	ENSEASG00005002735	1
BP	GO:0018205	peptidyl-lysine modification	3/102	189/14313	0.152221	0.492996	0.471796	ENSEASG00005012547/ENSEASG00005001602/ENSEASG00005006040	3
BP	GO:0051251	positive regulation of lymphocyte activation	3/102	190/14313	0.153911	0.494898	0.473617	ENSEASG00005010997/ENSEASG00005002682/ENSEASG00005002735	3
BP	GO:0030162	regulation of proteolysis	5/102	398/14313	0.154724	0.494898	0.473617	ENSEASG00005012551/ENSEASG00005010997/ENSEASG00005011737/ENSEASG00005009385/ENSEASG00005005358	5
BP	GO:0010498	proteasomal protein catabolic process	4/102	292/14313	0.155339	0.494898	0.473617	ENSEASG00005037998/ENSEASG00005021567/ENSEASG00005009385/ENSEASG00005005358	4
BP	GO:2001233	regulation of apoptotic signaling pathway	4/102	292/14313	0.155339	0.494898	0.473617	ENSEASG00005001304/ENSEASG00005010997/ENSEASG00005011737/ENSEASG00005002735	4
BP	GO:0071496	cellular response to external stimulus	3/102	191/14313	0.155607	0.494898	0.473617	ENSEASG00005001410/ENSEASG00005003710/ENSEASG00005005534	3
BP	GO:0051701	interaction with host	2/102	99/14313	0.156986	0.494898	0.473617	ENSEASG00005002735/ENSEASG00005036678	2
BP	GO:0001773	myeloid dendritic cell activation	1/102	24/14313	0.157839	0.494898	0.473617	ENSEASG00005037745	1
BP	GO:0019068	virion assembly	1/102	24/14313	0.157839	0.494898	0.473617	ENSEASG00005036678	1
BP	GO:0030224	monocyte differentiation	1/102	24/14313	0.157839	0.494898	0.473617	ENSEASG00005002735	1
BP	GO:0031146	SCF-dependent proteasomal ubiquitin-dependent protein catabolic process	1/102	24/14313	0.157839	0.494898	0.473617	ENSEASG00005021567	1
BP	GO:0031646	positive regulation of nervous system process	1/102	24/14313	0.157839	0.494898	0.473617	ENSEASG00005008220	1
BP	GO:0032897	negative regulation of viral transcription	1/102	24/14313	0.157839	0.494898	0.473617	ENSEASG00005011737	1
BP	GO:1901797	negative regulation of signal transduction by p53 class mediator	1/102	24/14313	0.157839	0.494898	0.473617	ENSEASG00005002735	1
BP	GO:1902624	positive regulation of neutrophil migration	1/102	24/14313	0.157839	0.494898	0.473617	ENSEASG00005002735	1
BP	GO:1903131	mononuclear cell differentiation	1/102	24/14313	0.157839	0.494898	0.473617	ENSEASG00005002735	1
BP	GO:2000273	positive regulation of signaling receptor activity	1/102	24/14313	0.157839	0.494898	0.473617	ENSEASG00005011737	1
BP	GO:0001959	regulation of cytokine-mediated signaling pathway	2/102	100/14313	0.159484	0.495012	0.473726	ENSEASG00005002735/ENSEASG00005005132	2
BP	GO:0051301	cell division	3/102	195/14313	0.16245	0.495012	0.473726	ENSEASG00005008678/ENSEASG00005013629/ENSEASG00005036678	3
BP	GO:0001782	B cell homeostasis	1/102	25/14313	0.163851	0.495012	0.473726	ENSEASG00005002735	1
BP	GO:0002369	T cell cytokine production	1/102	25/14313	0.163851	0.495012	0.473726	ENSEASG00005006040	1
BP	GO:0002724	regulation of T cell cytokine production	1/102	25/14313	0.163851	0.495012	0.473726	ENSEASG00005006040	1
BP	GO:0008340	determination of adult lifespan	1/102	25/14313	0.163851	0.495012	0.473726	ENSEASG00005002682	1
BP	GO:0009261	ribonucleotide catabolic process	1/102	25/14313	0.163851	0.495012	0.473726	ENSEASG00005010015	1
BP	GO:0010259	multicellular organism aging	1/102	25/14313	0.163851	0.495012	0.473726	ENSEASG00005002682	1
BP	GO:0010611	regulation of cardiac muscle hypertrophy	1/102	25/14313	0.163851	0.495012	0.473726	ENSEASG00005008683	1
BP	GO:0045687	positive regulation of glial cell differentiation	1/102	25/14313	0.163851	0.495012	0.473726	ENSEASG00005011737	1
BP	GO:0045923	positive regulation of fatty acid metabolic process	1/102	25/14313	0.163851	0.495012	0.473726	ENSEASG00005002735	1
BP	GO:0050654	chondroitin sulfate proteoglycan metabolic process	1/102	25/14313	0.163851	0.495012	0.473726	ENSEASG00005021173	1
BP	GO:0050850	positive regulation of calcium-mediated signaling	1/102	25/14313	0.163851	0.495012	0.473726	ENSEASG00005008683	1
BP	GO:0051952	regulation of amine transport	1/102	25/14313	0.163851	0.495012	0.473726	ENSEASG00005037998	1
BP	GO:0060218	hematopoietic stem cell differentiation	1/102	25/14313	0.163851	0.495012	0.473726	ENSEASG00005037745	1
BP	GO:0070229	negative regulation of lymphocyte apoptotic process	1/102	25/14313	0.163851	0.495012	0.473726	ENSEASG00005002735	1
BP	GO:0070849	response to epidermal growth factor	1/102	25/14313	0.163851	0.495012	0.473726	ENSEASG00005030189	1
BP	GO:0071985	multivesicular body sorting pathway	1/102	25/14313	0.163851	0.495012	0.473726	ENSEASG00005036678	1
BP	GO:2000649	regulation of sodium ion transmembrane transporter activity	1/102	25/14313	0.163851	0.495012	0.473726	ENSEASG00005008683	1
BP	GO:1903707	negative regulation of hemopoiesis	2/102	102/14313	0.164503	0.496031	0.474701	ENSEASG00005002735/ENSEASG00005031738	2
BP	GO:0051259	protein complex oligomerization	3/102	199/14313	0.169383	0.498688	0.477243	ENSEASG00005003703/ENSEASG00005010008/ENSEASG00005002735	3
BP	GO:0043123	positive regulation of I-kappaB kinase/NF-kappaB signaling	2/102	104/14313	0.16955	0.498688	0.477243	ENSEASG00005002735/ENSEASG00005006040	2
BP	GO:0010934	macrophage cytokine production	1/102	26/14313	0.16982	0.498688	0.477243	ENSEASG00005002735	1
BP	GO:0010935	regulation of macrophage cytokine production	1/102	26/14313	0.16982	0.498688	0.477243	ENSEASG00005002735	1
BP	GO:0014743	regulation of muscle hypertrophy	1/102	26/14313	0.16982	0.498688	0.477243	ENSEASG00005008683	1
BP	GO:0042908	xenobiotic transport	1/102	26/14313	0.16982	0.498688	0.477243	ENSEASG00005034570	1
BP	GO:0043966	histone H3 acetylation	1/102	26/14313	0.16982	0.498688	0.477243	ENSEASG00005006040	1
BP	GO:0046596	regulation of viral entry into host cell	1/102	26/14313	0.16982	0.498688	0.477243	ENSEASG00005002735	1
BP	GO:0050779	RNA destabilization	1/102	26/14313	0.16982	0.498688	0.477243	ENSEASG00005030189	1
BP	GO:0090022	regulation of neutrophil chemotaxis	1/102	26/14313	0.16982	0.498688	0.477243	ENSEASG00005002735	1
BP	GO:0090317	negative regulation of intracellular protein transport	1/102	26/14313	0.16982	0.498688	0.477243	ENSEASG00005001602	1
BP	GO:1903793	positive regulation of anion transport	1/102	26/14313	0.16982	0.498688	0.477243	ENSEASG00005028809	1
BP	GO:2000008	regulation of protein localization to cell surface	1/102	26/14313	0.16982	0.498688	0.477243	ENSEASG00005037998	1
BP	GO:2000647	negative regulation of stem cell proliferation	1/102	26/14313	0.16982	0.498688	0.477243	ENSEASG00005008678	1
BP	GO:0002706	regulation of lymphocyte mediated immunity	2/102	105/14313	0.172084	0.499324	0.477853	ENSEASG00005002682/ENSEASG00005006040	2
BP	GO:0031497	chromatin assembly	2/102	105/14313	0.172084	0.499324	0.477853	ENSEASG00005012547/ENSEASG00005011737	2
BP	GO:0031929	TOR signaling	2/102	105/14313	0.172084	0.499324	0.477853	ENSEASG00005003328/ENSEASG00005005534	2
BP	GO:0015849	organic acid transport	3/102	201/14313	0.172882	0.499324	0.477853	ENSEASG00005028809/ENSEASG00005034570/ENSEASG00005002754	3
BP	GO:0002822	regulation of adaptive immune response based on somatic recombination of immune receptors built from immunoglobulin superfamily domains	2/102	106/14313	0.174624	0.499324	0.477853	ENSEASG00005002682/ENSEASG00005006040	2
BP	GO:0018108	peptidyl-tyrosine phosphorylation	3/102	202/14313	0.174639	0.499324	0.477853	ENSEASG00005010997/ENSEASG00005002735/ENSEASG00005036678	3
BP	GO:0002335	mature B cell differentiation	1/102	27/14313	0.175747	0.499324	0.477853	ENSEASG00005010109	1
BP	GO:0002714	positive regulation of B cell mediated immunity	1/102	27/14313	0.175747	0.499324	0.477853	ENSEASG00005002682	1
BP	GO:0002891	positive regulation of immunoglobulin mediated immune response	1/102	27/14313	0.175747	0.499324	0.477853	ENSEASG00005002682	1
BP	GO:0009072	aromatic amino acid family metabolic process	1/102	27/14313	0.175747	0.499324	0.477853	ENSEASG00005013629	1
BP	GO:0009268	response to pH	1/102	27/14313	0.175747	0.499324	0.477853	ENSEASG00005008683	1
BP	GO:0010907	positive regulation of glucose metabolic process	1/102	27/14313	0.175747	0.499324	0.477853	ENSEASG00005007992	1
BP	GO:0032890	regulation of organic acid transport	1/102	27/14313	0.175747	0.499324	0.477853	ENSEASG00005028809	1
BP	GO:0043516	regulation of DNA damage response, signal transduction by p53 class mediator	1/102	27/14313	0.175747	0.499324	0.477853	ENSEASG00005002735	1
BP	GO:0048488	synaptic vesicle endocytosis	1/102	27/14313	0.175747	0.499324	0.477853	ENSEASG00005037998	1
BP	GO:0048713	regulation of oligodendrocyte differentiation	1/102	27/14313	0.175747	0.499324	0.477853	ENSEASG00005011737	1
BP	GO:0055078	sodium ion homeostasis	1/102	27/14313	0.175747	0.499324	0.477853	ENSEASG00005008683	1
BP	GO:2001239	regulation of extrinsic apoptotic signaling pathway in absence of ligand	1/102	27/14313	0.175747	0.499324	0.477853	ENSEASG00005001304	1
BP	GO:0099504	synaptic vesicle cycle	2/102	107/14313	0.17717	0.501559	0.479991	ENSEASG00005037998/ENSEASG00005004719	2
BP	GO:0018212	peptidyl-tyrosine modification	3/102	204/14313	0.178169	0.501559	0.479991	ENSEASG00005010997/ENSEASG00005002735/ENSEASG00005036678	3
BP	GO:0055114	oxidation-reduction process	4/102	309/14313	0.178739	0.501559	0.479991	ENSEASG00005007992/ENSEASG00005001546/ENSEASG00005033259/ENSEASG00005018955	4
BP	GO:0002244	hematopoietic progenitor cell differentiation	2/102	108/14313	0.179722	0.501559	0.479991	ENSEASG00005009569/ENSEASG00005037745	2
BP	GO:1902850	microtubule cytoskeleton organization involved in mitosis	2/102	108/14313	0.179722	0.501559	0.479991	ENSEASG00005008644/ENSEASG00005036678	2
BP	GO:1902105	regulation of leukocyte differentiation	3/102	205/14313	0.179941	0.501559	0.479991	ENSEASG00005001410/ENSEASG00005002735/ENSEASG00005031738	3
BP	GO:0006778	porphyrin-containing compound metabolic process	1/102	28/14313	0.181632	0.501559	0.479991	ENSEASG00005010011	1
BP	GO:0006903	vesicle targeting	1/102	28/14313	0.181632	0.501559	0.479991	ENSEASG00005032830	1
BP	GO:0017004	cytochrome complex assembly	1/102	28/14313	0.181632	0.501559	0.479991	ENSEASG00005010011	1
BP	GO:0030890	positive regulation of B cell proliferation	1/102	28/14313	0.181632	0.501559	0.479991	ENSEASG00005002735	1
BP	GO:0040020	regulation of meiotic nuclear division	1/102	28/14313	0.181632	0.501559	0.479991	ENSEASG00005008364	1
BP	GO:0045191	regulation of isotype switching	1/102	28/14313	0.181632	0.501559	0.479991	ENSEASG00005002682	1
BP	GO:0046503	glycerolipid catabolic process	1/102	28/14313	0.181632	0.501559	0.479991	ENSEASG00005008208	1
BP	GO:0090102	cochlea development	1/102	28/14313	0.181632	0.501559	0.479991	ENSEASG00005006446	1
BP	GO:0140238	presynaptic endocytosis	1/102	28/14313	0.181632	0.501559	0.479991	ENSEASG00005037998	1
BP	GO:1905898	positive regulation of response to endoplasmic reticulum stress	1/102	28/14313	0.181632	0.501559	0.479991	ENSEASG00005009385	1
BP	GO:0006473	protein acetylation	2/102	109/14313	0.182279	0.502466	0.480859	ENSEASG00005012547/ENSEASG00005006040	2
BP	GO:0031667	response to nutrient levels	3/102	207/14313	0.1835	0.502702	0.481085	ENSEASG00005001410/ENSEASG00005003710/ENSEASG00005005534	3
BP	GO:0060759	regulation of response to cytokine stimulus	2/102	110/14313	0.184843	0.502702	0.481085	ENSEASG00005002735/ENSEASG00005005132	2
BP	GO:1903530	regulation of secretion by cell	4/102	315/14313	0.187273	0.502702	0.481085	ENSEASG00005028809/ENSEASG00005003710/ENSEASG00005015853/ENSEASG00005004719	4
BP	GO:0009267	cellular response to starvation	2/102	111/14313	0.187411	0.502702	0.481085	ENSEASG00005001410/ENSEASG00005003710	2
BP	GO:0006220	pyrimidine nucleotide metabolic process	1/102	29/14313	0.187475	0.502702	0.481085	ENSEASG00005010015	1
BP	GO:0021696	cerebellar cortex morphogenesis	1/102	29/14313	0.187475	0.502702	0.481085	ENSEASG00005008681	1
BP	GO:0031641	regulation of myelination	1/102	29/14313	0.187475	0.502702	0.481085	ENSEASG00005008220	1
BP	GO:0032506	cytokinetic process	1/102	29/14313	0.187475	0.502702	0.481085	ENSEASG00005036678	1
BP	GO:0032743	positive regulation of interleukin-2 production	1/102	29/14313	0.187475	0.502702	0.481085	ENSEASG00005006040	1
BP	GO:0033561	regulation of water loss via skin	1/102	29/14313	0.187475	0.502702	0.481085	ENSEASG00005008678	1
BP	GO:0045910	negative regulation of DNA recombination	1/102	29/14313	0.187475	0.502702	0.481085	ENSEASG00005002682	1
BP	GO:0051984	positive regulation of chromosome segregation	1/102	29/14313	0.187475	0.502702	0.481085	ENSEASG00005030604	1
BP	GO:0061436	establishment of skin barrier	1/102	29/14313	0.187475	0.502702	0.481085	ENSEASG00005008678	1
BP	GO:0099518	vesicle cytoskeletal trafficking	1/102	29/14313	0.187475	0.502702	0.481085	ENSEASG00005012548	1
BP	GO:0140353	lipid export from cell	1/102	29/14313	0.187475	0.502702	0.481085	ENSEASG00005028809	1
BP	GO:1902229	regulation of intrinsic apoptotic signaling pathway in response to DNA damage	1/102	29/14313	0.187475	0.502702	0.481085	ENSEASG00005002735	1
BP	GO:0071383	cellular response to steroid hormone stimulus	2/102	112/14313	0.189985	0.507031	0.485228	ENSEASG00005011737/ENSEASG00005030189	2
BP	GO:0043549	regulation of kinase activity	5/102	430/14313	0.192585	0.507031	0.485228	ENSEASG00005002735/ENSEASG00005036678/ENSEASG00005005534/ENSEASG00005005132/ENSEASG00005006040	5
BP	GO:0005978	glycogen biosynthetic process	1/102	30/14313	0.193277	0.507031	0.485228	ENSEASG00005007992	1
BP	GO:0009250	glucan biosynthetic process	1/102	30/14313	0.193277	0.507031	0.485228	ENSEASG00005007992	1
BP	GO:0014003	oligodendrocyte development	1/102	30/14313	0.193277	0.507031	0.485228	ENSEASG00005008220	1
BP	GO:0015837	amine transport	1/102	30/14313	0.193277	0.507031	0.485228	ENSEASG00005037998	1
BP	GO:0033144	negative regulation of intracellular steroid hormone receptor signaling pathway	1/102	30/14313	0.193277	0.507031	0.485228	ENSEASG00005011737	1
BP	GO:0036465	synaptic vesicle recycling	1/102	30/14313	0.193277	0.507031	0.485228	ENSEASG00005037998	1
BP	GO:0042304	regulation of fatty acid biosynthetic process	1/102	30/14313	0.193277	0.507031	0.485228	ENSEASG00005002735	1
BP	GO:0046825	regulation of protein export from nucleus	1/102	30/14313	0.193277	0.507031	0.485228	ENSEASG00005001602	1
BP	GO:0060236	regulation of mitotic spindle organization	1/102	30/14313	0.193277	0.507031	0.485228	ENSEASG00005036678	1
BP	GO:0098930	axonal transport	1/102	30/14313	0.193277	0.507031	0.485228	ENSEASG00005012548	1
BP	GO:1902692	regulation of neuroblast proliferation	1/102	30/14313	0.193277	0.507031	0.485228	ENSEASG00005013629	1
BP	GO:0016482	cytosolic transport	2/102	114/14313	0.195146	0.511082	0.489105	ENSEASG00005015853/ENSEASG00005032830	2
BP	GO:0002819	regulation of adaptive immune response	2/102	115/14313	0.197734	0.513585	0.4915	ENSEASG00005002682/ENSEASG00005006040	2
BP	GO:0002696	positive regulation of leukocyte activation	3/102	215/14313	0.197922	0.513585	0.4915	ENSEASG00005010997/ENSEASG00005002682/ENSEASG00005002735	3
BP	GO:0019076	viral release from host cell	1/102	31/14313	0.199039	0.513585	0.4915	ENSEASG00005036678	1
BP	GO:0035890	exit from host	1/102	31/14313	0.199039	0.513585	0.4915	ENSEASG00005036678	1
BP	GO:0035891	exit from host cell	1/102	31/14313	0.199039	0.513585	0.4915	ENSEASG00005036678	1
BP	GO:0097028	dendritic cell differentiation	1/102	31/14313	0.199039	0.513585	0.4915	ENSEASG00005037745	1
BP	GO:1900087	positive regulation of G1/S transition of mitotic cell cycle	1/102	31/14313	0.199039	0.513585	0.4915	ENSEASG00005005534	1
BP	GO:1901068	guanosine-containing compound metabolic process	1/102	31/14313	0.199039	0.513585	0.4915	ENSEASG00005010015	1
BP	GO:1902305	regulation of sodium ion transmembrane transport	1/102	31/14313	0.199039	0.513585	0.4915	ENSEASG00005008683	1
BP	GO:0006333	chromatin assembly or disassembly	2/102	116/14313	0.200326	0.515218	0.493063	ENSEASG00005012547/ENSEASG00005011737	2
BP	GO:0019722	calcium-mediated signaling	2/102	116/14313	0.200326	0.515218	0.493063	ENSEASG00005007992/ENSEASG00005008683	2
BP	GO:0002762	negative regulation of myeloid leukocyte differentiation	1/102	32/14313	0.204759	0.520663	0.498274	ENSEASG00005031738	1
BP	GO:0030521	androgen receptor signaling pathway	1/102	32/14313	0.204759	0.520663	0.498274	ENSEASG00005011737	1
BP	GO:0032309	icosanoid secretion	1/102	32/14313	0.204759	0.520663	0.498274	ENSEASG00005028809	1
BP	GO:0045684	positive regulation of epidermis development	1/102	32/14313	0.204759	0.520663	0.498274	ENSEASG00005008678	1
BP	GO:0048536	spleen development	1/102	32/14313	0.204759	0.520663	0.498274	ENSEASG00005010109	1
BP	GO:0052372	modulation by symbiont of entry into host	1/102	32/14313	0.204759	0.520663	0.498274	ENSEASG00005002735	1
BP	GO:0061462	protein localization to lysosome	1/102	32/14313	0.204759	0.520663	0.498274	ENSEASG00005003328	1
BP	GO:0001764	neuron migration	2/102	118/14313	0.205522	0.520921	0.498521	ENSEASG00005002750/ENSEASG00005017762	2
BP	GO:0043433	negative regulation of DNA-binding transcription factor activity	2/102	118/14313	0.205522	0.520921	0.498521	ENSEASG00005008640/ENSEASG00005005132	2
BP	GO:1902107	positive regulation of leukocyte differentiation	2/102	119/14313	0.208126	0.522446	0.49998	ENSEASG00005001410/ENSEASG00005002735	2
BP	GO:0002711	positive regulation of T cell mediated immunity	1/102	33/14313	0.210439	0.522446	0.49998	ENSEASG00005006040	1
BP	GO:0010799	regulation of peptidyl-threonine phosphorylation	1/102	33/14313	0.210439	0.522446	0.49998	ENSEASG00005005534	1
BP	GO:0016925	protein sumoylation	1/102	33/14313	0.210439	0.522446	0.49998	ENSEASG00005001602	1
BP	GO:0017145	stem cell division	1/102	33/14313	0.210439	0.522446	0.49998	ENSEASG00005013629	1
BP	GO:0035196	production of miRNAs involved in gene silencing by miRNA	1/102	33/14313	0.210439	0.522446	0.49998	ENSEASG00005001577	1
BP	GO:0048066	developmental pigmentation	1/102	33/14313	0.210439	0.522446	0.49998	ENSEASG00005013629	1
BP	GO:0050732	negative regulation of peptidyl-tyrosine phosphorylation	1/102	33/14313	0.210439	0.522446	0.49998	ENSEASG00005036678	1
BP	GO:0051384	response to glucocorticoid	1/102	33/14313	0.210439	0.522446	0.49998	ENSEASG00005030189	1
BP	GO:0060338	regulation of type I interferon-mediated signaling pathway	1/102	33/14313	0.210439	0.522446	0.49998	ENSEASG00005005132	1
BP	GO:0072595	maintenance of protein localization in organelle	1/102	33/14313	0.210439	0.522446	0.49998	ENSEASG00005001602	1
BP	GO:0090224	regulation of spindle organization	1/102	33/14313	0.210439	0.522446	0.49998	ENSEASG00005036678	1
BP	GO:1902622	regulation of neutrophil migration	1/102	33/14313	0.210439	0.522446	0.49998	ENSEASG00005002735	1
BP	GO:0000070	mitotic sister chromatid segregation	2/102	121/14313	0.213344	0.524049	0.501514	ENSEASG00005008644/ENSEASG00005036678	2
BP	GO:0042594	response to starvation	2/102	121/14313	0.213344	0.524049	0.501514	ENSEASG00005001410/ENSEASG00005003710	2
BP	GO:0002639	positive regulation of immunoglobulin production	1/102	34/14313	0.216079	0.524049	0.501514	ENSEASG00005002682	1
BP	GO:0010837	regulation of keratinocyte proliferation	1/102	34/14313	0.216079	0.524049	0.501514	ENSEASG00005008678	1
BP	GO:0045581	negative regulation of T cell differentiation	1/102	34/14313	0.216079	0.524049	0.501514	ENSEASG00005002735	1
BP	GO:0048546	digestive tract morphogenesis	1/102	34/14313	0.216079	0.524049	0.501514	ENSEASG00005010109	1
BP	GO:0051445	regulation of meiotic cell cycle	1/102	34/14313	0.216079	0.524049	0.501514	ENSEASG00005008364	1
BP	GO:0061082	myeloid leukocyte cytokine production	1/102	34/14313	0.216079	0.524049	0.501514	ENSEASG00005002735	1
BP	GO:0070050	neuron cellular homeostasis	1/102	34/14313	0.216079	0.524049	0.501514	ENSEASG00005015012	1
BP	GO:0071867	response to monoamine	1/102	34/14313	0.216079	0.524049	0.501514	ENSEASG00005008683	1
BP	GO:0071868	cellular response to monoamine stimulus	1/102	34/14313	0.216079	0.524049	0.501514	ENSEASG00005008683	1
BP	GO:0071869	response to catecholamine	1/102	34/14313	0.216079	0.524049	0.501514	ENSEASG00005008683	1
BP	GO:0071870	cellular response to catecholamine stimulus	1/102	34/14313	0.216079	0.524049	0.501514	ENSEASG00005008683	1
BP	GO:0140374	antiviral innate immune response	1/102	34/14313	0.216079	0.524049	0.501514	ENSEASG00005008368	1
BP	GO:2000107	negative regulation of leukocyte apoptotic process	1/102	34/14313	0.216079	0.524049	0.501514	ENSEASG00005002735	1
BP	GO:0099003	vesicle-mediated transport in synapse	2/102	123/14313	0.218575	0.525251	0.502664	ENSEASG00005037998/ENSEASG00005004719	2
BP	GO:0050867	positive regulation of cell activation	3/102	227/14313	0.220046	0.525251	0.502664	ENSEASG00005010997/ENSEASG00005002682/ENSEASG00005002735	3
BP	GO:0071902	positive regulation of protein serine/threonine kinase activity	2/102	124/14313	0.221195	0.525251	0.502664	ENSEASG00005005534/ENSEASG00005006040	2
BP	GO:0006984	ER-nucleus signaling pathway	1/102	35/14313	0.221678	0.525251	0.502664	ENSEASG00005009390	1
BP	GO:0007218	neuropeptide signaling pathway	1/102	35/14313	0.221678	0.525251	0.502664	ENSEASG00005029148	1
BP	GO:0021587	cerebellum morphogenesis	1/102	35/14313	0.221678	0.525251	0.502664	ENSEASG00005008681	1
BP	GO:0031050	dsRNA processing	1/102	35/14313	0.221678	0.525251	0.502664	ENSEASG00005001577	1
BP	GO:0035249	synaptic transmission, glutamatergic	1/102	35/14313	0.221678	0.525251	0.502664	ENSEASG00005015735	1
BP	GO:0046189	phenol-containing compound biosynthetic process	1/102	35/14313	0.221678	0.525251	0.502664	ENSEASG00005013629	1
BP	GO:0048010	vascular endothelial growth factor receptor signaling pathway	1/102	35/14313	0.221678	0.525251	0.502664	ENSEASG00005027375	1
BP	GO:0048146	positive regulation of fibroblast proliferation	1/102	35/14313	0.221678	0.525251	0.502664	ENSEASG00005002735	1
BP	GO:0070918	production of small RNA involved in gene silencing by RNA	1/102	35/14313	0.221678	0.525251	0.502664	ENSEASG00005001577	1
BP	GO:0090630	activation of GTPase activity	1/102	35/14313	0.221678	0.525251	0.502664	ENSEASG00005001602	1
BP	GO:0150076	neuroinflammatory response	1/102	35/14313	0.221678	0.525251	0.502664	ENSEASG00005008208	1
BP	GO:1903432	regulation of TORC1 signaling	1/102	35/14313	0.221678	0.525251	0.502664	ENSEASG00005003328	1
BP	GO:0009991	response to extracellular stimulus	3/102	228/14313	0.221914	0.525251	0.502664	ENSEASG00005001410/ENSEASG00005003710/ENSEASG00005005534	3
BP	GO:0019216	regulation of lipid metabolic process	3/102	229/14313	0.223784	0.528169	0.505457	ENSEASG00005002735/ENSEASG00005033259/ENSEASG00005018955	3
BP	GO:0061136	regulation of proteasomal protein catabolic process	2/102	125/14313	0.223818	0.528169	0.505457	ENSEASG00005009385/ENSEASG00005005358	2
BP	GO:0090087	regulation of peptide transport	4/102	341/14313	0.225672	0.529887	0.507101	ENSEASG00005003710/ENSEASG00005015853/ENSEASG00005002735/ENSEASG00005001602	4
BP	GO:0022408	negative regulation of cell-cell adhesion	2/102	126/14313	0.226443	0.529887	0.507101	ENSEASG00005003002/ENSEASG00005002735	2
BP	GO:0001676	long-chain fatty acid metabolic process	1/102	36/14313	0.227239	0.529887	0.507101	ENSEASG00005008208	1
BP	GO:0006024	glycosaminoglycan biosynthetic process	1/102	36/14313	0.227239	0.529887	0.507101	ENSEASG00005021173	1
BP	GO:0010676	positive regulation of cellular carbohydrate metabolic process	1/102	36/14313	0.227239	0.529887	0.507101	ENSEASG00005007992	1
BP	GO:0043507	positive regulation of JUN kinase activity	1/102	36/14313	0.227239	0.529887	0.507101	ENSEASG00005006040	1
BP	GO:0071622	regulation of granulocyte chemotaxis	1/102	36/14313	0.227239	0.529887	0.507101	ENSEASG00005002735	1
BP	GO:1901799	negative regulation of proteasomal protein catabolic process	1/102	36/14313	0.227239	0.529887	0.507101	ENSEASG00005005358	1
BP	GO:0002790	peptide secretion	3/102	233/14313	0.231297	0.536403	0.513337	ENSEASG00005003710/ENSEASG00005015853/ENSEASG00005002735	3
BP	GO:0050778	positive regulation of immune response	4/102	345/14313	0.231758	0.536403	0.513337	ENSEASG00005002682/ENSEASG00005002735/ENSEASG00005005132/ENSEASG00005006040	4
BP	GO:0001881	receptor recycling	1/102	37/14313	0.232759	0.536403	0.513337	ENSEASG00005032830	1
BP	GO:0009166	nucleotide catabolic process	1/102	37/14313	0.232759	0.536403	0.513337	ENSEASG00005010015	1
BP	GO:0014909	smooth muscle cell migration	1/102	37/14313	0.232759	0.536403	0.513337	ENSEASG00005012551	1
BP	GO:0021575	hindbrain morphogenesis	1/102	37/14313	0.232759	0.536403	0.513337	ENSEASG00005008681	1
BP	GO:0045010	actin nucleation	1/102	37/14313	0.232759	0.536403	0.513337	ENSEASG00005032830	1
BP	GO:0046128	purine ribonucleoside metabolic process	1/102	37/14313	0.232759	0.536403	0.513337	ENSEASG00005010015	1
BP	GO:0007051	spindle organization	2/102	129/14313	0.234331	0.539236	0.516048	ENSEASG00005008644/ENSEASG00005036678	2
BP	GO:0048729	tissue morphogenesis	5/102	463/14313	0.234703	0.539303	0.516112	ENSEASG00005037998/ENSEASG00005035050/ENSEASG00005003693/ENSEASG00005003707/ENSEASG00005008678	5
BP	GO:0002712	regulation of B cell mediated immunity	1/102	38/14313	0.238241	0.541114	0.517845	ENSEASG00005002682	1
BP	GO:0002889	regulation of immunoglobulin mediated immune response	1/102	38/14313	0.238241	0.541114	0.517845	ENSEASG00005002682	1
BP	GO:0008088	axo-dendritic transport	1/102	38/14313	0.238241	0.541114	0.517845	ENSEASG00005012548	1
BP	GO:0033013	tetrapyrrole metabolic process	1/102	38/14313	0.238241	0.541114	0.517845	ENSEASG00005010011	1
BP	GO:0061014	positive regulation of mRNA catabolic process	1/102	38/14313	0.238241	0.541114	0.517845	ENSEASG00005030189	1
BP	GO:0140115	export across plasma membrane	1/102	38/14313	0.238241	0.541114	0.517845	ENSEASG00005034570	1
BP	GO:1902808	positive regulation of cell cycle G1/S phase transition	1/102	38/14313	0.238241	0.541114	0.517845	ENSEASG00005005534	1
BP	GO:2000300	regulation of synaptic vesicle exocytosis	1/102	38/14313	0.238241	0.541114	0.517845	ENSEASG00005004719	1
BP	GO:0006023	aminoglycan biosynthetic process	1/102	39/14313	0.243684	0.5503	0.526636	ENSEASG00005021173	1
BP	GO:0031638	zymogen activation	1/102	39/14313	0.243684	0.5503	0.526636	ENSEASG00005012551	1
BP	GO:0031960	response to corticosteroid	1/102	39/14313	0.243684	0.5503	0.526636	ENSEASG00005030189	1
BP	GO:0045620	negative regulation of lymphocyte differentiation	1/102	39/14313	0.243684	0.5503	0.526636	ENSEASG00005002735	1
BP	GO:0048545	response to steroid hormone	2/102	133/14313	0.244875	0.552196	0.528451	ENSEASG00005011737/ENSEASG00005030189	2
BP	GO:0045087	innate immune response	4/102	354/14313	0.245601	0.553042	0.52926	ENSEASG00005008368/ENSEASG00005002735/ENSEASG00005002750/ENSEASG00005005132	4
BP	GO:0006323	DNA packaging	2/102	134/14313	0.247514	0.555334	0.531454	ENSEASG00005012547/ENSEASG00005011737	2
BP	GO:0003300	cardiac muscle hypertrophy	1/102	40/14313	0.249089	0.555334	0.531454	ENSEASG00005008683	1
BP	GO:0010812	negative regulation of cell-substrate adhesion	1/102	40/14313	0.249089	0.555334	0.531454	ENSEASG00005032830	1
BP	GO:0015804	neutral amino acid transport	1/102	40/14313	0.249089	0.555334	0.531454	ENSEASG00005002754	1
BP	GO:0034113	heterotypic cell-cell adhesion	1/102	40/14313	0.249089	0.555334	0.531454	ENSEASG00005010997	1
BP	GO:0046782	regulation of viral transcription	1/102	40/14313	0.249089	0.555334	0.531454	ENSEASG00005011737	1
BP	GO:1901019	regulation of calcium ion transmembrane transporter activity	1/102	40/14313	0.249089	0.555334	0.531454	ENSEASG00005008683	1
BP	GO:0002011	morphogenesis of an epithelial sheet	1/102	41/14313	0.254455	0.558271	0.534264	ENSEASG00005037998	1
BP	GO:0009119	ribonucleoside metabolic process	1/102	41/14313	0.254455	0.558271	0.534264	ENSEASG00005010015	1
BP	GO:0015695	organic cation transport	1/102	41/14313	0.254455	0.558271	0.534264	ENSEASG00005034570	1
BP	GO:0051453	regulation of intracellular pH	1/102	41/14313	0.254455	0.558271	0.534264	ENSEASG00005008683	1
BP	GO:2000179	positive regulation of neural precursor cell proliferation	1/102	41/14313	0.254455	0.558271	0.534264	ENSEASG00005013629	1
BP	GO:0007062	sister chromatid cohesion	1/102	42/14313	0.259783	0.558271	0.534264	ENSEASG00005030604	1
BP	GO:0014015	positive regulation of gliogenesis	1/102	42/14313	0.259783	0.558271	0.534264	ENSEASG00005011737	1
BP	GO:0014896	muscle hypertrophy	1/102	42/14313	0.259783	0.558271	0.534264	ENSEASG00005008683	1
BP	GO:0014897	striated muscle hypertrophy	1/102	42/14313	0.259783	0.558271	0.534264	ENSEASG00005008683	1
BP	GO:0030593	neutrophil chemotaxis	1/102	42/14313	0.259783	0.558271	0.534264	ENSEASG00005002735	1
BP	GO:0030888	regulation of B cell proliferation	1/102	42/14313	0.259783	0.558271	0.534264	ENSEASG00005002735	1
BP	GO:0033692	cellular polysaccharide biosynthetic process	1/102	42/14313	0.259783	0.558271	0.534264	ENSEASG00005007992	1
BP	GO:0042278	purine nucleoside metabolic process	1/102	42/14313	0.259783	0.558271	0.534264	ENSEASG00005010015	1
BP	GO:0043502	regulation of muscle adaptation	1/102	42/14313	0.259783	0.558271	0.534264	ENSEASG00005008683	1
BP	GO:0055117	regulation of cardiac muscle contraction	1/102	42/14313	0.259783	0.558271	0.534264	ENSEASG00005008683	1
BP	GO:0060337	type I interferon signaling pathway	1/102	42/14313	0.259783	0.558271	0.534264	ENSEASG00005005132	1
BP	GO:0070228	regulation of lymphocyte apoptotic process	1/102	42/14313	0.259783	0.558271	0.534264	ENSEASG00005002735	1
BP	GO:0071277	cellular response to calcium ion	1/102	42/14313	0.259783	0.558271	0.534264	ENSEASG00005005223	1
BP	GO:0071357	cellular response to type I interferon	1/102	42/14313	0.259783	0.558271	0.534264	ENSEASG00005005132	1
BP	GO:0072527	pyrimidine-containing compound metabolic process	1/102	42/14313	0.259783	0.558271	0.534264	ENSEASG00005010015	1
BP	GO:0072665	protein localization to vacuole	1/102	42/14313	0.259783	0.558271	0.534264	ENSEASG00005003328	1
BP	GO:0097352	autophagosome maturation	1/102	42/14313	0.259783	0.558271	0.534264	ENSEASG00005036678	1
BP	GO:0046486	glycerolipid metabolic process	3/102	248/14313	0.259857	0.558271	0.534264	ENSEASG00005008208/ENSEASG00005010109/ENSEASG00005009569	3
BP	GO:0043543	protein acylation	2/102	139/14313	0.260725	0.558271	0.534264	ENSEASG00005012547/ENSEASG00005006040	2
BP	GO:0048839	inner ear development	2/102	139/14313	0.260725	0.558271	0.534264	ENSEASG00005006446/ENSEASG00005015735	2
BP	GO:0051783	regulation of nuclear division	2/102	139/14313	0.260725	0.558271	0.534264	ENSEASG00005008364/ENSEASG00005036678	2
BP	GO:0002703	regulation of leukocyte mediated immunity	2/102	140/14313	0.263368	0.558271	0.534264	ENSEASG00005002682/ENSEASG00005006040	2
BP	GO:0016051	carbohydrate biosynthetic process	2/102	140/14313	0.263368	0.558271	0.534264	ENSEASG00005007992/ENSEASG00005021173	2
BP	GO:0002028	regulation of sodium ion transport	1/102	43/14313	0.265074	0.558271	0.534264	ENSEASG00005008683	1
BP	GO:0002526	acute inflammatory response	1/102	43/14313	0.265074	0.558271	0.534264	ENSEASG00005028809	1
BP	GO:0021695	cerebellar cortex development	1/102	43/14313	0.265074	0.558271	0.534264	ENSEASG00005008681	1
BP	GO:0030166	proteoglycan biosynthetic process	1/102	43/14313	0.265074	0.558271	0.534264	ENSEASG00005021173	1
BP	GO:0030225	macrophage differentiation	1/102	43/14313	0.265074	0.558271	0.534264	ENSEASG00005010109	1
BP	GO:0038034	signal transduction in absence of ligand	1/102	43/14313	0.265074	0.558271	0.534264	ENSEASG00005001304	1
BP	GO:0071230	cellular response to amino acid stimulus	1/102	43/14313	0.265074	0.558271	0.534264	ENSEASG00005005534	1
BP	GO:0071715	icosanoid transport	1/102	43/14313	0.265074	0.558271	0.534264	ENSEASG00005028809	1
BP	GO:0072384	organelle transport along microtubule	1/102	43/14313	0.265074	0.558271	0.534264	ENSEASG00005012548	1
BP	GO:0097192	extrinsic apoptotic signaling pathway in absence of ligand	1/102	43/14313	0.265074	0.558271	0.534264	ENSEASG00005001304	1
BP	GO:1900024	regulation of substrate adhesion-dependent cell spreading	1/102	43/14313	0.265074	0.558271	0.534264	ENSEASG00005032830	1
BP	GO:1901292	nucleoside phosphate catabolic process	1/102	43/14313	0.265074	0.558271	0.534264	ENSEASG00005010015	1
BP	GO:1901571	fatty acid derivative transport	1/102	43/14313	0.265074	0.558271	0.534264	ENSEASG00005028809	1
BP	GO:0010243	response to organonitrogen compound	5/102	486/14313	0.265501	0.558271	0.534264	ENSEASG00005037998/ENSEASG00005002750/ENSEASG00005008683/ENSEASG00005009385/ENSEASG00005005534	5
BP	GO:0048871	multicellular organismal homeostasis	4/102	367/14313	0.265914	0.558271	0.534264	ENSEASG00005028809/ENSEASG00005008678/ENSEASG00005033259/ENSEASG00005018955	4
BP	GO:0016358	dendrite development	2/102	141/14313	0.266012	0.558271	0.534264	ENSEASG00005002750/ENSEASG00005005614	2
BP	GO:0050870	positive regulation of T cell activation	2/102	142/14313	0.268656	0.5606	0.536493	ENSEASG00005010997/ENSEASG00005002735	2
BP	GO:0051051	negative regulation of transport	3/102	253/14313	0.269487	0.5606	0.536493	ENSEASG00005015853/ENSEASG00005002735/ENSEASG00005001602	3
BP	GO:0019083	viral transcription	1/102	44/14313	0.270327	0.5606	0.536493	ENSEASG00005011737	1
BP	GO:0021872	forebrain generation of neurons	1/102	44/14313	0.270327	0.5606	0.536493	ENSEASG00005013629	1
BP	GO:0031507	heterochromatin assembly	1/102	44/14313	0.270327	0.5606	0.536493	ENSEASG00005011737	1
BP	GO:0034401	chromatin organization involved in regulation of transcription	1/102	44/14313	0.270327	0.5606	0.536493	ENSEASG00005011737	1
BP	GO:0043616	keratinocyte proliferation	1/102	44/14313	0.270327	0.5606	0.536493	ENSEASG00005008678	1
BP	GO:0097549	chromatin organization involved in negative regulation of transcription	1/102	44/14313	0.270327	0.5606	0.536493	ENSEASG00005011737	1
BP	GO:1904427	positive regulation of calcium ion transmembrane transport	1/102	44/14313	0.270327	0.5606	0.536493	ENSEASG00005008683	1
BP	GO:0034655	nucleobase-containing compound catabolic process	3/102	255/14313	0.273351	0.561794	0.537636	ENSEASG00005030604/ENSEASG00005010015/ENSEASG00005030189	3
BP	GO:0045861	negative regulation of proteolysis	2/102	144/14313	0.273944	0.561794	0.537636	ENSEASG00005012551/ENSEASG00005005358	2
BP	GO:0006919	activation of cysteine-type endopeptidase activity involved in apoptotic process	1/102	45/14313	0.275543	0.561794	0.537636	ENSEASG00005010997	1
BP	GO:0016575	histone deacetylation	1/102	45/14313	0.275543	0.561794	0.537636	ENSEASG00005011737	1
BP	GO:0032507	maintenance of protein location in cell	1/102	45/14313	0.275543	0.561794	0.537636	ENSEASG00005001602	1
BP	GO:0032835	glomerulus development	1/102	45/14313	0.275543	0.561794	0.537636	ENSEASG00005003319	1
BP	GO:0034394	protein localization to cell surface	1/102	45/14313	0.275543	0.561794	0.537636	ENSEASG00005037998	1
BP	GO:0043506	regulation of JUN kinase activity	1/102	45/14313	0.275543	0.561794	0.537636	ENSEASG00005006040	1
BP	GO:0045604	regulation of epidermal cell differentiation	1/102	45/14313	0.275543	0.561794	0.537636	ENSEASG00005008678	1
BP	GO:0045685	regulation of glial cell differentiation	1/102	45/14313	0.275543	0.561794	0.537636	ENSEASG00005011737	1
BP	GO:0048008	platelet-derived growth factor receptor signaling pathway	1/102	45/14313	0.275543	0.561794	0.537636	ENSEASG00005012551	1
BP	GO:0098659	inorganic cation import across plasma membrane	1/102	45/14313	0.275543	0.561794	0.537636	ENSEASG00005008683	1
BP	GO:0099587	inorganic ion import across plasma membrane	1/102	45/14313	0.275543	0.561794	0.537636	ENSEASG00005008683	1
BP	GO:0033674	positive regulation of kinase activity	3/102	258/14313	0.279158	0.566483	0.542123	ENSEASG00005002735/ENSEASG00005005534/ENSEASG00005006040	3
BP	GO:0002042	cell migration involved in sprouting angiogenesis	1/102	46/14313	0.280722	0.566483	0.542123	ENSEASG00005027375	1
BP	GO:0010771	negative regulation of cell morphogenesis involved in differentiation	1/102	46/14313	0.280722	0.566483	0.542123	ENSEASG00005032830	1
BP	GO:0019233	sensory perception of pain	1/102	46/14313	0.280722	0.566483	0.542123	ENSEASG00005028809	1
BP	GO:0030641	regulation of cellular pH	1/102	46/14313	0.280722	0.566483	0.542123	ENSEASG00005008683	1
BP	GO:0046928	regulation of neurotransmitter secretion	1/102	46/14313	0.280722	0.566483	0.542123	ENSEASG00005004719	1
BP	GO:0090307	mitotic spindle assembly	1/102	46/14313	0.280722	0.566483	0.542123	ENSEASG00005036678	1
BP	GO:1903902	positive regulation of viral life cycle	1/102	46/14313	0.280722	0.566483	0.542123	ENSEASG00005002735	1
BP	GO:0019221	cytokine-mediated signaling pathway	3/102	259/14313	0.281097	0.566513	0.542152	ENSEASG00005002735/ENSEASG00005005132/ENSEASG00005006040	3
BP	GO:0140352	export from cell	5/102	498/14313	0.281937	0.567479	0.543077	ENSEASG00005028809/ENSEASG00005003710/ENSEASG00005034570/ENSEASG00005015853/ENSEASG00005004719	5
BP	GO:0006325	chromatin organization	4/102	378/14313	0.283346	0.569586	0.545093	ENSEASG00005012547/ENSEASG00005037856/ENSEASG00005011737/ENSEASG00005006040	4
BP	GO:0032757	positive regulation of interleukin-8 production	1/102	47/14313	0.285865	0.571039	0.546483	ENSEASG00005002735	1
BP	GO:0044773	mitotic DNA damage checkpoint	1/102	47/14313	0.285865	0.571039	0.546483	ENSEASG00005002682	1
BP	GO:0045913	positive regulation of carbohydrate metabolic process	1/102	47/14313	0.285865	0.571039	0.546483	ENSEASG00005007992	1
BP	GO:2001244	positive regulation of intrinsic apoptotic signaling pathway	1/102	47/14313	0.285865	0.571039	0.546483	ENSEASG00005010997	1
BP	GO:0010810	regulation of cell-substrate adhesion	2/102	149/14313	0.287156	0.571039	0.546483	ENSEASG00005032830/ENSEASG00005003319	2
BP	GO:1903050	regulation of proteolysis involved in cellular protein catabolic process	2/102	149/14313	0.287156	0.571039	0.546483	ENSEASG00005009385/ENSEASG00005005358	2
BP	GO:1902532	negative regulation of intracellular signal transduction	4/102	382/14313	0.28973	0.571039	0.546483	ENSEASG00005008368/ENSEASG00005007992/ENSEASG00005011737/ENSEASG00005002735	4
BP	GO:0043270	positive regulation of ion transport	2/102	150/14313	0.289796	0.571039	0.546483	ENSEASG00005028809/ENSEASG00005008683	2
BP	GO:0048736	appendage development	2/102	150/14313	0.289796	0.571039	0.546483	ENSEASG00005011737/ENSEASG00005008678	2
BP	GO:0060173	limb development	2/102	150/14313	0.289796	0.571039	0.546483	ENSEASG00005011737/ENSEASG00005008678	2
BP	GO:0006446	regulation of translational initiation	1/102	48/14313	0.290971	0.571039	0.546483	ENSEASG00005021167	1
BP	GO:0014032	neural crest cell development	1/102	48/14313	0.290971	0.571039	0.546483	ENSEASG00005002741	1
BP	GO:0034340	response to type I interferon	1/102	48/14313	0.290971	0.571039	0.546483	ENSEASG00005005132	1
BP	GO:0034637	cellular carbohydrate biosynthetic process	1/102	48/14313	0.290971	0.571039	0.546483	ENSEASG00005007992	1
BP	GO:0044774	mitotic DNA integrity checkpoint	1/102	48/14313	0.290971	0.571039	0.546483	ENSEASG00005002682	1
BP	GO:0045143	homologous chromosome segregation	1/102	48/14313	0.290971	0.571039	0.546483	ENSEASG00005008364	1
BP	GO:0050891	multicellular organismal water homeostasis	1/102	48/14313	0.290971	0.571039	0.546483	ENSEASG00005008678	1
BP	GO:0071229	cellular response to acid chemical	1/102	48/14313	0.290971	0.571039	0.546483	ENSEASG00005005534	1
BP	GO:1905515	non-motile cilium assembly	1/102	48/14313	0.290971	0.571039	0.546483	ENSEASG00005016250	1
BP	GO:0042176	regulation of protein catabolic process	3/102	265/14313	0.292755	0.571039	0.546483	ENSEASG00005009385/ENSEASG00005036678/ENSEASG00005005358	3
BP	GO:1903827	regulation of cellular protein localization	4/102	385/14313	0.294533	0.571039	0.546483	ENSEASG00005037998/ENSEASG00005001311/ENSEASG00005001602/ENSEASG00005003328	4
BP	GO:0030258	lipid modification	2/102	152/14313	0.295073	0.571039	0.546483	ENSEASG00005033259/ENSEASG00005018955	2
BP	GO:0050792	regulation of viral process	2/102	152/14313	0.295073	0.571039	0.546483	ENSEASG00005011737/ENSEASG00005002735	2
BP	GO:0000271	polysaccharide biosynthetic process	1/102	49/14313	0.29604	0.571039	0.546483	ENSEASG00005007992	1
BP	GO:0001960	negative regulation of cytokine-mediated signaling pathway	1/102	49/14313	0.29604	0.571039	0.546483	ENSEASG00005005132	1
BP	GO:0009205	purine ribonucleoside triphosphate metabolic process	1/102	49/14313	0.29604	0.571039	0.546483	ENSEASG00005010015	1
BP	GO:0014812	muscle cell migration	1/102	49/14313	0.29604	0.571039	0.546483	ENSEASG00005012551	1
BP	GO:0032722	positive regulation of chemokine production	1/102	49/14313	0.29604	0.571039	0.546483	ENSEASG00005002735	1
BP	GO:0042058	regulation of epidermal growth factor receptor signaling pathway	1/102	49/14313	0.29604	0.571039	0.546483	ENSEASG00005036678	1
BP	GO:0042733	embryonic digit morphogenesis	1/102	49/14313	0.29604	0.571039	0.546483	ENSEASG00005011737	1
BP	GO:0061097	regulation of protein tyrosine kinase activity	1/102	49/14313	0.29604	0.571039	0.546483	ENSEASG00005036678	1
BP	GO:0120254	olefinic compound metabolic process	1/102	49/14313	0.29604	0.571039	0.546483	ENSEASG00005008208	1
BP	GO:1903051	negative regulation of proteolysis involved in cellular protein catabolic process	1/102	49/14313	0.29604	0.571039	0.546483	ENSEASG00005005358	1
BP	GO:1903708	positive regulation of hemopoiesis	2/102	154/14313	0.300345	0.577212	0.552391	ENSEASG00005001410/ENSEASG00005002735	2
BP	GO:0000281	mitotic cytokinesis	1/102	50/14313	0.301074	0.577212	0.552391	ENSEASG00005036678	1
BP	GO:0032623	interleukin-2 production	1/102	50/14313	0.301074	0.577212	0.552391	ENSEASG00005006040	1
BP	GO:0032663	regulation of interleukin-2 production	1/102	50/14313	0.301074	0.577212	0.552391	ENSEASG00005006040	1
BP	GO:0061337	cardiac conduction	1/102	50/14313	0.301074	0.577212	0.552391	ENSEASG00005008683	1
BP	GO:0006338	chromatin remodeling	2/102	155/14313	0.302979	0.578005	0.55315	ENSEASG00005037856/ENSEASG00005011737	2
BP	GO:0010001	glial cell differentiation	2/102	156/14313	0.305611	0.578005	0.55315	ENSEASG00005008220/ENSEASG00005011737	2
BP	GO:0002709	regulation of T cell mediated immunity	1/102	51/14313	0.306073	0.578005	0.55315	ENSEASG00005006040	1
BP	GO:0002792	negative regulation of peptide secretion	1/102	51/14313	0.306073	0.578005	0.55315	ENSEASG00005002735	1
BP	GO:0030104	water homeostasis	1/102	51/14313	0.306073	0.578005	0.55315	ENSEASG00005008678	1
BP	GO:0032370	positive regulation of lipid transport	1/102	51/14313	0.306073	0.578005	0.55315	ENSEASG00005028809	1
BP	GO:0035195	gene silencing by miRNA	1/102	51/14313	0.306073	0.578005	0.55315	ENSEASG00005001577	1
BP	GO:0044070	regulation of anion transport	1/102	51/14313	0.306073	0.578005	0.55315	ENSEASG00005028809	1
BP	GO:0045911	positive regulation of DNA recombination	1/102	51/14313	0.306073	0.578005	0.55315	ENSEASG00005002682	1
BP	GO:0060996	dendritic spine development	1/102	51/14313	0.306073	0.578005	0.55315	ENSEASG00005002750	1
BP	GO:0031331	positive regulation of cellular catabolic process	3/102	273/14313	0.308353	0.578005	0.55315	ENSEASG00005008368/ENSEASG00005030189/ENSEASG00005009385	3
BP	GO:0016485	protein processing	2/102	158/14313	0.31087	0.578005	0.55315	ENSEASG00005008220/ENSEASG00005012551	2
BP	GO:1903039	positive regulation of leukocyte cell-cell adhesion	2/102	158/14313	0.31087	0.578005	0.55315	ENSEASG00005010997/ENSEASG00005002735	2
BP	GO:0002637	regulation of immunoglobulin production	1/102	52/14313	0.311035	0.578005	0.55315	ENSEASG00005002682	1
BP	GO:0005977	glycogen metabolic process	1/102	52/14313	0.311035	0.578005	0.55315	ENSEASG00005007992	1
BP	GO:0006073	cellular glucan metabolic process	1/102	52/14313	0.311035	0.578005	0.55315	ENSEASG00005007992	1
BP	GO:0009199	ribonucleoside triphosphate metabolic process	1/102	52/14313	0.311035	0.578005	0.55315	ENSEASG00005010015	1
BP	GO:0016079	synaptic vesicle exocytosis	1/102	52/14313	0.311035	0.578005	0.55315	ENSEASG00005004719	1
BP	GO:0030858	positive regulation of epithelial cell differentiation	1/102	52/14313	0.311035	0.578005	0.55315	ENSEASG00005008678	1
BP	GO:0032414	positive regulation of ion transmembrane transporter activity	1/102	52/14313	0.311035	0.578005	0.55315	ENSEASG00005008683	1
BP	GO:0043200	response to amino acid	1/102	52/14313	0.311035	0.578005	0.55315	ENSEASG00005005534	1
BP	GO:0045824	negative regulation of innate immune response	1/102	52/14313	0.311035	0.578005	0.55315	ENSEASG00005005132	1
BP	GO:0046427	positive regulation of receptor signaling pathway via JAK-STAT	1/102	52/14313	0.311035	0.578005	0.55315	ENSEASG00005002750	1
BP	GO:0060761	negative regulation of response to cytokine stimulus	1/102	52/14313	0.311035	0.578005	0.55315	ENSEASG00005005132	1
BP	GO:0070828	heterochromatin organization	1/102	52/14313	0.311035	0.578005	0.55315	ENSEASG00005011737	1
BP	GO:1901184	regulation of ERBB signaling pathway	1/102	52/14313	0.311035	0.578005	0.55315	ENSEASG00005036678	1
BP	GO:0015850	organic hydroxy compound transport	2/102	159/14313	0.313497	0.581206	0.556213	ENSEASG00005037998/ENSEASG00005034570	2
BP	GO:0050708	regulation of protein secretion	2/102	159/14313	0.313497	0.581206	0.556213	ENSEASG00005003710/ENSEASG00005015853	2
BP	GO:0014031	mesenchymal cell development	1/102	53/14313	0.315963	0.581279	0.556283	ENSEASG00005002741	1
BP	GO:0033143	regulation of intracellular steroid hormone receptor signaling pathway	1/102	53/14313	0.315963	0.581279	0.556283	ENSEASG00005011737	1
BP	GO:0035194	post-transcriptional gene silencing by RNA	1/102	53/14313	0.315963	0.581279	0.556283	ENSEASG00005001577	1
BP	GO:0044042	glucan metabolic process	1/102	53/14313	0.315963	0.581279	0.556283	ENSEASG00005007992	1
BP	GO:0048864	stem cell development	1/102	53/14313	0.315963	0.581279	0.556283	ENSEASG00005002741	1
BP	GO:1903363	negative regulation of cellular protein catabolic process	1/102	53/14313	0.315963	0.581279	0.556283	ENSEASG00005005358	1
BP	GO:0043903	regulation of symbiotic process	2/102	160/14313	0.316121	0.581279	0.556283	ENSEASG00005011737/ENSEASG00005002735	2
BP	GO:1903362	regulation of cellular protein catabolic process	2/102	161/14313	0.318744	0.5852	0.560035	ENSEASG00005009385/ENSEASG00005005358	2
BP	GO:0002697	regulation of immune effector process	3/102	279/14313	0.320075	0.5852	0.560035	ENSEASG00005002682/ENSEASG00005002735/ENSEASG00005006040	3
BP	GO:0009060	aerobic respiration	1/102	54/14313	0.320856	0.5852	0.560035	ENSEASG00005001546	1
BP	GO:0009144	purine nucleoside triphosphate metabolic process	1/102	54/14313	0.320856	0.5852	0.560035	ENSEASG00005010015	1
BP	GO:0035019	somatic stem cell population maintenance	1/102	54/14313	0.320856	0.5852	0.560035	ENSEASG00005001410	1
BP	GO:0046718	viral entry into host cell	1/102	54/14313	0.320856	0.5852	0.560035	ENSEASG00005002735	1
BP	GO:1904894	positive regulation of receptor signaling pathway via STAT	1/102	54/14313	0.320856	0.5852	0.560035	ENSEASG00005002750	1
BP	GO:0050730	regulation of peptidyl-tyrosine phosphorylation	2/102	163/14313	0.323982	0.590216	0.564836	ENSEASG00005002735/ENSEASG00005036678	2
BP	GO:0001510	RNA methylation	1/102	55/14313	0.325714	0.592002	0.566546	ENSEASG00005005019	1
BP	GO:0016441	posttranscriptional gene silencing	1/102	55/14313	0.325714	0.592002	0.566546	ENSEASG00005001577	1
BP	GO:0043583	ear development	2/102	164/14313	0.326597	0.592922	0.567426	ENSEASG00005006446/ENSEASG00005015735	2
BP	GO:1903706	regulation of hemopoiesis	3/102	283/14313	0.327895	0.594592	0.569024	ENSEASG00005001410/ENSEASG00005002735/ENSEASG00005031738	3
BP	GO:0019058	viral life cycle	2/102	165/14313	0.32921	0.595605	0.569993	ENSEASG00005002735/ENSEASG00005036678	2
BP	GO:0044262	cellular carbohydrate metabolic process	2/102	165/14313	0.32921	0.595605	0.569993	ENSEASG00005007992/ENSEASG00005015012	2
BP	GO:0021766	hippocampus development	1/102	56/14313	0.330538	0.597321	0.571636	ENSEASG00005011737	1
BP	GO:0044270	cellular nitrogen compound catabolic process	3/102	285/14313	0.331805	0.597741	0.572038	ENSEASG00005030604/ENSEASG00005010015/ENSEASG00005030189	3
BP	GO:0090068	positive regulation of cell cycle process	2/102	166/14313	0.33182	0.597741	0.572038	ENSEASG00005030604/ENSEASG00005005534	2
BP	GO:0006112	energy reserve metabolic process	1/102	57/14313	0.335328	0.597741	0.572038	ENSEASG00005007992	1
BP	GO:0006892	post-Golgi vesicle-mediated transport	1/102	57/14313	0.335328	0.597741	0.572038	ENSEASG00005032830	1
BP	GO:0009116	nucleoside metabolic process	1/102	57/14313	0.335328	0.597741	0.572038	ENSEASG00005010015	1
BP	GO:0042100	B cell proliferation	1/102	57/14313	0.335328	0.597741	0.572038	ENSEASG00005002735	1
BP	GO:0045638	negative regulation of myeloid cell differentiation	1/102	57/14313	0.335328	0.597741	0.572038	ENSEASG00005031738	1
BP	GO:0046889	positive regulation of lipid biosynthetic process	1/102	57/14313	0.335328	0.597741	0.572038	ENSEASG00005002735	1
BP	GO:1901796	regulation of signal transduction by p53 class mediator	1/102	57/14313	0.335328	0.597741	0.572038	ENSEASG00005002735	1
BP	GO:1903313	positive regulation of mRNA metabolic process	1/102	57/14313	0.335328	0.597741	0.572038	ENSEASG00005030189	1
BP	GO:1990266	neutrophil migration	1/102	57/14313	0.335328	0.597741	0.572038	ENSEASG00005002735	1
BP	GO:2000106	regulation of leukocyte apoptotic process	1/102	57/14313	0.335328	0.597741	0.572038	ENSEASG00005002735	1
BP	GO:0046700	heterocycle catabolic process	3/102	287/14313	0.335715	0.597755	0.572051	ENSEASG00005030604/ENSEASG00005010015/ENSEASG00005030189	3
BP	GO:0003333	amino acid transmembrane transport	1/102	58/14313	0.340083	0.601451	0.575587	ENSEASG00005002754	1
BP	GO:0006942	regulation of striated muscle contraction	1/102	58/14313	0.340083	0.601451	0.575587	ENSEASG00005008683	1
BP	GO:0014033	neural crest cell differentiation	1/102	58/14313	0.340083	0.601451	0.575587	ENSEASG00005002741	1
BP	GO:0044409	entry into host	1/102	58/14313	0.340083	0.601451	0.575587	ENSEASG00005002735	1
BP	GO:0071621	granulocyte chemotaxis	1/102	58/14313	0.340083	0.601451	0.575587	ENSEASG00005002735	1
BP	GO:2001021	negative regulation of response to DNA damage stimulus	1/102	58/14313	0.340083	0.601451	0.575587	ENSEASG00005002735	1
BP	GO:0006511	ubiquitin-dependent protein catabolic process	4/102	415/14313	0.34302	0.605174	0.579151	ENSEASG00005008368/ENSEASG00005021567/ENSEASG00005014917/ENSEASG00005036678	4
BP	GO:0007423	sensory organ development	4/102	415/14313	0.34302	0.605174	0.579151	ENSEASG00005003707/ENSEASG00005006446/ENSEASG00005011737/ENSEASG00005015735	4
BP	GO:0006885	regulation of pH	1/102	59/14313	0.344805	0.605174	0.579151	ENSEASG00005008683	1
BP	GO:0032411	positive regulation of transporter activity	1/102	59/14313	0.344805	0.605174	0.579151	ENSEASG00005008683	1
BP	GO:0042147	retrograde transport, endosome to Golgi	1/102	59/14313	0.344805	0.605174	0.579151	ENSEASG00005015853	1
BP	GO:0005996	monosaccharide metabolic process	2/102	171/14313	0.344828	0.605174	0.579151	ENSEASG00005007992/ENSEASG00005015012	2
BP	GO:0019439	aromatic compound catabolic process	3/102	292/14313	0.345486	0.605174	0.579151	ENSEASG00005030604/ENSEASG00005010015/ENSEASG00005030189	3
BP	GO:0022407	regulation of cell-cell adhesion	3/102	292/14313	0.345486	0.605174	0.579151	ENSEASG00005010997/ENSEASG00005003002/ENSEASG00005002735	3
BP	GO:0010564	regulation of cell cycle process	4/102	417/14313	0.34627	0.605174	0.579151	ENSEASG00005008364/ENSEASG00005030604/ENSEASG00005036678/ENSEASG00005005534	4
BP	GO:0071407	cellular response to organic cyclic compound	3/102	294/14313	0.349392	0.605174	0.579151	ENSEASG00005011737/ENSEASG00005030189/ENSEASG00005008683	3
BP	GO:0001101	response to acid chemical	1/102	60/14313	0.349494	0.605174	0.579151	ENSEASG00005005534	1
BP	GO:0002260	lymphocyte homeostasis	1/102	60/14313	0.349494	0.605174	0.579151	ENSEASG00005002735	1
BP	GO:0031047	gene silencing by RNA	1/102	60/14313	0.349494	0.605174	0.579151	ENSEASG00005001577	1
BP	GO:0043500	muscle adaptation	1/102	60/14313	0.349494	0.605174	0.579151	ENSEASG00005008683	1
BP	GO:0045807	positive regulation of endocytosis	1/102	60/14313	0.349494	0.605174	0.579151	ENSEASG00005037998	1
BP	GO:0048145	regulation of fibroblast proliferation	1/102	60/14313	0.349494	0.605174	0.579151	ENSEASG00005002735	1
BP	GO:0061640	cytoskeleton-dependent cytokinesis	1/102	60/14313	0.349494	0.605174	0.579151	ENSEASG00005036678	1
BP	GO:1901224	positive regulation of NIK/NF-kappaB signaling	1/102	60/14313	0.349494	0.605174	0.579151	ENSEASG00005006040	1
BP	GO:1903510	mucopolysaccharide metabolic process	1/102	60/14313	0.349494	0.605174	0.579151	ENSEASG00005021173	1
BP	GO:0019941	modification-dependent protein catabolic process	4/102	420/14313	0.351148	0.607193	0.581083	ENSEASG00005008368/ENSEASG00005021567/ENSEASG00005014917/ENSEASG00005036678	4
BP	GO:0034976	response to endoplasmic reticulum stress	2/102	174/14313	0.352595	0.607193	0.581083	ENSEASG00005037998/ENSEASG00005009385	2
BP	GO:0071103	DNA conformation change	2/102	174/14313	0.352595	0.607193	0.581083	ENSEASG00005012547/ENSEASG00005011737	2
BP	GO:0032637	interleukin-8 production	1/102	61/14313	0.354149	0.607193	0.581083	ENSEASG00005002735	1
BP	GO:0032677	regulation of interleukin-8 production	1/102	61/14313	0.354149	0.607193	0.581083	ENSEASG00005002735	1
BP	GO:0033045	regulation of sister chromatid segregation	1/102	61/14313	0.354149	0.607193	0.581083	ENSEASG00005030604	1
BP	GO:0045185	maintenance of protein location	1/102	61/14313	0.354149	0.607193	0.581083	ENSEASG00005001602	1
BP	GO:0070227	lymphocyte apoptotic process	1/102	61/14313	0.354149	0.607193	0.581083	ENSEASG00005002735	1
BP	GO:0006091	generation of precursor metabolites and energy	3/102	297/14313	0.355247	0.607193	0.581083	ENSEASG00005007992/ENSEASG00005002682/ENSEASG00005001546	3
BP	GO:0043632	modification-dependent macromolecule catabolic process	4/102	423/14313	0.356027	0.607193	0.581083	ENSEASG00005008368/ENSEASG00005021567/ENSEASG00005014917/ENSEASG00005036678	4
BP	GO:0051090	regulation of DNA-binding transcription factor activity	3/102	298/14313	0.357197	0.607193	0.581083	ENSEASG00005002750/ENSEASG00005008640/ENSEASG00005005132	3
BP	GO:0018105	peptidyl-serine phosphorylation	2/102	176/14313	0.357755	0.607193	0.581083	ENSEASG00005017762/ENSEASG00005005534	2
BP	GO:0006476	protein deacetylation	1/102	62/14313	0.358771	0.607193	0.581083	ENSEASG00005011737	1
BP	GO:0016458	gene silencing	1/102	62/14313	0.358771	0.607193	0.581083	ENSEASG00005001577	1
BP	GO:0019882	antigen processing and presentation	1/102	62/14313	0.358771	0.607193	0.581083	ENSEASG00005002735	1
BP	GO:0030004	cellular monovalent inorganic cation homeostasis	1/102	62/14313	0.358771	0.607193	0.581083	ENSEASG00005008683	1
BP	GO:0031644	regulation of nervous system process	1/102	62/14313	0.358771	0.607193	0.581083	ENSEASG00005008220	1
BP	GO:0032602	chemokine production	1/102	62/14313	0.358771	0.607193	0.581083	ENSEASG00005002735	1
BP	GO:0032642	regulation of chemokine production	1/102	62/14313	0.358771	0.607193	0.581083	ENSEASG00005002735	1
BP	GO:0043255	regulation of carbohydrate biosynthetic process	1/102	62/14313	0.358771	0.607193	0.581083	ENSEASG00005007992	1
BP	GO:1905897	regulation of response to endoplasmic reticulum stress	1/102	62/14313	0.358771	0.607193	0.581083	ENSEASG00005009385	1
BP	GO:0045785	positive regulation of cell adhesion	3/102	299/14313	0.359147	0.607193	0.581083	ENSEASG00005010997/ENSEASG00005002735/ENSEASG00005003319	3
BP	GO:0052548	regulation of endopeptidase activity	2/102	178/14313	0.362902	0.608436	0.582272	ENSEASG00005010997/ENSEASG00005011737	2
BP	GO:0002690	positive regulation of leukocyte chemotaxis	1/102	63/14313	0.363361	0.608436	0.582272	ENSEASG00005002735	1
BP	GO:0006400	tRNA modification	1/102	63/14313	0.363361	0.608436	0.582272	ENSEASG00005005019	1
BP	GO:0009141	nucleoside triphosphate metabolic process	1/102	63/14313	0.363361	0.608436	0.582272	ENSEASG00005010015	1
BP	GO:0032088	negative regulation of NF-kappaB transcription factor activity	1/102	63/14313	0.363361	0.608436	0.582272	ENSEASG00005005132	1
BP	GO:0090305	nucleic acid phosphodiester bond hydrolysis	1/102	63/14313	0.363361	0.608436	0.582272	ENSEASG00005030604	1
BP	GO:0090398	cellular senescence	1/102	63/14313	0.363361	0.608436	0.582272	ENSEASG00005012547	1
BP	GO:1901992	positive regulation of mitotic cell cycle phase transition	1/102	63/14313	0.363361	0.608436	0.582272	ENSEASG00005005534	1
BP	GO:2000177	regulation of neural precursor cell proliferation	1/102	63/14313	0.363361	0.608436	0.582272	ENSEASG00005013629	1
BP	GO:0051607	defense response to virus	2/102	179/14313	0.365469	0.611317	0.585029	ENSEASG00005008368/ENSEASG00005005132	2
BP	GO:0006641	triglyceride metabolic process	1/102	64/14313	0.367918	0.612807	0.586455	ENSEASG00005010109	1
BP	GO:0034404	nucleobase-containing small molecule biosynthetic process	1/102	64/14313	0.367918	0.612807	0.586455	ENSEASG00005010015	1
BP	GO:0045582	positive regulation of T cell differentiation	1/102	64/14313	0.367918	0.612807	0.586455	ENSEASG00005002735	1
BP	GO:1905954	positive regulation of lipid localization	1/102	64/14313	0.367918	0.612807	0.586455	ENSEASG00005028809	1
BP	GO:0022409	positive regulation of cell-cell adhesion	2/102	181/14313	0.370593	0.615782	0.589302	ENSEASG00005010997/ENSEASG00005002735	2
BP	GO:0051249	regulation of lymphocyte activation	3/102	305/14313	0.370828	0.615782	0.589302	ENSEASG00005010997/ENSEASG00005002682/ENSEASG00005002735	3
BP	GO:0006334	nucleosome assembly	1/102	65/14313	0.372442	0.615782	0.589302	ENSEASG00005012547	1
BP	GO:0007269	neurotransmitter secretion	1/102	65/14313	0.372442	0.615782	0.589302	ENSEASG00005004719	1
BP	GO:0032147	activation of protein kinase activity	1/102	65/14313	0.372442	0.615782	0.589302	ENSEASG00005006040	1
BP	GO:0044264	cellular polysaccharide metabolic process	1/102	65/14313	0.372442	0.615782	0.589302	ENSEASG00005007992	1
BP	GO:0099643	signal release from synapse	1/102	65/14313	0.372442	0.615782	0.589302	ENSEASG00005004719	1
BP	GO:0000280	nuclear division	3/102	307/14313	0.374714	0.618239	0.591654	ENSEASG00005008364/ENSEASG00005008644/ENSEASG00005036678	3
BP	GO:0051962	positive regulation of nervous system development	3/102	307/14313	0.374714	0.618239	0.591654	ENSEASG00005008220/ENSEASG00005011737/ENSEASG00005013629	3
BP	GO:2000146	negative regulation of cell motility	2/102	183/14313	0.375701	0.618661	0.592058	ENSEASG00005032830/ENSEASG00005002735	2
BP	GO:0030838	positive regulation of actin filament polymerization	1/102	66/14313	0.376935	0.618661	0.592058	ENSEASG00005032830	1
BP	GO:0035967	cellular response to topologically incorrect protein	1/102	66/14313	0.376935	0.618661	0.592058	ENSEASG00005037998	1
BP	GO:0045682	regulation of epidermis development	1/102	66/14313	0.376935	0.618661	0.592058	ENSEASG00005008678	1
BP	GO:0051928	positive regulation of calcium ion transport	1/102	66/14313	0.376935	0.618661	0.592058	ENSEASG00005008683	1
BP	GO:0015980	energy derivation by oxidation of organic compounds	2/102	184/14313	0.378248	0.62017	0.593502	ENSEASG00005007992/ENSEASG00005001546	2
BP	GO:0032870	cellular response to hormone stimulus	3/102	310/14313	0.380535	0.621446	0.594723	ENSEASG00005011737/ENSEASG00005030189/ENSEASG00005002750	3
BP	GO:0002456	T cell mediated immunity	1/102	67/14313	0.381396	0.621446	0.594723	ENSEASG00005006040	1
BP	GO:0007492	endoderm development	1/102	67/14313	0.381396	0.621446	0.594723	ENSEASG00005011737	1
BP	GO:0015908	fatty acid transport	1/102	67/14313	0.381396	0.621446	0.594723	ENSEASG00005028809	1
BP	GO:0045132	meiotic chromosome segregation	1/102	67/14313	0.381396	0.621446	0.594723	ENSEASG00005008364	1
BP	GO:1901657	glycosyl compound metabolic process	1/102	67/14313	0.381396	0.621446	0.594723	ENSEASG00005010015	1
BP	GO:1901361	organic cyclic compound catabolic process	3/102	311/14313	0.382473	0.622557	0.595786	ENSEASG00005030604/ENSEASG00005010015/ENSEASG00005030189	3
BP	GO:0006029	proteoglycan metabolic process	1/102	68/14313	0.385825	0.623566	0.596751	ENSEASG00005021173	1
BP	GO:0007569	cell aging	1/102	68/14313	0.385825	0.623566	0.596751	ENSEASG00005012547	1
BP	GO:0032091	negative regulation of protein binding	1/102	68/14313	0.385825	0.623566	0.596751	ENSEASG00005005358	1
BP	GO:0032755	positive regulation of interleukin-6 production	1/102	68/14313	0.385825	0.623566	0.596751	ENSEASG00005002735	1
BP	GO:1901800	positive regulation of proteasomal protein catabolic process	1/102	68/14313	0.385825	0.623566	0.596751	ENSEASG00005009385	1
BP	GO:2001237	negative regulation of extrinsic apoptotic signaling pathway	1/102	68/14313	0.385825	0.623566	0.596751	ENSEASG00005001304	1
BP	GO:0006401	RNA catabolic process	2/102	187/14313	0.385866	0.623566	0.596751	ENSEASG00005030604/ENSEASG00005030189	2
BP	GO:0009611	response to wounding	3/102	314/14313	0.388279	0.626107	0.599183	ENSEASG00005037998/ENSEASG00005030189/ENSEASG00005036678	3
BP	GO:0070371	ERK1 and ERK2 cascade	2/102	188/14313	0.388396	0.626107	0.599183	ENSEASG00005030189/ENSEASG00005002735	2
BP	GO:0021549	cerebellum development	1/102	69/14313	0.390223	0.626107	0.599183	ENSEASG00005008681	1
BP	GO:0021782	glial cell development	1/102	69/14313	0.390223	0.626107	0.599183	ENSEASG00005008220	1
BP	GO:0033138	positive regulation of peptidyl-serine phosphorylation	1/102	69/14313	0.390223	0.626107	0.599183	ENSEASG00005005534	1
BP	GO:0043473	pigmentation	1/102	69/14313	0.390223	0.626107	0.599183	ENSEASG00005013629	1
BP	GO:0051592	response to calcium ion	1/102	69/14313	0.390223	0.626107	0.599183	ENSEASG00005005223	1
BP	GO:0010906	regulation of glucose metabolic process	1/102	70/14313	0.394589	0.629902	0.602815	ENSEASG00005007992	1
BP	GO:0033077	T cell differentiation in thymus	1/102	70/14313	0.394589	0.629902	0.602815	ENSEASG00005002735	1
BP	GO:0035601	protein deacylation	1/102	70/14313	0.394589	0.629902	0.602815	ENSEASG00005011737	1
BP	GO:0055007	cardiac muscle cell differentiation	1/102	70/14313	0.394589	0.629902	0.602815	ENSEASG00005008683	1
BP	GO:0098732	macromolecule deacylation	1/102	70/14313	0.394589	0.629902	0.602815	ENSEASG00005011737	1
BP	GO:0043087	regulation of GTPase activity	2/102	191/14313	0.39596	0.630812	0.603686	ENSEASG00005001602/ENSEASG00005003328	2
BP	GO:0051271	negative regulation of cellular component movement	2/102	191/14313	0.39596	0.630812	0.603686	ENSEASG00005032830/ENSEASG00005002735	2
BP	GO:0018958	phenol-containing compound metabolic process	1/102	71/14313	0.398925	0.63425	0.606977	ENSEASG00005013629	1
BP	GO:0034446	substrate adhesion-dependent cell spreading	1/102	71/14313	0.398925	0.63425	0.606977	ENSEASG00005032830	1
BP	GO:0051347	positive regulation of transferase activity	3/102	320/14313	0.399854	0.635086	0.607776	ENSEASG00005002735/ENSEASG00005005534/ENSEASG00005006040	3
BP	GO:0018209	peptidyl-serine modification	2/102	193/14313	0.40098	0.635592	0.60826	ENSEASG00005017762/ENSEASG00005005534	2
BP	GO:0040013	negative regulation of locomotion	2/102	193/14313	0.40098	0.635592	0.60826	ENSEASG00005032830/ENSEASG00005002735	2
BP	GO:0060627	regulation of vesicle-mediated transport	3/102	322/14313	0.4037	0.639259	0.61177	ENSEASG00005037998/ENSEASG00005015853/ENSEASG00005004719	3
BP	GO:0071417	cellular response to organonitrogen compound	3/102	323/14313	0.40562	0.641466	0.613882	ENSEASG00005002750/ENSEASG00005008683/ENSEASG00005005534	3
BP	GO:0005976	polysaccharide metabolic process	1/102	73/14313	0.407504	0.641466	0.613882	ENSEASG00005007992	1
BP	GO:0048144	fibroblast proliferation	1/102	73/14313	0.407504	0.641466	0.613882	ENSEASG00005002735	1
BP	GO:1901989	positive regulation of cell cycle phase transition	1/102	73/14313	0.407504	0.641466	0.613882	ENSEASG00005005534	1
BP	GO:0009896	positive regulation of catabolic process	3/102	324/14313	0.407539	0.641466	0.613882	ENSEASG00005008368/ENSEASG00005030189/ENSEASG00005009385	3
BP	GO:0043269	regulation of ion transport	3/102	324/14313	0.407539	0.641466	0.613882	ENSEASG00005037998/ENSEASG00005028809/ENSEASG00005008683	3
BP	GO:0052547	regulation of peptidase activity	2/102	196/14313	0.408473	0.642294	0.614675	ENSEASG00005010997/ENSEASG00005011737	2
BP	GO:0002683	negative regulation of immune system process	3/102	325/14313	0.409456	0.643197	0.615539	ENSEASG00005002735/ENSEASG00005031738/ENSEASG00005005132	3
BP	GO:0051223	regulation of protein transport	3/102	326/14313	0.411371	0.644226	0.616523	ENSEASG00005003710/ENSEASG00005015853/ENSEASG00005001602	3
BP	GO:0035966	response to topologically incorrect protein	1/102	74/14313	0.411748	0.644226	0.616523	ENSEASG00005037998	1
BP	GO:0045778	positive regulation of ossification	1/102	74/14313	0.411748	0.644226	0.616523	ENSEASG00005031738	1
BP	GO:0046434	organophosphate catabolic process	1/102	74/14313	0.411748	0.644226	0.616523	ENSEASG00005010015	1
BP	GO:0046942	carboxylic acid transport	2/102	198/14313	0.413444	0.645109	0.617368	ENSEASG00005028809/ENSEASG00005002754	2
BP	GO:0140014	mitotic nuclear division	2/102	198/14313	0.413444	0.645109	0.617368	ENSEASG00005008644/ENSEASG00005036678	2
BP	GO:0001657	ureteric bud development	1/102	75/14313	0.415962	0.645109	0.617368	ENSEASG00005003002	1
BP	GO:0007173	epidermal growth factor receptor signaling pathway	1/102	75/14313	0.415962	0.645109	0.617368	ENSEASG00005036678	1
BP	GO:0035725	sodium ion transmembrane transport	1/102	75/14313	0.415962	0.645109	0.617368	ENSEASG00005008683	1
BP	GO:0072163	mesonephric epithelium development	1/102	75/14313	0.415962	0.645109	0.617368	ENSEASG00005003002	1
BP	GO:0072164	mesonephric tubule development	1/102	75/14313	0.415962	0.645109	0.617368	ENSEASG00005003002	1
BP	GO:0014013	regulation of gliogenesis	1/102	76/14313	0.420146	0.645109	0.617368	ENSEASG00005011737	1
BP	GO:0021761	limbic system development	1/102	76/14313	0.420146	0.645109	0.617368	ENSEASG00005011737	1
BP	GO:0042472	inner ear morphogenesis	1/102	76/14313	0.420146	0.645109	0.617368	ENSEASG00005006446	1
BP	GO:0043406	positive regulation of MAP kinase activity	1/102	76/14313	0.420146	0.645109	0.617368	ENSEASG00005006040	1
BP	GO:0043488	regulation of mRNA stability	1/102	76/14313	0.420146	0.645109	0.617368	ENSEASG00005030189	1
BP	GO:0044344	cellular response to fibroblast growth factor stimulus	1/102	76/14313	0.420146	0.645109	0.617368	ENSEASG00005030189	1
BP	GO:0045621	positive regulation of lymphocyte differentiation	1/102	76/14313	0.420146	0.645109	0.617368	ENSEASG00005002735	1
BP	GO:0048524	positive regulation of viral process	1/102	76/14313	0.420146	0.645109	0.617368	ENSEASG00005002735	1
BP	GO:0048525	negative regulation of viral process	1/102	76/14313	0.420146	0.645109	0.617368	ENSEASG00005011737	1
BP	GO:0051225	spindle assembly	1/102	76/14313	0.420146	0.645109	0.617368	ENSEASG00005036678	1
BP	GO:0097530	granulocyte migration	1/102	76/14313	0.420146	0.645109	0.617368	ENSEASG00005002735	1
BP	GO:0032940	secretion by cell	4/102	463/14313	0.420848	0.645109	0.617368	ENSEASG00005028809/ENSEASG00005003710/ENSEASG00005015853/ENSEASG00005004719	4
BP	GO:0006914	autophagy	3/102	331/14313	0.420919	0.645109	0.617368	ENSEASG00005008368/ENSEASG00005003328/ENSEASG00005036678	3
BP	GO:0061919	process utilizing autophagic mechanism	3/102	331/14313	0.420919	0.645109	0.617368	ENSEASG00005008368/ENSEASG00005003328/ENSEASG00005036678	3
BP	GO:0097435	supramolecular fiber organization	4/102	465/14313	0.424061	0.64714	0.619312	ENSEASG00005003710/ENSEASG00005003693/ENSEASG00005032830/ENSEASG00005005614	4
BP	GO:0060048	cardiac muscle contraction	1/102	77/14313	0.4243	0.64714	0.619312	ENSEASG00005008683	1
BP	GO:0071774	response to fibroblast growth factor	1/102	77/14313	0.4243	0.64714	0.619312	ENSEASG00005030189	1
BP	GO:1901264	carbohydrate derivative transport	1/102	77/14313	0.4243	0.64714	0.619312	ENSEASG00005034570	1
BP	GO:1903305	regulation of regulated secretory pathway	1/102	77/14313	0.4243	0.64714	0.619312	ENSEASG00005004719	1
BP	GO:0000077	DNA damage checkpoint	1/102	78/14313	0.428425	0.649029	0.62112	ENSEASG00005002682	1
BP	GO:0008277	regulation of G protein-coupled receptor signaling pathway	1/102	78/14313	0.428425	0.649029	0.62112	ENSEASG00005008368	1
BP	GO:0009791	post-embryonic development	1/102	78/14313	0.428425	0.649029	0.62112	ENSEASG00005010109	1
BP	GO:0022037	metencephalon development	1/102	78/14313	0.428425	0.649029	0.62112	ENSEASG00005008681	1
BP	GO:0030203	glycosaminoglycan metabolic process	1/102	78/14313	0.428425	0.649029	0.62112	ENSEASG00005021173	1
BP	GO:0071887	leukocyte apoptotic process	1/102	78/14313	0.428425	0.649029	0.62112	ENSEASG00005002735	1
BP	GO:1903052	positive regulation of proteolysis involved in cellular protein catabolic process	1/102	78/14313	0.428425	0.649029	0.62112	ENSEASG00005009385	1
BP	GO:0001823	mesonephros development	1/102	79/14313	0.432521	0.650849	0.622861	ENSEASG00005003002	1
BP	GO:0006119	oxidative phosphorylation	1/102	79/14313	0.432521	0.650849	0.622861	ENSEASG00005002682	1
BP	GO:0007041	lysosomal transport	1/102	79/14313	0.432521	0.650849	0.622861	ENSEASG00005036678	1
BP	GO:0030518	intracellular steroid hormone receptor signaling pathway	1/102	79/14313	0.432521	0.650849	0.622861	ENSEASG00005011737	1
BP	GO:0034728	nucleosome organization	1/102	79/14313	0.432521	0.650849	0.622861	ENSEASG00005012547	1
BP	GO:0050868	negative regulation of T cell activation	1/102	79/14313	0.432521	0.650849	0.622861	ENSEASG00005002735	1
BP	GO:0051851	modulation by host of symbiont process	1/102	79/14313	0.432521	0.650849	0.622861	ENSEASG00005011737	1
BP	GO:0051604	protein maturation	2/102	206/14313	0.43312	0.651127	0.623128	ENSEASG00005008220/ENSEASG00005012551	2
BP	GO:0006875	cellular metal ion homeostasis	3/102	338/14313	0.434202	0.652131	0.624089	ENSEASG00005010997/ENSEASG00005005019/ENSEASG00005008683	3
BP	GO:0006310	DNA recombination	2/102	207/14313	0.435555	0.6526	0.624538	ENSEASG00005002682/ENSEASG00005037745	2
BP	GO:0002832	negative regulation of response to biotic stimulus	1/102	80/14313	0.436587	0.6526	0.624538	ENSEASG00005005132	1
BP	GO:0043280	positive regulation of cysteine-type endopeptidase activity involved in apoptotic process	1/102	80/14313	0.436587	0.6526	0.624538	ENSEASG00005010997	1
BP	GO:0046425	regulation of receptor signaling pathway via JAK-STAT	1/102	80/14313	0.436587	0.6526	0.624538	ENSEASG00005002750	1
BP	GO:0051224	negative regulation of protein transport	1/102	80/14313	0.436587	0.6526	0.624538	ENSEASG00005001602	1
BP	GO:0009306	protein secretion	2/102	209/14313	0.440409	0.654904	0.626742	ENSEASG00005003710/ENSEASG00005015853	2
BP	GO:0006022	aminoglycan metabolic process	1/102	81/14313	0.440625	0.654904	0.626742	ENSEASG00005021173	1
BP	GO:0007093	mitotic cell cycle checkpoint	1/102	81/14313	0.440625	0.654904	0.626742	ENSEASG00005002682	1
BP	GO:0031570	DNA integrity checkpoint	1/102	81/14313	0.440625	0.654904	0.626742	ENSEASG00005002682	1
BP	GO:0051053	negative regulation of DNA metabolic process	1/102	81/14313	0.440625	0.654904	0.626742	ENSEASG00005002682	1
BP	GO:1904064	positive regulation of cation transmembrane transport	1/102	81/14313	0.440625	0.654904	0.626742	ENSEASG00005008683	1
BP	GO:1903047	mitotic cell cycle process	4/102	476/14313	0.441658	0.655701	0.627505	ENSEASG00005002682/ENSEASG00005008644/ENSEASG00005036678/ENSEASG00005005534	4
BP	GO:0035592	establishment of protein localization to extracellular region	2/102	210/14313	0.442827	0.655701	0.627505	ENSEASG00005003710/ENSEASG00005015853	2
BP	GO:0042063	gliogenesis	2/102	210/14313	0.442827	0.655701	0.627505	ENSEASG00005008220/ENSEASG00005011737	2
BP	GO:0090596	sensory organ morphogenesis	2/102	210/14313	0.442827	0.655701	0.627505	ENSEASG00005006446/ENSEASG00005011737	2
BP	GO:0002688	regulation of leukocyte chemotaxis	1/102	82/14313	0.444634	0.656245	0.628025	ENSEASG00005002735	1
BP	GO:0032386	regulation of intracellular transport	2/102	211/14313	0.44524	0.656245	0.628025	ENSEASG00005015853/ENSEASG00005001602	2
BP	GO:0048285	organelle fission	3/102	344/14313	0.445501	0.656245	0.628025	ENSEASG00005008364/ENSEASG00005008644/ENSEASG00005036678	3
BP	GO:0050767	regulation of neurogenesis	4/102	479/14313	0.446432	0.656245	0.628025	ENSEASG00005011737/ENSEASG00005002750/ENSEASG00005017762/ENSEASG00005013629	4
BP	GO:0070201	regulation of establishment of protein localization	3/102	345/14313	0.447376	0.656245	0.628025	ENSEASG00005003710/ENSEASG00005015853/ENSEASG00005001602	3
BP	GO:0017148	negative regulation of translation	1/102	83/14313	0.448614	0.656245	0.628025	ENSEASG00005030189	1
BP	GO:0043401	steroid hormone mediated signaling pathway	1/102	83/14313	0.448614	0.656245	0.628025	ENSEASG00005011737	1
BP	GO:0045727	positive regulation of translation	1/102	83/14313	0.448614	0.656245	0.628025	ENSEASG00005030650	1
BP	GO:0046822	regulation of nucleocytoplasmic transport	1/102	83/14313	0.448614	0.656245	0.628025	ENSEASG00005001602	1
BP	GO:1901222	regulation of NIK/NF-kappaB signaling	1/102	83/14313	0.448614	0.656245	0.628025	ENSEASG00005006040	1
BP	GO:1904892	regulation of receptor signaling pathway via STAT	1/102	83/14313	0.448614	0.656245	0.628025	ENSEASG00005002750	1
BP	GO:1904950	negative regulation of establishment of protein localization	1/102	83/14313	0.448614	0.656245	0.628025	ENSEASG00005001602	1
BP	GO:1990830	cellular response to leukemia inhibitory factor	1/102	83/14313	0.448614	0.656245	0.628025	ENSEASG00005029148	1
BP	GO:0080135	regulation of cellular response to stress	4/102	482/14313	0.451194	0.657747	0.629463	ENSEASG00005002735/ENSEASG00005009390/ENSEASG00005009385/ENSEASG00005006040	4
BP	GO:0007127	meiosis I	1/102	84/14313	0.452567	0.657747	0.629463	ENSEASG00005008364	1
BP	GO:0008360	regulation of cell shape	1/102	84/14313	0.452567	0.657747	0.629463	ENSEASG00005005614	1
BP	GO:0046330	positive regulation of JNK cascade	1/102	84/14313	0.452567	0.657747	0.629463	ENSEASG00005006040	1
BP	GO:0051817	modulation of process of other organism involved in symbiotic interaction	1/102	84/14313	0.452567	0.657747	0.629463	ENSEASG00005011737	1
BP	GO:1903364	positive regulation of cellular protein catabolic process	1/102	84/14313	0.452567	0.657747	0.629463	ENSEASG00005009385	1
BP	GO:1990823	response to leukemia inhibitory factor	1/102	84/14313	0.452567	0.657747	0.629463	ENSEASG00005029148	1
BP	GO:0001822	kidney development	2/102	215/14313	0.454835	0.658906	0.630573	ENSEASG00005003002/ENSEASG00005003319	2
BP	GO:0010506	regulation of autophagy	2/102	215/14313	0.454835	0.658906	0.630573	ENSEASG00005008368/ENSEASG00005003328	2
BP	GO:0071692	protein localization to extracellular region	2/102	215/14313	0.454835	0.658906	0.630573	ENSEASG00005003710/ENSEASG00005015853	2
BP	GO:0010970	transport along microtubule	1/102	85/14313	0.456491	0.658906	0.630573	ENSEASG00005012548	1
BP	GO:0035821	modulation of process of other organism	1/102	85/14313	0.456491	0.658906	0.630573	ENSEASG00005011737	1
BP	GO:0043487	regulation of RNA stability	1/102	85/14313	0.456491	0.658906	0.630573	ENSEASG00005030189	1
BP	GO:0061982	meiosis I cell cycle process	1/102	85/14313	0.456491	0.658906	0.630573	ENSEASG00005008364	1
BP	GO:0007346	regulation of mitotic cell cycle	3/102	350/14313	0.456713	0.658906	0.630573	ENSEASG00005002682/ENSEASG00005036678/ENSEASG00005005534	3
BP	GO:0009416	response to light stimulus	2/102	217/14313	0.459597	0.661177	0.632745	ENSEASG00005002682/ENSEASG00005013629	2
BP	GO:0006865	amino acid transport	1/102	86/14313	0.460387	0.661177	0.632745	ENSEASG00005002754	1
BP	GO:0008584	male gonad development	1/102	86/14313	0.460387	0.661177	0.632745	ENSEASG00005002682	1
BP	GO:0038127	ERBB signaling pathway	1/102	86/14313	0.460387	0.661177	0.632745	ENSEASG00005036678	1
BP	GO:1903038	negative regulation of leukocyte cell-cell adhesion	1/102	86/14313	0.460387	0.661177	0.632745	ENSEASG00005002735	1
BP	GO:0032368	regulation of lipid transport	1/102	87/14313	0.464256	0.664308	0.635742	ENSEASG00005028809	1
BP	GO:0046546	development of primary male sexual characteristics	1/102	87/14313	0.464256	0.664308	0.635742	ENSEASG00005002682	1
BP	GO:1903169	regulation of calcium ion transmembrane transport	1/102	87/14313	0.464256	0.664308	0.635742	ENSEASG00005008683	1
BP	GO:2000045	regulation of G1/S transition of mitotic cell cycle	1/102	87/14313	0.464256	0.664308	0.635742	ENSEASG00005005534	1
BP	GO:0019932	second-messenger-mediated signaling	2/102	220/14313	0.466695	0.665569	0.636949	ENSEASG00005007992/ENSEASG00005008683	2
BP	GO:1903037	regulation of leukocyte cell-cell adhesion	2/102	220/14313	0.466695	0.665569	0.636949	ENSEASG00005010997/ENSEASG00005002735	2
BP	GO:0001819	positive regulation of cytokine production	3/102	356/14313	0.467833	0.665569	0.636949	ENSEASG00005002735/ENSEASG00005037745/ENSEASG00005006040	3
BP	GO:0010811	positive regulation of cell-substrate adhesion	1/102	88/14313	0.468097	0.665569	0.636949	ENSEASG00005003319	1
BP	GO:0032273	positive regulation of protein polymerization	1/102	88/14313	0.468097	0.665569	0.636949	ENSEASG00005032830	1
BP	GO:0034767	positive regulation of ion transmembrane transport	1/102	88/14313	0.468097	0.665569	0.636949	ENSEASG00005008683	1
BP	GO:0043467	regulation of generation of precursor metabolites and energy	1/102	88/14313	0.468097	0.665569	0.636949	ENSEASG00005007992	1
BP	GO:0045862	positive regulation of proteolysis	2/102	221/14313	0.46905	0.665581	0.63696	ENSEASG00005010997/ENSEASG00005009385	2
BP	GO:1901699	cellular response to nitrogen compound	3/102	357/14313	0.469677	0.665581	0.63696	ENSEASG00005002750/ENSEASG00005008683/ENSEASG00005005534	3
BP	GO:0032956	regulation of actin cytoskeleton organization	2/102	222/14313	0.471398	0.665581	0.63696	ENSEASG00005032830/ENSEASG00005005614	2
BP	GO:0071900	regulation of protein serine/threonine kinase activity	2/102	222/14313	0.471398	0.665581	0.63696	ENSEASG00005005534/ENSEASG00005006040	2
BP	GO:0000018	regulation of DNA recombination	1/102	89/14313	0.471911	0.665581	0.63696	ENSEASG00005002682	1
BP	GO:0006352	DNA-templated transcription, initiation	1/102	89/14313	0.471911	0.665581	0.63696	ENSEASG00005001539	1
BP	GO:0055067	monovalent inorganic cation homeostasis	1/102	89/14313	0.471911	0.665581	0.63696	ENSEASG00005008683	1
BP	GO:1905039	carboxylic acid transmembrane transport	1/102	89/14313	0.471911	0.665581	0.63696	ENSEASG00005002754	1
BP	GO:2001056	positive regulation of cysteine-type endopeptidase activity	1/102	89/14313	0.471911	0.665581	0.63696	ENSEASG00005010997	1
BP	GO:0002694	regulation of leukocyte activation	3/102	359/14313	0.473356	0.666425	0.637768	ENSEASG00005010997/ENSEASG00005002682/ENSEASG00005002735	3
BP	GO:0051493	regulation of cytoskeleton organization	3/102	359/14313	0.473356	0.666425	0.637768	ENSEASG00005032830/ENSEASG00005036678/ENSEASG00005005614	3
BP	GO:0042177	negative regulation of protein catabolic process	1/102	90/14313	0.475698	0.669123	0.64035	ENSEASG00005005358	1
BP	GO:0050863	regulation of T cell activation	2/102	225/14313	0.478405	0.671265	0.6424	ENSEASG00005010997/ENSEASG00005002735	2
BP	GO:0006611	protein export from nucleus	1/102	91/14313	0.479458	0.671265	0.6424	ENSEASG00005001602	1
BP	GO:0033135	regulation of peptidyl-serine phosphorylation	1/102	91/14313	0.479458	0.671265	0.6424	ENSEASG00005005534	1
BP	GO:0035637	multicellular organismal signaling	1/102	91/14313	0.479458	0.671265	0.6424	ENSEASG00005008683	1
BP	GO:0042552	myelination	1/102	91/14313	0.479458	0.671265	0.6424	ENSEASG00005008220	1
BP	GO:0045787	positive regulation of cell cycle	2/102	226/14313	0.480728	0.671265	0.6424	ENSEASG00005030604/ENSEASG00005005534	2
BP	GO:0072001	renal system development	2/102	226/14313	0.480728	0.671265	0.6424	ENSEASG00005003002/ENSEASG00005003319	2
BP	GO:0002040	sprouting angiogenesis	1/102	92/14313	0.483192	0.671265	0.6424	ENSEASG00005027375	1
BP	GO:0010212	response to ionizing radiation	1/102	92/14313	0.483192	0.671265	0.6424	ENSEASG00005002682	1
BP	GO:0010675	regulation of cellular carbohydrate metabolic process	1/102	92/14313	0.483192	0.671265	0.6424	ENSEASG00005007992	1
BP	GO:0030307	positive regulation of cell growth	1/102	92/14313	0.483192	0.671265	0.6424	ENSEASG00005005534	1
BP	GO:0035051	cardiocyte differentiation	1/102	92/14313	0.483192	0.671265	0.6424	ENSEASG00005008683	1
BP	GO:0045834	positive regulation of lipid metabolic process	1/102	92/14313	0.483192	0.671265	0.6424	ENSEASG00005002735	1
BP	GO:0046916	cellular transition metal ion homeostasis	1/102	92/14313	0.483192	0.671265	0.6424	ENSEASG00005010997	1
BP	GO:0007272	ensheathment of neurons	1/102	93/14313	0.486898	0.672262	0.643353	ENSEASG00005008220	1
BP	GO:0008366	axon ensheathment	1/102	93/14313	0.486898	0.672262	0.643353	ENSEASG00005008220	1
BP	GO:0038061	NIK/NF-kappaB signaling	1/102	93/14313	0.486898	0.672262	0.643353	ENSEASG00005006040	1
BP	GO:0050671	positive regulation of lymphocyte proliferation	1/102	93/14313	0.486898	0.672262	0.643353	ENSEASG00005002735	1
BP	GO:0051702	interaction with symbiont	1/102	93/14313	0.486898	0.672262	0.643353	ENSEASG00005011737	1
BP	GO:0055088	lipid homeostasis	1/102	93/14313	0.486898	0.672262	0.643353	ENSEASG00005005019	1
BP	GO:1903828	negative regulation of cellular protein localization	1/102	93/14313	0.486898	0.672262	0.643353	ENSEASG00005001602	1
BP	GO:0008361	regulation of cell size	1/102	94/14313	0.490579	0.674385	0.645386	ENSEASG00005005534	1
BP	GO:0030282	bone mineralization	1/102	94/14313	0.490579	0.674385	0.645386	ENSEASG00005001410	1
BP	GO:0043534	blood vessel endothelial cell migration	1/102	94/14313	0.490579	0.674385	0.645386	ENSEASG00005027375	1
BP	GO:0045089	positive regulation of innate immune response	1/102	94/14313	0.490579	0.674385	0.645386	ENSEASG00005005132	1
BP	GO:1901136	carbohydrate derivative catabolic process	1/102	94/14313	0.490579	0.674385	0.645386	ENSEASG00005010015	1
BP	GO:0032946	positive regulation of mononuclear cell proliferation	1/102	95/14313	0.494233	0.67805	0.648893	ENSEASG00005002735	1
BP	GO:0042471	ear morphogenesis	1/102	95/14313	0.494233	0.67805	0.648893	ENSEASG00005006446	1
BP	GO:0045860	positive regulation of protein kinase activity	2/102	232/14313	0.494537	0.67805	0.648893	ENSEASG00005005534/ENSEASG00005006040	2
BP	GO:0002687	positive regulation of leukocyte migration	1/102	96/14313	0.497862	0.678471	0.649296	ENSEASG00005002735	1
BP	GO:0006937	regulation of muscle contraction	1/102	96/14313	0.497862	0.678471	0.649296	ENSEASG00005008683	1
BP	GO:0007259	receptor signaling pathway via JAK-STAT	1/102	96/14313	0.497862	0.678471	0.649296	ENSEASG00005002750	1
BP	GO:0008033	tRNA processing	1/102	96/14313	0.497862	0.678471	0.649296	ENSEASG00005005019	1
BP	GO:0050921	positive regulation of chemotaxis	1/102	96/14313	0.497862	0.678471	0.649296	ENSEASG00005002735	1
BP	GO:0051048	negative regulation of secretion	1/102	96/14313	0.497862	0.678471	0.649296	ENSEASG00005002735	1
BP	GO:0061013	regulation of mRNA catabolic process	1/102	96/14313	0.497862	0.678471	0.649296	ENSEASG00005030189	1
BP	GO:0007034	vacuolar transport	1/102	97/14313	0.501464	0.680435	0.651175	ENSEASG00005036678	1
BP	GO:0022612	gland morphogenesis	1/102	97/14313	0.501464	0.680435	0.651175	ENSEASG00005010109	1
BP	GO:0048565	digestive tract development	1/102	97/14313	0.501464	0.680435	0.651175	ENSEASG00005010109	1
BP	GO:0051017	actin filament bundle assembly	1/102	97/14313	0.501464	0.680435	0.651175	ENSEASG00005005614	1
BP	GO:1902806	regulation of cell cycle G1/S phase transition	1/102	97/14313	0.501464	0.680435	0.651175	ENSEASG00005005534	1
BP	GO:0032535	regulation of cellular component size	2/102	236/14313	0.503615	0.682764	0.653405	ENSEASG00005032830/ENSEASG00005005534	2
BP	GO:0007605	sensory perception of sound	1/102	98/14313	0.505041	0.682934	0.653567	ENSEASG00005006446	1
BP	GO:0030705	cytoskeleton-dependent intracellular transport	1/102	98/14313	0.505041	0.682934	0.653567	ENSEASG00005012548	1
BP	GO:0034249	negative regulation of cellular amide metabolic process	1/102	98/14313	0.505041	0.682934	0.653567	ENSEASG00005030189	1
BP	GO:0009725	response to hormone	3/102	377/14313	0.505941	0.683563	0.654169	ENSEASG00005011737/ENSEASG00005030189/ENSEASG00005002750	3
BP	GO:0030326	embryonic limb morphogenesis	1/102	99/14313	0.508593	0.68421	0.654788	ENSEASG00005011737	1
BP	GO:0035113	embryonic appendage morphogenesis	1/102	99/14313	0.508593	0.68421	0.654788	ENSEASG00005011737	1
BP	GO:0055076	transition metal ion homeostasis	1/102	99/14313	0.508593	0.68421	0.654788	ENSEASG00005010997	1
BP	GO:0061572	actin filament bundle organization	1/102	99/14313	0.508593	0.68421	0.654788	ENSEASG00005005614	1
BP	GO:0090090	negative regulation of canonical Wnt signaling pathway	1/102	99/14313	0.508593	0.68421	0.654788	ENSEASG00005011737	1
BP	GO:0031589	cell-substrate adhesion	2/102	239/14313	0.510355	0.685408	0.655935	ENSEASG00005032830/ENSEASG00005003319	2
BP	GO:0050900	leukocyte migration	2/102	239/14313	0.510355	0.685408	0.655935	ENSEASG00005010109/ENSEASG00005002735	2
BP	GO:0030003	cellular cation homeostasis	3/102	380/14313	0.511274	0.686022	0.656522	ENSEASG00005010997/ENSEASG00005005019/ENSEASG00005008683	3
BP	GO:0009612	response to mechanical stimulus	1/102	100/14313	0.512119	0.686022	0.656522	ENSEASG00005008683	1
BP	GO:0071248	cellular response to metal ion	1/102	100/14313	0.512119	0.686022	0.656522	ENSEASG00005005223	1
BP	GO:0009615	response to virus	2/102	240/14313	0.512588	0.686067	0.656565	ENSEASG00005008368/ENSEASG00005005132	2
BP	GO:0055065	metal ion homeostasis	3/102	381/14313	0.513045	0.686094	0.656591	ENSEASG00005010997/ENSEASG00005005019/ENSEASG00005008683	3
BP	GO:0048872	homeostasis of number of cells	2/102	241/14313	0.514815	0.687203	0.657652	ENSEASG00005010109/ENSEASG00005002735	2
BP	GO:0051092	positive regulation of NF-kappaB transcription factor activity	1/102	101/14313	0.51562	0.687203	0.657652	ENSEASG00005002750	1
BP	GO:0051302	regulation of cell division	1/102	101/14313	0.51562	0.687203	0.657652	ENSEASG00005008678	1
BP	GO:0097696	receptor signaling pathway via STAT	1/102	101/14313	0.51562	0.687203	0.657652	ENSEASG00005002750	1
BP	GO:0014070	response to organic cyclic compound	3/102	383/14313	0.516577	0.687895	0.658314	ENSEASG00005011737/ENSEASG00005030189/ENSEASG00005008683	3
BP	GO:0043010	camera-type eye development	2/102	242/14313	0.517036	0.687924	0.658343	ENSEASG00005003707/ENSEASG00005011737	2
BP	GO:0034250	positive regulation of cellular amide metabolic process	1/102	102/14313	0.519097	0.688854	0.659232	ENSEASG00005030650	1
BP	GO:0055123	digestive system development	1/102	102/14313	0.519097	0.688854	0.659232	ENSEASG00005010109	1
BP	GO:0042060	wound healing	2/102	244/14313	0.521457	0.688854	0.659232	ENSEASG00005037998/ENSEASG00005036678	2
BP	GO:0045786	negative regulation of cell cycle	2/102	244/14313	0.521457	0.688854	0.659232	ENSEASG00005002682/ENSEASG00005030650	2
BP	GO:0045859	regulation of protein kinase activity	3/102	386/14313	0.521849	0.688854	0.659232	ENSEASG00005036678/ENSEASG00005005534/ENSEASG00005006040	3
BP	GO:0050865	regulation of cell activation	3/102	386/14313	0.521849	0.688854	0.659232	ENSEASG00005010997/ENSEASG00005002682/ENSEASG00005002735	3
BP	GO:0006941	striated muscle contraction	1/102	103/14313	0.522549	0.688854	0.659232	ENSEASG00005008683	1
BP	GO:0015718	monocarboxylic acid transport	1/102	103/14313	0.522549	0.688854	0.659232	ENSEASG00005028809	1
BP	GO:0032635	interleukin-6 production	1/102	103/14313	0.522549	0.688854	0.659232	ENSEASG00005002735	1
BP	GO:0032675	regulation of interleukin-6 production	1/102	103/14313	0.522549	0.688854	0.659232	ENSEASG00005002735	1
BP	GO:0046661	male sex differentiation	1/102	103/14313	0.522549	0.688854	0.659232	ENSEASG00005002682	1
BP	GO:0007159	leukocyte cell-cell adhesion	2/102	245/14313	0.523657	0.689738	0.660078	ENSEASG00005010997/ENSEASG00005002735	2
BP	GO:0032970	regulation of actin filament-based process	2/102	246/14313	0.525851	0.689905	0.660238	ENSEASG00005032830/ENSEASG00005005614	2
BP	GO:0010950	positive regulation of endopeptidase activity	1/102	104/14313	0.525976	0.689905	0.660238	ENSEASG00005010997	1
BP	GO:0051168	nuclear export	1/102	104/14313	0.525976	0.689905	0.660238	ENSEASG00005001602	1
BP	GO:0051250	negative regulation of lymphocyte activation	1/102	104/14313	0.525976	0.689905	0.660238	ENSEASG00005002735	1
BP	GO:0098739	import across plasma membrane	1/102	104/14313	0.525976	0.689905	0.660238	ENSEASG00005008683	1
BP	GO:0050727	regulation of inflammatory response	2/102	247/14313	0.528038	0.692033	0.662275	ENSEASG00005028809/ENSEASG00005008208	2
BP	GO:0032874	positive regulation of stress-activated MAPK cascade	1/102	105/14313	0.529379	0.692061	0.662302	ENSEASG00005006040	1
BP	GO:0050680	negative regulation of epithelial cell proliferation	1/102	105/14313	0.529379	0.692061	0.662302	ENSEASG00005008678	1
BP	GO:0070665	positive regulation of leukocyte proliferation	1/102	105/14313	0.529379	0.692061	0.662302	ENSEASG00005002735	1
BP	GO:0006873	cellular ion homeostasis	3/102	391/14313	0.530569	0.693042	0.663241	ENSEASG00005010997/ENSEASG00005005019/ENSEASG00005008683	3
BP	GO:0000910	cytokinesis	1/102	106/14313	0.532757	0.694747	0.664872	ENSEASG00005036678	1
BP	GO:0043524	negative regulation of neuron apoptotic process	1/102	106/14313	0.532757	0.694747	0.664872	ENSEASG00005002682	1
BP	GO:0007224	smoothened signaling pathway	1/102	107/14313	0.536112	0.697388	0.6674	ENSEASG00005007992	1
BP	GO:0070304	positive regulation of stress-activated protein kinase signaling cascade	1/102	107/14313	0.536112	0.697388	0.6674	ENSEASG00005006040	1
BP	GO:1905952	regulation of lipid localization	1/102	107/14313	0.536112	0.697388	0.6674	ENSEASG00005028809	1
BP	GO:0006869	lipid transport	2/102	252/14313	0.538872	0.699409	0.669333	ENSEASG00005028809/ENSEASG00005015735	2
BP	GO:0009755	hormone-mediated signaling pathway	1/102	108/14313	0.539443	0.699409	0.669333	ENSEASG00005011737	1
BP	GO:0051100	negative regulation of binding	1/102	108/14313	0.539443	0.699409	0.669333	ENSEASG00005005358	1
BP	GO:1903900	regulation of viral life cycle	1/102	108/14313	0.539443	0.699409	0.669333	ENSEASG00005002735	1
BP	GO:0045580	regulation of T cell differentiation	1/102	109/14313	0.54275	0.70217	0.671976	ENSEASG00005002735	1
BP	GO:0099111	microtubule-based transport	1/102	109/14313	0.54275	0.70217	0.671976	ENSEASG00005012548	1
BP	GO:0001655	urogenital system development	2/102	254/14313	0.543158	0.70217	0.671976	ENSEASG00005003002/ENSEASG00005003319	2
BP	GO:0001659	temperature homeostasis	1/102	110/14313	0.546033	0.70217	0.671976	ENSEASG00005028809	1
BP	GO:0017157	regulation of exocytosis	1/102	110/14313	0.546033	0.70217	0.671976	ENSEASG00005004719	1
BP	GO:0019827	stem cell population maintenance	1/102	110/14313	0.546033	0.70217	0.671976	ENSEASG00005001410	1
BP	GO:0030833	regulation of actin filament polymerization	1/102	110/14313	0.546033	0.70217	0.671976	ENSEASG00005032830	1
BP	GO:0030902	hindbrain development	1/102	110/14313	0.546033	0.70217	0.671976	ENSEASG00005008681	1
BP	GO:0048167	regulation of synaptic plasticity	1/102	110/14313	0.546033	0.70217	0.671976	ENSEASG00005005614	1
BP	GO:0071241	cellular response to inorganic substance	1/102	110/14313	0.546033	0.70217	0.671976	ENSEASG00005005223	1
BP	GO:0072503	cellular divalent inorganic cation homeostasis	2/102	256/14313	0.547417	0.703375	0.673129	ENSEASG00005010997/ENSEASG00005005019	2
BP	GO:0010952	positive regulation of peptidase activity	1/102	111/14313	0.549293	0.703489	0.673238	ENSEASG00005010997	1
BP	GO:0050954	sensory perception of mechanical stimulus	1/102	111/14313	0.549293	0.703489	0.673238	ENSEASG00005006446	1
BP	GO:0072006	nephron development	1/102	111/14313	0.549293	0.703489	0.673238	ENSEASG00005003319	1
BP	GO:0072073	kidney epithelium development	1/102	111/14313	0.549293	0.703489	0.673238	ENSEASG00005003002	1
BP	GO:0005975	carbohydrate metabolic process	3/102	403/14313	0.551138	0.705277	0.674949	ENSEASG00005007992/ENSEASG00005015012/ENSEASG00005021173	3
BP	GO:0010508	positive regulation of autophagy	1/102	112/14313	0.55253	0.705339	0.675008	ENSEASG00005008368	1
BP	GO:1901215	negative regulation of neuron death	1/102	112/14313	0.55253	0.705339	0.675008	ENSEASG00005002682	1
BP	GO:2001236	regulation of extrinsic apoptotic signaling pathway	1/102	112/14313	0.55253	0.705339	0.675008	ENSEASG00005001304	1
BP	GO:0006954	inflammatory response	3/102	405/14313	0.554515	0.706006	0.675647	ENSEASG00005028809/ENSEASG00005008208/ENSEASG00005006040	3
BP	GO:0006109	regulation of carbohydrate metabolic process	1/102	113/14313	0.555744	0.706006	0.675647	ENSEASG00005007992	1
BP	GO:0008016	regulation of heart contraction	1/102	113/14313	0.555744	0.706006	0.675647	ENSEASG00005008683	1
BP	GO:0046328	regulation of JNK cascade	1/102	113/14313	0.555744	0.706006	0.675647	ENSEASG00005006040	1
BP	GO:0070374	positive regulation of ERK1 and ERK2 cascade	1/102	113/14313	0.555744	0.706006	0.675647	ENSEASG00005002735	1
BP	GO:0098727	maintenance of cell number	1/102	113/14313	0.555744	0.706006	0.675647	ENSEASG00005001410	1
BP	GO:0007169	transmembrane receptor protein tyrosine kinase signaling pathway	3/102	406/14313	0.556198	0.706013	0.675654	ENSEASG00005012551/ENSEASG00005027375/ENSEASG00005036678	3
BP	GO:0050769	positive regulation of neurogenesis	2/102	261/14313	0.557945	0.707089	0.676683	ENSEASG00005011737/ENSEASG00005013629	2
BP	GO:0060271	cilium assembly	2/102	261/14313	0.557945	0.707089	0.676683	ENSEASG00005017767/ENSEASG00005016250	2
BP	GO:0001837	epithelial to mesenchymal transition	1/102	115/14313	0.562104	0.708936	0.67845	ENSEASG00005002741	1
BP	GO:0006814	sodium ion transport	1/102	115/14313	0.562104	0.708936	0.67845	ENSEASG00005008683	1
BP	GO:0021543	pallium development	1/102	115/14313	0.562104	0.708936	0.67845	ENSEASG00005011737	1
BP	GO:0030856	regulation of epithelial cell differentiation	1/102	115/14313	0.562104	0.708936	0.67845	ENSEASG00005008678	1
BP	GO:0065004	protein-DNA complex assembly	1/102	115/14313	0.562104	0.708936	0.67845	ENSEASG00005012547	1
BP	GO:2001252	positive regulation of chromosome organization	1/102	115/14313	0.562104	0.708936	0.67845	ENSEASG00005030604	1
BP	GO:0007015	actin filament organization	2/102	264/14313	0.564178	0.710982	0.680409	ENSEASG00005032830/ENSEASG00005005614	2
BP	GO:0030509	BMP signaling pathway	1/102	116/14313	0.56525	0.71171	0.681106	ENSEASG00005020241	1
BP	GO:0023061	signal release	2/102	265/14313	0.566242	0.71171	0.681106	ENSEASG00005028809/ENSEASG00005004719	2
BP	GO:0030900	forebrain development	2/102	265/14313	0.566242	0.71171	0.681106	ENSEASG00005011737/ENSEASG00005013629	2
BP	GO:0000075	cell cycle checkpoint	1/102	117/14313	0.568373	0.71171	0.681106	ENSEASG00005002682	1
BP	GO:0007088	regulation of mitotic nuclear division	1/102	117/14313	0.568373	0.71171	0.681106	ENSEASG00005036678	1
BP	GO:0031214	biomineral tissue development	1/102	117/14313	0.568373	0.71171	0.681106	ENSEASG00005001410	1
BP	GO:0110148	biomineralization	1/102	117/14313	0.568373	0.71171	0.681106	ENSEASG00005001410	1
BP	GO:2000241	regulation of reproductive process	1/102	117/14313	0.568373	0.71171	0.681106	ENSEASG00005008364	1
BP	GO:0030041	actin filament polymerization	1/102	118/14313	0.571475	0.714457	0.683734	ENSEASG00005032830	1
BP	GO:0071356	cellular response to tumor necrosis factor	1/102	118/14313	0.571475	0.714457	0.683734	ENSEASG00005030189	1
BP	GO:0050678	regulation of epithelial cell proliferation	2/102	268/14313	0.572393	0.715037	0.684289	ENSEASG00005010109/ENSEASG00005008678	2
BP	GO:0035107	appendage morphogenesis	1/102	119/14313	0.574554	0.715874	0.68509	ENSEASG00005011737	1
BP	GO:0035108	limb morphogenesis	1/102	119/14313	0.574554	0.715874	0.68509	ENSEASG00005011737	1
BP	GO:1901605	alpha-amino acid metabolic process	1/102	119/14313	0.574554	0.715874	0.68509	ENSEASG00005013629	1
BP	GO:0006897	endocytosis	2/102	270/14313	0.576458	0.715874	0.68509	ENSEASG00005037998/ENSEASG00005008374	2
BP	GO:0009451	RNA modification	1/102	120/14313	0.577611	0.715874	0.68509	ENSEASG00005005019	1
BP	GO:0016331	morphogenesis of embryonic epithelium	1/102	120/14313	0.577611	0.715874	0.68509	ENSEASG00005008678	1
BP	GO:0030100	regulation of endocytosis	1/102	120/14313	0.577611	0.715874	0.68509	ENSEASG00005037998	1
BP	GO:0050731	positive regulation of peptidyl-tyrosine phosphorylation	1/102	120/14313	0.577611	0.715874	0.68509	ENSEASG00005002735	1
BP	GO:0050777	negative regulation of immune response	1/102	120/14313	0.577611	0.715874	0.68509	ENSEASG00005005132	1
BP	GO:2001235	positive regulation of apoptotic signaling pathway	1/102	120/14313	0.577611	0.715874	0.68509	ENSEASG00005010997	1
BP	GO:0009411	response to UV	1/102	121/14313	0.580647	0.717377	0.686528	ENSEASG00005002682	1
BP	GO:0030178	negative regulation of Wnt signaling pathway	1/102	121/14313	0.580647	0.717377	0.686528	ENSEASG00005011737	1
BP	GO:0034764	positive regulation of transmembrane transport	1/102	121/14313	0.580647	0.717377	0.686528	ENSEASG00005008683	1
BP	GO:0046890	regulation of lipid biosynthetic process	1/102	121/14313	0.580647	0.717377	0.686528	ENSEASG00005002735	1
BP	GO:0001503	ossification	2/102	274/14313	0.584506	0.721013	0.690008	ENSEASG00005001410/ENSEASG00005031738	2
BP	GO:0001654	eye development	2/102	274/14313	0.584506	0.721013	0.690008	ENSEASG00005003707/ENSEASG00005011737	2
BP	GO:0150063	visual system development	2/102	275/14313	0.586501	0.72111	0.690101	ENSEASG00005003707/ENSEASG00005011737	2
BP	GO:0000082	G1/S transition of mitotic cell cycle	1/102	123/14313	0.586653	0.72111	0.690101	ENSEASG00005005534	1
BP	GO:0071772	response to BMP	1/102	123/14313	0.586653	0.72111	0.690101	ENSEASG00005020241	1
BP	GO:0071773	cellular response to BMP stimulus	1/102	123/14313	0.586653	0.72111	0.690101	ENSEASG00005020241	1
BP	GO:0000226	microtubule cytoskeleton organization	3/102	426/14313	0.589067	0.72111	0.690101	ENSEASG00005008644/ENSEASG00005036678/ENSEASG00005016250	3
BP	GO:0031347	regulation of defense response	3/102	426/14313	0.589067	0.72111	0.690101	ENSEASG00005028809/ENSEASG00005008208/ENSEASG00005005132	3
BP	GO:0002695	negative regulation of leukocyte activation	1/102	124/14313	0.589624	0.72111	0.690101	ENSEASG00005002735	1
BP	GO:0006006	glucose metabolic process	1/102	124/14313	0.589624	0.72111	0.690101	ENSEASG00005007992	1
BP	GO:0008064	regulation of actin polymerization or depolymerization	1/102	124/14313	0.589624	0.72111	0.690101	ENSEASG00005032830	1
BP	GO:0030832	regulation of actin filament length	1/102	124/14313	0.589624	0.72111	0.690101	ENSEASG00005032830	1
BP	GO:0045333	cellular respiration	1/102	124/14313	0.589624	0.72111	0.690101	ENSEASG00005001546	1
BP	GO:0048880	sensory system development	2/102	278/14313	0.592442	0.722473	0.691405	ENSEASG00005003707/ENSEASG00005011737	2
BP	GO:0015931	nucleobase-containing compound transport	1/102	125/14313	0.592574	0.722473	0.691405	ENSEASG00005034570	1
BP	GO:0043281	regulation of cysteine-type endopeptidase activity involved in apoptotic process	1/102	125/14313	0.592574	0.722473	0.691405	ENSEASG00005010997	1
BP	GO:0045931	positive regulation of mitotic cell cycle	1/102	125/14313	0.592574	0.722473	0.691405	ENSEASG00005005534	1
BP	GO:0008285	negative regulation of cell population proliferation	3/102	429/14313	0.593864	0.723484	0.692373	ENSEASG00005028809/ENSEASG00005008678/ENSEASG00005030650	3
BP	GO:0072507	divalent inorganic cation homeostasis	2/102	279/14313	0.594409	0.723588	0.692473	ENSEASG00005010997/ENSEASG00005005019	2
BP	GO:0043112	receptor metabolic process	1/102	126/14313	0.595503	0.72436	0.693212	ENSEASG00005032830	1
BP	GO:0007219	Notch signaling pathway	1/102	127/14313	0.598412	0.725354	0.694163	ENSEASG00005008640	1
BP	GO:0007254	JNK cascade	1/102	127/14313	0.598412	0.725354	0.694163	ENSEASG00005006040	1
BP	GO:0045055	regulated exocytosis	1/102	127/14313	0.598412	0.725354	0.694163	ENSEASG00005004719	1
BP	GO:0140013	meiotic nuclear division	1/102	127/14313	0.598412	0.725354	0.694163	ENSEASG00005008364	1
BP	GO:0055080	cation homeostasis	3/102	432/14313	0.598625	0.725354	0.694163	ENSEASG00005010997/ENSEASG00005005019/ENSEASG00005008683	3
BP	GO:0043405	regulation of MAP kinase activity	1/102	128/14313	0.601299	0.727475	0.696192	ENSEASG00005006040	1
BP	GO:0044242	cellular lipid catabolic process	1/102	128/14313	0.601299	0.727475	0.696192	ENSEASG00005008208	1
BP	GO:0022604	regulation of cell morphogenesis	2/102	283/14313	0.602205	0.728011	0.696706	ENSEASG00005032830/ENSEASG00005005614	2
BP	GO:0044782	cilium organization	2/102	284/14313	0.604137	0.728145	0.696834	ENSEASG00005017767/ENSEASG00005016250	2
BP	GO:0032412	regulation of ion transmembrane transporter activity	1/102	129/14313	0.604166	0.728145	0.696834	ENSEASG00005008683	1
BP	GO:0043523	regulation of neuron apoptotic process	1/102	129/14313	0.604166	0.728145	0.696834	ENSEASG00005002682	1
BP	GO:0043547	positive regulation of GTPase activity	1/102	129/14313	0.604166	0.728145	0.696834	ENSEASG00005001602	1
BP	GO:0002833	positive regulation of response to biotic stimulus	1/102	130/14313	0.607013	0.730457	0.699046	ENSEASG00005005132	1
BP	GO:0045619	regulation of lymphocyte differentiation	1/102	130/14313	0.607013	0.730457	0.699046	ENSEASG00005002735	1
BP	GO:0071396	cellular response to lipid	2/102	286/14313	0.607979	0.731061	0.699624	ENSEASG00005011737/ENSEASG00005030189	2
BP	GO:0071824	protein-DNA complex subunit organization	1/102	131/14313	0.609839	0.731621	0.70016	ENSEASG00005012547	1
BP	GO:0090257	regulation of muscle system process	1/102	131/14313	0.609839	0.731621	0.70016	ENSEASG00005008683	1
BP	GO:1902905	positive regulation of supramolecular fiber organization	1/102	131/14313	0.609839	0.731621	0.70016	ENSEASG00005032830	1
BP	GO:0098771	inorganic ion homeostasis	3/102	440/14313	0.611145	0.73263	0.701126	ENSEASG00005010997/ENSEASG00005005019/ENSEASG00005008683	3
BP	GO:0010876	lipid localization	2/102	288/14313	0.611793	0.732848	0.701335	ENSEASG00005028809/ENSEASG00005015735	2
BP	GO:0097529	myeloid leukocyte migration	1/102	132/14313	0.612645	0.73331	0.701777	ENSEASG00005002735	1
BP	GO:0009314	response to radiation	2/102	289/14313	0.61369	0.734003	0.70244	ENSEASG00005002682/ENSEASG00005013629	2
BP	GO:0007420	brain development	3/102	442/14313	0.614235	0.734097	0.70253	ENSEASG00005011737/ENSEASG00005008681/ENSEASG00005013629	3
BP	GO:0030855	epithelial cell differentiation	3/102	444/14313	0.617309	0.736835	0.70515	ENSEASG00005003703/ENSEASG00005011737/ENSEASG00005008678	3
BP	GO:0043410	positive regulation of MAPK cascade	2/102	291/14313	0.617462	0.736835	0.70515	ENSEASG00005002735/ENSEASG00005006040	2
BP	GO:0006469	negative regulation of protein kinase activity	1/102	134/14313	0.618197	0.737154	0.705455	ENSEASG00005036678	1
BP	GO:0030595	leukocyte chemotaxis	1/102	135/14313	0.620944	0.738192	0.706448	ENSEASG00005002735	1
BP	GO:0034612	response to tumor necrosis factor	1/102	135/14313	0.620944	0.738192	0.706448	ENSEASG00005030189	1
BP	GO:0044843	cell cycle G1/S phase transition	1/102	135/14313	0.620944	0.738192	0.706448	ENSEASG00005005534	1
BP	GO:0048738	cardiac muscle tissue development	1/102	135/14313	0.620944	0.738192	0.706448	ENSEASG00005008683	1
BP	GO:0060047	heart contraction	1/102	136/14313	0.623671	0.739533	0.707732	ENSEASG00005008683	1
BP	GO:0032103	positive regulation of response to external stimulus	2/102	295/14313	0.624923	0.739533	0.707732	ENSEASG00005002735/ENSEASG00005005132	2
BP	GO:0001666	response to hypoxia	1/102	137/14313	0.626379	0.739533	0.707732	ENSEASG00005012551	1
BP	GO:0006399	tRNA metabolic process	1/102	137/14313	0.626379	0.739533	0.707732	ENSEASG00005005019	1
BP	GO:0022898	regulation of transmembrane transporter activity	1/102	137/14313	0.626379	0.739533	0.707732	ENSEASG00005008683	1
BP	GO:0050866	negative regulation of cell activation	1/102	137/14313	0.626379	0.739533	0.707732	ENSEASG00005002735	1
BP	GO:0051924	regulation of calcium ion transport	1/102	137/14313	0.626379	0.739533	0.707732	ENSEASG00005008683	1
BP	GO:1903046	meiotic cell cycle process	1/102	137/14313	0.626379	0.739533	0.707732	ENSEASG00005008364	1
BP	GO:1903522	regulation of blood circulation	1/102	137/14313	0.626379	0.739533	0.707732	ENSEASG00005008683	1
BP	GO:0015711	organic anion transport	2/102	296/14313	0.626771	0.739533	0.707732	ENSEASG00005028809/ENSEASG00005002754	2
BP	GO:0002768	immune response-regulating cell surface receptor signaling pathway	1/102	138/14313	0.629067	0.741017	0.709152	ENSEASG00005010997	1
BP	GO:0008154	actin polymerization or depolymerization	1/102	138/14313	0.629067	0.741017	0.709152	ENSEASG00005032830	1
BP	GO:0048598	embryonic morphogenesis	3/102	452/14313	0.629441	0.741017	0.709152	ENSEASG00005006446/ENSEASG00005011737/ENSEASG00005008678	3
BP	GO:0036293	response to decreased oxygen levels	1/102	139/14313	0.631736	0.742608	0.710675	ENSEASG00005012551	1
BP	GO:0070507	regulation of microtubule cytoskeleton organization	1/102	139/14313	0.631736	0.742608	0.710675	ENSEASG00005036678	1
BP	GO:0002764	immune response-regulating signaling pathway	1/102	140/14313	0.634386	0.744057	0.712061	ENSEASG00005010997	1
BP	GO:0050920	regulation of chemotaxis	1/102	140/14313	0.634386	0.744057	0.712061	ENSEASG00005002735	1
BP	GO:2000116	regulation of cysteine-type endopeptidase activity	1/102	140/14313	0.634386	0.744057	0.712061	ENSEASG00005010997	1
BP	GO:0007600	sensory perception	2/102	301/14313	0.635905	0.745283	0.713235	ENSEASG00005028809/ENSEASG00005006446	2
BP	GO:0051495	positive regulation of cytoskeleton organization	1/102	141/14313	0.637017	0.746031	0.71395	ENSEASG00005032830	1
BP	GO:0002274	myeloid leukocyte activation	1/102	142/14313	0.63963	0.747422	0.715282	ENSEASG00005037745	1
BP	GO:0008406	gonad development	1/102	142/14313	0.63963	0.747422	0.715282	ENSEASG00005002682	1
BP	GO:0045930	negative regulation of mitotic cell cycle	1/102	142/14313	0.63963	0.747422	0.715282	ENSEASG00005002682	1
BP	GO:0016197	endosomal transport	1/102	143/14313	0.642224	0.748785	0.716587	ENSEASG00005015853	1
BP	GO:0045732	positive regulation of protein catabolic process	1/102	143/14313	0.642224	0.748785	0.716587	ENSEASG00005009385	1
BP	GO:0051651	maintenance of location in cell	1/102	143/14313	0.642224	0.748785	0.716587	ENSEASG00005001602	1
BP	GO:0003015	heart process	1/102	144/14313	0.644799	0.749567	0.717335	ENSEASG00005008683	1
BP	GO:0032872	regulation of stress-activated MAPK cascade	1/102	144/14313	0.644799	0.749567	0.717335	ENSEASG00005006040	1
BP	GO:1901214	regulation of neuron death	1/102	144/14313	0.644799	0.749567	0.717335	ENSEASG00005002682	1
BP	GO:1901617	organic hydroxy compound biosynthetic process	1/102	144/14313	0.644799	0.749567	0.717335	ENSEASG00005013629	1
BP	GO:0007160	cell-matrix adhesion	1/102	145/14313	0.647356	0.749771	0.71753	ENSEASG00005003319	1
BP	GO:0033157	regulation of intracellular protein transport	1/102	145/14313	0.647356	0.749771	0.71753	ENSEASG00005001602	1
BP	GO:0033673	negative regulation of kinase activity	1/102	145/14313	0.647356	0.749771	0.71753	ENSEASG00005036678	1
BP	GO:0045137	development of primary sexual characteristics	1/102	145/14313	0.647356	0.749771	0.71753	ENSEASG00005002682	1
BP	GO:0098656	anion transmembrane transport	1/102	145/14313	0.647356	0.749771	0.71753	ENSEASG00005002754	1
BP	GO:0044057	regulation of system process	2/102	308/14313	0.648403	0.750431	0.718161	ENSEASG00005008220/ENSEASG00005008683	2
BP	GO:0051321	meiotic cell cycle	1/102	146/14313	0.649895	0.750809	0.718523	ENSEASG00005008364	1
BP	GO:0055082	cellular chemical homeostasis	3/102	466/14313	0.650039	0.750809	0.718523	ENSEASG00005010997/ENSEASG00005005019/ENSEASG00005008683	3
BP	GO:0010720	positive regulation of cell development	2/102	309/14313	0.65016	0.750809	0.718523	ENSEASG00005011737/ENSEASG00005013629	2
BP	GO:0070302	regulation of stress-activated protein kinase signaling cascade	1/102	147/14313	0.652416	0.752309	0.719959	ENSEASG00005006040	1
BP	GO:0071375	cellular response to peptide hormone stimulus	1/102	147/14313	0.652416	0.752309	0.719959	ENSEASG00005002750	1
BP	GO:0090066	regulation of anatomical structure size	2/102	311/14313	0.653655	0.753187	0.720799	ENSEASG00005032830/ENSEASG00005005534	2
BP	GO:0032409	regulation of transporter activity	1/102	148/14313	0.654918	0.753539	0.721136	ENSEASG00005008683	1
BP	GO:0043393	regulation of protein binding	1/102	148/14313	0.654918	0.753539	0.721136	ENSEASG00005005358	1
BP	GO:0045596	negative regulation of cell differentiation	3/102	470/14313	0.655776	0.753974	0.721552	ENSEASG00005032830/ENSEASG00005002735/ENSEASG00005031738	3
BP	GO:0032271	regulation of protein polymerization	1/102	149/14313	0.657403	0.754743	0.722288	ENSEASG00005032830	1
BP	GO:0070482	response to oxygen levels	1/102	149/14313	0.657403	0.754743	0.722288	ENSEASG00005012551	1
BP	GO:0002685	regulation of leukocyte migration	1/102	150/14313	0.65987	0.757023	0.72447	ENSEASG00005002735	1
BP	GO:0006402	mRNA catabolic process	1/102	151/14313	0.66232	0.757625	0.725046	ENSEASG00005030189	1
BP	GO:0010038	response to metal ion	1/102	151/14313	0.66232	0.757625	0.725046	ENSEASG00005005223	1
BP	GO:0019318	hexose metabolic process	1/102	151/14313	0.66232	0.757625	0.725046	ENSEASG00005007992	1
BP	GO:0045088	regulation of innate immune response	1/102	151/14313	0.66232	0.757625	0.725046	ENSEASG00005005132	1
BP	GO:0050670	regulation of lymphocyte proliferation	1/102	152/14313	0.664752	0.759855	0.72718	ENSEASG00005002735	1
BP	GO:0000165	MAPK cascade	3/102	478/14313	0.667049	0.761374	0.728634	ENSEASG00005030189/ENSEASG00005002735/ENSEASG00005006040	3
BP	GO:0023014	signal transduction by protein phosphorylation	3/102	478/14313	0.667049	0.761374	0.728634	ENSEASG00005030189/ENSEASG00005002735/ENSEASG00005006040	3
BP	GO:0032984	protein-containing complex disassembly	1/102	154/14313	0.669564	0.763692	0.730852	ENSEASG00005036678	1
BP	GO:0050673	epithelial cell proliferation	2/102	321/14313	0.670718	0.764454	0.731581	ENSEASG00005010109/ENSEASG00005008678	2
BP	GO:0032944	regulation of mononuclear cell proliferation	1/102	155/14313	0.671945	0.765298	0.732389	ENSEASG00005002735	1
BP	GO:1903532	positive regulation of secretion by cell	1/102	156/14313	0.674308	0.767434	0.734433	ENSEASG00005028809	1
BP	GO:0060322	head development	3/102	484/14313	0.675329	0.768041	0.735014	ENSEASG00005011737/ENSEASG00005008681/ENSEASG00005013629	3
BP	GO:0045927	positive regulation of growth	1/102	158/14313	0.678985	0.77164	0.738459	ENSEASG00005005534	1
BP	GO:0007626	locomotory behavior	1/102	159/14313	0.681298	0.773153	0.739906	ENSEASG00005006446	1
BP	GO:0010769	regulation of cell morphogenesis involved in differentiation	1/102	159/14313	0.681298	0.773153	0.739906	ENSEASG00005032830	1
BP	GO:1902115	regulation of organelle assembly	1/102	161/14313	0.685875	0.777786	0.74434	ENSEASG00005036678	1
BP	GO:0050801	ion homeostasis	3/102	493/14313	0.687469	0.779032	0.745533	ENSEASG00005010997/ENSEASG00005005019/ENSEASG00005008683	3
BP	GO:0097191	extrinsic apoptotic signaling pathway	1/102	162/14313	0.688139	0.779231	0.745723	ENSEASG00005001304	1
BP	GO:0043542	endothelial cell migration	1/102	163/14313	0.690387	0.781214	0.747621	ENSEASG00005027375	1
BP	GO:0048762	mesenchymal cell differentiation	1/102	164/14313	0.692619	0.783177	0.749499	ENSEASG00005002741	1
BP	GO:0015672	monovalent inorganic cation transport	2/102	335/14313	0.693471	0.783577	0.749882	ENSEASG00005010011/ENSEASG00005008683	2
BP	GO:0051047	positive regulation of secretion	1/102	165/14313	0.694835	0.784555	0.750818	ENSEASG00005028809	1
BP	GO:0030278	regulation of ossification	1/102	166/14313	0.697035	0.785349	0.751578	ENSEASG00005031738	1
BP	GO:0031334	positive regulation of protein-containing complex assembly	1/102	166/14313	0.697035	0.785349	0.751578	ENSEASG00005032830	1
BP	GO:0071560	cellular response to transforming growth factor beta stimulus	1/102	166/14313	0.697035	0.785349	0.751578	ENSEASG00005030189	1
BP	GO:0031330	negative regulation of cellular catabolic process	1/102	167/14313	0.699219	0.787247	0.753394	ENSEASG00005005358	1
BP	GO:0051403	stress-activated MAPK cascade	1/102	168/14313	0.701388	0.789124	0.755191	ENSEASG00005006040	1
BP	GO:0051402	neuron apoptotic process	1/102	169/14313	0.703541	0.790417	0.756428	ENSEASG00005002682	1
BP	GO:0070663	regulation of leukocyte proliferation	1/102	169/14313	0.703541	0.790417	0.756428	ENSEASG00005002735	1
BP	GO:0030522	intracellular receptor signaling pathway	1/102	170/14313	0.705679	0.792253	0.758185	ENSEASG00005011737	1
BP	GO:0051348	negative regulation of transferase activity	1/102	171/14313	0.707802	0.792939	0.758842	ENSEASG00005036678	1
BP	GO:0070372	regulation of ERK1 and ERK2 cascade	1/102	171/14313	0.707802	0.792939	0.758842	ENSEASG00005002735	1
BP	GO:0071559	response to transforming growth factor beta	1/102	171/14313	0.707802	0.792939	0.758842	ENSEASG00005030189	1
BP	GO:0031348	negative regulation of defense response	1/102	172/14313	0.709909	0.79417	0.76002	ENSEASG00005005132	1
BP	GO:1903311	regulation of mRNA metabolic process	1/102	172/14313	0.709909	0.79417	0.76002	ENSEASG00005030189	1
BP	GO:0030336	negative regulation of cell migration	1/102	174/14313	0.714079	0.797701	0.763399	ENSEASG00005002735	1
BP	GO:0032886	regulation of microtubule-based process	1/102	174/14313	0.714079	0.797701	0.763399	ENSEASG00005036678	1
BP	GO:0060828	regulation of canonical Wnt signaling pathway	1/102	175/14313	0.716142	0.799438	0.765061	ENSEASG00005011737	1
BP	GO:0002064	epithelial cell development	1/102	176/14313	0.71819	0.799456	0.765078	ENSEASG00005008678	1
BP	GO:0006936	muscle contraction	1/102	176/14313	0.71819	0.799456	0.765078	ENSEASG00005008683	1
BP	GO:0031098	stress-activated protein kinase signaling cascade	1/102	176/14313	0.71819	0.799456	0.765078	ENSEASG00005006040	1
BP	GO:0043434	response to peptide hormone	1/102	176/14313	0.71819	0.799456	0.765078	ENSEASG00005002750	1
BP	GO:0007548	sex differentiation	1/102	177/14313	0.720223	0.799458	0.76508	ENSEASG00005002682	1
BP	GO:0045165	cell fate commitment	1/102	177/14313	0.720223	0.799458	0.76508	ENSEASG00005037745	1
BP	GO:0051146	striated muscle cell differentiation	1/102	177/14313	0.720223	0.799458	0.76508	ENSEASG00005008683	1
BP	GO:1901653	cellular response to peptide	1/102	177/14313	0.720223	0.799458	0.76508	ENSEASG00005002750	1
BP	GO:2001020	regulation of response to DNA damage stimulus	1/102	178/14313	0.722242	0.801134	0.766684	ENSEASG00005002735	1
BP	GO:0021537	telencephalon development	1/102	179/14313	0.724246	0.802226	0.767729	ENSEASG00005011737	1
BP	GO:0048193	Golgi vesicle transport	1/102	179/14313	0.724246	0.802226	0.767729	ENSEASG00005032830	1
BP	GO:0051054	positive regulation of DNA metabolic process	1/102	180/14313	0.726236	0.803865	0.769298	ENSEASG00005002682	1
BP	GO:0070997	neuron death	1/102	182/14313	0.730174	0.807088	0.772382	ENSEASG00005002682	1
BP	GO:0110053	regulation of actin filament organization	1/102	182/14313	0.730174	0.807088	0.772382	ENSEASG00005032830	1
BP	GO:0070588	calcium ion transmembrane transport	1/102	183/14313	0.732121	0.808673	0.773899	ENSEASG00005008683	1
BP	GO:0043414	macromolecule methylation	1/102	184/14313	0.734055	0.809672	0.774855	ENSEASG00005005019	1
BP	GO:0051091	positive regulation of DNA-binding transcription factor activity	1/102	184/14313	0.734055	0.809672	0.774855	ENSEASG00005002750	1
BP	GO:0016042	lipid catabolic process	1/102	185/14313	0.735975	0.811222	0.776338	ENSEASG00005008208	1
BP	GO:0060326	cell chemotaxis	1/102	186/14313	0.737881	0.812754	0.777804	ENSEASG00005002735	1
BP	GO:0046034	ATP metabolic process	1/102	188/14313	0.741653	0.816337	0.781233	ENSEASG00005002682	1
BP	GO:0006281	DNA repair	2/102	370/14313	0.744766	0.819191	0.783964	ENSEASG00005001311/ENSEASG00005002682	2
BP	GO:0006887	exocytosis	1/102	191/14313	0.74721	0.820731	0.785439	ENSEASG00005004719	1
BP	GO:0050890	cognition	1/102	191/14313	0.74721	0.820731	0.785439	ENSEASG00005006446	1
BP	GO:0016236	macroautophagy	1/102	192/14313	0.749035	0.82159	0.786261	ENSEASG00005036678	1
BP	GO:0051258	protein polymerization	1/102	192/14313	0.749035	0.82159	0.786261	ENSEASG00005032830	1
BP	GO:0031349	positive regulation of defense response	1/102	193/14313	0.750848	0.82186	0.786519	ENSEASG00005005132	1
BP	GO:0032259	methylation	1/102	193/14313	0.750848	0.82186	0.786519	ENSEASG00005005019	1
BP	GO:1904062	regulation of cation transmembrane transport	1/102	193/14313	0.750848	0.82186	0.786519	ENSEASG00005008683	1
BP	GO:0046651	lymphocyte proliferation	1/102	195/14313	0.754435	0.825212	0.789727	ENSEASG00005002735	1
BP	GO:0006302	double-strand break repair	1/102	196/14313	0.756209	0.826005	0.790486	ENSEASG00005002682	1
BP	GO:0010721	negative regulation of cell development	1/102	196/14313	0.756209	0.826005	0.790486	ENSEASG00005032830	1
BP	GO:0032943	mononuclear cell proliferation	1/102	197/14313	0.757971	0.826398	0.790862	ENSEASG00005002735	1
BP	GO:0000375	RNA splicing, via transesterification reactions	1/102	198/14313	0.759719	0.826398	0.790862	ENSEASG00005008364	1
BP	GO:0000377	RNA splicing, via transesterification reactions with bulged adenosine as nucleophile	1/102	198/14313	0.759719	0.826398	0.790862	ENSEASG00005008364	1
BP	GO:0000398	mRNA splicing, via spliceosome	1/102	198/14313	0.759719	0.826398	0.790862	ENSEASG00005008364	1
BP	GO:0006520	cellular amino acid metabolic process	1/102	198/14313	0.759719	0.826398	0.790862	ENSEASG00005013629	1
BP	GO:1901990	regulation of mitotic cell cycle phase transition	1/102	198/14313	0.759719	0.826398	0.790862	ENSEASG00005005534	1
BP	GO:0033993	response to lipid	2/102	385/14313	0.764427	0.830303	0.794599	ENSEASG00005011737/ENSEASG00005030189	2
BP	GO:0120031	plasma membrane bounded cell projection assembly	2/102	385/14313	0.764427	0.830303	0.794599	ENSEASG00005017767/ENSEASG00005016250	2
BP	GO:0030198	extracellular matrix organization	1/102	201/14313	0.764891	0.830303	0.794599	ENSEASG00005003319	1
BP	GO:0030031	cell projection assembly	2/102	387/14313	0.766948	0.831961	0.796186	ENSEASG00005017767/ENSEASG00005016250	2
BP	GO:0043062	extracellular structure organization	1/102	203/14313	0.768278	0.832257	0.796469	ENSEASG00005003319	1
BP	GO:0060485	mesenchyme development	1/102	203/14313	0.768278	0.832257	0.796469	ENSEASG00005002741	1
BP	GO:0006820	anion transport	2/102	391/14313	0.771921	0.835628	0.799695	ENSEASG00005028809/ENSEASG00005002754	2
BP	GO:0009101	glycoprotein biosynthetic process	1/102	207/14313	0.774907	0.838284	0.802236	ENSEASG00005021173	1
BP	GO:0071214	cellular response to abiotic stimulus	1/102	211/14313	0.781348	0.843777	0.807493	ENSEASG00005008683	1
BP	GO:0104004	cellular response to environmental stimulus	1/102	211/14313	0.781348	0.843777	0.807493	ENSEASG00005008683	1
BP	GO:0008610	lipid biosynthetic process	2/102	399/14313	0.781592	0.843777	0.807493	ENSEASG00005028809/ENSEASG00005002735	2
BP	GO:0001558	regulation of cell growth	1/102	212/14313	0.782929	0.844543	0.808227	ENSEASG00005005534	1
BP	GO:0007281	germ cell development	1/102	213/14313	0.784499	0.844543	0.808227	ENSEASG00005002682	1
BP	GO:0060070	canonical Wnt signaling pathway	1/102	213/14313	0.784499	0.844543	0.808227	ENSEASG00005011737	1
BP	GO:0010959	regulation of metal ion transport	1/102	214/14313	0.786058	0.844543	0.808227	ENSEASG00005008683	1
BP	GO:0033044	regulation of chromosome organization	1/102	214/14313	0.786058	0.844543	0.808227	ENSEASG00005030604	1
BP	GO:0034765	regulation of ion transmembrane transport	1/102	214/14313	0.786058	0.844543	0.808227	ENSEASG00005008683	1
BP	GO:0051235	maintenance of location	1/102	214/14313	0.786058	0.844543	0.808227	ENSEASG00005001602	1
BP	GO:0044282	small molecule catabolic process	1/102	217/14313	0.790668	0.848338	0.811858	ENSEASG00005010015	1
BP	GO:1901652	response to peptide	1/102	217/14313	0.790668	0.848338	0.811858	ENSEASG00005002750	1
BP	GO:1901987	regulation of cell cycle phase transition	1/102	219/14313	0.793687	0.850997	0.814403	ENSEASG00005005534	1
BP	GO:0009895	negative regulation of catabolic process	1/102	220/14313	0.79518	0.851438	0.814825	ENSEASG00005005358	1
BP	GO:0070661	leukocyte proliferation	1/102	220/14313	0.79518	0.851438	0.814825	ENSEASG00005002735	1
BP	GO:0050878	regulation of body fluid levels	1/102	221/14313	0.796663	0.852282	0.815633	ENSEASG00005008678	1
BP	GO:0009150	purine ribonucleotide metabolic process	1/102	222/14313	0.798134	0.852282	0.815633	ENSEASG00005010015	1
BP	GO:0010631	epithelial cell migration	1/102	222/14313	0.798134	0.852282	0.815633	ENSEASG00005027375	1
BP	GO:0048562	embryonic organ morphogenesis	1/102	222/14313	0.798134	0.852282	0.815633	ENSEASG00005006446	1
BP	GO:0090132	epithelium migration	1/102	224/14313	0.801046	0.854811	0.818053	ENSEASG00005027375	1
BP	GO:0003012	muscle system process	1/102	225/14313	0.802487	0.85533	0.81855	ENSEASG00005008683	1
BP	GO:0006913	nucleocytoplasmic transport	1/102	226/14313	0.803917	0.85533	0.81855	ENSEASG00005001602	1
BP	GO:0090130	tissue migration	1/102	226/14313	0.803917	0.85533	0.81855	ENSEASG00005027375	1
BP	GO:0010638	positive regulation of organelle organization	2/102	420/14313	0.805305	0.85533	0.81855	ENSEASG00005030604/ENSEASG00005032830	2
BP	GO:0030111	regulation of Wnt signaling pathway	1/102	227/14313	0.805337	0.85533	0.81855	ENSEASG00005011737	1
BP	GO:0051169	nuclear transport	1/102	227/14313	0.805337	0.85533	0.81855	ENSEASG00005001602	1
BP	GO:1903829	positive regulation of cellular protein localization	1/102	227/14313	0.805337	0.85533	0.81855	ENSEASG00005003328	1
BP	GO:0043408	regulation of MAPK cascade	2/102	424/14313	0.809557	0.859233	0.822285	ENSEASG00005002735/ENSEASG00005006040	2
BP	GO:0071363	cellular response to growth factor stimulus	2/102	426/14313	0.811652	0.860819	0.823803	ENSEASG00005020241/ENSEASG00005030189	2
BP	GO:0007276	gamete generation	2/102	427/14313	0.812692	0.860819	0.823803	ENSEASG00005031791/ENSEASG00005002682	2
BP	GO:0030036	actin cytoskeleton organization	2/102	427/14313	0.812692	0.860819	0.823803	ENSEASG00005032830/ENSEASG00005005614	2
BP	GO:0006163	purine nucleotide metabolic process	1/102	234/14313	0.814994	0.861518	0.824472	ENSEASG00005010015	1
BP	GO:0006874	cellular calcium ion homeostasis	1/102	234/14313	0.814994	0.861518	0.824472	ENSEASG00005005019	1
BP	GO:0009259	ribonucleotide metabolic process	1/102	234/14313	0.814994	0.861518	0.824472	ENSEASG00005010015	1
BP	GO:0002831	regulation of response to biotic stimulus	1/102	237/14313	0.818986	0.864577	0.827399	ENSEASG00005005132	1
BP	GO:0019693	ribose phosphate metabolic process	1/102	237/14313	0.818986	0.864577	0.827399	ENSEASG00005010015	1
BP	GO:0042692	muscle cell differentiation	1/102	239/14313	0.8216	0.866755	0.829483	ENSEASG00005008683	1
BP	GO:0034470	ncRNA processing	1/102	241/14313	0.824177	0.868891	0.831527	ENSEASG00005005019	1
BP	GO:0070848	response to growth factor	2/102	439/14313	0.824781	0.868946	0.83158	ENSEASG00005020241/ENSEASG00005030189	2
BP	GO:0043161	proteasome-mediated ubiquitin-dependent protein catabolic process	1/102	244/14313	0.827973	0.871725	0.83424	ENSEASG00005021567	1
BP	GO:0010035	response to inorganic substance	1/102	245/14313	0.82922	0.872283	0.834773	ENSEASG00005005223	1
BP	GO:0098662	inorganic cation transmembrane transport	2/102	444/14313	0.829611	0.872283	0.834773	ENSEASG00005010011/ENSEASG00005008683	2
BP	GO:0016071	mRNA metabolic process	2/102	451/14313	0.836173	0.878371	0.8406	ENSEASG00005008364/ENSEASG00005030189	2
BP	GO:1902903	regulation of supramolecular fiber organization	1/102	251/14313	0.836517	0.878371	0.8406	ENSEASG00005032830	1
BP	GO:0055074	calcium ion homeostasis	1/102	252/14313	0.837703	0.87903	0.84123	ENSEASG00005005019	1
BP	GO:0051098	regulation of binding	1/102	253/14313	0.83888	0.879679	0.841851	ENSEASG00005005358	1
BP	GO:0072521	purine-containing compound metabolic process	1/102	254/14313	0.840049	0.880318	0.842463	ENSEASG00005010015	1
BP	GO:0008380	RNA splicing	1/102	256/14313	0.842362	0.882154	0.84422	ENSEASG00005008364	1
BP	GO:0009100	glycoprotein metabolic process	1/102	259/14313	0.845769	0.884545	0.846508	ENSEASG00005021173	1
BP	GO:0014706	striated muscle tissue development	1/102	259/14313	0.845769	0.884545	0.846508	ENSEASG00005008683	1
BP	GO:0016049	cell growth	1/102	260/14313	0.846888	0.885127	0.847066	ENSEASG00005005534	1
BP	GO:0032102	negative regulation of response to external stimulus	1/102	261/14313	0.848	0.885701	0.847614	ENSEASG00005005132	1
BP	GO:0044772	mitotic cell cycle phase transition	1/102	263/14313	0.850198	0.887409	0.849249	ENSEASG00005005534	1
BP	GO:0006816	calcium ion transport	1/102	264/14313	0.851286	0.887955	0.849772	ENSEASG00005008683	1
BP	GO:0001933	negative regulation of protein phosphorylation	1/102	265/14313	0.852365	0.888492	0.850286	ENSEASG00005036678	1
BP	GO:0098660	inorganic ion transmembrane transport	2/102	471/14313	0.853695	0.888953	0.850727	ENSEASG00005010011/ENSEASG00005008683	2
BP	GO:0007178	transmembrane receptor protein serine/threonine kinase signaling pathway	1/102	267/14313	0.854502	0.888953	0.850727	ENSEASG00005020241	1
BP	GO:0034762	regulation of transmembrane transport	1/102	267/14313	0.854502	0.888953	0.850727	ENSEASG00005008683	1
BP	GO:0006397	mRNA processing	1/102	270/14313	0.857649	0.891637	0.853296	ENSEASG00005008364	1
BP	GO:0032446	protein modification by small protein conjugation	2/102	478/14313	0.859417	0.892886	0.85449	ENSEASG00005001311/ENSEASG00005001602	2
BP	GO:0006644	phospholipid metabolic process	1/102	273/14313	0.860728	0.893659	0.85523	ENSEASG00005015735	1
BP	GO:0008015	blood circulation	1/102	274/14313	0.86174	0.894119	0.855671	ENSEASG00005008683	1
BP	GO:0060537	muscle tissue development	1/102	276/14313	0.863742	0.895075	0.856586	ENSEASG00005008683	1
BP	GO:0030029	actin filament-based process	2/102	484/14313	0.86416	0.895075	0.856586	ENSEASG00005032830/ENSEASG00005005614	2
BP	GO:0007018	microtubule-based movement	1/102	277/14313	0.864732	0.895075	0.856586	ENSEASG00005012548	1
BP	GO:0048609	multicellular organismal reproductive process	2/102	485/14313	0.864936	0.895075	0.856586	ENSEASG00005031791/ENSEASG00005002682	2
BP	GO:0048732	gland development	1/102	284/14313	0.871466	0.90124	0.862486	ENSEASG00005010109	1
BP	GO:0032504	multicellular organism reproduction	2/102	499/14313	0.875389	0.904703	0.865799	ENSEASG00005031791/ENSEASG00005002682	2
BP	GO:0022412	cellular process involved in reproduction in multicellular organism	1/102	289/14313	0.876072	0.904815	0.865906	ENSEASG00005002682	1
BP	GO:0009117	nucleotide metabolic process	1/102	291/14313	0.877868	0.906075	0.867113	ENSEASG00005010015	1
BP	GO:0044770	cell cycle phase transition	1/102	292/14313	0.878757	0.906398	0.867421	ENSEASG00005005534	1
BP	GO:1901615	organic hydroxy compound metabolic process	1/102	293/14313	0.879639	0.906429	0.867451	ENSEASG00005013629	1
BP	GO:0003013	circulatory system process	1/102	294/14313	0.880514	0.906429	0.867451	ENSEASG00005008683	1
BP	GO:0022411	cellular component disassembly	1/102	294/14313	0.880514	0.906429	0.867451	ENSEASG00005036678	1
BP	GO:0043254	regulation of protein-containing complex assembly	1/102	296/14313	0.882247	0.907619	0.86859	ENSEASG00005032830	1
BP	GO:0051052	regulation of DNA metabolic process	1/102	297/14313	0.883104	0.907907	0.868865	ENSEASG00005002682	1
BP	GO:0016055	Wnt signaling pathway	1/102	298/14313	0.883954	0.908065	0.869017	ENSEASG00005011737	1
BP	GO:0006753	nucleoside phosphate metabolic process	1/102	299/14313	0.884799	0.908065	0.869017	ENSEASG00005010015	1
BP	GO:0001667	ameboidal-type cell migration	1/102	300/14313	0.885637	0.908065	0.869017	ENSEASG00005027375	1
BP	GO:0042326	negative regulation of phosphorylation	1/102	300/14313	0.885637	0.908065	0.869017	ENSEASG00005036678	1
BP	GO:0198738	cell-cell signaling by wnt	1/102	301/14313	0.88647	0.908065	0.869017	ENSEASG00005011737	1
BP	GO:0070838	divalent metal ion transport	1/102	302/14313	0.887296	0.908065	0.869017	ENSEASG00005008683	1
BP	GO:0072511	divalent inorganic cation transport	1/102	302/14313	0.887296	0.908065	0.869017	ENSEASG00005008683	1
BP	GO:0048608	reproductive structure development	1/102	303/14313	0.888117	0.908314	0.869256	ENSEASG00005002682	1
BP	GO:0061458	reproductive system development	1/102	306/14313	0.890543	0.910204	0.871064	ENSEASG00005002682	1
BP	GO:0009617	response to bacterium	1/102	311/14313	0.894471	0.913626	0.874339	ENSEASG00005005132	1
BP	GO:0007283	spermatogenesis	1/102	313/14313	0.896003	0.914597	0.875268	ENSEASG00005031791	1
BP	GO:0034660	ncRNA metabolic process	1/102	317/14313	0.899001	0.917063	0.877628	ENSEASG00005005019	1
BP	GO:0048568	embryonic organ development	1/102	325/14313	0.904743	0.922322	0.882661	ENSEASG00005006446	1
BP	GO:0048232	male gamete generation	1/102	326/14313	0.905438	0.922433	0.882767	ENSEASG00005031791	1
BP	GO:0001701	in utero embryonic development	1/102	336/14313	0.912114	0.928215	0.888301	ENSEASG00005002682	1
BP	GO:0010563	negative regulation of phosphorus metabolic process	1/102	338/14313	0.913392	0.928215	0.888301	ENSEASG00005036678	1
BP	GO:0045936	negative regulation of phosphate metabolic process	1/102	338/14313	0.913392	0.928215	0.888301	ENSEASG00005036678	1
BP	GO:1905114	cell surface receptor signaling pathway involved in cell-cell signaling	1/102	339/14313	0.914024	0.928215	0.888301	ENSEASG00005011737	1
BP	GO:0043086	negative regulation of catalytic activity	1/102	340/14313	0.914652	0.928215	0.888301	ENSEASG00005036678	1
BP	GO:0060249	anatomical structure homeostasis	1/102	340/14313	0.914652	0.928215	0.888301	ENSEASG00005015012	1
BP	GO:0055086	nucleobase-containing small molecule metabolic process	1/102	345/14313	0.917722	0.930731	0.890708	ENSEASG00005010015	1
BP	GO:0001525	angiogenesis	1/102	347/14313	0.918919	0.931342	0.891293	ENSEASG00005027375	1
BP	GO:0030335	positive regulation of cell migration	1/102	348/14313	0.919511	0.931342	0.891293	ENSEASG00005002735	1
BP	GO:0040008	regulation of growth	1/102	349/14313	0.920099	0.931342	0.891293	ENSEASG00005005534	1
BP	GO:0006935	chemotaxis	1/102	357/14313	0.924652	0.935348	0.895127	ENSEASG00005002735	1
BP	GO:0042330	taxis	1/102	361/14313	0.926831	0.93695	0.89666	ENSEASG00005002735	1
BP	GO:0031400	negative regulation of protein modification process	1/102	364/14313	0.928424	0.937284	0.89698	ENSEASG00005036678	1
BP	GO:2000147	positive regulation of cell motility	1/102	364/14313	0.928424	0.937284	0.89698	ENSEASG00005002735	1
BP	GO:0043065	positive regulation of apoptotic process	1/102	365/14313	0.928947	0.937284	0.89698	ENSEASG00005010997	1
BP	GO:0043068	positive regulation of programmed cell death	1/102	367/14313	0.929983	0.937728	0.897404	ENSEASG00005010997	1
BP	GO:0051272	positive regulation of cellular component movement	1/102	370/14313	0.931508	0.938568	0.898209	ENSEASG00005002735	1
BP	GO:0010942	positive regulation of cell death	1/102	371/14313	0.932009	0.938568	0.898209	ENSEASG00005010997	1
BP	GO:0040017	positive regulation of locomotion	1/102	376/14313	0.93446	0.940435	0.899995	ENSEASG00005002735	1
BP	GO:0007507	heart development	1/102	380/14313	0.936358	0.941743	0.901247	ENSEASG00005008683	1
BP	GO:0044089	positive regulation of cellular component biogenesis	1/102	388/14313	0.939992	0.944794	0.904167	ENSEASG00005032830	1
BP	GO:1901137	carbohydrate derivative biosynthetic process	1/102	401/14313	0.945464	0.949688	0.90885	ENSEASG00005021173	1
BP	GO:0061061	muscle structure development	1/102	417/14313	0.951525	0.955166	0.914092	ENSEASG00005008683	1
BP	GO:0048514	blood vessel morphogenesis	1/102	425/14313	0.9543	0.957341	0.916174	ENSEASG00005027375	1
BP	GO:0007610	behavior	1/102	431/14313	0.956278	0.958714	0.917488	ENSEASG00005006446	1
BP	GO:0016567	protein ubiquitination	1/102	435/14313	0.957549	0.959377	0.918123	ENSEASG00005001311	1
BP	GO:0048589	developmental growth	1/102	438/14313	0.958478	0.959697	0.918429	ENSEASG00005008678	1
BP	GO:0000904	cell morphogenesis involved in differentiation	1/102	445/14313	0.960569	0.961179	0.919847	ENSEASG00005032830	1
BP	GO:0001568	blood vessel development	1/102	492/14313	0.972145	0.972145	0.930341	ENSEASG00005027375	1
CC	GO:0005635	nuclear envelope	7/82	275/13228	0.00156506	0.270756	0.266884	ENSEASG00005008361/ENSEASG00005037998/ENSEASG00005028809/ENSEASG00005016619/ENSEASG00005009569/ENSEASG00005001602/ENSEASG00005036678	7
CC	GO:0005852	eukaryotic translation initiation factor 3 complex	2/82	17/13228	0.00486008	0.420397	0.414386	ENSEASG00005010956/ENSEASG00005021167	2
CC	GO:0098685	Schaffer collateral - CA1 synapse	3/82	75/13228	0.011254	0.44304	0.436705	ENSEASG00005012551/ENSEASG00005004719/ENSEASG00005005614	3
CC	GO:0005771	multivesicular body	2/82	29/13228	0.0138283	0.44304	0.436705	ENSEASG00005002735/ENSEASG00005036678	2
CC	GO:0098839	postsynaptic density membrane	2/82	32/13228	0.0166928	0.44304	0.436705	ENSEASG00005008208/ENSEASG00005015735	2
CC	GO:0005788	endoplasmic reticulum lumen	2/82	35/13228	0.0197867	0.44304	0.436705	ENSEASG00005008361/ENSEASG00005037998	2
CC	GO:0099634	postsynaptic specialization membrane	2/82	46/13228	0.0329482	0.44304	0.436705	ENSEASG00005008208/ENSEASG00005015735	2
CC	GO:0014069	postsynaptic density	3/82	128/13228	0.0451178	0.44304	0.436705	ENSEASG00005008208/ENSEASG00005004719/ENSEASG00005015735	3
CC	GO:0030133	transport vesicle	3/82	130/13228	0.0468745	0.44304	0.436705	ENSEASG00005037998/ENSEASG00005032830/ENSEASG00005004719	3
CC	GO:0010494	cytoplasmic stress granule	2/82	56/13228	0.0471257	0.44304	0.436705	ENSEASG00005005534/ENSEASG00005021167	2
CC	GO:0098687	chromosomal region	4/82	221/13228	0.0483521	0.44304	0.436705	ENSEASG00005008364/ENSEASG00005030604/ENSEASG00005001602/ENSEASG00005036678	4
CC	GO:0032279	asymmetric synapse	3/82	135/13228	0.0514123	0.44304	0.436705	ENSEASG00005008208/ENSEASG00005004719/ENSEASG00005015735	3
CC	GO:0045111	intermediate filament cytoskeleton	3/82	137/13228	0.0532852	0.44304	0.436705	ENSEASG00005003703/ENSEASG00005003710/ENSEASG00005003693	3
CC	GO:0008021	synaptic vesicle	2/82	62/13228	0.0565167	0.44304	0.436705	ENSEASG00005037998/ENSEASG00005004719	2
CC	GO:0000775	chromosome, centromeric region	3/82	143/13228	0.0590993	0.44304	0.436705	ENSEASG00005008364/ENSEASG00005001602/ENSEASG00005036678	3
CC	GO:0005666	RNA polymerase III complex	1/82	10/13228	0.0603087	0.44304	0.436705	ENSEASG00005001539	1
CC	GO:0099572	postsynaptic specialization	3/82	145/13228	0.0611015	0.44304	0.436705	ENSEASG00005008208/ENSEASG00005004719/ENSEASG00005015735	3
CC	GO:0090533	cation-transporting ATPase complex	1/82	11/13228	0.0661382	0.44304	0.436705	ENSEASG00005008683	1
CC	GO:0070382	exocytic vesicle	2/82	68/13228	0.0664993	0.44304	0.436705	ENSEASG00005037998/ENSEASG00005004719	2
CC	GO:0005828	kinetochore microtubule	1/82	12/13228	0.071932	0.44304	0.436705	ENSEASG00005036678	1
CC	GO:0016581	NuRD complex	1/82	12/13228	0.071932	0.44304	0.436705	ENSEASG00005011737	1
CC	GO:0032589	neuron projection membrane	1/82	12/13228	0.071932	0.44304	0.436705	ENSEASG00005008208	1
CC	GO:0038201	TOR complex	1/82	12/13228	0.071932	0.44304	0.436705	ENSEASG00005005534	1
CC	GO:0090545	CHD-type complex	1/82	12/13228	0.071932	0.44304	0.436705	ENSEASG00005011737	1
CC	GO:0098984	neuron to neuron synapse	3/82	156/13228	0.0726706	0.44304	0.436705	ENSEASG00005008208/ENSEASG00005004719/ENSEASG00005015735	3
CC	GO:0045177	apical part of cell	4/82	255/13228	0.0737015	0.44304	0.436705	ENSEASG00005034570/ENSEASG00005012551/ENSEASG00005003002/ENSEASG00005008683	4
CC	GO:0042613	MHC class II protein complex	1/82	13/13228	0.0776903	0.44304	0.436705	ENSEASG00005002735	1
CC	GO:0098533	ATPase dependent transmembrane transport complex	1/82	13/13228	0.0776903	0.44304	0.436705	ENSEASG00005008683	1
CC	GO:0045095	keratin filament	2/82	76/13228	0.0806356	0.44304	0.436705	ENSEASG00005003703/ENSEASG00005003693	2
CC	GO:0098794	postsynapse	4/82	265/13228	0.0822318	0.44304	0.436705	ENSEASG00005008208/ENSEASG00005002750/ENSEASG00005004719/ENSEASG00005015735	4
CC	GO:0005868	cytoplasmic dynein complex	1/82	14/13228	0.0834133	0.44304	0.436705	ENSEASG00005017767	1
CC	GO:0042611	MHC protein complex	1/82	14/13228	0.0834133	0.44304	0.436705	ENSEASG00005002735	1
CC	GO:0032585	multivesicular body membrane	1/82	15/13228	0.0891012	0.44304	0.436705	ENSEASG00005036678	1
CC	GO:0000323	lytic vacuole	4/82	276/13228	0.0921561	0.44304	0.436705	ENSEASG00005002735/ENSEASG00005003328/ENSEASG00005036678/ENSEASG00005005534	4
CC	GO:0005764	lysosome	4/82	276/13228	0.0921561	0.44304	0.436705	ENSEASG00005002735/ENSEASG00005003328/ENSEASG00005036678/ENSEASG00005005534	4
CC	GO:0031965	nuclear membrane	3/82	173/13228	0.0923102	0.44304	0.436705	ENSEASG00005037998/ENSEASG00005016619/ENSEASG00005001602	3
CC	GO:0000242	pericentriolar material	1/82	16/13228	0.0947543	0.44304	0.436705	ENSEASG00005010997	1
CC	GO:0030131	clathrin adaptor complex	1/82	21/13228	0.122504	0.519859	0.512426	ENSEASG00005012548	1
CC	GO:0036452	ESCRT complex	1/82	21/13228	0.122504	0.519859	0.512426	ENSEASG00005036678	1
CC	GO:0016324	apical plasma membrane	3/82	199/13228	0.126041	0.519859	0.512426	ENSEASG00005034570/ENSEASG00005003002/ENSEASG00005008683	3
CC	GO:0000776	kinetochore	2/82	100/13228	0.127607	0.519859	0.512426	ENSEASG00005001602/ENSEASG00005036678	2
CC	GO:0005882	intermediate filament	2/82	101/13228	0.129684	0.519859	0.512426	ENSEASG00005003703/ENSEASG00005003693	2
CC	GO:0045211	postsynaptic membrane	2/82	106/13228	0.140187	0.519859	0.512426	ENSEASG00005008208/ENSEASG00005015735	2
CC	GO:0000421	autophagosome membrane	1/82	25/13228	0.144097	0.519859	0.512426	ENSEASG00005036678	1
CC	GO:0016235	aggresome	1/82	25/13228	0.144097	0.519859	0.512426	ENSEASG00005001602	1
CC	GO:0032588	trans-Golgi network membrane	1/82	25/13228	0.144097	0.519859	0.512426	ENSEASG00005015853	1
CC	GO:0048786	presynaptic active zone	1/82	26/13228	0.149413	0.519859	0.512426	ENSEASG00005004719	1
CC	GO:0005773	vacuole	4/82	339/13228	0.158853	0.519859	0.512426	ENSEASG00005002735/ENSEASG00005003328/ENSEASG00005036678/ENSEASG00005005534	4
CC	GO:0070069	cytochrome complex	1/82	28/13228	0.159947	0.519859	0.512426	ENSEASG00005010011	1
CC	GO:0099513	polymeric cytoskeletal fiber	4/82	340/13228	0.160032	0.519859	0.512426	ENSEASG00005001414/ENSEASG00005003703/ENSEASG00005003693/ENSEASG00005036678	4
CC	GO:0030672	synaptic vesicle membrane	1/82	29/13228	0.165165	0.519859	0.512426	ENSEASG00005004719	1
CC	GO:0099501	exocytic vesicle membrane	1/82	29/13228	0.165165	0.519859	0.512426	ENSEASG00005004719	1
CC	GO:0001533	cornified envelope	1/82	30/13228	0.170352	0.519859	0.512426	ENSEASG00005003703	1
CC	GO:0030118	clathrin coat	1/82	30/13228	0.170352	0.519859	0.512426	ENSEASG00005012548	1
CC	GO:0044304	main axon	1/82	31/13228	0.175506	0.519859	0.512426	ENSEASG00005008208	1
CC	GO:0000795	synaptonemal complex	1/82	32/13228	0.180629	0.519859	0.512426	ENSEASG00005004719	1
CC	GO:0042470	melanosome	1/82	32/13228	0.180629	0.519859	0.512426	ENSEASG00005013629	1
CC	GO:0048770	pigment granule	1/82	32/13228	0.180629	0.519859	0.512426	ENSEASG00005013629	1
CC	GO:0099086	synaptonemal structure	1/82	32/13228	0.180629	0.519859	0.512426	ENSEASG00005004719	1
CC	GO:0005765	lysosomal membrane	2/82	128/13228	0.188253	0.519859	0.512426	ENSEASG00005003328/ENSEASG00005036678	2
CC	GO:0030496	midbody	2/82	128/13228	0.188253	0.519859	0.512426	ENSEASG00005008644/ENSEASG00005036678	2
CC	GO:0098852	lytic vacuole membrane	2/82	128/13228	0.188253	0.519859	0.512426	ENSEASG00005003328/ENSEASG00005036678	2
CC	GO:1990391	DNA repair complex	1/82	34/13228	0.190781	0.519859	0.512426	ENSEASG00005002682	1
CC	GO:0030119	AP-type membrane coat adaptor complex	1/82	35/13228	0.195811	0.519859	0.512426	ENSEASG00005012548	1
CC	GO:0099503	secretory vesicle	3/82	249/13228	0.200662	0.519859	0.512426	ENSEASG00005037998/ENSEASG00005012551/ENSEASG00005004719	3
CC	GO:0062023	collagen-containing extracellular matrix	2/82	134/13228	0.201748	0.519859	0.512426	ENSEASG00005003319/ENSEASG00005031606	2
CC	GO:0001772	immunological synapse	1/82	37/13228	0.205777	0.519859	0.512426	ENSEASG00005010997	1
CC	GO:0016328	lateral plasma membrane	1/82	39/13228	0.215621	0.519859	0.512426	ENSEASG00005003002	1
CC	GO:0000118	histone deacetylase complex	1/82	41/13228	0.225344	0.519859	0.512426	ENSEASG00005011737	1
CC	GO:0043197	dendritic spine	1/82	41/13228	0.225344	0.519859	0.512426	ENSEASG00005002750	1
CC	GO:0036464	cytoplasmic ribonucleoprotein granule	2/82	148/13228	0.233624	0.519859	0.512426	ENSEASG00005005534/ENSEASG00005021167	2
CC	GO:0030286	dynein complex	1/82	44/13228	0.239707	0.519859	0.512426	ENSEASG00005017767	1
CC	GO:0097060	synaptic membrane	2/82	152/13228	0.242798	0.519859	0.512426	ENSEASG00005008208/ENSEASG00005015735	2
CC	GO:0000791	euchromatin	1/82	45/13228	0.244435	0.519859	0.512426	ENSEASG00005008681	1
CC	GO:0044309	neuron spine	1/82	46/13228	0.249135	0.519859	0.512426	ENSEASG00005002750	1
CC	GO:0036477	somatodendritic compartment	3/82	279/13228	0.249563	0.519859	0.512426	ENSEASG00005011737/ENSEASG00005002750/ENSEASG00005004719	3
CC	GO:0005770	late endosome	2/82	155/13228	0.24969	0.519859	0.512426	ENSEASG00005002735/ENSEASG00005036678	2
CC	GO:0005774	vacuolar membrane	2/82	155/13228	0.24969	0.519859	0.512426	ENSEASG00005003328/ENSEASG00005036678	2
CC	GO:0016323	basolateral plasma membrane	2/82	155/13228	0.24969	0.519859	0.512426	ENSEASG00005034570/ENSEASG00005003002	2
CC	GO:0045121	membrane raft	2/82	158/13228	0.256588	0.519859	0.512426	ENSEASG00005010997/ENSEASG00005008683	2
CC	GO:0098857	membrane microdomain	2/82	158/13228	0.256588	0.519859	0.512426	ENSEASG00005010997/ENSEASG00005008683	2
CC	GO:0005643	nuclear pore	1/82	48/13228	0.258448	0.519859	0.512426	ENSEASG00005036678	1
CC	GO:0009897	external side of plasma membrane	2/82	159/13228	0.258889	0.519859	0.512426	ENSEASG00005027375/ENSEASG00005002735	2
CC	GO:0000139	Golgi membrane	2/82	161/13228	0.263492	0.519859	0.512426	ENSEASG00005015853/ENSEASG00005009390	2
CC	GO:0035770	ribonucleoprotein granule	2/82	161/13228	0.263492	0.519859	0.512426	ENSEASG00005005534/ENSEASG00005021167	2
CC	GO:0030659	cytoplasmic vesicle membrane	2/82	163/13228	0.268095	0.519859	0.512426	ENSEASG00005010015/ENSEASG00005004719	2
CC	GO:0098589	membrane region	2/82	163/13228	0.268095	0.519859	0.512426	ENSEASG00005010997/ENSEASG00005008683	2
CC	GO:0030658	transport vesicle membrane	1/82	53/13228	0.281234	0.519859	0.512426	ENSEASG00005004719	1
CC	GO:0031901	early endosome membrane	1/82	53/13228	0.281234	0.519859	0.512426	ENSEASG00005008208	1
CC	GO:0016234	inclusion body	1/82	54/13228	0.285708	0.519859	0.512426	ENSEASG00005001602	1
CC	GO:0031902	late endosome membrane	1/82	54/13228	0.285708	0.519859	0.512426	ENSEASG00005036678	1
CC	GO:0030425	dendrite	2/82	175/13228	0.295693	0.519859	0.512426	ENSEASG00005002750/ENSEASG00005004719	2
CC	GO:0005876	spindle microtubule	1/82	57/13228	0.298964	0.519859	0.512426	ENSEASG00005036678	1
CC	GO:0031970	organelle envelope lumen	1/82	57/13228	0.298964	0.519859	0.512426	ENSEASG00005028809	1
CC	GO:0061695	transferase complex, transferring phosphorus-containing groups	2/82	177/13228	0.300283	0.519859	0.512426	ENSEASG00005001539/ENSEASG00005006040	2
CC	GO:0097447	dendritic tree	2/82	177/13228	0.300283	0.519859	0.512426	ENSEASG00005002750/ENSEASG00005004719	2
CC	GO:0012506	vesicle membrane	2/82	179/13228	0.304868	0.519859	0.512426	ENSEASG00005010015/ENSEASG00005004719	2
CC	GO:0005604	basement membrane	1/82	59/13228	0.307666	0.519859	0.512426	ENSEASG00005003319	1
CC	GO:0098793	presynapse	2/82	182/13228	0.311737	0.519859	0.512426	ENSEASG00005037998/ENSEASG00005004719	2
CC	GO:0016605	PML body	1/82	60/13228	0.311977	0.519859	0.512426	ENSEASG00005012547	1
CC	GO:0000794	condensed nuclear chromosome	1/82	62/13228	0.32052	0.519859	0.512426	ENSEASG00005004719	1
CC	GO:0005776	autophagosome	1/82	62/13228	0.32052	0.519859	0.512426	ENSEASG00005036678	1
CC	GO:0009986	cell surface	4/82	464/13228	0.324448	0.519859	0.512426	ENSEASG00005012551/ENSEASG00005027375/ENSEASG00005003002/ENSEASG00005002735	4
CC	GO:0044297	cell body	2/82	189/13228	0.327709	0.519859	0.512426	ENSEASG00005011737/ENSEASG00005004719	2
CC	GO:0099512	supramolecular fiber	4/82	474/13228	0.338601	0.519859	0.512426	ENSEASG00005001414/ENSEASG00005003703/ENSEASG00005003693/ENSEASG00005036678	4
CC	GO:0010008	endosome membrane	2/82	194/13228	0.339062	0.519859	0.512426	ENSEASG00005008208/ENSEASG00005036678	2
CC	GO:0000123	histone acetyltransferase complex	1/82	67/13228	0.34142	0.519859	0.512426	ENSEASG00005012547	1
CC	GO:0070603	SWI/SNF superfamily-type complex	1/82	67/13228	0.34142	0.519859	0.512426	ENSEASG00005011737	1
CC	GO:0000792	heterochromatin	1/82	68/13228	0.345524	0.519859	0.512426	ENSEASG00005011737	1
CC	GO:0005923	bicellular tight junction	1/82	68/13228	0.345524	0.519859	0.512426	ENSEASG00005003002	1
CC	GO:0030117	membrane coat	1/82	68/13228	0.345524	0.519859	0.512426	ENSEASG00005012548	1
CC	GO:0048475	coated membrane	1/82	68/13228	0.345524	0.519859	0.512426	ENSEASG00005012548	1
CC	GO:0099081	supramolecular polymer	4/82	481/13228	0.348528	0.519859	0.512426	ENSEASG00005001414/ENSEASG00005003703/ENSEASG00005003693/ENSEASG00005036678	4
CC	GO:0017053	transcription repressor complex	1/82	69/13228	0.349602	0.519859	0.512426	ENSEASG00005011737	1
CC	GO:0031256	leading edge membrane	1/82	70/13228	0.353655	0.519859	0.512426	ENSEASG00005008208	1
CC	GO:0000785	chromatin	4/82	488/13228	0.358462	0.519859	0.512426	ENSEASG00005012547/ENSEASG00005011737/ENSEASG00005008640/ENSEASG00005008681	4
CC	GO:0000428	DNA-directed RNA polymerase complex	1/82	72/13228	0.361686	0.519859	0.512426	ENSEASG00005001539	1
CC	GO:0055029	nuclear DNA-directed RNA polymerase complex	1/82	72/13228	0.361686	0.519859	0.512426	ENSEASG00005001539	1
CC	GO:1904949	ATPase complex	1/82	73/13228	0.365664	0.519859	0.512426	ENSEASG00005011737	1
CC	GO:0000228	nuclear chromosome	2/82	206/13228	0.366065	0.519859	0.512426	ENSEASG00005011737/ENSEASG00005004719	2
CC	GO:0005789	endoplasmic reticulum membrane	3/82	349/13228	0.36816	0.519859	0.512426	ENSEASG00005037998/ENSEASG00005008220/ENSEASG00005009569	3
CC	GO:0030880	RNA polymerase complex	1/82	74/13228	0.369618	0.519859	0.512426	ENSEASG00005001539	1
CC	GO:1902554	serine/threonine protein kinase complex	1/82	74/13228	0.369618	0.519859	0.512426	ENSEASG00005006040	1
CC	GO:0070160	tight junction	1/82	75/13228	0.373548	0.519859	0.512426	ENSEASG00005003002	1
CC	GO:0031248	protein acetyltransferase complex	1/82	76/13228	0.377454	0.519859	0.512426	ENSEASG00005012547	1
CC	GO:1902493	acetyltransferase complex	1/82	77/13228	0.381335	0.519859	0.512426	ENSEASG00005012547	1
CC	GO:0031012	extracellular matrix	2/82	213/13228	0.381631	0.519859	0.512426	ENSEASG00005003319/ENSEASG00005031606	2
CC	GO:0005875	microtubule associated complex	1/82	81/13228	0.396623	0.530385	0.522801	ENSEASG00005017767	1
CC	GO:0030424	axon	2/82	220/13228	0.397038	0.530385	0.522801	ENSEASG00005008208/ENSEASG00005004719	2
CC	GO:0042175	nuclear outer membrane-endoplasmic reticulum membrane network	3/82	367/13228	0.398555	0.530385	0.522801	ENSEASG00005037998/ENSEASG00005008220/ENSEASG00005009569	3
CC	GO:0000790	nuclear chromatin	1/82	84/13228	0.407844	0.530504	0.522918	ENSEASG00005011737	1
CC	GO:0043296	apical junction complex	1/82	84/13228	0.407844	0.530504	0.522918	ENSEASG00005003002	1
CC	GO:1902911	protein kinase complex	1/82	84/13228	0.407844	0.530504	0.522918	ENSEASG00005006040	1
CC	GO:0031252	cell leading edge	2/82	228/13228	0.414434	0.535053	0.527403	ENSEASG00005008208/ENSEASG00005008678	2
CC	GO:0000781	chromosome, telomeric region	1/82	88/13228	0.422485	0.541406	0.533665	ENSEASG00005030604	1
CC	GO:0005814	centriole	1/82	97/13228	0.454132	0.577683	0.569422	ENSEASG00005016250	1
CC	GO:0005819	spindle	2/82	252/13228	0.465083	0.586168	0.577786	ENSEASG00005008644/ENSEASG00005036678	2
CC	GO:0000786	nucleosome	1/82	102/13228	0.470967	0.586168	0.577786	ENSEASG00005012547	1
CC	GO:0036126	sperm flagellum	1/82	102/13228	0.470967	0.586168	0.577786	ENSEASG00005001414	1
CC	GO:0098552	side of membrane	2/82	268/13228	0.497419	0.608167	0.599471	ENSEASG00005027375/ENSEASG00005002735	2
CC	GO:0044815	DNA packaging complex	1/82	111/13228	0.499988	0.608167	0.599471	ENSEASG00005012547	1
CC	GO:0098978	glutamatergic synapse	2/82	270/13228	0.501375	0.608167	0.599471	ENSEASG00005012551/ENSEASG00005015735	2
CC	GO:0000793	condensed chromosome	1/82	113/13228	0.50622	0.608167	0.599471	ENSEASG00005004719	1
CC	GO:0097729	9+2 motile cilium	1/82	113/13228	0.50622	0.608167	0.599471	ENSEASG00005001414	1
CC	GO:0072686	mitotic spindle	1/82	128/13228	0.550579	0.656898	0.647505	ENSEASG00005008644	1
CC	GO:0001650	fibrillar center	1/82	130/13228	0.556188	0.659045	0.649621	ENSEASG00005002741	1
CC	GO:0005802	trans-Golgi network	1/82	134/13228	0.567199	0.66752	0.657976	ENSEASG00005015853	1
CC	GO:0031514	motile cilium	1/82	142/13228	0.588419	0.687814	0.677979	ENSEASG00005001414	1
CC	GO:0031253	cell projection membrane	1/82	150/13228	0.60861	0.70476	0.694683	ENSEASG00005008208	1
CC	GO:0043025	neuronal cell body	1/82	151/13228	0.611064	0.70476	0.694683	ENSEASG00005011737	1
CC	GO:0005938	cell cortex	1/82	153/13228	0.615926	0.705664	0.695574	ENSEASG00005008678	1
CC	GO:0098791	Golgi apparatus subcompartment	1/82	167/13228	0.648323	0.737894	0.727343	ENSEASG00005015853	1
CC	GO:0005667	transcription regulator complex	2/82	368/13228	0.66992	0.746443	0.73577	ENSEASG00005011737/ENSEASG00005037745	2
CC	GO:0090575	RNA polymerase II transcription regulator complex	1/82	180/13228	0.675981	0.746443	0.73577	ENSEASG00005037745	1
CC	GO:0031984	organelle subcompartment	1/82	183/13228	0.682052	0.746443	0.73577	ENSEASG00005015853	1
CC	GO:0032993	protein-DNA complex	1/82	183/13228	0.682052	0.746443	0.73577	ENSEASG00005012547	1
CC	GO:0000151	ubiquitin ligase complex	1/82	184/13228	0.684051	0.746443	0.73577	ENSEASG00005007992	1
CC	GO:0005759	mitochondrial matrix	1/82	184/13228	0.684051	0.746443	0.73577	ENSEASG00005001546	1
CC	GO:0005874	microtubule	1/82	185/13228	0.686037	0.746443	0.73577	ENSEASG00005036678	1
CC	GO:0030141	secretory granule	1/82	191/13228	0.697698	0.754386	0.743599	ENSEASG00005012551	1
CC	GO:0005769	early endosome	1/82	194/13228	0.703367	0.755792	0.744985	ENSEASG00005008208	1
CC	GO:1902495	transmembrane transporter complex	1/82	208/13228	0.728463	0.777927	0.766804	ENSEASG00005008683	1
CC	GO:1990351	transporter complex	1/82	227/13228	0.759198	0.805775	0.794253	ENSEASG00005008683	1
CC	GO:0043235	receptor complex	1/82	245/13228	0.785135	0.828222	0.816379	ENSEASG00005002735	1
CC	GO:0016607	nuclear speck	1/82	267/13228	0.813113	0.852537	0.840346	ENSEASG00005012547	1
CC	GO:0005911	cell-cell junction	1/82	304/13228	0.852276	0.888215	0.875515	ENSEASG00005003002	1
CC	GO:0015629	actin cytoskeleton	1/82	323/13228	0.869114	0.90034	0.887466	ENSEASG00005005614	1
CC	GO:0016021	integral component of membrane	1/82	335/13228	0.878757	0.90491	0.891971	ENSEASG00005008683	1
CC	GO:0031224	intrinsic component of membrane	1/82	342/13228	0.884054	0.904978	0.892038	ENSEASG00005008683	1
CC	GO:0048471	perinuclear region of cytoplasm	1/82	360/13228	0.896648	0.912471	0.899424	ENSEASG00005001602	1
CC	GO:0098797	plasma membrane protein complex	1/82	392/13228	0.915789	0.9265	0.913252	ENSEASG00005002735	1
CC	GO:0070161	anchoring junction	1/82	407/13228	0.923511	0.928881	0.915599	ENSEASG00005003002	1
CC	GO:0005929	cilium	1/82	457/13228	0.944537	0.944537	0.931032	ENSEASG00005001414	1
MF	GO:0016709	oxidoreductase activity, acting on paired donors, with incorporation or reduction of molecular oxygen, NAD(P)H as one donor, and incorporation of one atom of oxygen	3/98	21/14778	0.000344874	0.0869082	0.0831328	ENSEASG00005033259/ENSEASG00005018963/ENSEASG00005018955	3
MF	GO:0050660	flavin adenine dinucleotide binding	4/98	77/14778	0.00169928	0.135974	0.130067	ENSEASG00005003339/ENSEASG00005033259/ENSEASG00005018963/ENSEASG00005018955	4
MF	GO:0050661	NADP binding	3/98	37/14778	0.00186584	0.135974	0.130067	ENSEASG00005033259/ENSEASG00005018963/ENSEASG00005018955	3
MF	GO:0016668	oxidoreductase activity, acting on a sulfur group of donors, NAD(P) as acceptor	2/98	12/14778	0.00275125	0.135974	0.130067	ENSEASG00005033259/ENSEASG00005018963	2
MF	GO:0016667	oxidoreductase activity, acting on a sulfur group of donors	3/98	43/14778	0.00287962	0.135974	0.130067	ENSEASG00005003339/ENSEASG00005033259/ENSEASG00005018963	3
MF	GO:0004683	calmodulin-dependent protein kinase activity	2/98	13/14778	0.00323746	0.135974	0.130067	ENSEASG00005002750/ENSEASG00005017762	2
MF	GO:0016651	oxidoreductase activity, acting on NAD(P)H	3/98	56/14778	0.00607908	0.178405	0.170655	ENSEASG00005010011/ENSEASG00005033259/ENSEASG00005018963	3
MF	GO:0051117	ATPase binding	3/98	58/14778	0.00670268	0.178405	0.170655	ENSEASG00005016619/ENSEASG00005016624/ENSEASG00005010997	3
MF	GO:0001671	ATPase activator activity	2/98	19/14778	0.00691627	0.178405	0.170655	ENSEASG00005016619/ENSEASG00005016624	2
MF	GO:0016705	oxidoreductase activity, acting on paired donors, with incorporation or reduction of molecular oxygen	5/98	181/14778	0.00707956	0.178405	0.170655	ENSEASG00005008226/ENSEASG00005008287/ENSEASG00005033259/ENSEASG00005018963/ENSEASG00005018955	5
MF	GO:0005516	calmodulin binding	3/98	65/14778	0.00917775	0.210254	0.20112	ENSEASG00005011740/ENSEASG00005002750/ENSEASG00005017762	3
MF	GO:0004674	protein serine/threonine kinase activity	6/98	290/14778	0.0126732	0.250086	0.239222	ENSEASG00005001304/ENSEASG00005007992/ENSEASG00005031791/ENSEASG00005002750/ENSEASG00005017762/ENSEASG00005006040	6
MF	GO:0005544	calcium-dependent phospholipid binding	2/98	27/14778	0.0137169	0.250086	0.239222	ENSEASG00005008206/ENSEASG00005005223	2
MF	GO:0019894	kinesin binding	2/98	28/14778	0.0147089	0.250086	0.239222	ENSEASG00005037998/ENSEASG00005032830	2
MF	GO:0004843	thiol-dependent ubiquitin-specific protease activity	3/98	81/14778	0.016618	0.250086	0.239222	ENSEASG00005008368/ENSEASG00005001311/ENSEASG00005014917	3
MF	GO:0001046	core promoter sequence-specific DNA binding	2/98	30/14778	0.0167825	0.250086	0.239222	ENSEASG00005001410/ENSEASG00005011737	2
MF	GO:0101005	ubiquitinyl hydrolase activity	3/98	83/14778	0.0177276	0.250086	0.239222	ENSEASG00005008368/ENSEASG00005001311/ENSEASG00005014917	3
MF	GO:0016860	intramolecular oxidoreductase activity	2/98	31/14778	0.0178633	0.250086	0.239222	ENSEASG00005028809/ENSEASG00005013629	2
MF	GO:0060590	ATPase regulator activity	2/98	32/14778	0.0189728	0.25164	0.240708	ENSEASG00005016619/ENSEASG00005016624	2
MF	GO:0008242	omega peptidase activity	3/98	88/14778	0.0206787	0.260551	0.249232	ENSEASG00005008368/ENSEASG00005001311/ENSEASG00005014917	3
MF	GO:0004713	protein tyrosine kinase activity	3/98	100/14778	0.0287972	0.345566	0.330554	ENSEASG00005007992/ENSEASG00005010997/ENSEASG00005005630	3
MF	GO:0003743	translation initiation factor activity	2/98	44/14778	0.0343815	0.392552	0.375498	ENSEASG00005010956/ENSEASG00005021167	2
MF	GO:0097110	scaffold protein binding	2/98	45/14778	0.0358281	0.392552	0.375498	ENSEASG00005002741/ENSEASG00005006040	2
MF	GO:0004497	monooxygenase activity	3/98	128/14778	0.0533332	0.392774	0.375711	ENSEASG00005033259/ENSEASG00005018963/ENSEASG00005018955	3
MF	GO:0005543	phospholipid binding	5/98	311/14778	0.0558684	0.392774	0.375711	ENSEASG00005001304/ENSEASG00005008206/ENSEASG00005015853/ENSEASG00005008683/ENSEASG00005005223	5
MF	GO:0015385	sodium:proton antiporter activity	1/98	10/14778	0.0643895	0.392774	0.375711	ENSEASG00005008683	1
MF	GO:0032404	mismatch repair complex binding	1/98	10/14778	0.0643895	0.392774	0.375711	ENSEASG00005002682	1
MF	GO:0043995	histone acetyltransferase activity (H4-K5 specific)	1/98	10/14778	0.0643895	0.392774	0.375711	ENSEASG00005012547	1
MF	GO:0043996	histone acetyltransferase activity (H4-K8 specific)	1/98	10/14778	0.0643895	0.392774	0.375711	ENSEASG00005012547	1
MF	GO:0003841	1-acylglycerol-3-phosphate O-acyltransferase activity	1/98	11/14778	0.0705982	0.392774	0.375711	ENSEASG00005009569	1
MF	GO:0004602	glutathione peroxidase activity	1/98	11/14778	0.0705982	0.392774	0.375711	ENSEASG00005028809	1
MF	GO:0004709	MAP kinase kinase kinase activity	1/98	11/14778	0.0705982	0.392774	0.375711	ENSEASG00005006040	1
MF	GO:0030983	mismatched DNA binding	1/98	11/14778	0.0705982	0.392774	0.375711	ENSEASG00005002682	1
MF	GO:0032183	SUMO binding	1/98	11/14778	0.0705982	0.392774	0.375711	ENSEASG00005006446	1
MF	GO:0042171	lysophosphatidic acid acyltransferase activity	1/98	11/14778	0.0705982	0.392774	0.375711	ENSEASG00005009569	1
MF	GO:0043997	histone acetyltransferase activity (H4-K12 specific)	1/98	11/14778	0.0705982	0.392774	0.375711	ENSEASG00005012547	1
MF	GO:0051787	misfolded protein binding	1/98	11/14778	0.0705982	0.392774	0.375711	ENSEASG00005037998	1
MF	GO:0008135	translation factor activity, RNA binding	2/98	69/14778	0.0767239	0.392774	0.375711	ENSEASG00005010956/ENSEASG00005021167	2
MF	GO:0004652	polynucleotide adenylyltransferase activity	1/98	12/14778	0.0767661	0.392774	0.375711	ENSEASG00005030650	1
MF	GO:0008504	monoamine transmembrane transporter activity	1/98	12/14778	0.0767661	0.392774	0.375711	ENSEASG00005034570	1
MF	GO:0015562	efflux transmembrane transporter activity	1/98	12/14778	0.0767661	0.392774	0.375711	ENSEASG00005034570	1
MF	GO:0070064	proline-rich region binding	1/98	12/14778	0.0767661	0.392774	0.375711	ENSEASG00005005614	1
MF	GO:0008047	enzyme activator activity	5/98	346/14778	0.080085	0.392774	0.375711	ENSEASG00005016619/ENSEASG00005016624/ENSEASG00005010997/ENSEASG00005001602/ENSEASG00005005534	5
MF	GO:0051219	phosphoprotein binding	2/98	72/14778	0.0825478	0.392774	0.375711	ENSEASG00005012551/ENSEASG00005010997	2
MF	GO:0000400	four-way junction DNA binding	1/98	13/14778	0.0828934	0.392774	0.375711	ENSEASG00005002682	1
MF	GO:0005451	monovalent cation:proton antiporter activity	1/98	13/14778	0.0828934	0.392774	0.375711	ENSEASG00005008683	1
MF	GO:0010484	H3 histone acetyltransferase activity	1/98	13/14778	0.0828934	0.392774	0.375711	ENSEASG00005012547	1
MF	GO:0051139	metal ion:proton antiporter activity	1/98	13/14778	0.0828934	0.392774	0.375711	ENSEASG00005008683	1
MF	GO:0060229	lipase activator activity	1/98	13/14778	0.0828934	0.392774	0.375711	ENSEASG00005010997	1
MF	GO:0071617	lysophospholipid acyltransferase activity	1/98	13/14778	0.0828934	0.392774	0.375711	ENSEASG00005009569	1
MF	GO:0000987	cis-regulatory region sequence-specific DNA binding	6/98	457/14778	0.0831646	0.392774	0.375711	ENSEASG00005001410/ENSEASG00005001342/ENSEASG00005011737/ENSEASG00005037745/ENSEASG00005005534/ENSEASG00005005132	6
MF	GO:0000979	RNA polymerase II core promoter sequence-specific DNA binding	1/98	14/14778	0.0889806	0.392774	0.375711	ENSEASG00005011737	1
MF	GO:0005326	neurotransmitter transmembrane transporter activity	1/98	14/14778	0.0889806	0.392774	0.375711	ENSEASG00005034570	1
MF	GO:0015035	protein disulfide oxidoreductase activity	1/98	14/14778	0.0889806	0.392774	0.375711	ENSEASG00005003339	1
MF	GO:0043274	phospholipase binding	1/98	14/14778	0.0889806	0.392774	0.375711	ENSEASG00005010997	1
MF	GO:0032182	ubiquitin-like protein binding	2/98	76/14778	0.0905162	0.392774	0.375711	ENSEASG00005006446/ENSEASG00005006040	2
MF	GO:0060090	molecular adaptor activity	4/98	258/14778	0.0924564	0.392774	0.375711	ENSEASG00005010011/ENSEASG00005002741/ENSEASG00005005614/ENSEASG00005005534	4
MF	GO:0090079	translation regulator activity, nucleic acid binding	2/98	77/14778	0.0925428	0.392774	0.375711	ENSEASG00005010956/ENSEASG00005021167	2
MF	GO:0140416	DNA-binding transcription factor inhibitor activity	1/98	15/14778	0.0950277	0.392774	0.375711	ENSEASG00005008640	1
MF	GO:0043236	laminin binding	1/98	16/14778	0.101035	0.392774	0.375711	ENSEASG00005003319	1
MF	GO:0019903	protein phosphatase binding	2/98	83/14778	0.104972	0.392774	0.375711	ENSEASG00005010997/ENSEASG00005008683	2
MF	GO:0004707	MAP kinase activity	1/98	17/14778	0.107003	0.392774	0.375711	ENSEASG00005006040	1
MF	GO:0005283	amino acid:sodium symporter activity	1/98	17/14778	0.107003	0.392774	0.375711	ENSEASG00005002754	1
MF	GO:0008409	5'-3' exonuclease activity	1/98	17/14778	0.107003	0.392774	0.375711	ENSEASG00005030604	1
MF	GO:0071889	14-3-3 protein binding	1/98	17/14778	0.107003	0.392774	0.375711	ENSEASG00005005534	1
MF	GO:0000287	magnesium ion binding	3/98	176/14778	0.111806	0.392774	0.375711	ENSEASG00005007992/ENSEASG00005002682/ENSEASG00005006040	3
MF	GO:0005337	nucleoside transmembrane transporter activity	1/98	18/14778	0.112932	0.392774	0.375711	ENSEASG00005034570	1
MF	GO:0008484	sulfuric ester hydrolase activity	1/98	18/14778	0.112932	0.392774	0.375711	ENSEASG00005002748	1
MF	GO:0016411	acylglycerol O-acyltransferase activity	1/98	18/14778	0.112932	0.392774	0.375711	ENSEASG00005009569	1
MF	GO:0042287	MHC protein binding	1/98	18/14778	0.112932	0.392774	0.375711	ENSEASG00005002735	1
MF	GO:0070273	phosphatidylinositol-4-phosphate binding	1/98	18/14778	0.112932	0.392774	0.375711	ENSEASG00005015853	1
MF	GO:0043548	phosphatidylinositol 3-kinase binding	1/98	19/14778	0.118821	0.392774	0.375711	ENSEASG00005010997	1
MF	GO:0004407	histone deacetylase activity	1/98	20/14778	0.124673	0.392774	0.375711	ENSEASG00005011737	1
MF	GO:0005416	amino acid:cation symporter activity	1/98	20/14778	0.124673	0.392774	0.375711	ENSEASG00005002754	1
MF	GO:0010485	H4 histone acetyltransferase activity	1/98	20/14778	0.124673	0.392774	0.375711	ENSEASG00005012547	1
MF	GO:0019200	carbohydrate kinase activity	1/98	20/14778	0.124673	0.392774	0.375711	ENSEASG00005015012	1
MF	GO:0043531	ADP binding	1/98	20/14778	0.124673	0.392774	0.375711	ENSEASG00005002682	1
MF	GO:0017091	AU-rich element binding	1/98	21/14778	0.130485	0.392774	0.375711	ENSEASG00005030189	1
MF	GO:0033558	protein deacetylase activity	1/98	21/14778	0.130485	0.392774	0.375711	ENSEASG00005011737	1
MF	GO:0035925	mRNA 3'-UTR AU-rich region binding	1/98	21/14778	0.130485	0.392774	0.375711	ENSEASG00005030189	1
MF	GO:0051539	4 iron, 4 sulfur cluster binding	1/98	21/14778	0.130485	0.392774	0.375711	ENSEASG00005001546	1
MF	GO:0030674	protein-macromolecule adaptor activity	3/98	192/14778	0.135125	0.392774	0.375711	ENSEASG00005002741/ENSEASG00005005614/ENSEASG00005005534	3
MF	GO:0016779	nucleotidyltransferase activity	2/98	97/14778	0.135528	0.392774	0.375711	ENSEASG00005001539/ENSEASG00005030650	2
MF	GO:0000217	DNA secondary structure binding	1/98	22/14778	0.136259	0.392774	0.375711	ENSEASG00005002682	1
MF	GO:0031369	translation initiation factor binding	1/98	22/14778	0.136259	0.392774	0.375711	ENSEASG00005021167	1
MF	GO:0043394	proteoglycan binding	1/98	22/14778	0.136259	0.392774	0.375711	ENSEASG00005003319	1
MF	GO:0060589	nucleoside-triphosphatase regulator activity	3/98	195/14778	0.139673	0.392774	0.375711	ENSEASG00005016619/ENSEASG00005016624/ENSEASG00005001602	3
MF	GO:0015299	solute:proton antiporter activity	1/98	23/14778	0.141996	0.392774	0.375711	ENSEASG00005008683	1
MF	GO:0051059	NF-kappaB binding	1/98	23/14778	0.141996	0.392774	0.375711	ENSEASG00005011737	1
MF	GO:0005343	organic acid:sodium symporter activity	1/98	24/14778	0.147695	0.392774	0.375711	ENSEASG00005002754	1
MF	GO:0045182	translation regulator activity	2/98	104/14778	0.151473	0.392774	0.375711	ENSEASG00005010956/ENSEASG00005021167	2
MF	GO:0003899	DNA-directed 5'-3' RNA polymerase activity	1/98	25/14778	0.153356	0.392774	0.375711	ENSEASG00005001539	1
MF	GO:0004364	glutathione transferase activity	1/98	25/14778	0.153356	0.392774	0.375711	ENSEASG00005028809	1
MF	GO:0015491	cation:cation antiporter activity	1/98	25/14778	0.153356	0.392774	0.375711	ENSEASG00005008683	1
MF	GO:0035198	miRNA binding	1/98	25/14778	0.153356	0.392774	0.375711	ENSEASG00005001577	1
MF	GO:0070566	adenylyltransferase activity	1/98	25/14778	0.153356	0.392774	0.375711	ENSEASG00005030650	1
MF	GO:0004520	endodeoxyribonuclease activity	1/98	26/14778	0.15898	0.392774	0.375711	ENSEASG00005030604	1
MF	GO:0004601	peroxidase activity	1/98	26/14778	0.15898	0.392774	0.375711	ENSEASG00005028809	1
MF	GO:0015036	disulfide oxidoreductase activity	1/98	26/14778	0.15898	0.392774	0.375711	ENSEASG00005003339	1
MF	GO:0016891	endoribonuclease activity, producing 5'-phosphomonoesters	1/98	26/14778	0.15898	0.392774	0.375711	ENSEASG00005030604	1
MF	GO:0034062	5'-3' RNA polymerase activity	1/98	26/14778	0.15898	0.392774	0.375711	ENSEASG00005001539	1
MF	GO:0097747	RNA polymerase activity	1/98	26/14778	0.15898	0.392774	0.375711	ENSEASG00005001539	1
MF	GO:0005342	organic acid transmembrane transporter activity	2/98	109/14778	0.163081	0.393298	0.376213	ENSEASG00005034570/ENSEASG00005002754	2
MF	GO:0000978	RNA polymerase II cis-regulatory region sequence-specific DNA binding	5/98	436/14778	0.16349	0.393298	0.376213	ENSEASG00005001410/ENSEASG00005001342/ENSEASG00005011737/ENSEASG00005037745/ENSEASG00005005132	5
MF	GO:0004715	non-membrane spanning protein tyrosine kinase activity	1/98	27/14778	0.164567	0.393298	0.376213	ENSEASG00005010997	1
MF	GO:0003714	transcription corepressor activity	2/98	111/14778	0.167769	0.393298	0.376213	ENSEASG00005011737/ENSEASG00005008640	2
MF	GO:0015101	organic cation transmembrane transporter activity	1/98	28/14778	0.170117	0.393298	0.376213	ENSEASG00005034570	1
MF	GO:0017069	snRNA binding	1/98	28/14778	0.170117	0.393298	0.376213	ENSEASG00005008364	1
MF	GO:0042169	SH2 domain binding	1/98	28/14778	0.170117	0.393298	0.376213	ENSEASG00005010997	1
MF	GO:0015081	sodium ion transmembrane transporter activity	2/98	114/14778	0.174844	0.39517	0.378003	ENSEASG00005002754/ENSEASG00005008683	2
MF	GO:0030291	protein serine/threonine kinase inhibitor activity	1/98	29/14778	0.175631	0.39517	0.378003	ENSEASG00005005534	1
MF	GO:0044183	protein folding chaperone	1/98	29/14778	0.175631	0.39517	0.378003	ENSEASG00005002735	1
MF	GO:0016853	isomerase activity	2/98	116/14778	0.179587	0.395448	0.378269	ENSEASG00005028809/ENSEASG00005013629	2
MF	GO:0042910	xenobiotic transmembrane transporter activity	1/98	30/14778	0.181109	0.395448	0.378269	ENSEASG00005034570	1
MF	GO:0042277	peptide binding	2/98	117/14778	0.181966	0.395448	0.378269	ENSEASG00005028809/ENSEASG00005002735	2
MF	GO:0004402	histone acetyltransferase activity	1/98	31/14778	0.18655	0.395448	0.378269	ENSEASG00005012547	1
MF	GO:0016893	endonuclease activity, active with either ribo- or deoxyribonucleic acids and producing 5'-phosphomonoesters	1/98	31/14778	0.18655	0.395448	0.378269	ENSEASG00005030604	1
MF	GO:0019213	deacetylase activity	1/98	31/14778	0.18655	0.395448	0.378269	ENSEASG00005011737	1
MF	GO:0019902	phosphatase binding	2/98	119/14778	0.186739	0.395448	0.378269	ENSEASG00005010997/ENSEASG00005008683	2
MF	GO:0001222	transcription corepressor binding	1/98	33/14778	0.197326	0.404277	0.386715	ENSEASG00005011737	1
MF	GO:0015175	neutral amino acid transmembrane transporter activity	1/98	33/14778	0.197326	0.404277	0.386715	ENSEASG00005002754	1
MF	GO:0015298	solute:cation antiporter activity	1/98	33/14778	0.197326	0.404277	0.386715	ENSEASG00005008683	1
MF	GO:0061733	peptide-lysine-N-acetyltransferase activity	1/98	33/14778	0.197326	0.404277	0.386715	ENSEASG00005012547	1
MF	GO:0016684	oxidoreductase activity, acting on peroxide as acceptor	1/98	34/14778	0.202661	0.405321	0.387714	ENSEASG00005028809	1
MF	GO:0050840	extracellular matrix binding	1/98	34/14778	0.202661	0.405321	0.387714	ENSEASG00005003319	1
MF	GO:0061980	regulatory RNA binding	1/98	34/14778	0.202661	0.405321	0.387714	ENSEASG00005001577	1
MF	GO:0034212	peptide N-acetyltransferase activity	1/98	36/14778	0.213225	0.419787	0.401551	ENSEASG00005012547	1
MF	GO:0070888	E-box binding	1/98	36/14778	0.213225	0.419787	0.401551	ENSEASG00005011737	1
MF	GO:0001784	phosphotyrosine residue binding	1/98	37/14778	0.218456	0.423468	0.405071	ENSEASG00005010997	1
MF	GO:0071949	FAD binding	1/98	37/14778	0.218456	0.423468	0.405071	ENSEASG00005003339	1
MF	GO:0046982	protein heterodimerization activity	3/98	244/14778	0.220141	0.423477	0.40508	ENSEASG00005003703/ENSEASG00005003693/ENSEASG00005002741	3
MF	GO:0140296	general transcription initiation factor binding	1/98	38/14778	0.223651	0.426971	0.408422	ENSEASG00005005534	1
MF	GO:0048306	calcium-dependent protein binding	1/98	39/14778	0.228813	0.430262	0.411571	ENSEASG00005008683	1
MF	GO:0008289	lipid binding	5/98	495/14778	0.231524	0.430262	0.411571	ENSEASG00005001304/ENSEASG00005008206/ENSEASG00005015853/ENSEASG00005008683/ENSEASG00005005223	5
MF	GO:0008188	neuropeptide receptor activity	1/98	40/14778	0.233941	0.430262	0.411571	ENSEASG00005029148	1
MF	GO:0072341	modified amino acid binding	1/98	40/14778	0.233941	0.430262	0.411571	ENSEASG00005028809	1
MF	GO:0001540	amyloid-beta binding	1/98	41/14778	0.239035	0.430262	0.411571	ENSEASG00005002735	1
MF	GO:0004536	deoxyribonuclease activity	1/98	41/14778	0.239035	0.430262	0.411571	ENSEASG00005030604	1
MF	GO:0015179	L-amino acid transmembrane transporter activity	1/98	41/14778	0.239035	0.430262	0.411571	ENSEASG00005002754	1
MF	GO:1990841	promoter-specific chromatin binding	1/98	41/14778	0.239035	0.430262	0.411571	ENSEASG00005011737	1
MF	GO:0030145	manganese ion binding	1/98	42/14778	0.244095	0.436255	0.417303	ENSEASG00005007992	1
MF	GO:0004521	endoribonuclease activity	1/98	43/14778	0.249122	0.439012	0.419941	ENSEASG00005030604	1
MF	GO:0045309	protein phosphorylated amino acid binding	1/98	43/14778	0.249122	0.439012	0.419941	ENSEASG00005010997	1
MF	GO:0022804	active transmembrane transporter activity	3/98	262/14778	0.251808	0.440663	0.42152	ENSEASG00005034570/ENSEASG00005002754/ENSEASG00005008683	3
MF	GO:0004722	protein serine/threonine phosphatase activity	1/98	44/14778	0.254116	0.441636	0.42245	ENSEASG00005010997	1
MF	GO:0005518	collagen binding	1/98	45/14778	0.259077	0.447174	0.427748	ENSEASG00005003319	1
MF	GO:0005507	copper ion binding	1/98	46/14778	0.264005	0.451754	0.432129	ENSEASG00005010008	1
MF	GO:0004860	protein kinase inhibitor activity	1/98	47/14778	0.268901	0.451754	0.432129	ENSEASG00005005534	1
MF	GO:0008080	N-acetyltransferase activity	1/98	47/14778	0.268901	0.451754	0.432129	ENSEASG00005012547	1
MF	GO:0008374	O-acyltransferase activity	1/98	47/14778	0.268901	0.451754	0.432129	ENSEASG00005009569	1
MF	GO:0016836	hydro-lyase activity	1/98	48/14778	0.273765	0.452228	0.432582	ENSEASG00005001546	1
MF	GO:0030971	receptor tyrosine kinase binding	1/98	48/14778	0.273765	0.452228	0.432582	ENSEASG00005006040	1
MF	GO:0033218	amide binding	2/98	155/14778	0.274567	0.452228	0.432582	ENSEASG00005028809/ENSEASG00005002735	2
MF	GO:0015932	nucleobase-containing compound transmembrane transporter activity	1/98	49/14778	0.278597	0.455886	0.436081	ENSEASG00005034570	1
MF	GO:0015291	secondary active transmembrane transporter activity	2/98	159/14778	0.284404	0.462385	0.442298	ENSEASG00005002754/ENSEASG00005008683	2
MF	GO:0003684	damaged DNA binding	1/98	51/14778	0.288165	0.462532	0.442439	ENSEASG00005002682	1
MF	GO:0015370	solute:sodium symporter activity	1/98	51/14778	0.288165	0.462532	0.442439	ENSEASG00005002754	1
MF	GO:0019210	kinase inhibitor activity	1/98	52/14778	0.292902	0.46716	0.446866	ENSEASG00005005534	1
MF	GO:0016209	antioxidant activity	1/98	53/14778	0.297608	0.467332	0.44703	ENSEASG00005028809	1
MF	GO:1901505	carbohydrate derivative transmembrane transporter activity	1/98	53/14778	0.297608	0.467332	0.44703	ENSEASG00005034570	1
MF	GO:0016765	transferase activity, transferring alkyl or aryl (other than methyl) groups	1/98	54/14778	0.302282	0.467332	0.44703	ENSEASG00005028809	1
MF	GO:0051536	iron-sulfur cluster binding	1/98	54/14778	0.302282	0.467332	0.44703	ENSEASG00005001546	1
MF	GO:0051540	metal cluster binding	1/98	54/14778	0.302282	0.467332	0.44703	ENSEASG00005001546	1
MF	GO:0008134	transcription factor binding	4/98	422/14778	0.306881	0.471549	0.451064	ENSEASG00005012547/ENSEASG00005011737/ENSEASG00005031738/ENSEASG00005005534	4
MF	GO:0019904	protein domain specific binding	4/98	425/14778	0.311383	0.475568	0.454908	ENSEASG00005015853/ENSEASG00005010997/ENSEASG00005011737/ENSEASG00005008640	4
MF	GO:0016835	carbon-oxygen lyase activity	1/98	57/14778	0.316122	0.479896	0.459049	ENSEASG00005001546	1
MF	GO:0015297	antiporter activity	1/98	58/14778	0.320675	0.483893	0.462871	ENSEASG00005008683	1
MF	GO:0015171	amino acid transmembrane transporter activity	1/98	59/14778	0.325198	0.486744	0.465599	ENSEASG00005002754	1
MF	GO:0004197	cysteine-type endopeptidase activity	1/98	60/14778	0.32969	0.486744	0.465599	ENSEASG00005008368	1
MF	GO:0004527	exonuclease activity	1/98	60/14778	0.32969	0.486744	0.465599	ENSEASG00005030604	1
MF	GO:0003712	transcription coregulator activity	3/98	306/14778	0.331316	0.486744	0.465599	ENSEASG00005012547/ENSEASG00005011737/ENSEASG00005008640	3
MF	GO:0002039	p53 binding	1/98	61/14778	0.334154	0.486744	0.465599	ENSEASG00005011737	1
MF	GO:0003730	mRNA 3'-UTR binding	1/98	61/14778	0.334154	0.486744	0.465599	ENSEASG00005030189	1
MF	GO:0008146	sulfotransferase activity	1/98	62/14778	0.338588	0.490368	0.469066	ENSEASG00005021173	1
MF	GO:0016407	acetyltransferase activity	1/98	63/14778	0.342992	0.493909	0.472452	ENSEASG00005012547	1
MF	GO:0019901	protein kinase binding	4/98	450/14778	0.349111	0.498446	0.476792	ENSEASG00005010997/ENSEASG00005004719/ENSEASG00005005534/ENSEASG00005006040	4
MF	GO:0043130	ubiquitin binding	1/98	65/14778	0.351715	0.498446	0.476792	ENSEASG00005006040	1
MF	GO:0016747	transferase activity, transferring acyl groups other than amino-acyl groups	2/98	187/14778	0.352629	0.498446	0.476792	ENSEASG00005012547/ENSEASG00005009569	2
MF	GO:0022853	active ion transmembrane transporter activity	2/98	188/14778	0.355033	0.498446	0.476792	ENSEASG00005002754/ENSEASG00005008683	2
MF	GO:0016811	hydrolase activity, acting on carbon-nitrogen (but not peptide) bonds, in linear amides	1/98	66/14778	0.356033	0.498446	0.476792	ENSEASG00005011737	1
MF	GO:0008094	DNA-dependent ATPase activity	1/98	68/14778	0.364584	0.504808	0.482878	ENSEASG00005002682	1
MF	GO:0016410	N-acyltransferase activity	1/98	68/14778	0.364584	0.504808	0.482878	ENSEASG00005012547	1
MF	GO:1990782	protein tyrosine kinase binding	1/98	69/14778	0.368817	0.507879	0.485816	ENSEASG00005006040	1
MF	GO:0035091	phosphatidylinositol binding	2/98	196/14778	0.374142	0.512412	0.490152	ENSEASG00005001304/ENSEASG00005015853	2
MF	GO:0003697	single-stranded DNA binding	1/98	73/14778	0.385472	0.525076	0.502266	ENSEASG00005002682	1
MF	GO:0015294	solute:cation symporter activity	1/98	75/14778	0.393636	0.531054	0.507984	ENSEASG00005002754	1
MF	GO:0016887	ATPase activity	3/98	341/14778	0.394703	0.531054	0.507984	ENSEASG00005008361/ENSEASG00005037998/ENSEASG00005002682	3
MF	GO:0004519	endonuclease activity	1/98	76/14778	0.397678	0.531054	0.507984	ENSEASG00005030604	1
MF	GO:0001228	DNA-binding transcription activator activity, RNA polymerase II-specific	3/98	343/14778	0.39829	0.531054	0.507984	ENSEASG00005001410/ENSEASG00005001342/ENSEASG00005037745	3
MF	GO:0016746	transferase activity, transferring acyl groups	2/98	209/14778	0.4047	0.532153	0.509035	ENSEASG00005012547/ENSEASG00005009569	2
MF	GO:0001216	DNA-binding transcription activator activity	3/98	347/14778	0.40545	0.532153	0.509035	ENSEASG00005001410/ENSEASG00005001342/ENSEASG00005037745	3
MF	GO:0140297	DNA-binding transcription factor binding	3/98	347/14778	0.40545	0.532153	0.509035	ENSEASG00005012547/ENSEASG00005011737/ENSEASG00005031738	3
MF	GO:0016782	transferase activity, transferring sulfur-containing groups	1/98	79/14778	0.409643	0.534871	0.511635	ENSEASG00005021173	1
MF	GO:0015293	symporter activity	1/98	80/14778	0.413579	0.535792	0.512517	ENSEASG00005002754	1
MF	GO:0042803	protein homodimerization activity	4/98	495/14778	0.417051	0.535792	0.512517	ENSEASG00005002682/ENSEASG00005002750/ENSEASG00005017762/ENSEASG00005008640	4
MF	GO:0004540	ribonuclease activity	1/98	81/14778	0.417489	0.535792	0.512517	ENSEASG00005030604	1
MF	GO:0004896	cytokine receptor activity	1/98	82/14778	0.421374	0.535792	0.512517	ENSEASG00005002735	1
MF	GO:0042826	histone deacetylase binding	1/98	82/14778	0.421374	0.535792	0.512517	ENSEASG00005011737	1
MF	GO:0001221	transcription cofactor binding	1/98	83/14778	0.425232	0.535792	0.512517	ENSEASG00005011737	1
MF	GO:0030295	protein kinase activator activity	1/98	83/14778	0.425232	0.535792	0.512517	ENSEASG00005005534	1
MF	GO:0003682	chromatin binding	3/98	367/14778	0.440856	0.552715	0.528704	ENSEASG00005037856/ENSEASG00005011737/ENSEASG00005002682	3
MF	GO:0019209	kinase activator activity	1/98	93/14778	0.462444	0.575686	0.550677	ENSEASG00005005534	1
MF	GO:0008234	cysteine-type peptidase activity	1/98	94/14778	0.466031	0.575686	0.550677	ENSEASG00005008368	1
MF	GO:0140375	immune receptor activity	1/98	94/14778	0.466031	0.575686	0.550677	ENSEASG00005002735	1
MF	GO:0019955	cytokine binding	1/98	95/14778	0.469595	0.577258	0.552181	ENSEASG00005002735	1
MF	GO:0035257	nuclear hormone receptor binding	1/98	97/14778	0.476652	0.583089	0.557758	ENSEASG00005031738	1
MF	GO:0016614	oxidoreductase activity, acting on CH-OH group of donors	1/98	98/14778	0.480145	0.584525	0.559132	ENSEASG00005008274	1
MF	GO:0015078	proton transmembrane transporter activity	1/98	99/14778	0.483616	0.585919	0.560466	ENSEASG00005008683	1
MF	GO:0008528	G protein-coupled peptide receptor activity	1/98	100/14778	0.487063	0.587272	0.56176	ENSEASG00005029148	1
MF	GO:0001653	peptide receptor activity	1/98	103/14778	0.49727	0.596724	0.570801	ENSEASG00005029148	1
MF	GO:0030246	carbohydrate binding	1/98	104/14778	0.500627	0.597905	0.571931	ENSEASG00005021177	1
MF	GO:0046943	carboxylic acid transmembrane transporter activity	1/98	108/14778	0.513835	0.607918	0.581509	ENSEASG00005002754	1
MF	GO:0051427	hormone receptor binding	1/98	108/14778	0.513835	0.607918	0.581509	ENSEASG00005031738	1
MF	GO:0061629	RNA polymerase II-specific DNA-binding transcription factor binding	2/98	260/14778	0.516934	0.608726	0.582282	ENSEASG00005011737/ENSEASG00005031738	2
MF	GO:0016810	hydrolase activity, acting on carbon-nitrogen (but not peptide) bonds	1/98	113/14778	0.529861	0.618171	0.591316	ENSEASG00005011737	1
MF	GO:1901981	phosphatidylinositol phosphate binding	1/98	113/14778	0.529861	0.618171	0.591316	ENSEASG00005015853	1
MF	GO:0004842	ubiquitin-protein transferase activity	2/98	280/14778	0.557046	0.646893	0.61879	ENSEASG00005009385/ENSEASG00005005364	2
MF	GO:1901681	sulfur compound binding	1/98	126/14778	0.569121	0.656496	0.627976	ENSEASG00005028809	1
MF	GO:0140098	catalytic activity, acting on RNA	2/98	287/14778	0.570526	0.656496	0.627976	ENSEASG00005030604/ENSEASG00005001539	2
MF	GO:0019787	ubiquitin-like protein transferase activity	2/98	299/14778	0.592947	0.679194	0.649689	ENSEASG00005009385/ENSEASG00005005364	2
MF	GO:0005096	GTPase activator activity	1/98	136/14778	0.597096	0.680852	0.651274	ENSEASG00005001602	1
MF	GO:0016829	lyase activity	1/98	142/14778	0.613011	0.69131	0.661279	ENSEASG00005001546	1
MF	GO:0140097	catalytic activity, acting on DNA	1/98	142/14778	0.613011	0.69131	0.661279	ENSEASG00005030604	1
MF	GO:0015077	monovalent inorganic cation transmembrane transporter activity	2/98	311/14778	0.614498	0.69131	0.661279	ENSEASG00005002754/ENSEASG00005008683	2
MF	GO:0004518	nuclease activity	1/98	144/14778	0.618176	0.692357	0.66228	ENSEASG00005030604	1
MF	GO:0019887	protein kinase regulator activity	1/98	147/14778	0.625796	0.69779	0.667477	ENSEASG00005005534	1
MF	GO:0004721	phosphoprotein phosphatase activity	1/98	149/14778	0.630792	0.700263	0.669842	ENSEASG00005010997	1
MF	GO:0003729	mRNA binding	1/98	157/14778	0.650126	0.718003	0.686811	ENSEASG00005030189	1
MF	GO:0001664	G protein-coupled receptor binding	1/98	158/14778	0.652471	0.718003	0.686811	ENSEASG00005008368	1
MF	GO:0008514	organic anion transmembrane transporter activity	1/98	161/14778	0.659413	0.718426	0.687216	ENSEASG00005002754	1
MF	GO:0030695	GTPase regulator activity	1/98	161/14778	0.659413	0.718426	0.687216	ENSEASG00005001602	1
MF	GO:0046873	metal ion transmembrane transporter activity	2/98	339/14778	0.661408	0.718426	0.687216	ENSEASG00005002754/ENSEASG00005008683	2
MF	GO:0019207	kinase regulator activity	1/98	167/14778	0.672889	0.727759	0.696144	ENSEASG00005005534	1
MF	GO:0003713	transcription coactivator activity	1/98	176/14778	0.692118	0.745358	0.712978	ENSEASG00005012547	1
MF	GO:0008017	microtubule binding	1/98	178/14778	0.696237	0.746603	0.71417	ENSEASG00005016250	1
MF	GO:0061630	ubiquitin protein ligase activity	1/98	184/14778	0.70827	0.756288	0.723433	ENSEASG00005009385	1
MF	GO:0008237	metallopeptidase activity	1/98	186/14778	0.712175	0.757249	0.724353	ENSEASG00005021964	1
MF	GO:0004252	serine-type endopeptidase activity	1/98	191/14778	0.721712	0.764166	0.730969	ENSEASG00005012551	1
MF	GO:0061659	ubiquitin-like protein ligase activity	1/98	195/14778	0.729116	0.768775	0.735378	ENSEASG00005009385	1
MF	GO:0005506	iron ion binding	1/98	197/14778	0.732745	0.769382	0.735959	ENSEASG00005001546	1
MF	GO:0031267	small GTPase binding	1/98	204/14778	0.74507	0.777491	0.743716	ENSEASG00005001602	1
MF	GO:0008236	serine-type peptidase activity	1/98	205/14778	0.746785	0.777491	0.743716	ENSEASG00005012551	1
MF	GO:0017171	serine hydrolase activity	1/98	208/14778	0.751859	0.777491	0.743716	ENSEASG00005012551	1
MF	GO:0004175	endopeptidase activity	2/98	404/14778	0.752809	0.777491	0.743716	ENSEASG00005008368/ENSEASG00005012551	2
MF	GO:0016791	phosphatase activity	1/98	233/14778	0.790414	0.812997	0.777679	ENSEASG00005010997	1
MF	GO:0008509	anion transmembrane transporter activity	1/98	243/14778	0.804119	0.823731	0.787947	ENSEASG00005002754	1
MF	GO:0015631	tubulin binding	1/98	255/14778	0.819398	0.835985	0.799668	ENSEASG00005016250	1
MF	GO:0022890	inorganic cation transmembrane transporter activity	2/98	476/14778	0.828715	0.842081	0.805499	ENSEASG00005002754/ENSEASG00005008683	2
MF	GO:0003924	GTPase activity	1/98	268/14778	0.834621	0.844677	0.807982	ENSEASG00005010015	1
MF	GO:0004857	enzyme inhibitor activity	1/98	287/14778	0.854613	0.86145	0.824027	ENSEASG00005005534	1
MF	GO:0042578	phosphoric ester hydrolase activity	1/98	304/14778	0.870462	0.87393	0.835965	ENSEASG00005010997	1
[truncated: 1 more rows]
