# Supplementary material for: Identification and functional prediction of lncRNAs associated with intramuscular lipid deposition in Guangling donkeys
Source: Front Vet Sci. 2024 Jul 5;11:1410109. doi: 10.3389/fvets.2024.1410109 (PMC11258529; doi:10.3389/fvets.2024.1410109)
Supplement: Supplementary file 6 [file Table_6.XLSX]

## Sheet: Table 1
Supplementary Table S6. Pathway analysis for the potential target genes regulated by DELs in cis
Term	Database	ID	Input.number	Background.number	P-Value	Corrected.P-Value	Input	Hyperlink
Estrogen signaling pathway	KEGG PATHWAY	eai04915	10	141	7.09758e-09	1.1711e-06	KRT39|CALM2|KRT23|KRT20|KRT26|KRT27|KRT24|KRT25|KRT12|KRT10	http://www.genome.jp/kegg-bin/show_pathway?eai04915/eai:106826025%09red/eai:106826319%09red/eai:106826318%09red/eai:106826317%09red/eai:106826315%09red/eai:106826543%09red/eai:106826515%09red/eai:106826514%09red/eai:106826511%09red/eai:106826512%09red
Long-term potentiation	KEGG PATHWAY	eai04720	4	70	0.000614642	0.0356449	ARAF|CALM2|CAMK2A|CAMK2B	http://www.genome.jp/kegg-bin/show_pathway?eai04720/eai:106826025%09red/eai:106822866%09red/eai:106847984%09red/eai:106838495%09red
Gastric acid secretion	KEGG PATHWAY	eai04971	4	75	0.00078666	0.0356449	CALM2|SLC9A1|CAMK2B|CAMK2A	http://www.genome.jp/kegg-bin/show_pathway?eai04971/eai:106826025%09red/eai:106822866%09red/eai:106838495%09red/eai:106839089%09red
Glioma	KEGG PATHWAY	eai05214	4	77	0.000864119	0.0356449	ARAF|CALM2|CAMK2A|CAMK2B	http://www.genome.jp/kegg-bin/show_pathway?eai05214/eai:106826025%09red/eai:106822866%09red/eai:106847984%09red/eai:106838495%09red
Aldosterone synthesis and secretion	KEGG PATHWAY	eai04925	4	98	0.00202913	0.0664232	DAGLA|CALM2|CAMK2A|CAMK2B	http://www.genome.jp/kegg-bin/show_pathway?eai04925/eai:106826025%09red/eai:106822866%09red/eai:106847577%09red/eai:106838495%09red
Melanogenesis	KEGG PATHWAY	eai04916	4	103	0.00241539	0.0664232	DCT|CALM2|CAMK2A|CAMK2B	http://www.genome.jp/kegg-bin/show_pathway?eai04916/eai:106826025%09red/eai:106846221%09red/eai:106822866%09red/eai:106838495%09red
Herpes simplex virus 1 infection	KEGG PATHWAY	eai05168	8	477	0.00400613	0.0910716	CD74|ZNF382|MAP3K7|ZNF8|ZNF544|ZNF582|ZNF461|ZNF157	http://www.genome.jp/kegg-bin/show_pathway?eai05168/eai:106847999%09red/eai:106846650%09red/eai:106836120%09red/eai:106838499%09red/eai:106836127%09red/eai:106847421%09red/eai:106846666%09red/eai:106847408%09red
Drug metabolism - cytochrome P450	KEGG PATHWAY	eai00982	3	61	0.00459018	0.0910716	FMO2|FMO3|FMO1	http://www.genome.jp/kegg-bin/show_pathway?eai00982/eai:106833813%09red/eai:106833816%09red/eai:106833815%09red
Proteoglycans in cancer	KEGG PATHWAY	eai05205	5	207	0.0051664	0.0910716	ACTB|ARAF|SLC9A1|CAMK2B|CAMK2A	http://www.genome.jp/kegg-bin/show_pathway?eai05205/eai:106822866%09red/eai:106847984%09red/eai:106838495%09red/eai:106839089%09red/eai:106827323%09red
Yersinia infection	KEGG PATHWAY	eai05135	4	134	0.00598265	0.0910716	BAIAP2|ACTB|LCK|MAP3K7	http://www.genome.jp/kegg-bin/show_pathway?eai05135/eai:106845673%09red/eai:106847421%09red/eai:106827323%09red/eai:106829050%09red
cAMP signaling pathway	KEGG PATHWAY	eai04024	5	216	0.00614154	0.0910716	SSTR1|CALM2|SLC9A1|CAMK2B|CAMK2A	http://www.genome.jp/kegg-bin/show_pathway?eai04024/eai:106826025%09red/eai:106822866%09red/eai:106838495%09red/eai:106839089%09red/eai:106833072%09red
Amphetamine addiction	KEGG PATHWAY	eai05031	3	70	0.00662339	0.0910716	CALM2|CAMK2A|CAMK2B	http://www.genome.jp/kegg-bin/show_pathway?eai05031/eai:106826025%09red/eai:106822866%09red/eai:106838495%09red
Fluid shear stress and atherosclerosis	KEGG PATHWAY	eai05418	4	146	0.00799063	0.0962188	ACTB|CALM2|MAP3K7|PLAT	http://www.genome.jp/kegg-bin/show_pathway?eai05418/eai:106826025%09red/eai:106847421%09red/eai:106827323%09red/eai:106828955%09red
Adherens junction	KEGG PATHWAY	eai04520	3	76	0.0082331	0.0962188	BAIAP2|ACTB|MAP3K7	http://www.genome.jp/kegg-bin/show_pathway?eai04520/eai:106845673%09red/eai:106847421%09red/eai:106827323%09red
Adrenergic signaling in cardiomyocytes	KEGG PATHWAY	eai04261	4	150	0.00874716	0.0962188	CALM2|SLC9A1|CAMK2B|CAMK2A	http://www.genome.jp/kegg-bin/show_pathway?eai04261/eai:106826025%09red/eai:106822866%09red/eai:106838495%09red/eai:106839089%09red
Oxytocin signaling pathway	KEGG PATHWAY	eai04921	4	156	0.0099674	0.102789	ACTB|CALM2|CAMK2A|CAMK2B	http://www.genome.jp/kegg-bin/show_pathway?eai04921/eai:106826025%09red/eai:106827323%09red/eai:106822866%09red/eai:106838495%09red
ErbB signaling pathway	KEGG PATHWAY	eai04012	3	87	0.0117357	0.113905	ARAF|CAMK2A|CAMK2B	http://www.genome.jp/kegg-bin/show_pathway?eai04012/eai:106822866%09red/eai:106847984%09red/eai:106838495%09red
Biosynthesis of unsaturated fatty acids	KEGG PATHWAY	eai01040	2	31	0.0128432	0.117729	FADS1|FADS2	http://www.genome.jp/kegg-bin/show_pathway?eai01040/eai:106847560%09red/eai:106847567%09red
GnRH signaling pathway	KEGG PATHWAY	eai04912	3	94	0.0143469	0.124592	CALM2|CAMK2A|CAMK2B	http://www.genome.jp/kegg-bin/show_pathway?eai04912/eai:106826025%09red/eai:106822866%09red/eai:106838495%09red
Circadian entrainment	KEGG PATHWAY	eai04713	3	100	0.0168265	0.138819	CALM2|CAMK2A|CAMK2B	http://www.genome.jp/kegg-bin/show_pathway?eai04713/eai:106826025%09red/eai:106822866%09red/eai:106838495%09red
Inflammatory mediator regulation of TRP channels	KEGG PATHWAY	eai04750	3	104	0.0186045	0.146178	CALM2|CAMK2A|CAMK2B	http://www.genome.jp/kegg-bin/show_pathway?eai04750/eai:106826025%09red/eai:106822866%09red/eai:106838495%09red
Tuberculosis	KEGG PATHWAY	eai05152	4	197	0.0212801	0.159601	CD74|CALM2|CAMK2A|CAMK2B	http://www.genome.jp/kegg-bin/show_pathway?eai05152/eai:106826025%09red/eai:106838499%09red/eai:106822866%09red/eai:106838495%09red
Glucagon signaling pathway	KEGG PATHWAY	eai04922	3	112	0.022462	0.16114	CALM2|CAMK2A|CAMK2B	http://www.genome.jp/kegg-bin/show_pathway?eai04922/eai:106826025%09red/eai:106822866%09red/eai:106838495%09red
Oocyte meiosis	KEGG PATHWAY	eai04114	3	120	0.0267222	0.173699	CALM2|CAMK2A|CAMK2B	http://www.genome.jp/kegg-bin/show_pathway?eai04114/eai:106826025%09red/eai:106822866%09red/eai:106838495%09red
Thyroid hormone signaling pathway	KEGG PATHWAY	eai04919	3	121	0.027283	0.173699	HDAC1|ACTB|SLC9A1	http://www.genome.jp/kegg-bin/show_pathway?eai04919/eai:106827323%09red/eai:106839089%09red/eai:106829049%09red
Regulation of actin cytoskeleton	KEGG PATHWAY	eai04810	4	216	0.0284194	0.173699	BAIAP2|ACTB|ARAF|SLC9A1	http://www.genome.jp/kegg-bin/show_pathway?eai04810/eai:106845673%09red/eai:106827323%09red/eai:106847984%09red/eai:106839089%09red
Neurotrophin signaling pathway	KEGG PATHWAY	eai04722	3	123	0.0284234	0.173699	CALM2|CAMK2A|CAMK2B	http://www.genome.jp/kegg-bin/show_pathway?eai04722/eai:106826025%09red/eai:106822866%09red/eai:106838495%09red
Dopaminergic synapse	KEGG PATHWAY	eai04728	3	132	0.0338645	0.199559	CALM2|CAMK2A|CAMK2B	http://www.genome.jp/kegg-bin/show_pathway?eai04728/eai:106826025%09red/eai:106822866%09red/eai:106838495%09red
Apelin signaling pathway	KEGG PATHWAY	eai04371	3	140	0.039122	0.222591	CALM2|SLC9A1|PLAT	http://www.genome.jp/kegg-bin/show_pathway?eai04371/eai:106826025%09red/eai:106828955%09red/eai:106839089%09red
Fatty acid metabolism	KEGG PATHWAY	eai01212	2	59	0.0405053	0.222779	FADS1|FADS2	http://www.genome.jp/kegg-bin/show_pathway?eai01212/eai:106847560%09red/eai:106847567%09red
Insulin signaling pathway	KEGG PATHWAY	eai04910	3	144	0.0418975	0.223003	RPTOR|ARAF|CALM2	http://www.genome.jp/kegg-bin/show_pathway?eai04910/eai:106826025%09red/eai:106845645%09red/eai:106847984%09red
Longevity regulating pathway - multiple species	KEGG PATHWAY	eai04213	2	64	0.0466897	0.240744	HDAC1|RPTOR	http://www.genome.jp/kegg-bin/show_pathway?eai04213/eai:106845645%09red/eai:106829049%09red
Wnt signaling pathway	KEGG PATHWAY	eai04310	3	156	0.0507997	0.253998	CAMK2A|CAMK2B|MAP3K7	http://www.genome.jp/kegg-bin/show_pathway?eai04310/eai:106847421%09red/eai:106822866%09red/eai:106838495%09red
Bile secretion	KEGG PATHWAY	eai04976	2	72	0.0572434	0.273569	NR0B2|SLC9A1	http://www.genome.jp/kegg-bin/show_pathway?eai04976/eai:106839908%09red/eai:106839089%09red
RNA transport	KEGG PATHWAY	eai03013	3	165	0.0580297	0.273569	EIF3I|EIF3B|RANGAP1	http://www.genome.jp/kegg-bin/show_pathway?eai03013/eai:106829056%09red/eai:106834789%09red/eai:106842459%09red
Chronic myeloid leukemia	KEGG PATHWAY	eai05220	2	77	0.0642196	0.28155	HDAC1|ARAF	http://www.genome.jp/kegg-bin/show_pathway?eai05220/eai:106847984%09red/eai:106829049%09red
Pathways in cancer	KEGG PATHWAY	eai05200	6	535	0.0645775	0.28155	HDAC1|CALM2|MSH2|CAMK2A|CAMK2B|ARAF	http://www.genome.jp/kegg-bin/show_pathway?eai05200/eai:106826025%09red/eai:106826002%09red/eai:106847984%09red/eai:106838495%09red/eai:106822866%09red/eai:106829049%09red
Necroptosis	KEGG PATHWAY	eai04217	3	173	0.0648419	0.28155	CAMK2A|CAMK2B|CHMP6	http://www.genome.jp/kegg-bin/show_pathway?eai04217/eai:106822866%09red/eai:106845023%09red/eai:106838495%09red
Leishmaniasis	KEGG PATHWAY	eai05140	2	82	0.0714651	0.300898	MARCKSL1|MAP3K7	http://www.genome.jp/kegg-bin/show_pathway?eai05140/eai:106847421%09red/eai:106829017%09red
Salivary secretion	KEGG PATHWAY	eai04970	2	83	0.0729449	0.300898	CALM2|SLC9A1	http://www.genome.jp/kegg-bin/show_pathway?eai04970/eai:106826025%09red/eai:106839089%09red
Alcoholism	KEGG PATHWAY	eai05034	3	184	0.0747794	0.300941	HDAC1|ARAF|CALM2	http://www.genome.jp/kegg-bin/show_pathway?eai05034/eai:106826025%09red/eai:106847984%09red/eai:106829049%09red
Insulin secretion	KEGG PATHWAY	eai04911	2	87	0.0789616	0.308323	CAMK2A|CAMK2B	http://www.genome.jp/kegg-bin/show_pathway?eai04911/eai:106822866%09red/eai:106838495%09red
Non-homologous end-joining	KEGG PATHWAY	eai03450	1	15	0.0803508	0.308323	FEN1	http://www.genome.jp/kegg-bin/show_pathway?eai03450/eai:106847588%09red
Colorectal cancer	KEGG PATHWAY	eai05210	2	93	0.088264	0.325487	MSH2|ARAF	http://www.genome.jp/kegg-bin/show_pathway?eai05210/eai:106826002%09red/eai:106847984%09red
Prostate cancer	KEGG PATHWAY	eai05215	2	96	0.0930322	0.325487	ARAF|PLAT	http://www.genome.jp/kegg-bin/show_pathway?eai05215/eai:106847984%09red/eai:106828955%09red
PD-L1 expression and PD-1 checkpoint pathway in cancer	KEGG PATHWAY	eai05235	2	96	0.0930322	0.325487	BATF|LCK	http://www.genome.jp/kegg-bin/show_pathway?eai05235/eai:106827698%09red/eai:106829050%09red
Calcium signaling pathway	KEGG PATHWAY	eai04020	3	204	0.094443	0.325487	CALM2|CAMK2A|CAMK2B	http://www.genome.jp/kegg-bin/show_pathway?eai04020/eai:106826025%09red/eai:106822866%09red/eai:106838495%09red
2-Oxocarboxylic acid metabolism	KEGG PATHWAY	eai01210	1	18	0.0946871	0.325487	ACO2	http://www.genome.jp/kegg-bin/show_pathway?eai01210/eai:106845929%09red
Glycosaminoglycan biosynthesis - chondroitin sulfate / dermatan sulfate	KEGG PATHWAY	eai00532	1	20	0.104121	0.350118	CHST12	http://www.genome.jp/kegg-bin/show_pathway?eai00532/eai:106834774%09red
NF-kappa B signaling pathway	KEGG PATHWAY	eai04064	2	104	0.106096	0.350118	LCK|MAP3K7	http://www.genome.jp/kegg-bin/show_pathway?eai04064/eai:106847421%09red/eai:106829050%09red
T cell receptor signaling pathway	KEGG PATHWAY	eai04660	2	108	0.112804	0.364955	LCK|MAP3K7	http://www.genome.jp/kegg-bin/show_pathway?eai04660/eai:106847421%09red/eai:106829050%09red
HIF-1 signaling pathway	KEGG PATHWAY	eai04066	2	114	0.123064	0.383125	CAMK2A|CAMK2B	http://www.genome.jp/kegg-bin/show_pathway?eai04066/eai:106822866%09red/eai:106838495%09red
Cholinergic synapse	KEGG PATHWAY	eai04725	2	114	0.123064	0.383125	CAMK2A|CAMK2B	http://www.genome.jp/kegg-bin/show_pathway?eai04725/eai:106822866%09red/eai:106838495%09red
Mismatch repair	KEGG PATHWAY	eai03430	1	25	0.127282	0.388917	MSH2	http://www.genome.jp/kegg-bin/show_pathway?eai03430/eai:106826002%09red
alpha-Linolenic acid metabolism	KEGG PATHWAY	eai00592	1	26	0.131842	0.395526	FADS2	http://www.genome.jp/kegg-bin/show_pathway?eai00592/eai:106847560%09red
Phototransduction	KEGG PATHWAY	eai04744	1	29	0.145382	0.396779	CALM2	http://www.genome.jp/kegg-bin/show_pathway?eai04744/eai:106826025%09red
RNA polymerase	KEGG PATHWAY	eai03020	1	29	0.145382	0.396779	POLR3H	http://www.genome.jp/kegg-bin/show_pathway?eai03020/eai:106845930%09red
AMPK signaling pathway	KEGG PATHWAY	eai04152	2	127	0.146008	0.396779	RPTOR|MAP3K7	http://www.genome.jp/kegg-bin/show_pathway?eai04152/eai:106847421%09red/eai:106845645%09red
Butanoate metabolism	KEGG PATHWAY	eai00650	1	30	0.149848	0.396779	L2HGDH	http://www.genome.jp/kegg-bin/show_pathway?eai00650/eai:106839519%09red
Glyoxylate and dicarboxylate metabolism	KEGG PATHWAY	eai00630	1	30	0.149848	0.396779	ACO2	http://www.genome.jp/kegg-bin/show_pathway?eai00630/eai:106845929%09red
Natural killer cell mediated cytotoxicity	KEGG PATHWAY	eai04650	2	130	0.151423	0.396779	ARAF|LCK	http://www.genome.jp/kegg-bin/show_pathway?eai04650/eai:106847984%09red/eai:106829050%09red
Autophagy - animal	KEGG PATHWAY	eai04140	2	131	0.153237	0.396779	RPTOR|MAP3K7	http://www.genome.jp/kegg-bin/show_pathway?eai04140/eai:106847421%09red/eai:106845645%09red
Citrate cycle (TCA cycle)	KEGG PATHWAY	eai00020	1	31	0.154291	0.396779	ACO2	http://www.genome.jp/kegg-bin/show_pathway?eai00020/eai:106845929%09red
Vascular smooth muscle contraction	KEGG PATHWAY	eai04270	2	134	0.158704	0.396779	ARAF|CALM2	http://www.genome.jp/kegg-bin/show_pathway?eai04270/eai:106826025%09red/eai:106847984%09red
FoxO signaling pathway	KEGG PATHWAY	eai04068	2	134	0.158704	0.396779	ARAF|SGK3	http://www.genome.jp/kegg-bin/show_pathway?eai04068/eai:106847984%09red/eai:106829408%09red
Autophagy - other	KEGG PATHWAY	eai04136	1	32	0.158712	0.396779	RPTOR	http://www.genome.jp/kegg-bin/show_pathway?eai04136/eai:106845645%09red
Primary immunodeficiency	KEGG PATHWAY	eai05340	1	34	0.167484	0.406394	LCK	http://www.genome.jp/kegg-bin/show_pathway?eai05340/eai:106829050%09red
Base excision repair	KEGG PATHWAY	eai03410	1	34	0.167484	0.406394	FEN1	http://www.genome.jp/kegg-bin/show_pathway?eai03410/eai:106847588%09red
Osteoclast differentiation	KEGG PATHWAY	eai04380	2	144	0.177176	0.423681	LCK|MAP3K7	http://www.genome.jp/kegg-bin/show_pathway?eai04380/eai:106847421%09red/eai:106829050%09red
Tyrosine metabolism	KEGG PATHWAY	eai00350	1	38	0.184756	0.435496	DCT	http://www.genome.jp/kegg-bin/show_pathway?eai00350/eai:106846221%09red
DNA replication	KEGG PATHWAY	eai03030	1	40	0.193258	0.44475	FEN1	http://www.genome.jp/kegg-bin/show_pathway?eai03030/eai:106847588%09red
Cushing syndrome	KEGG PATHWAY	eai04934	2	153	0.194073	0.44475	CAMK2A|CAMK2B	http://www.genome.jp/kegg-bin/show_pathway?eai04934/eai:106822866%09red/eai:106838495%09red
Bladder cancer	KEGG PATHWAY	eai05219	1	41	0.197476	0.446351	ARAF	http://www.genome.jp/kegg-bin/show_pathway?eai05219/eai:106847984%09red
Notch signaling pathway	KEGG PATHWAY	eai04330	1	47	0.22233	0.489822	HDAC1	http://www.genome.jp/kegg-bin/show_pathway?eai04330/eai:106829049%09red
Cellular senescence	KEGG PATHWAY	eai04218	2	168	0.222646	0.489822	CALM2|ZFP36L2	http://www.genome.jp/kegg-bin/show_pathway?eai04218/eai:106826025%09red/eai:106825962%09red
Hepatitis B	KEGG PATHWAY	eai05161	2	170	0.226484	0.491709	ARAF|MAP3K7	http://www.genome.jp/kegg-bin/show_pathway?eai05161/eai:106847421%09red/eai:106847984%09red
Hepatocellular carcinoma	KEGG PATHWAY	eai05225	2	175	0.2361	0.505929	ACTB|ARAF	http://www.genome.jp/kegg-bin/show_pathway?eai05225/eai:106827323%09red/eai:106847984%09red
Axon guidance	KEGG PATHWAY	eai04360	2	189	0.263122	0.556605	CAMK2A|CAMK2B	http://www.genome.jp/kegg-bin/show_pathway?eai04360/eai:106822866%09red/eai:106838495%09red
Transcriptional misregulation in cancer	KEGG PATHWAY	eai05202	2	196	0.276651	0.55974	HDAC1|PLAT	http://www.genome.jp/kegg-bin/show_pathway?eai05202/eai:106828955%09red/eai:106829049%09red
Long-term depression	KEGG PATHWAY	eai04730	1	62	0.281171	0.55974	ARAF	http://www.genome.jp/kegg-bin/show_pathway?eai04730/eai:106847984%09red
Cytosolic DNA-sensing pathway	KEGG PATHWAY	eai04623	1	62	0.281171	0.55974	POLR3H	http://www.genome.jp/kegg-bin/show_pathway?eai04623/eai:106845930%09red
Glycerolipid metabolism	KEGG PATHWAY	eai00561	1	63	0.284933	0.55974	AGPAT5	http://www.genome.jp/kegg-bin/show_pathway?eai00561/eai:106841377%09red
Endometrial cancer	KEGG PATHWAY	eai05213	1	64	0.288675	0.55974	ARAF	http://www.genome.jp/kegg-bin/show_pathway?eai05213/eai:106847984%09red
Non-small cell lung cancer	KEGG PATHWAY	eai05223	1	68	0.303451	0.55974	ARAF	http://www.genome.jp/kegg-bin/show_pathway?eai05223/eai:106847984%09red
Acute myeloid leukemia	KEGG PATHWAY	eai05221	1	68	0.303451	0.55974	ARAF	http://www.genome.jp/kegg-bin/show_pathway?eai05221/eai:106847984%09red
Renal cell carcinoma	KEGG PATHWAY	eai05211	1	71	0.314333	0.55974	ARAF	http://www.genome.jp/kegg-bin/show_pathway?eai05211/eai:106847984%09red
Melanoma	KEGG PATHWAY	eai05218	1	72	0.317922	0.55974	ARAF	http://www.genome.jp/kegg-bin/show_pathway?eai05218/eai:106847984%09red
Renin secretion	KEGG PATHWAY	eai04924	1	74	0.325046	0.55974	CALM2	http://www.genome.jp/kegg-bin/show_pathway?eai04924/eai:106826025%09red
Arachidonic acid metabolism	KEGG PATHWAY	eai00590	1	74	0.325046	0.55974	PTGES	http://www.genome.jp/kegg-bin/show_pathway?eai00590/eai:106845405%09red
Biosynthesis of amino acids	KEGG PATHWAY	eai01230	1	76	0.332095	0.55974	ACO2	http://www.genome.jp/kegg-bin/show_pathway?eai01230/eai:106845929%09red
Pertussis	KEGG PATHWAY	eai05133	1	76	0.332095	0.55974	CALM2	http://www.genome.jp/kegg-bin/show_pathway?eai05133/eai:106826025%09red
Rap1 signaling pathway	KEGG PATHWAY	eai04015	2	226	0.334296	0.55974	ACTB|CALM2	http://www.genome.jp/kegg-bin/show_pathway?eai04015/eai:106826025%09red/eai:106827323%09red
PPAR signaling pathway	KEGG PATHWAY	eai03320	1	77	0.335592	0.55974	FADS2	http://www.genome.jp/kegg-bin/show_pathway?eai03320/eai:106847560%09red
Epstein-Barr virus infection	KEGG PATHWAY	eai05169	2	227	0.3362	0.55974	HDAC1|MAP3K7	http://www.genome.jp/kegg-bin/show_pathway?eai05169/eai:106847421%09red/eai:106829049%09red
Ribosome biogenesis in eukaryotes	KEGG PATHWAY	eai03008	1	78	0.339072	0.55974	TCOF1	http://www.genome.jp/kegg-bin/show_pathway?eai03008/eai:106838498%09red
Pancreatic cancer	KEGG PATHWAY	eai05212	1	78	0.339072	0.55974	ARAF	http://www.genome.jp/kegg-bin/show_pathway?eai05212/eai:106847984%09red
Platinum drug resistance	KEGG PATHWAY	eai01524	1	79	0.342533	0.55974	MSH2	http://www.genome.jp/kegg-bin/show_pathway?eai01524/eai:106826002%09red
Human immunodeficiency virus 1 infection	KEGG PATHWAY	eai05170	2	232	0.345694	0.55974	CALM2|MAP3K7	http://www.genome.jp/kegg-bin/show_pathway?eai05170/eai:106826025%09red/eai:106847421%09red
Thermogenesis	KEGG PATHWAY	eai04714	2	232	0.345694	0.55974	RPTOR|ACTB	http://www.genome.jp/kegg-bin/show_pathway?eai04714/eai:106827323%09red/eai:106845645%09red
RIG-I-like receptor signaling pathway	KEGG PATHWAY	eai04622	1	80	0.345976	0.55974	MAP3K7	http://www.genome.jp/kegg-bin/show_pathway?eai04622/eai:106847421%09red
EGFR tyrosine kinase inhibitor resistance	KEGG PATHWAY	eai01521	1	81	0.349401	0.55974	ARAF	http://www.genome.jp/kegg-bin/show_pathway?eai01521/eai:106847984%09red
RNA degradation	KEGG PATHWAY	eai03018	1	82	0.352808	0.55974	TOB2	http://www.genome.jp/kegg-bin/show_pathway?eai03018/eai:106845928%09red
Cardiac muscle contraction	KEGG PATHWAY	eai04260	1	82	0.352808	0.55974	SLC9A1	http://www.genome.jp/kegg-bin/show_pathway?eai04260/eai:106839089%09red
Salmonella infection	KEGG PATHWAY	eai05132	1	83	0.356198	0.55974	ACTB	http://www.genome.jp/kegg-bin/show_pathway?eai05132/eai:106827323%09red
Synaptic vesicle cycle	KEGG PATHWAY	eai04721	1	83	0.356198	0.55974	SLC6A7	http://www.genome.jp/kegg-bin/show_pathway?eai04721/eai:106838494%09red
Bacterial invasion of epithelial cells	KEGG PATHWAY	eai05100	1	85	0.362925	0.56323	ACTB	http://www.genome.jp/kegg-bin/show_pathway?eai05100/eai:106827323%09red
Arrhythmogenic right ventricular cardiomyopathy (ARVC)	KEGG PATHWAY	eai05412	1	87	0.369581	0.56323	ACTB	http://www.genome.jp/kegg-bin/show_pathway?eai05412/eai:106827323%09red
Viral myocarditis	KEGG PATHWAY	eai05416	1	87	0.369581	0.56323	ACTB	http://www.genome.jp/kegg-bin/show_pathway?eai05416/eai:106827323%09red
Complement and coagulation cascades	KEGG PATHWAY	eai04610	1	89	0.376169	0.56323	PLAT	http://www.genome.jp/kegg-bin/show_pathway?eai04610/eai:106828955%09red
IL-17 signaling pathway	KEGG PATHWAY	eai04657	1	90	0.379437	0.56323	MAP3K7	http://www.genome.jp/kegg-bin/show_pathway?eai04657/eai:106847421%09red
Longevity regulating pathway	KEGG PATHWAY	eai04211	1	91	0.382689	0.56323	RPTOR	http://www.genome.jp/kegg-bin/show_pathway?eai04211/eai:106845645%09red
Progesterone-mediated oocyte maturation	KEGG PATHWAY	eai04914	1	93	0.389141	0.56323	ARAF	http://www.genome.jp/kegg-bin/show_pathway?eai04914/eai:106847984%09red
Antigen processing and presentation	KEGG PATHWAY	eai04612	1	93	0.389141	0.56323	CD74	http://www.genome.jp/kegg-bin/show_pathway?eai04612/eai:106838499%09red
Fc gamma R-mediated phagocytosis	KEGG PATHWAY	eai04666	1	93	0.389141	0.56323	MARCKSL1	http://www.genome.jp/kegg-bin/show_pathway?eai04666/eai:106829017%09red
Hypertrophic cardiomyopathy (HCM)	KEGG PATHWAY	eai05410	1	96	0.398693	0.567107	ACTB	http://www.genome.jp/kegg-bin/show_pathway?eai05410/eai:106827323%09red
Endocrine resistance	KEGG PATHWAY	eai01522	1	96	0.398693	0.567107	ARAF	http://www.genome.jp/kegg-bin/show_pathway?eai01522/eai:106847984%09red
Pancreatic secretion	KEGG PATHWAY	eai04972	1	99	0.408098	0.570645	SLC9A1	http://www.genome.jp/kegg-bin/show_pathway?eai04972/eai:106839089%09red
Dilated cardiomyopathy (DCM)	KEGG PATHWAY	eai05414	1	99	0.408098	0.570645	ACTB	http://www.genome.jp/kegg-bin/show_pathway?eai05414/eai:106827323%09red
Glycerophospholipid metabolism	KEGG PATHWAY	eai00564	1	101	0.414286	0.572696	AGPAT5	http://www.genome.jp/kegg-bin/show_pathway?eai00564/eai:106841377%09red
Phosphatidylinositol signaling system	KEGG PATHWAY	eai04070	1	102	0.417356	0.572696	CALM2	http://www.genome.jp/kegg-bin/show_pathway?eai04070/eai:106826025%09red
Th1 and Th2 cell differentiation	KEGG PATHWAY	eai04658	1	103	0.42041	0.572696	LCK	http://www.genome.jp/kegg-bin/show_pathway?eai04658/eai:106829050%09red
Toll-like receptor signaling pathway	KEGG PATHWAY	eai04620	1	104	0.423448	0.572696	MAP3K7	http://www.genome.jp/kegg-bin/show_pathway?eai04620/eai:106847421%09red
Parathyroid hormone synthesis, secretion and action	KEGG PATHWAY	eai04928	1	106	0.429477	0.576128	ARAF	http://www.genome.jp/kegg-bin/show_pathway?eai04928/eai:106847984%09red
C-type lectin receptor signaling pathway	KEGG PATHWAY	eai04625	1	108	0.435444	0.579421	CALM2	http://www.genome.jp/kegg-bin/show_pathway?eai04625/eai:106826025%09red
TNF signaling pathway	KEGG PATHWAY	eai04668	1	115	0.455843	0.595758	MAP3K7	http://www.genome.jp/kegg-bin/show_pathway?eai04668/eai:106847421%09red
Serotonergic synapse	KEGG PATHWAY	eai04726	1	116	0.458697	0.595758	ARAF	http://www.genome.jp/kegg-bin/show_pathway?eai04726/eai:106847984%09red
Th17 cell differentiation	KEGG PATHWAY	eai04659	1	116	0.458697	0.595758	LCK	http://www.genome.jp/kegg-bin/show_pathway?eai04659/eai:106829050%09red
MAPK signaling pathway	KEGG PATHWAY	eai04010	2	296	0.462164	0.595758	ARAF|MAP3K7	http://www.genome.jp/kegg-bin/show_pathway?eai04010/eai:106847421%09red/eai:106847984%09red
Carbon metabolism	KEGG PATHWAY	eai01200	1	120	0.469965	0.598926	ACO2	http://www.genome.jp/kegg-bin/show_pathway?eai01200/eai:106845929%09red
Toxoplasmosis	KEGG PATHWAY	eai05145	1	121	0.472745	0.598926	MAP3K7	http://www.genome.jp/kegg-bin/show_pathway?eai05145/eai:106847421%09red
Leukocyte transendothelial migration	KEGG PATHWAY	eai04670	1	122	0.475511	0.598926	ACTB	http://www.genome.jp/kegg-bin/show_pathway?eai04670/eai:106827323%09red
Cell cycle	KEGG PATHWAY	eai04110	1	125	0.483723	0.603467	HDAC1	http://www.genome.jp/kegg-bin/show_pathway?eai04110/eai:106829049%09red
Lysosome	KEGG PATHWAY	eai04142	1	126	0.486431	0.603467	AP3M2	http://www.genome.jp/kegg-bin/show_pathway?eai04142/eai:106828956%09red
Platelet activation	KEGG PATHWAY	eai04611	1	132	0.50239	0.618615	ACTB	http://www.genome.jp/kegg-bin/show_pathway?eai04611/eai:106827323%09red
Signaling pathways regulating pluripotency of stem cells	KEGG PATHWAY	eai04550	1	138	0.517857	0.632936	KAT6A	http://www.genome.jp/kegg-bin/show_pathway?eai04550/eai:106828951%09red
MicroRNAs in cancer	KEGG PATHWAY	eai05206	1	141	0.52541	0.637446	RPTOR	http://www.genome.jp/kegg-bin/show_pathway?eai05206/eai:106845645%09red
Measles	KEGG PATHWAY	eai05162	1	145	0.535299	0.642949	MAP3K7	http://www.genome.jp/kegg-bin/show_pathway?eai05162/eai:106847421%09red
Breast cancer	KEGG PATHWAY	eai05224	1	146	0.537739	0.642949	ARAF	http://www.genome.jp/kegg-bin/show_pathway?eai05224/eai:106847984%09red
Retrograde endocannabinoid signaling	KEGG PATHWAY	eai04723	1	150	0.547373	0.645157	DAGLA	http://www.genome.jp/kegg-bin/show_pathway?eai04723/eai:106847577%09red
PI3K-Akt signaling pathway	KEGG PATHWAY	eai04151	2	352	0.553671	0.645157	RPTOR|SGK3	http://www.genome.jp/kegg-bin/show_pathway?eai04151/eai:106845645%09red/eai:106829408%09red
Gastric cancer	KEGG PATHWAY	eai05226	1	153	0.554468	0.645157	ARAF	http://www.genome.jp/kegg-bin/show_pathway?eai05226/eai:106847984%09red
mTOR signaling pathway	KEGG PATHWAY	eai04150	1	154	0.556808	0.645157	RPTOR	http://www.genome.jp/kegg-bin/show_pathway?eai04150/eai:106845645%09red
Phospholipase D signaling pathway	KEGG PATHWAY	eai04072	1	155	0.559136	0.645157	AGPAT5	http://www.genome.jp/kegg-bin/show_pathway?eai04072/eai:106841377%09red
Hippo signaling pathway	KEGG PATHWAY	eai04390	1	160	0.570595	0.649298	ACTB	http://www.genome.jp/kegg-bin/show_pathway?eai04390/eai:106827323%09red
Hepatitis C	KEGG PATHWAY	eai05160	1	160	0.570595	0.649298	ARAF	http://www.genome.jp/kegg-bin/show_pathway?eai05160/eai:106847984%09red
Protein processing in endoplasmic reticulum	KEGG PATHWAY	eai04141	1	163	0.577329	0.650515	ERO1B	http://www.genome.jp/kegg-bin/show_pathway?eai04141/eai:106834695%09red
Apoptosis	KEGG PATHWAY	eai04210	1	164	0.57955	0.650515	ACTB	http://www.genome.jp/kegg-bin/show_pathway?eai04210/eai:106827323%09red
Alzheimer disease	KEGG PATHWAY	eai05010	1	169	0.590482	0.65389	CALM2	http://www.genome.jp/kegg-bin/show_pathway?eai05010/eai:106826025%09red
cGMP-PKG signaling pathway	KEGG PATHWAY	eai04022	1	169	0.590482	0.65389	CALM2	http://www.genome.jp/kegg-bin/show_pathway?eai04022/eai:106826025%09red
NOD-like receptor signaling pathway	KEGG PATHWAY	eai04621	1	172	0.596906	0.656597	MAP3K7	http://www.genome.jp/kegg-bin/show_pathway?eai04621/eai:106847421%09red
Influenza A	KEGG PATHWAY	eai05164	1	180	0.613552	0.668213	ACTB	http://www.genome.jp/kegg-bin/show_pathway?eai05164/eai:106827323%09red
Phagosome	KEGG PATHWAY	eai04145	1	182	0.617605	0.668213	ACTB	http://www.genome.jp/kegg-bin/show_pathway?eai04145/eai:106827323%09red
Tight junction	KEGG PATHWAY	eai04530	1	183	0.619616	0.668213	ACTB	http://www.genome.jp/kegg-bin/show_pathway?eai04530/eai:106827323%09red
Huntington disease	KEGG PATHWAY	eai05016	1	196	0.644823	0.690882	HDAC1	http://www.genome.jp/kegg-bin/show_pathway?eai05016/eai:106829049%09red
Kaposi sarcoma-associated herpesvirus infection	KEGG PATHWAY	eai05167	1	204	0.659504	0.69873	CALM2	http://www.genome.jp/kegg-bin/show_pathway?eai05167/eai:106826025%09red
Metabolic pathways	KEGG PATHWAY	eai01100	7	1480	0.664389	0.69873	L2HGDH|FADS2|AGPAT5|FADS1|DCT|ACO2|PTGES	http://www.genome.jp/kegg-bin/show_pathway?eai01100/eai:106846221%09red/eai:106845929%09red/eai:106841377%09red/eai:106839519%09red/eai:106847560%09red/eai:106847567%09red/eai:106845405%09red
Focal adhesion	KEGG PATHWAY	eai04510	1	207	0.664853	0.69873	ACTB	http://www.genome.jp/kegg-bin/show_pathway?eai04510/eai:106827323%09red
Viral carcinogenesis	KEGG PATHWAY	eai05203	1	217	0.682086	0.712306	HDAC1	http://www.genome.jp/kegg-bin/show_pathway?eai05203/eai:106829049%09red
Human cytomegalovirus infection	KEGG PATHWAY	eai05163	1	236	0.712444	0.739329	CALM2	http://www.genome.jp/kegg-bin/show_pathway?eai05163/eai:106826025%09red
Ras signaling pathway	KEGG PATHWAY	eai04014	1	242	0.72142	0.742345	CALM2	http://www.genome.jp/kegg-bin/show_pathway?eai04014/eai:106826025%09red
Human T-cell leukemia virus 1 infection	KEGG PATHWAY	eai05166	1	244	0.724349	0.742345	LCK	http://www.genome.jp/kegg-bin/show_pathway?eai05166/eai:106829050%09red
Endocytosis	KEGG PATHWAY	eai04144	1	266	0.754624	0.768599	CHMP6	http://www.genome.jp/kegg-bin/show_pathway?eai04144/eai:106845023%09red
Neuroactive ligand-receptor interaction	KEGG PATHWAY	eai04080	1	345	0.838559	0.845388	SSTR1	http://www.genome.jp/kegg-bin/show_pathway?eai04080/eai:106833072%09red
Human papillomavirus infection	KEGG PATHWAY	eai05165	1	347	0.840264	0.845388	HDAC1	http://www.genome.jp/kegg-bin/show_pathway?eai05165/eai:106829049%09red
Olfactory transduction	KEGG PATHWAY	eai04740	3	1245	0.961338	0.961338	CALM2|CAMK2A|CAMK2B	http://www.genome.jp/kegg-bin/show_pathway?eai04740/eai:106826025%09red/eai:106822866%09red/eai:106838495%09red
