# Supplementary material for: Identification and functional prediction of lncRNAs associated with intramuscular lipid deposition in Guangling donkeys
Source: Front Vet Sci. 2024 Jul 5;11:1410109. doi: 10.3389/fvets.2024.1410109 (PMC11258529; doi:10.3389/fvets.2024.1410109)
Supplement: Supplementary file 7 [file Table_7.XLSX]

## Sheet: Sheet1
Supplementary Table S7. GO analysis for the potential target genes regulated by DELs in trans
ONTOLOGY	ID	Description	GeneRatio	BgRatio	pvalue	p.adjust	qvalue	geneID	Count
BP	GO:0031667	response to nutrient levels	45/1352	207/14313	7.60944e-08	0.000365634	0.000317994	ENSEASG00005007842/ENSEASG00005002655/ENSEASG00005011963/ENSEASG00005015345/ENSEASG00005011270/ENSEASG00005010029/ENSEASG00005017466/ENSEASG00005023970/ENSEASG00005021625/ENSEASG00005021403/ENSEASG00005005636/ENSEASG00005019237/ENSEASG00005014884/ENSEASG00005005777/ENSEASG00005014576/ENSEASG00005011239/ENSEASG00005038822/ENSEASG00005023479/ENSEASG00005003710/ENSEASG00005002941/ENSEASG00005014290/…	45
BP	GO:0009991	response to extracellular stimulus	47/1352	228/14313	2.13026e-07	0.000511796	0.000445113	ENSEASG00005007842/ENSEASG00005002655/ENSEASG00005011963/ENSEASG00005015345/ENSEASG00005011270/ENSEASG00005010029/ENSEASG00005017466/ENSEASG00005023970/ENSEASG00005021625/ENSEASG00005021403/ENSEASG00005005636/ENSEASG00005019237/ENSEASG00005014884/ENSEASG00005005777/ENSEASG00005014576/ENSEASG00005011239/ENSEASG00005038822/ENSEASG00005023479/ENSEASG00005003710/ENSEASG00005002941/ENSEASG00005014290/…	47
BP	GO:0070371	ERK1 and ERK2 cascade	40/1352	188/14313	7.18599e-07	0.00115096	0.001001	ENSEASG00005002006/ENSEASG00005002661/ENSEASG00005018998/ENSEASG00005003981/ENSEASG00005028995/ENSEASG00005002221/ENSEASG00005014425/ENSEASG00005004167/ENSEASG00005002763/ENSEASG00005014576/ENSEASG00005021633/ENSEASG00005010357/ENSEASG00005004901/ENSEASG00005013497/ENSEASG00005021589/ENSEASG00005021899/ENSEASG00005008843/ENSEASG00005007763/ENSEASG00005017073/ENSEASG00005004718/ENSEASG00005033570/…	40
BP	GO:0007268	chemical synaptic transmission	62/1352	361/14313	2.39395e-06	0.00200865	0.00174694	ENSEASG00005026827/ENSEASG00005025663/ENSEASG00005016921/ENSEASG00005004269/ENSEASG00005005838/ENSEASG00005008967/ENSEASG00005015907/ENSEASG00005007072/ENSEASG00005003218/ENSEASG00005012658/ENSEASG00005005144/ENSEASG00005019495/ENSEASG00005017519/ENSEASG00005014668/ENSEASG00005010637/ENSEASG00005006221/ENSEASG00005021625/ENSEASG00005012248/ENSEASG00005015035/ENSEASG00005002431/ENSEASG00005003669/…	62
BP	GO:0098916	anterograde trans-synaptic signaling	62/1352	361/14313	2.39395e-06	0.00200865	0.00174694	ENSEASG00005026827/ENSEASG00005025663/ENSEASG00005016921/ENSEASG00005004269/ENSEASG00005005838/ENSEASG00005008967/ENSEASG00005015907/ENSEASG00005007072/ENSEASG00005003218/ENSEASG00005012658/ENSEASG00005005144/ENSEASG00005019495/ENSEASG00005017519/ENSEASG00005014668/ENSEASG00005010637/ENSEASG00005006221/ENSEASG00005021625/ENSEASG00005012248/ENSEASG00005015035/ENSEASG00005002431/ENSEASG00005003669/…	62
BP	GO:0099537	trans-synaptic signaling	62/1352	363/14313	2.88668e-06	0.00200865	0.00174694	ENSEASG00005026827/ENSEASG00005025663/ENSEASG00005016921/ENSEASG00005004269/ENSEASG00005005838/ENSEASG00005008967/ENSEASG00005015907/ENSEASG00005007072/ENSEASG00005003218/ENSEASG00005012658/ENSEASG00005005144/ENSEASG00005019495/ENSEASG00005017519/ENSEASG00005014668/ENSEASG00005010637/ENSEASG00005006221/ENSEASG00005021625/ENSEASG00005012248/ENSEASG00005015035/ENSEASG00005002431/ENSEASG00005003669/…	62
BP	GO:0070372	regulation of ERK1 and ERK2 cascade	36/1352	171/14313	3.29691e-06	0.00200865	0.00174694	ENSEASG00005002006/ENSEASG00005002661/ENSEASG00005018998/ENSEASG00005028995/ENSEASG00005002221/ENSEASG00005014425/ENSEASG00005004167/ENSEASG00005002763/ENSEASG00005014576/ENSEASG00005021633/ENSEASG00005010357/ENSEASG00005004901/ENSEASG00005021899/ENSEASG00005008843/ENSEASG00005007763/ENSEASG00005017073/ENSEASG00005004718/ENSEASG00005033570/ENSEASG00005025138/ENSEASG00005011474/ENSEASG00005021752/…	36
BP	GO:0099536	synaptic signaling	63/1352	373/14313	3.51817e-06	0.00200865	0.00174694	ENSEASG00005026827/ENSEASG00005025663/ENSEASG00005016921/ENSEASG00005004269/ENSEASG00005005838/ENSEASG00005008967/ENSEASG00005015907/ENSEASG00005007072/ENSEASG00005003218/ENSEASG00005012658/ENSEASG00005005144/ENSEASG00005019495/ENSEASG00005017519/ENSEASG00005014668/ENSEASG00005010637/ENSEASG00005006221/ENSEASG00005021625/ENSEASG00005012248/ENSEASG00005015035/ENSEASG00005002431/ENSEASG00005003669/…	63
BP	GO:0000165	MAPK cascade	76/1352	478/14313	3.76229e-06	0.00200865	0.00174694	ENSEASG00005012502/ENSEASG00005002006/ENSEASG00005002661/ENSEASG00005008134/ENSEASG00005018998/ENSEASG00005028997/ENSEASG00005003981/ENSEASG00005008279/ENSEASG00005002655/ENSEASG00005028995/ENSEASG00005011458/ENSEASG00005001301/ENSEASG00005010800/ENSEASG00005002221/ENSEASG00005014425/ENSEASG00005004167/ENSEASG00005002763/ENSEASG00005030079/ENSEASG00005014576/ENSEASG00005021633/ENSEASG00005010184/…	76
BP	GO:0072593	reactive oxygen species metabolic process	34/1352	162/14313	6.57091e-06	0.00315732	0.00274595	ENSEASG00005006091/ENSEASG00005007842/ENSEASG00005000863/ENSEASG00005034543/ENSEASG00005017699/ENSEASG00005015160/ENSEASG00005033891/ENSEASG00005010637/ENSEASG00005010029/ENSEASG00005021351/ENSEASG00005018900/ENSEASG00005006517/ENSEASG00005015822/ENSEASG00005004901/ENSEASG00005011052/ENSEASG00005010694/ENSEASG00005005782/ENSEASG00005017945/ENSEASG00005018016/ENSEASG00005016294/ENSEASG00005008053/…	34
BP	GO:0001659	temperature homeostasis	26/1352	110/14313	8.61596e-06	0.00376361	0.00327324	ENSEASG00005007842/ENSEASG00005020288/ENSEASG00005002661/ENSEASG00005012658/ENSEASG00005028809/ENSEASG00005013312/ENSEASG00005002867/ENSEASG00005014576/ENSEASG00005038822/ENSEASG00005008172/ENSEASG00005012225/ENSEASG00005006993/ENSEASG00005031706/ENSEASG00005014290/ENSEASG00005017893/ENSEASG00005004718/ENSEASG00005011474/ENSEASG00005004683/ENSEASG00005036084/ENSEASG00005002269/ENSEASG00005026484/…	26
BP	GO:0044283	small molecule biosynthetic process	65/1352	401/14313	1.00075e-05	0.00400716	0.00348506	ENSEASG00005013806/ENSEASG00005000128/ENSEASG00005015160/ENSEASG00005009333/ENSEASG00005020830/ENSEASG00005018817/ENSEASG00005014668/ENSEASG00005015345/ENSEASG00005010029/ENSEASG00005008992/ENSEASG00005013358/ENSEASG00005002221/ENSEASG00005006299/ENSEASG00005028809/ENSEASG00005008875/ENSEASG00005007312/ENSEASG00005010433/ENSEASG00005006410/ENSEASG00005008690/ENSEASG00005011923/ENSEASG00005013555/…	65
BP	GO:0001819	positive regulation of cytokine production	59/1352	356/14313	1.29259e-05	0.00477762	0.00415514	ENSEASG00005006388/ENSEASG00005002677/ENSEASG00005010992/ENSEASG00005012384/ENSEASG00005025097/ENSEASG00005002655/ENSEASG00005012373/ENSEASG00005015345/ENSEASG00005008173/ENSEASG00005004385/ENSEASG00005005728/ENSEASG00005014425/ENSEASG00005037560/ENSEASG00005010433/ENSEASG00005030079/ENSEASG00005014576/ENSEASG00005038452/ENSEASG00005012248/ENSEASG00005007511/ENSEASG00005011052/ENSEASG00005012786/…	59
BP	GO:0007169	transmembrane receptor protein tyrosine kinase signaling pathway	65/1352	406/14313	1.50362e-05	0.00516064	0.00448825	ENSEASG00005009586/ENSEASG00005012350/ENSEASG00005004269/ENSEASG00005028997/ENSEASG00005002655/ENSEASG00005011526/ENSEASG00005020830/ENSEASG00005018817/ENSEASG00005028995/ENSEASG00005015345/ENSEASG00005011270/ENSEASG00005001301/ENSEASG00005002221/ENSEASG00005014425/ENSEASG00005002763/ENSEASG00005012248/ENSEASG00005015822/ENSEASG00005020611/ENSEASG00005004901/ENSEASG00005023366/ENSEASG00005009780/…	65
BP	GO:0043408	regulation of MAPK cascade	67/1352	424/14313	1.72292e-05	0.00532118	0.00462787	ENSEASG00005012502/ENSEASG00005002006/ENSEASG00005002661/ENSEASG00005008134/ENSEASG00005018998/ENSEASG00005028997/ENSEASG00005008279/ENSEASG00005002655/ENSEASG00005028995/ENSEASG00005011458/ENSEASG00005001301/ENSEASG00005010800/ENSEASG00005002221/ENSEASG00005014425/ENSEASG00005004167/ENSEASG00005002763/ENSEASG00005030079/ENSEASG00005014576/ENSEASG00005021633/ENSEASG00005010184/ENSEASG00005010357/…	67
BP	GO:0051347	positive regulation of transferase activity	54/1352	320/14313	1.77188e-05	0.00532118	0.00462787	ENSEASG00005036906/ENSEASG00005002661/ENSEASG00005008134/ENSEASG00005028997/ENSEASG00005019021/ENSEASG00005018207/ENSEASG00005002655/ENSEASG00005011526/ENSEASG00005010637/ENSEASG00005012373/ENSEASG00005015345/ENSEASG00005010029/ENSEASG00005001301/ENSEASG00005006299/ENSEASG00005002062/ENSEASG00005030057/ENSEASG00005008485/ENSEASG00005005636/ENSEASG00005002763/ENSEASG00005014576/ENSEASG00005002743/…	54
BP	GO:0050873	brown fat cell differentiation	13/1352	38/14313	2.55407e-05	0.00721901	0.00627843	ENSEASG00005007842/ENSEASG00005015345/ENSEASG00005021403/ENSEASG00005013555/ENSEASG00005038822/ENSEASG00005008172/ENSEASG00005011474/ENSEASG00005026752/ENSEASG00005014958/ENSEASG00005017691/ENSEASG00005016877/ENSEASG00005011460/ENSEASG00005019461	13
BP	GO:0042391	regulation of membrane potential	41/1352	225/14313	2.95989e-05	0.00790127	0.0068718	ENSEASG00005026827/ENSEASG00005005322/ENSEASG00005013806/ENSEASG00005004269/ENSEASG00005034543/ENSEASG00005015907/ENSEASG00005016668/ENSEASG00005017515/ENSEASG00005003010/ENSEASG00005006916/ENSEASG00005035914/ENSEASG00005002062/ENSEASG00005004477/ENSEASG00005008238/ENSEASG00005016871/ENSEASG00005035509/ENSEASG00005031838/ENSEASG00005008938/ENSEASG00005038261/ENSEASG00005019087/ENSEASG00005001130/…	41
BP	GO:0050867	positive regulation of cell activation	41/1352	227/14313	3.66046e-05	0.00925712	0.00805099	ENSEASG00005006684/ENSEASG00005001294/ENSEASG00005006388/ENSEASG00005016265/ENSEASG00005011526/ENSEASG00005003928/ENSEASG00005014425/ENSEASG00005002062/ENSEASG00005007312/ENSEASG00005010433/ENSEASG00005014576/ENSEASG00005011239/ENSEASG00005007511/ENSEASG00005011052/ENSEASG00005038822/ENSEASG00005000076/ENSEASG00005021911/ENSEASG00005013497/ENSEASG00005006993/ENSEASG00005002854/ENSEASG00005000638/…	41
BP	GO:0050995	negative regulation of lipid catabolic process	8/1352	16/14313	3.99598e-05	0.00960034	0.00834949	ENSEASG00005002655/ENSEASG00005005968/ENSEASG00005014163/ENSEASG00005002269/ENSEASG00005036051/ENSEASG00005004424/ENSEASG00005028719/ENSEASG00005014826	8
BP	GO:0050804	modulation of chemical synaptic transmission	48/1352	283/14313	4.46633e-05	0.0102194	0.00888788	ENSEASG00005026827/ENSEASG00005016921/ENSEASG00005004269/ENSEASG00005005838/ENSEASG00005008967/ENSEASG00005015907/ENSEASG00005003218/ENSEASG00005012658/ENSEASG00005005144/ENSEASG00005019495/ENSEASG00005017519/ENSEASG00005014668/ENSEASG00005010637/ENSEASG00005006221/ENSEASG00005021625/ENSEASG00005012248/ENSEASG00005015035/ENSEASG00005002431/ENSEASG00005012786/ENSEASG00005020838/ENSEASG00005014541/…	48
BP	GO:0099177	regulation of trans-synaptic signaling	48/1352	284/14313	4.89415e-05	0.0106329	0.00924748	ENSEASG00005026827/ENSEASG00005016921/ENSEASG00005004269/ENSEASG00005005838/ENSEASG00005008967/ENSEASG00005015907/ENSEASG00005003218/ENSEASG00005012658/ENSEASG00005005144/ENSEASG00005019495/ENSEASG00005017519/ENSEASG00005014668/ENSEASG00005010637/ENSEASG00005006221/ENSEASG00005021625/ENSEASG00005012248/ENSEASG00005015035/ENSEASG00005002431/ENSEASG00005012786/ENSEASG00005020838/ENSEASG00005014541/…	48
BP	GO:0002696	positive regulation of leukocyte activation	39/1352	215/14313	5.08961e-05	0.0106329	0.00924748	ENSEASG00005006684/ENSEASG00005001294/ENSEASG00005006388/ENSEASG00005016265/ENSEASG00005011526/ENSEASG00005014425/ENSEASG00005002062/ENSEASG00005010433/ENSEASG00005014576/ENSEASG00005011239/ENSEASG00005007511/ENSEASG00005011052/ENSEASG00005038822/ENSEASG00005000076/ENSEASG00005021911/ENSEASG00005013497/ENSEASG00005006993/ENSEASG00005002854/ENSEASG00005000638/ENSEASG00005021899/ENSEASG00005025138/…	39
BP	GO:0043270	positive regulation of ion transport	30/1352	150/14313	5.8565e-05	0.0117252	0.0101975	ENSEASG00005002661/ENSEASG00005025792/ENSEASG00005007072/ENSEASG00005028809/ENSEASG00005010433/ENSEASG00005025565/ENSEASG00005003129/ENSEASG00005004037/ENSEASG00005025383/ENSEASG00005000542/ENSEASG00005007064/ENSEASG00005024207/ENSEASG00005016389/ENSEASG00005015152/ENSEASG00005008521/ENSEASG00005003651/ENSEASG00005026484/ENSEASG00005013723/ENSEASG00005026080/ENSEASG00005004424/ENSEASG00005005719/…	30
BP	GO:0120161	regulation of cold-induced thermogenesis	21/1352	90/14313	7.53442e-05	0.0144812	0.0125944	ENSEASG00005007842/ENSEASG00005020288/ENSEASG00005013312/ENSEASG00005002867/ENSEASG00005038822/ENSEASG00005008172/ENSEASG00005012225/ENSEASG00005006993/ENSEASG00005031706/ENSEASG00005014290/ENSEASG00005017893/ENSEASG00005004718/ENSEASG00005011474/ENSEASG00005004683/ENSEASG00005002269/ENSEASG00005026484/ENSEASG00005017691/ENSEASG00005018043/ENSEASG00005019461/ENSEASG00005001247/ENSEASG00005017923	21
BP	GO:0106106	cold-induced thermogenesis	21/1352	91/14313	8.93649e-05	0.0165153	0.0143635	ENSEASG00005007842/ENSEASG00005020288/ENSEASG00005013312/ENSEASG00005002867/ENSEASG00005038822/ENSEASG00005008172/ENSEASG00005012225/ENSEASG00005006993/ENSEASG00005031706/ENSEASG00005014290/ENSEASG00005017893/ENSEASG00005004718/ENSEASG00005011474/ENSEASG00005004683/ENSEASG00005002269/ENSEASG00005026484/ENSEASG00005017691/ENSEASG00005018043/ENSEASG00005019461/ENSEASG00005001247/ENSEASG00005017923	21
BP	GO:1990845	adaptive thermogenesis	22/1352	98/14313	9.51238e-05	0.0169285	0.0147229	ENSEASG00005007842/ENSEASG00005020288/ENSEASG00005002655/ENSEASG00005013312/ENSEASG00005002867/ENSEASG00005038822/ENSEASG00005008172/ENSEASG00005012225/ENSEASG00005006993/ENSEASG00005031706/ENSEASG00005014290/ENSEASG00005017893/ENSEASG00005004718/ENSEASG00005011474/ENSEASG00005004683/ENSEASG00005002269/ENSEASG00005026484/ENSEASG00005017691/ENSEASG00005018043/ENSEASG00005019461/ENSEASG00005001247/…	22
BP	GO:0016051	carbohydrate biosynthetic process	28/1352	140/14313	0.000101934	0.0174925	0.0152134	ENSEASG00005007264/ENSEASG00005020830/ENSEASG00005018817/ENSEASG00005015345/ENSEASG00005010029/ENSEASG00005002221/ENSEASG00005006299/ENSEASG00005030057/ENSEASG00005011065/ENSEASG00005007312/ENSEASG00005008690/ENSEASG00005011923/ENSEASG00005002867/ENSEASG00005002627/ENSEASG00005038822/ENSEASG00005006248/ENSEASG00005021283/ENSEASG00005018708/ENSEASG00005013400/ENSEASG00005018430/ENSEASG00005000736/…	28
BP	GO:1902959	regulation of aspartic-type endopeptidase activity involved in amyloid precursor protein catabolic process	6/1352	10/14313	0.000105603	0.0174973	0.0152176	ENSEASG00005012384/ENSEASG00005002655/ENSEASG00005033980/ENSEASG00005025911/ENSEASG00005014287/ENSEASG00005016369	6
BP	GO:0016042	lipid catabolic process	34/1352	185/14313	0.000115579	0.018512	0.0161	ENSEASG00005019468/ENSEASG00005002655/ENSEASG00005020830/ENSEASG00005010029/ENSEASG00005037321/ENSEASG00005036082/ENSEASG00005003799/ENSEASG00005005968/ENSEASG00005013555/ENSEASG00005013858/ENSEASG00005006261/ENSEASG00005038822/ENSEASG00005027419/ENSEASG00005004102/ENSEASG00005017073/ENSEASG00005022235/ENSEASG00005015100/ENSEASG00005016672/ENSEASG00005016330/ENSEASG00005020404/ENSEASG00005014163/…	34
BP	GO:0071248	cellular response to metal ion	22/1352	100/14313	0.000130495	0.0200695	0.0174546	ENSEASG00005003981/ENSEASG00005020830/ENSEASG00005010637/ENSEASG00005012373/ENSEASG00005012248/ENSEASG00005002431/ENSEASG00005015822/ENSEASG00005023366/ENSEASG00005013805/ENSEASG00005012786/ENSEASG00005034422/ENSEASG00005037455/ENSEASG00005009284/ENSEASG00005026752/ENSEASG00005037594/ENSEASG00005002591/ENSEASG00005014958/ENSEASG00005004228/ENSEASG00005004424/ENSEASG00005014561/ENSEASG00005019867/…	22
BP	GO:1905952	regulation of lipid localization	23/1352	107/14313	0.000134477	0.0200695	0.0174546	ENSEASG00005002661/ENSEASG00005015345/ENSEASG00005011458/ENSEASG00005002221/ENSEASG00005028809/ENSEASG00005010433/ENSEASG00005030968/ENSEASG00005005399/ENSEASG00005038822/ENSEASG00005021589/ENSEASG00005014290/ENSEASG00005026424/ENSEASG00005002269/ENSEASG00005008521/ENSEASG00005013723/ENSEASG00005036051/ENSEASG00005004424/ENSEASG00005003953/ENSEASG00005022866/ENSEASG00005004976/ENSEASG00005014826/…	23
BP	GO:0032368	regulation of lipid transport	20/1352	87/14313	0.000137941	0.0200695	0.0174546	ENSEASG00005002661/ENSEASG00005015345/ENSEASG00005011458/ENSEASG00005028809/ENSEASG00005010433/ENSEASG00005030968/ENSEASG00005005399/ENSEASG00005038822/ENSEASG00005021589/ENSEASG00005014290/ENSEASG00005026424/ENSEASG00005008521/ENSEASG00005013723/ENSEASG00005036051/ENSEASG00005004424/ENSEASG00005003953/ENSEASG00005022866/ENSEASG00005004976/ENSEASG00005003863/ENSEASG00005022455	20
BP	GO:0050767	regulation of neurogenesis	70/1352	479/14313	0.000142558	0.0200695	0.0174546	ENSEASG00005022601/ENSEASG00005026827/ENSEASG00005017532/ENSEASG00005008949/ENSEASG00005012970/ENSEASG00005016265/ENSEASG00005016921/ENSEASG00005008279/ENSEASG00005023216/ENSEASG00005003218/ENSEASG00005002655/ENSEASG00005003396/ENSEASG00005021355/ENSEASG00005032983/ENSEASG00005016107/ENSEASG00005010433/ENSEASG00005013453/ENSEASG00005000308/ENSEASG00005002867/ENSEASG00005012248/ENSEASG00005010184/…	70
BP	GO:0042063	gliogenesis	37/1352	210/14313	0.000146188	0.0200695	0.0174546	ENSEASG00005015310/ENSEASG00005016107/ENSEASG00005006410/ENSEASG00005013453/ENSEASG00005005666/ENSEASG00005002867/ENSEASG00005010184/ENSEASG00005002431/ENSEASG00005007511/ENSEASG00005018391/ENSEASG00005021583/ENSEASG00005014541/ENSEASG00005001817/ENSEASG00005000638/ENSEASG00005019509/ENSEASG00005016309/ENSEASG00005025138/ENSEASG00005033310/ENSEASG00005012035/ENSEASG00005022641/ENSEASG00005022541/…	37
BP	GO:0043410	positive regulation of MAPK cascade	47/1352	291/14313	0.000178886	0.0229565	0.0199654	ENSEASG00005012502/ENSEASG00005002661/ENSEASG00005008134/ENSEASG00005028997/ENSEASG00005008279/ENSEASG00005028995/ENSEASG00005001301/ENSEASG00005014425/ENSEASG00005002763/ENSEASG00005030079/ENSEASG00005014576/ENSEASG00005015822/ENSEASG00005007511/ENSEASG00005004901/ENSEASG00005011052/ENSEASG00005038822/ENSEASG00005009930/ENSEASG00005014290/ENSEASG00005021899/ENSEASG00005008843/ENSEASG00005007763/…	47
BP	GO:0043269	regulation of ion transport	51/1352	324/14313	0.00018663	0.0229565	0.0199654	ENSEASG00005005322/ENSEASG00005002661/ENSEASG00005027020/ENSEASG00005012994/ENSEASG00005003981/ENSEASG00005025792/ENSEASG00005007072/ENSEASG00005019495/ENSEASG00005035914/ENSEASG00005028809/ENSEASG00005014441/ENSEASG00005010433/ENSEASG00005019491/ENSEASG00005025565/ENSEASG00005023366/ENSEASG00005003129/ENSEASG00005023403/ENSEASG00005007972/ENSEASG00005038261/ENSEASG00005000107/ENSEASG00005004037/…	51
BP	GO:0042632	cholesterol homeostasis	15/1352	57/14313	0.000191148	0.0229565	0.0199654	ENSEASG00005015345/ENSEASG00005002867/ENSEASG00005018496/ENSEASG00005019949/ENSEASG00005005399/ENSEASG00005006993/ENSEASG00005021674/ENSEASG00005016280/ENSEASG00005016330/ENSEASG00005013723/ENSEASG00005036051/ENSEASG00005003953/ENSEASG00005022866/ENSEASG00005002562/ENSEASG00005016670	15
BP	GO:0120162	positive regulation of cold-induced thermogenesis	15/1352	57/14313	0.000191148	0.0229565	0.0199654	ENSEASG00005007842/ENSEASG00005020288/ENSEASG00005013312/ENSEASG00005038822/ENSEASG00005012225/ENSEASG00005006993/ENSEASG00005031706/ENSEASG00005014290/ENSEASG00005017893/ENSEASG00005004718/ENSEASG00005011474/ENSEASG00005004683/ENSEASG00005018043/ENSEASG00005019461/ENSEASG00005017923	15
BP	GO:0044070	regulation of anion transport	14/1352	51/14313	0.000191244	0.0229565	0.0199654	ENSEASG00005002661/ENSEASG00005025792/ENSEASG00005028809/ENSEASG00005010433/ENSEASG00005026424/ENSEASG00005017073/ENSEASG00005008521/ENSEASG00005026484/ENSEASG00005013723/ENSEASG00005004424/ENSEASG00005000620/ENSEASG00005022866/ENSEASG00005004976/ENSEASG00005012175	14
BP	GO:0031669	cellular response to nutrient levels	27/1352	138/14313	0.000197014	0.0229565	0.0199654	ENSEASG00005011963/ENSEASG00005015345/ENSEASG00005011270/ENSEASG00005010029/ENSEASG00005023970/ENSEASG00005021403/ENSEASG00005005636/ENSEASG00005014884/ENSEASG00005005777/ENSEASG00005003710/ENSEASG00005021899/ENSEASG00005037896/ENSEASG00005014019/ENSEASG00005001800/ENSEASG00005037402/ENSEASG00005011527/ENSEASG00005029765/ENSEASG00005002457/ENSEASG00005026484/ENSEASG00005017691/ENSEASG00005010550/…	27
BP	GO:0019216	regulation of lipid metabolic process	39/1352	229/14313	0.000204988	0.0229565	0.0199654	ENSEASG00005035411/ENSEASG00005002655/ENSEASG00005015345/ENSEASG00005010433/ENSEASG00005005636/ENSEASG00005002763/ENSEASG00005005968/ENSEASG00005002867/ENSEASG00005014576/ENSEASG00005021583/ENSEASG00005019949/ENSEASG00005002627/ENSEASG00005038822/ENSEASG00005005348/ENSEASG00005012750/ENSEASG00005015509/ENSEASG00005016280/ENSEASG00005007259/ENSEASG00005016330/ENSEASG00005014163/ENSEASG00005002269/…	39
BP	GO:0048167	regulation of synaptic plasticity	23/1352	110/14313	0.000207845	0.0229565	0.0199654	ENSEASG00005016921/ENSEASG00005005838/ENSEASG00005003218/ENSEASG00005012658/ENSEASG00005005144/ENSEASG00005017519/ENSEASG00005010637/ENSEASG00005006221/ENSEASG00005012248/ENSEASG00005002431/ENSEASG00005020838/ENSEASG00005000107/ENSEASG00005001130/ENSEASG00005007064/ENSEASG00005011706/ENSEASG00005012335/ENSEASG00005006417/ENSEASG00005026484/ENSEASG00005013723/ENSEASG00005014287/ENSEASG00005012777/…	23
BP	GO:1905245	regulation of aspartic-type peptidase activity	6/1352	11/14313	0.000213728	0.0229565	0.0199654	ENSEASG00005012384/ENSEASG00005002655/ENSEASG00005033980/ENSEASG00005025911/ENSEASG00005014287/ENSEASG00005016369	6
BP	GO:0051131	chaperone-mediated protein complex assembly	7/1352	15/14313	0.000214993	0.0229565	0.0199654	ENSEASG00005001086/ENSEASG00005006299/ENSEASG00005035417/ENSEASG00005016383/ENSEASG00005018382/ENSEASG00005016294/ENSEASG00005008081	7
BP	GO:0046928	regulation of neurotransmitter secretion	13/1352	46/14313	0.000234431	0.0240875	0.0209491	ENSEASG00005026827/ENSEASG00005008967/ENSEASG00005015907/ENSEASG00005019495/ENSEASG00005006221/ENSEASG00005021625/ENSEASG00005009780/ENSEASG00005006729/ENSEASG00005015603/ENSEASG00005009875/ENSEASG00005001964/ENSEASG00005019721/ENSEASG00005008040	13
BP	GO:0055092	sterol homeostasis	15/1352	58/14313	0.000235611	0.0240875	0.0209491	ENSEASG00005015345/ENSEASG00005002867/ENSEASG00005018496/ENSEASG00005019949/ENSEASG00005005399/ENSEASG00005006993/ENSEASG00005021674/ENSEASG00005016280/ENSEASG00005016330/ENSEASG00005013723/ENSEASG00005036051/ENSEASG00005003953/ENSEASG00005022866/ENSEASG00005002562/ENSEASG00005016670	15
BP	GO:0016053	organic acid biosynthetic process	33/1352	185/14313	0.000257981	0.0258249	0.0224602	ENSEASG00005000128/ENSEASG00005020830/ENSEASG00005014668/ENSEASG00005015345/ENSEASG00005008992/ENSEASG00005013358/ENSEASG00005006299/ENSEASG00005028809/ENSEASG00005008875/ENSEASG00005010433/ENSEASG00005006410/ENSEASG00005002867/ENSEASG00005019949/ENSEASG00005023479/ENSEASG00005021283/ENSEASG00005017893/ENSEASG00005021717/ENSEASG00005018963/ENSEASG00005005890/ENSEASG00005004683/ENSEASG00005011888/…	33
BP	GO:0050808	synapse organization	44/1352	272/14313	0.000273847	0.0268538	0.023355	ENSEASG00005026827/ENSEASG00005016921/ENSEASG00005004269/ENSEASG00005005072/ENSEASG00005019495/ENSEASG00005010637/ENSEASG00005006221/ENSEASG00005012248/ENSEASG00005015035/ENSEASG00005000163/ENSEASG00005020838/ENSEASG00005004076/ENSEASG00005014541/ENSEASG00005008001/ENSEASG00005019353/ENSEASG00005002578/ENSEASG00005001130/ENSEASG00005014290/ENSEASG00005000588/ENSEASG00005000566/ENSEASG00005016111/…	44
BP	GO:0010563	negative regulation of phosphorus metabolic process	52/1352	338/14313	0.000288148	0.027148	0.0236109	ENSEASG00005009874/ENSEASG00005002006/ENSEASG00005018998/ENSEASG00005000930/ENSEASG00005002655/ENSEASG00005011526/ENSEASG00005005726/ENSEASG00005015345/ENSEASG00005001301/ENSEASG00005002221/ENSEASG00005014425/ENSEASG00005008618/ENSEASG00005023472/ENSEASG00005007312/ENSEASG00005013453/ENSEASG00005013275/ENSEASG00005021633/ENSEASG00005010184/ENSEASG00005010357/ENSEASG00005007448/ENSEASG00005024496/…	52
BP	GO:0045936	negative regulation of phosphate metabolic process	52/1352	338/14313	0.000288148	0.027148	0.0236109	ENSEASG00005009874/ENSEASG00005002006/ENSEASG00005018998/ENSEASG00005000930/ENSEASG00005002655/ENSEASG00005011526/ENSEASG00005005726/ENSEASG00005015345/ENSEASG00005001301/ENSEASG00005002221/ENSEASG00005014425/ENSEASG00005008618/ENSEASG00005023472/ENSEASG00005007312/ENSEASG00005013453/ENSEASG00005013275/ENSEASG00005021633/ENSEASG00005010184/ENSEASG00005010357/ENSEASG00005007448/ENSEASG00005024496/…	52
BP	GO:0030900	forebrain development	43/1352	265/14313	0.000298615	0.0275932	0.023998	ENSEASG00005028117/ENSEASG00005026827/ENSEASG00005025123/ENSEASG00005030900/ENSEASG00005016265/ENSEASG00005016921/ENSEASG00005004269/ENSEASG00005019056/ENSEASG00005015310/ENSEASG00005003218/ENSEASG00005008173/ENSEASG00005003396/ENSEASG00005032983/ENSEASG00005038535/ENSEASG00005020202/ENSEASG00005013453/ENSEASG00005000609/ENSEASG00005010184/ENSEASG00005000163/ENSEASG00005009566/ENSEASG00005021583/…	43
BP	GO:0009611	response to wounding	49/1352	314/14313	0.000304371	0.0275944	0.023999	ENSEASG00005026827/ENSEASG00005013743/ENSEASG00005012350/ENSEASG00005025539/ENSEASG00005036470/ENSEASG00005016921/ENSEASG00005021311/ENSEASG00005004633/ENSEASG00005003218/ENSEASG00005009690/ENSEASG00005014668/ENSEASG00005010637/ENSEASG00005012373/ENSEASG00005032983/ENSEASG00005006221/ENSEASG00005003896/ENSEASG00005007312/ENSEASG00005013453/ENSEASG00005025565/ENSEASG00005011239/ENSEASG00005015035/…	49
BP	GO:0006935	chemotaxis	54/1352	357/14313	0.000341369	0.0294505	0.0256133	ENSEASG00005017532/ENSEASG00005012088/ENSEASG00005034543/ENSEASG00005016611/ENSEASG00005003396/ENSEASG00005002221/ENSEASG00005033363/ENSEASG00005003799/ENSEASG00005002763/ENSEASG00005013453/ENSEASG00005014576/ENSEASG00005016568/ENSEASG00005003129/ENSEASG00005000076/ENSEASG00005019353/ENSEASG00005021589/ENSEASG00005000527/ENSEASG00005021899/ENSEASG00005037265/ENSEASG00005036013/ENSEASG00005007763/…	54
BP	GO:0022604	regulation of cell morphogenesis	45/1352	283/14313	0.000346757	0.0294505	0.0256133	ENSEASG00005033184/ENSEASG00005026827/ENSEASG00005017532/ENSEASG00005005322/ENSEASG00005012350/ENSEASG00005008949/ENSEASG00005016921/ENSEASG00005008279/ENSEASG00005023216/ENSEASG00005003218/ENSEASG00005003396/ENSEASG00005010095/ENSEASG00005025565/ENSEASG00005000308/ENSEASG00005012248/ENSEASG00005015035/ENSEASG00005004901/ENSEASG00005018391/ENSEASG00005014541/ENSEASG00005015050/ENSEASG00005001817/…	45
BP	GO:0010822	positive regulation of mitochondrion organization	15/1352	60/14313	0.00035183	0.0294505	0.0256133	ENSEASG00005006091/ENSEASG00005016180/ENSEASG00005002239/ENSEASG00005014576/ENSEASG00005023366/ENSEASG00005016568/ENSEASG00005010694/ENSEASG00005012514/ENSEASG00005026424/ENSEASG00005016672/ENSEASG00005014958/ENSEASG00005020210/ENSEASG00005034186/ENSEASG00005019721/ENSEASG00005017614	15
BP	GO:0010975	regulation of neuron projection development	42/1352	259/14313	0.000353854	0.0294505	0.0256133	ENSEASG00005026827/ENSEASG00005017532/ENSEASG00005008949/ENSEASG00005012970/ENSEASG00005016265/ENSEASG00005016921/ENSEASG00005008279/ENSEASG00005023216/ENSEASG00005003218/ENSEASG00005003396/ENSEASG00005021355/ENSEASG00005032983/ENSEASG00005010433/ENSEASG00005000308/ENSEASG00005012248/ENSEASG00005015035/ENSEASG00005004901/ENSEASG00005018391/ENSEASG00005014541/ENSEASG00005015050/ENSEASG00005010404/…	42
BP	GO:0031668	cellular response to extracellular stimulus	29/1352	158/14313	0.000364301	0.0294505	0.0256133	ENSEASG00005011963/ENSEASG00005015345/ENSEASG00005011270/ENSEASG00005010029/ENSEASG00005023970/ENSEASG00005021403/ENSEASG00005005636/ENSEASG00005014884/ENSEASG00005005777/ENSEASG00005003710/ENSEASG00005021899/ENSEASG00005037896/ENSEASG00005004428/ENSEASG00005014019/ENSEASG00005001800/ENSEASG00005037402/ENSEASG00005011527/ENSEASG00005029765/ENSEASG00005002457/ENSEASG00005026484/ENSEASG00005004228/…	29
BP	GO:0045664	regulation of neuron differentiation	54/1352	358/14313	0.000366067	0.0294505	0.0256133	ENSEASG00005022601/ENSEASG00005026827/ENSEASG00005017532/ENSEASG00005008949/ENSEASG00005012970/ENSEASG00005016265/ENSEASG00005016921/ENSEASG00005008279/ENSEASG00005023216/ENSEASG00005003218/ENSEASG00005003396/ENSEASG00005021355/ENSEASG00005032983/ENSEASG00005010433/ENSEASG00005013453/ENSEASG00005000308/ENSEASG00005012248/ENSEASG00005011440/ENSEASG00005015035/ENSEASG00005004901/ENSEASG00005002407/…	54
BP	GO:0034637	cellular carbohydrate biosynthetic process	13/1352	48/14313	0.000371756	0.0294505	0.0256133	ENSEASG00005007264/ENSEASG00005006299/ENSEASG00005030057/ENSEASG00005011065/ENSEASG00005002867/ENSEASG00005006248/ENSEASG00005021283/ENSEASG00005018708/ENSEASG00005013400/ENSEASG00005004276/ENSEASG00005004424/ENSEASG00005007992/ENSEASG00005002728	13
BP	GO:0009895	negative regulation of catabolic process	37/1352	220/14313	0.00037928	0.0294505	0.0256133	ENSEASG00005000863/ENSEASG00005018998/ENSEASG00005002655/ENSEASG00005026084/ENSEASG00005012373/ENSEASG00005023970/ENSEASG00005021625/ENSEASG00005000088/ENSEASG00005005968/ENSEASG00005021351/ENSEASG00005013078/ENSEASG00005007511/ENSEASG00005018388/ENSEASG00005038822/ENSEASG00005034422/ENSEASG00005009930/ENSEASG00005019087/ENSEASG00005009780/ENSEASG00005014019/ENSEASG00005023142/ENSEASG00005025911/…	37
BP	GO:0042149	cellular response to glucose starvation	10/1352	31/14313	0.000380006	0.0294505	0.0256133	ENSEASG00005015345/ENSEASG00005011270/ENSEASG00005010029/ENSEASG00005005636/ENSEASG00005005777/ENSEASG00005001800/ENSEASG00005026484/ENSEASG00005006463/ENSEASG00005001348/ENSEASG00005013235	10
BP	GO:0090287	regulation of cellular response to growth factor stimulus	36/1352	213/14313	0.000410444	0.0305813	0.0265968	ENSEASG00005036469/ENSEASG00005012366/ENSEASG00005034008/ENSEASG00005004269/ENSEASG00005002655/ENSEASG00005015345/ENSEASG00005016139/ENSEASG00005009971/ENSEASG00005004901/ENSEASG00005034685/ENSEASG00005001817/ENSEASG00005022194/ENSEASG00005009930/ENSEASG00005000638/ENSEASG00005015956/ENSEASG00005037265/ENSEASG00005007763/ENSEASG00005033570/ENSEASG00005025138/ENSEASG00005027366/ENSEASG00005023278/…	36
BP	GO:1903793	positive regulation of anion transport	9/1352	26/14313	0.000411908	0.0305813	0.0265968	ENSEASG00005002661/ENSEASG00005028809/ENSEASG00005010433/ENSEASG00005008521/ENSEASG00005026484/ENSEASG00005013723/ENSEASG00005000620/ENSEASG00005022866/ENSEASG00005004976	9
BP	GO:0046394	carboxylic acid biosynthetic process	32/1352	182/14313	0.000413862	0.0305813	0.0265968	ENSEASG00005000128/ENSEASG00005020830/ENSEASG00005014668/ENSEASG00005015345/ENSEASG00005008992/ENSEASG00005013358/ENSEASG00005006299/ENSEASG00005028809/ENSEASG00005008875/ENSEASG00005010433/ENSEASG00005006410/ENSEASG00005002867/ENSEASG00005019949/ENSEASG00005023479/ENSEASG00005021283/ENSEASG00005017893/ENSEASG00005021717/ENSEASG00005005890/ENSEASG00005004683/ENSEASG00005011888/ENSEASG00005036084/…	32
BP	GO:0051251	positive regulation of lymphocyte activation	33/1352	190/14313	0.000425885	0.0305813	0.0265968	ENSEASG00005006684/ENSEASG00005001294/ENSEASG00005006388/ENSEASG00005016265/ENSEASG00005011526/ENSEASG00005014425/ENSEASG00005002062/ENSEASG00005014576/ENSEASG00005011239/ENSEASG00005007511/ENSEASG00005038822/ENSEASG00005021911/ENSEASG00005006993/ENSEASG00005002854/ENSEASG00005000638/ENSEASG00005021899/ENSEASG00005025138/ENSEASG00005007064/ENSEASG00005008093/ENSEASG00005008100/ENSEASG00005003425/…	33
BP	GO:0099175	regulation of postsynapse organization	15/1352	61/14313	0.00042642	0.0305813	0.0265968	ENSEASG00005026827/ENSEASG00005005072/ENSEASG00005014541/ENSEASG00005002578/ENSEASG00005016111/ENSEASG00005027525/ENSEASG00005025911/ENSEASG00005012335/ENSEASG00005012173/ENSEASG00005022541/ENSEASG00005016811/ENSEASG00005019425/ENSEASG00005013723/ENSEASG00005004424/ENSEASG00005011866	15
BP	GO:0042330	taxis	54/1352	361/14313	0.000450093	0.0318043	0.0276605	ENSEASG00005017532/ENSEASG00005012088/ENSEASG00005034543/ENSEASG00005016611/ENSEASG00005003396/ENSEASG00005002221/ENSEASG00005033363/ENSEASG00005003799/ENSEASG00005002763/ENSEASG00005013453/ENSEASG00005014576/ENSEASG00005016568/ENSEASG00005003129/ENSEASG00005000076/ENSEASG00005019353/ENSEASG00005021589/ENSEASG00005000527/ENSEASG00005021899/ENSEASG00005037265/ENSEASG00005036013/ENSEASG00005007763/…	54
BP	GO:0001505	regulation of neurotransmitter levels	22/1352	109/14313	0.000475425	0.032938	0.0286464	ENSEASG00005026827/ENSEASG00005008967/ENSEASG00005015907/ENSEASG00005019495/ENSEASG00005009690/ENSEASG00005004978/ENSEASG00005019670/ENSEASG00005014503/ENSEASG00005003010/ENSEASG00005006221/ENSEASG00005021625/ENSEASG00005021265/ENSEASG00005007333/ENSEASG00005009780/ENSEASG00005006729/ENSEASG00005015603/ENSEASG00005011706/ENSEASG00005008411/ENSEASG00005009875/ENSEASG00005001964/ENSEASG00005019721/…	22
BP	GO:0006836	neurotransmitter transport	21/1352	102/14313	0.000479845	0.032938	0.0286464	ENSEASG00005026827/ENSEASG00005008967/ENSEASG00005015907/ENSEASG00005019495/ENSEASG00005001879/ENSEASG00005009690/ENSEASG00005004978/ENSEASG00005019670/ENSEASG00005014503/ENSEASG00005003010/ENSEASG00005006221/ENSEASG00005021625/ENSEASG00005021265/ENSEASG00005009780/ENSEASG00005006729/ENSEASG00005015603/ENSEASG00005011706/ENSEASG00005009875/ENSEASG00005001964/ENSEASG00005019721/ENSEASG00005008040	21
BP	GO:0018105	peptidyl-serine phosphorylation	31/1352	176/14313	0.00048986	0.0331518	0.0288324	ENSEASG00005006607/ENSEASG00005011971/ENSEASG00005023454/ENSEASG00005005726/ENSEASG00005002104/ENSEASG00005010637/ENSEASG00005001301/ENSEASG00005014425/ENSEASG00005030079/ENSEASG00005012786/ENSEASG00005028422/ENSEASG00005010404/ENSEASG00005001817/ENSEASG00005011547/ENSEASG00005009930/ENSEASG00005012514/ENSEASG00005021899/ENSEASG00005014019/ENSEASG00005037455/ENSEASG00005012055/ENSEASG00005021521/…	31
BP	GO:0007610	behavior	62/1352	431/14313	0.000512249	0.0340314	0.0295974	ENSEASG00005004923/ENSEASG00005020288/ENSEASG00005025663/ENSEASG00005016921/ENSEASG00005022789/ENSEASG00005027020/ENSEASG00005003218/ENSEASG00005005072/ENSEASG00005019495/ENSEASG00005009690/ENSEASG00005014668/ENSEASG00005010637/ENSEASG00005021355/ENSEASG00005022916/ENSEASG00005022947/ENSEASG00005011458/ENSEASG00005008487/ENSEASG00005021625/ENSEASG00005000609/ENSEASG00005002867/ENSEASG00005012248/…	62
BP	GO:0071241	cellular response to inorganic substance	22/1352	110/14313	0.00054232	0.0340314	0.0295974	ENSEASG00005003981/ENSEASG00005020830/ENSEASG00005010637/ENSEASG00005012373/ENSEASG00005012248/ENSEASG00005002431/ENSEASG00005015822/ENSEASG00005023366/ENSEASG00005013805/ENSEASG00005012786/ENSEASG00005034422/ENSEASG00005037455/ENSEASG00005009284/ENSEASG00005026752/ENSEASG00005037594/ENSEASG00005002591/ENSEASG00005014958/ENSEASG00005004228/ENSEASG00005004424/ENSEASG00005014561/ENSEASG00005019867/…	22
BP	GO:0060627	regulation of vesicle-mediated transport	49/1352	322/14313	0.000548255	0.0340314	0.0295974	ENSEASG00005026827/ENSEASG00005019186/ENSEASG00005003981/ENSEASG00005003618/ENSEASG00005004633/ENSEASG00005008967/ENSEASG00005015907/ENSEASG00005002655/ENSEASG00005026084/ENSEASG00005004362/ENSEASG00005012373/ENSEASG00005012231/ENSEASG00005022440/ENSEASG00005010095/ENSEASG00005033552/ENSEASG00005006221/ENSEASG00005021625/ENSEASG00005025992/ENSEASG00005010433/ENSEASG00005007194/ENSEASG00005020986/…	49
BP	GO:0090141	positive regulation of mitochondrial fission	7/1352	17/14313	0.000548458	0.0340314	0.0295974	ENSEASG00005002239/ENSEASG00005016568/ENSEASG00005026424/ENSEASG00005016672/ENSEASG00005014958/ENSEASG00005034186/ENSEASG00005017614	7
BP	GO:0090335	regulation of brown fat cell differentiation	7/1352	17/14313	0.000548458	0.0340314	0.0295974	ENSEASG00005015345/ENSEASG00005021403/ENSEASG00005038822/ENSEASG00005011474/ENSEASG00005017691/ENSEASG00005011460/ENSEASG00005019461	7
BP	GO:0031400	negative regulation of protein modification process	54/1352	364/14313	0.000551026	0.0340314	0.0295974	ENSEASG00005009874/ENSEASG00005030009/ENSEASG00005000863/ENSEASG00005002006/ENSEASG00005018998/ENSEASG00005000930/ENSEASG00005012658/ENSEASG00005002655/ENSEASG00005011526/ENSEASG00005005726/ENSEASG00005015345/ENSEASG00005001301/ENSEASG00005002221/ENSEASG00005014425/ENSEASG00005021625/ENSEASG00005023472/ENSEASG00005013453/ENSEASG00005021633/ENSEASG00005010184/ENSEASG00005010357/ENSEASG00005007448/…	54
BP	GO:0030162	regulation of proteolysis	58/1352	398/14313	0.000553147	0.0340314	0.0295974	ENSEASG00005013806/ENSEASG00005016070/ENSEASG00005016850/ENSEASG00005012970/ENSEASG00005002006/ENSEASG00005012384/ENSEASG00005018998/ENSEASG00005021311/ENSEASG00005000930/ENSEASG00005002655/ENSEASG00005026084/ENSEASG00005010637/ENSEASG00005015345/ENSEASG00005034450/ENSEASG00005003928/ENSEASG00005022440/ENSEASG00005027152/ENSEASG00005009865/ENSEASG00005021625/ENSEASG00005019237/ENSEASG00005038452/…	58
BP	GO:2000300	regulation of synaptic vesicle exocytosis	11/1352	38/14313	0.000559518	0.0340314	0.0295974	ENSEASG00005026827/ENSEASG00005008967/ENSEASG00005015907/ENSEASG00005006221/ENSEASG00005021625/ENSEASG00005009780/ENSEASG00005006729/ENSEASG00005015603/ENSEASG00005009875/ENSEASG00005001964/ENSEASG00005008040	11
BP	GO:0032787	monocarboxylic acid metabolic process	53/1352	357/14313	0.000606711	0.0364406	0.0316927	ENSEASG00005016668/ENSEASG00005014668/ENSEASG00005015345/ENSEASG00005010029/ENSEASG00005008992/ENSEASG00005006299/ENSEASG00005028809/ENSEASG00005010433/ENSEASG00005006410/ENSEASG00005008690/ENSEASG00005013555/ENSEASG00005002867/ENSEASG00005019949/ENSEASG00005038822/ENSEASG00005023479/ENSEASG00005035579/ENSEASG00005012110/ENSEASG00005010694/ENSEASG00005009780/ENSEASG00005004102/ENSEASG00005017893/…	53
BP	GO:0045598	regulation of fat cell differentiation	19/1352	90/14313	0.000632892	0.0375438	0.0326521	ENSEASG00005006684/ENSEASG00005014049/ENSEASG00005014626/ENSEASG00005003063/ENSEASG00005015345/ENSEASG00005021403/ENSEASG00005002867/ENSEASG00005038822/ENSEASG00005000638/ENSEASG00005015956/ENSEASG00005011474/ENSEASG00005026752/ENSEASG00005001169/ENSEASG00005004424/ENSEASG00005027138/ENSEASG00005017691/ENSEASG00005011460/ENSEASG00005019461/ENSEASG00005025974	19
BP	GO:0010001	glial cell differentiation	28/1352	156/14313	0.000660595	0.0387092	0.0336657	ENSEASG00005006410/ENSEASG00005013453/ENSEASG00005002867/ENSEASG00005002431/ENSEASG00005007511/ENSEASG00005018391/ENSEASG00005001817/ENSEASG00005000638/ENSEASG00005019509/ENSEASG00005016309/ENSEASG00005025138/ENSEASG00005033310/ENSEASG00005012035/ENSEASG00005022641/ENSEASG00005010025/ENSEASG00005006417/ENSEASG00005016294/ENSEASG00005016811/ENSEASG00005004424/ENSEASG00005014287/ENSEASG00005023486/…	28
BP	GO:0048871	multicellular organismal homeostasis	54/1352	367/14313	0.000671746	0.0388884	0.0338216	ENSEASG00005022634/ENSEASG00005019412/ENSEASG00005019778/ENSEASG00005006164/ENSEASG00005019186/ENSEASG00005007842/ENSEASG00005020288/ENSEASG00005002661/ENSEASG00005018358/ENSEASG00005014049/ENSEASG00005003981/ENSEASG00005003218/ENSEASG00005012658/ENSEASG00005010637/ENSEASG00005012373/ENSEASG00005015345/ENSEASG00005017466/ENSEASG00005028809/ENSEASG00005013312/ENSEASG00005002867/ENSEASG00005014576/…	54
BP	GO:0034330	cell junction organization	62/1352	436/14313	0.000692783	0.0396289	0.0344655	ENSEASG00005026827/ENSEASG00005022634/ENSEASG00005005322/ENSEASG00005016921/ENSEASG00005004269/ENSEASG00005003218/ENSEASG00005005072/ENSEASG00005019495/ENSEASG00005010637/ENSEASG00005018825/ENSEASG00005010095/ENSEASG00005006221/ENSEASG00005016107/ENSEASG00005004167/ENSEASG00005012248/ENSEASG00005010184/ENSEASG00005015035/ENSEASG00005000163/ENSEASG00005020838/ENSEASG00005004076/ENSEASG00005014541/…	62
BP	GO:0000904	cell morphogenesis involved in differentiation	63/1352	445/14313	0.000707202	0.0399777	0.034769	ENSEASG00005026827/ENSEASG00005017532/ENSEASG00005022634/ENSEASG00005005322/ENSEASG00005019778/ENSEASG00005012423/ENSEASG00005008949/ENSEASG00005012088/ENSEASG00005025539/ENSEASG00005016921/ENSEASG00005003618/ENSEASG00005005882/ENSEASG00005008279/ENSEASG00005025792/ENSEASG00005022897/ENSEASG00005023216/ENSEASG00005003218/ENSEASG00005014668/ENSEASG00005016611/ENSEASG00005003396/ENSEASG00005006221/…	63
BP	GO:0000302	response to reactive oxygen species	21/1352	105/14313	0.000717875	0.0401092	0.0348833	ENSEASG00005007842/ENSEASG00005008279/ENSEASG00005012658/ENSEASG00005020830/ENSEASG00005015345/ENSEASG00005011270/ENSEASG00005010029/ENSEASG00005038736/ENSEASG00005021351/ENSEASG00005015822/ENSEASG00005004901/ENSEASG00005023366/ENSEASG00005012786/ENSEASG00005028422/ENSEASG00005007191/ENSEASG00005009284/ENSEASG00005004424/ENSEASG00005003158/ENSEASG00005012175/ENSEASG00005014248/ENSEASG00005006463	21
BP	GO:0007623	circadian rhythm	24/1352	127/14313	0.000735419	0.0406171	0.035325	ENSEASG00005023454/ENSEASG00005002661/ENSEASG00005015345/ENSEASG00005034450/ENSEASG00005022916/ENSEASG00005032594/ENSEASG00005033363/ENSEASG00005021625/ENSEASG00005019491/ENSEASG00005002867/ENSEASG00005018496/ENSEASG00005012786/ENSEASG00005008938/ENSEASG00005014290/ENSEASG00005001554/ENSEASG00005006662/ENSEASG00005026484/ENSEASG00005016209/ENSEASG00005006080/ENSEASG00005010445/ENSEASG00005005843/…	24
BP	GO:0010638	positive regulation of organelle organization	60/1352	420/14313	0.000747002	0.040788	0.0354737	ENSEASG00005006091/ENSEASG00005005322/ENSEASG00005016180/ENSEASG00005012350/ENSEASG00005030009/ENSEASG00005028997/ENSEASG00005019021/ENSEASG00005002239/ENSEASG00005015730/ENSEASG00005020830/ENSEASG00005027729/ENSEASG00005015345/ENSEASG00005023139/ENSEASG00005008485/ENSEASG00005007312/ENSEASG00005007194/ENSEASG00005014576/ENSEASG00005010184/ENSEASG00005002743/ENSEASG00005016158/ENSEASG00005023366/…	60
BP	GO:0007596	blood coagulation	23/1352	120/14313	0.000766743	0.0413501	0.0359625	ENSEASG00005025539/ENSEASG00005036470/ENSEASG00005021311/ENSEASG00005003218/ENSEASG00005009690/ENSEASG00005007312/ENSEASG00005025565/ENSEASG00005018327/ENSEASG00005013314/ENSEASG00005021899/ENSEASG00005019986/ENSEASG00005021752/ENSEASG00005021916/ENSEASG00005000542/ENSEASG00005007064/ENSEASG00005037455/ENSEASG00005006320/ENSEASG00005003425/ENSEASG00005013723/ENSEASG00005028719/ENSEASG00005015463/…	23
BP	GO:0050807	regulation of synapse organization	27/1352	150/14313	0.000781047	0.0413501	0.0359625	ENSEASG00005026827/ENSEASG00005005072/ENSEASG00005012248/ENSEASG00005015035/ENSEASG00005000163/ENSEASG00005020838/ENSEASG00005004076/ENSEASG00005014541/ENSEASG00005002578/ENSEASG00005014290/ENSEASG00005016111/ENSEASG00005027525/ENSEASG00005036013/ENSEASG00005007064/ENSEASG00005014019/ENSEASG00005025911/ENSEASG00005012335/ENSEASG00005012173/ENSEASG00005022541/ENSEASG00005010025/ENSEASG00005016811/…	27
BP	GO:0070374	positive regulation of ERK1 and ERK2 cascade	22/1352	113/14313	0.000794466	0.0413501	0.0359625	ENSEASG00005002661/ENSEASG00005028995/ENSEASG00005014425/ENSEASG00005002763/ENSEASG00005014576/ENSEASG00005004901/ENSEASG00005021899/ENSEASG00005008843/ENSEASG00005007763/ENSEASG00005017073/ENSEASG00005004718/ENSEASG00005033570/ENSEASG00005025138/ENSEASG00005011474/ENSEASG00005022541/ENSEASG00005013723/ENSEASG00005014287/ENSEASG00005029174/ENSEASG00005004514/ENSEASG00005014267/ENSEASG00005008040/…	22
BP	GO:0003333	amino acid transmembrane transport	14/1352	58/14313	0.000801477	0.0413501	0.0359625	ENSEASG00005011709/ENSEASG00005011963/ENSEASG00005023506/ENSEASG00005001376/ENSEASG00005007437/ENSEASG00005019670/ENSEASG00005003010/ENSEASG00005014668/ENSEASG00005010637/ENSEASG00005025806/ENSEASG00005012373/ENSEASG00005011962/ENSEASG00005000620/ENSEASG00005035978	14
BP	GO:0098693	regulation of synaptic vesicle cycle	14/1352	58/14313	0.000801477	0.0413501	0.0359625	ENSEASG00005026827/ENSEASG00005008967/ENSEASG00005015907/ENSEASG00005006221/ENSEASG00005021625/ENSEASG00005009780/ENSEASG00005006729/ENSEASG00005015603/ENSEASG00005016811/ENSEASG00005009875/ENSEASG00005023151/ENSEASG00005001964/ENSEASG00005019721/ENSEASG00005008040	14
BP	GO:0051129	negative regulation of cellular component organization	64/1352	456/14313	0.00080893	0.0413501	0.0359625	ENSEASG00005017532/ENSEASG00005012350/ENSEASG00005000863/ENSEASG00005016921/ENSEASG00005022789/ENSEASG00005009704/ENSEASG00005002655/ENSEASG00005015345/ENSEASG00005003396/ENSEASG00005032983/ENSEASG00005002871/ENSEASG00005010095/ENSEASG00005023139/ENSEASG00005014425/ENSEASG00005016139/ENSEASG00005008485/ENSEASG00005035417/ENSEASG00005020986/ENSEASG00005000308/ENSEASG00005000628/ENSEASG00005012248/…	64
BP	GO:0021871	forebrain regionalization	8/1352	23/14313	0.000833598	0.0419013	0.0364419	ENSEASG00005028117/ENSEASG00005020202/ENSEASG00005013453/ENSEASG00005019509/ENSEASG00005008843/ENSEASG00005033310/ENSEASG00005005422/ENSEASG00005025974	8
BP	GO:0050806	positive regulation of synaptic transmission	18/1352	85/14313	0.000837154	0.0419013	0.0364419	ENSEASG00005026827/ENSEASG00005016921/ENSEASG00005005838/ENSEASG00005015907/ENSEASG00005012658/ENSEASG00005017519/ENSEASG00005014668/ENSEASG00005010637/ENSEASG00005012248/ENSEASG00005002431/ENSEASG00005020838/ENSEASG00005015603/ENSEASG00005007064/ENSEASG00005012173/ENSEASG00005013723/ENSEASG00005014287/ENSEASG00005018428/ENSEASG00005010230	18
BP	GO:0001568	blood vessel development	68/1352	492/14313	0.000857551	0.0420547	0.0365753	ENSEASG00005026827/ENSEASG00005019412/ENSEASG00005000536/ENSEASG00005020514/ENSEASG00005028997/ENSEASG00005002225/ENSEASG00005003218/ENSEASG00005010637/ENSEASG00005015345/ENSEASG00005008173/ENSEASG00005033363/ENSEASG00005023472/ENSEASG00005005968/ENSEASG00005013453/ENSEASG00005012248/ENSEASG00005030968/ENSEASG00005002407/ENSEASG00005038822/ENSEASG00005008172/ENSEASG00005004303/ENSEASG00005021589/…	68
BP	GO:0050803	regulation of synapse structure or activity	27/1352	151/14313	0.000867469	0.0420547	0.0365753	ENSEASG00005026827/ENSEASG00005005072/ENSEASG00005012248/ENSEASG00005015035/ENSEASG00005000163/ENSEASG00005020838/ENSEASG00005004076/ENSEASG00005014541/ENSEASG00005002578/ENSEASG00005014290/ENSEASG00005016111/ENSEASG00005027525/ENSEASG00005036013/ENSEASG00005007064/ENSEASG00005014019/ENSEASG00005025911/ENSEASG00005012335/ENSEASG00005012173/ENSEASG00005022541/ENSEASG00005010025/ENSEASG00005016811/…	27
BP	GO:0007269	neurotransmitter secretion	15/1352	65/14313	0.000875228	0.0420547	0.0365753	ENSEASG00005026827/ENSEASG00005008967/ENSEASG00005015907/ENSEASG00005019495/ENSEASG00005006221/ENSEASG00005021625/ENSEASG00005021265/ENSEASG00005009780/ENSEASG00005006729/ENSEASG00005015603/ENSEASG00005011706/ENSEASG00005009875/ENSEASG00005001964/ENSEASG00005019721/ENSEASG00005008040	15
BP	GO:0099643	signal release from synapse	15/1352	65/14313	0.000875228	0.0420547	0.0365753	ENSEASG00005026827/ENSEASG00005008967/ENSEASG00005015907/ENSEASG00005019495/ENSEASG00005006221/ENSEASG00005021625/ENSEASG00005021265/ENSEASG00005009780/ENSEASG00005006729/ENSEASG00005015603/ENSEASG00005011706/ENSEASG00005009875/ENSEASG00005001964/ENSEASG00005019721/ENSEASG00005008040	15
BP	GO:0046942	carboxylic acid transport	33/1352	198/14313	0.00089834	0.0427379	0.0371695	ENSEASG00005002661/ENSEASG00005011709/ENSEASG00005009958/ENSEASG00005011963/ENSEASG00005023506/ENSEASG00005001376/ENSEASG00005023475/ENSEASG00005021272/ENSEASG00005007437/ENSEASG00005019670/ENSEASG00005003010/ENSEASG00005004062/ENSEASG00005014668/ENSEASG00005010637/ENSEASG00005007070/ENSEASG00005025806/ENSEASG00005012373/ENSEASG00005011962/ENSEASG00005028809/ENSEASG00005010433/ENSEASG00005038822/…	33
BP	GO:0050727	regulation of inflammatory response	39/1352	247/14313	0.000956454	0.0441498	0.0383975	ENSEASG00005013743/ENSEASG00005002661/ENSEASG00005002221/ENSEASG00005028809/ENSEASG00005010433/ENSEASG00005030079/ENSEASG00005002867/ENSEASG00005014576/ENSEASG00005021633/ENSEASG00005011239/ENSEASG00005007511/ENSEASG00005011052/ENSEASG00005009566/ENSEASG00005012786/ENSEASG00005026920/ENSEASG00005038822/ENSEASG00005000076/ENSEASG00005013497/ENSEASG00005004336/ENSEASG00005022037/ENSEASG00005006993/…	39
BP	GO:0001525	angiogenesis	51/1352	347/14313	0.000958604	0.0441498	0.0383975	ENSEASG00005026827/ENSEASG00005019412/ENSEASG00005000536/ENSEASG00005020514/ENSEASG00005028997/ENSEASG00005002225/ENSEASG00005003218/ENSEASG00005015345/ENSEASG00005008173/ENSEASG00005033363/ENSEASG00005023472/ENSEASG00005005968/ENSEASG00005012248/ENSEASG00005030968/ENSEASG00005038822/ENSEASG00005004303/ENSEASG00005021589/ENSEASG00005006993/ENSEASG00005036432/ENSEASG00005013314/ENSEASG00005034422/…	51
BP	GO:0008543	fibroblast growth factor receptor signaling pathway	14/1352	59/14313	0.000961001	0.0441498	0.0383975	ENSEASG00005036013/ENSEASG00005036661/ENSEASG00005008843/ENSEASG00005016309/ENSEASG00005007763/ENSEASG00005017073/ENSEASG00005004718/ENSEASG00005033570/ENSEASG00005025138/ENSEASG00005022541/ENSEASG00005007713/ENSEASG00005007474/ENSEASG00005002728/ENSEASG00005000062	14
BP	GO:0055088	lipid homeostasis	19/1352	93/14313	0.000964773	0.0441498	0.0383975	ENSEASG00005015345/ENSEASG00005010029/ENSEASG00005002867/ENSEASG00005018496/ENSEASG00005019949/ENSEASG00005005399/ENSEASG00005006993/ENSEASG00005021674/ENSEASG00005016280/ENSEASG00005016330/ENSEASG00005026752/ENSEASG00005013723/ENSEASG00005036051/ENSEASG00005003953/ENSEASG00005022866/ENSEASG00005004976/ENSEASG00005000212/ENSEASG00005002562/ENSEASG00005016670	19
BP	GO:0071496	cellular response to external stimulus	32/1352	191/14313	0.000974447	0.0441719	0.0384166	ENSEASG00005025097/ENSEASG00005011963/ENSEASG00005015345/ENSEASG00005011270/ENSEASG00005010029/ENSEASG00005023970/ENSEASG00005021403/ENSEASG00005005636/ENSEASG00005014884/ENSEASG00005005777/ENSEASG00005007511/ENSEASG00005003710/ENSEASG00005021899/ENSEASG00005037896/ENSEASG00005004428/ENSEASG00005014019/ENSEASG00005001800/ENSEASG00005037402/ENSEASG00005011527/ENSEASG00005029765/ENSEASG00005014958/…	32
BP	GO:1902532	negative regulation of intracellular signal transduction	55/1352	382/14313	0.00101293	0.0452947	0.0393932	ENSEASG00005012502/ENSEASG00005030009/ENSEASG00005012970/ENSEASG00005002006/ENSEASG00005018998/ENSEASG00005002655/ENSEASG00005015345/ENSEASG00005018825/ENSEASG00005011270/ENSEASG00005010029/ENSEASG00005004385/ENSEASG00005003928/ENSEASG00005001301/ENSEASG00005002221/ENSEASG00005016139/ENSEASG00005004167/ENSEASG00005014884/ENSEASG00005000628/ENSEASG00005002867/ENSEASG00005038452/ENSEASG00005021633/…	55
BP	GO:0099171	presynaptic modulation of chemical synaptic transmission	9/1352	29/14313	0.00101807	0.0452947	0.0393932	ENSEASG00005005838/ENSEASG00005021625/ENSEASG00005012514/ENSEASG00005009780/ENSEASG00005015603/ENSEASG00005011706/ENSEASG00005028719/ENSEASG00005001964/ENSEASG00005000062	9
BP	GO:0071417	cellular response to organonitrogen compound	48/1352	323/14313	0.00105004	0.0462883	0.0402573	ENSEASG00005016504/ENSEASG00005008134/ENSEASG00005002655/ENSEASG00005011526/ENSEASG00005020830/ENSEASG00005018817/ENSEASG00005028995/ENSEASG00005017515/ENSEASG00005014668/ENSEASG00005010637/ENSEASG00005015345/ENSEASG00005011270/ENSEASG00005010029/ENSEASG00005023970/ENSEASG00005010800/ENSEASG00005002221/ENSEASG00005014425/ENSEASG00005018624/ENSEASG00005013275/ENSEASG00005025565/ENSEASG00005014576/…	48
BP	GO:0007599	hemostasis	23/1352	123/14313	0.00109049	0.0475685	0.0413707	ENSEASG00005025539/ENSEASG00005036470/ENSEASG00005021311/ENSEASG00005003218/ENSEASG00005009690/ENSEASG00005007312/ENSEASG00005025565/ENSEASG00005018327/ENSEASG00005013314/ENSEASG00005021899/ENSEASG00005019986/ENSEASG00005021752/ENSEASG00005021916/ENSEASG00005000542/ENSEASG00005007064/ENSEASG00005037455/ENSEASG00005006320/ENSEASG00005003425/ENSEASG00005013723/ENSEASG00005028719/ENSEASG00005015463/…	23
BP	GO:0015807	L-amino acid transport	12/1352	47/14313	0.00109888	0.0475685	0.0413707	ENSEASG00005011709/ENSEASG00005011963/ENSEASG00005001376/ENSEASG00005023475/ENSEASG00005007437/ENSEASG00005019670/ENSEASG00005003010/ENSEASG00005014668/ENSEASG00005010637/ENSEASG00005011962/ENSEASG00005000620/ENSEASG00005035978	12
BP	GO:0043090	amino acid import	11/1352	41/14313	0.0011283	0.0484059	0.042099	ENSEASG00005011709/ENSEASG00005011963/ENSEASG00005023475/ENSEASG00005019670/ENSEASG00005003010/ENSEASG00005014668/ENSEASG00005010637/ENSEASG00005025806/ENSEASG00005011962/ENSEASG00005000620/ENSEASG00005035978	11
BP	GO:1901616	organic hydroxy compound catabolic process	8/1352	24/14313	0.00114785	0.0488092	0.0424497	ENSEASG00005012865/ENSEASG00005019468/ENSEASG00005027419/ENSEASG00005017073/ENSEASG00005016330/ENSEASG00005013723/ENSEASG00005011505/ENSEASG00005013448	8
BP	GO:0018209	peptidyl-serine modification	32/1352	193/14313	0.00116506	0.0488412	0.0424776	ENSEASG00005006607/ENSEASG00005011971/ENSEASG00005023454/ENSEASG00005005726/ENSEASG00005002104/ENSEASG00005010637/ENSEASG00005001301/ENSEASG00005014425/ENSEASG00005030079/ENSEASG00005012786/ENSEASG00005028422/ENSEASG00005010404/ENSEASG00005001817/ENSEASG00005011547/ENSEASG00005009930/ENSEASG00005012514/ENSEASG00005021899/ENSEASG00005014019/ENSEASG00005037455/ENSEASG00005012055/ENSEASG00005021521/…	32
BP	GO:0015849	organic acid transport	33/1352	201/14313	0.00116894	0.0488412	0.0424776	ENSEASG00005002661/ENSEASG00005011709/ENSEASG00005009958/ENSEASG00005011963/ENSEASG00005023506/ENSEASG00005001376/ENSEASG00005023475/ENSEASG00005021272/ENSEASG00005007437/ENSEASG00005019670/ENSEASG00005003010/ENSEASG00005004062/ENSEASG00005014668/ENSEASG00005010637/ENSEASG00005007070/ENSEASG00005025806/ENSEASG00005012373/ENSEASG00005011962/ENSEASG00005028809/ENSEASG00005010433/ENSEASG00005038822/…	33
BP	GO:0033674	positive regulation of kinase activity	40/1352	258/14313	0.00118611	0.0491314	0.0427299	ENSEASG00005002661/ENSEASG00005008134/ENSEASG00005028997/ENSEASG00005018207/ENSEASG00005011526/ENSEASG00005010637/ENSEASG00005012373/ENSEASG00005015345/ENSEASG00005010029/ENSEASG00005001301/ENSEASG00005002062/ENSEASG00005005636/ENSEASG00005002763/ENSEASG00005014576/ENSEASG00005015822/ENSEASG00005004901/ENSEASG00005014541/ENSEASG00005038822/ENSEASG00005006993/ENSEASG00005021899/ENSEASG00005033570/…	40
BP	GO:0050817	coagulation	23/1352	124/14313	0.00122182	0.0496519	0.0431827	ENSEASG00005025539/ENSEASG00005036470/ENSEASG00005021311/ENSEASG00005003218/ENSEASG00005009690/ENSEASG00005007312/ENSEASG00005025565/ENSEASG00005018327/ENSEASG00005013314/ENSEASG00005021899/ENSEASG00005019986/ENSEASG00005021752/ENSEASG00005021916/ENSEASG00005000542/ENSEASG00005007064/ENSEASG00005037455/ENSEASG00005006320/ENSEASG00005003425/ENSEASG00005013723/ENSEASG00005028719/ENSEASG00005015463/…	23
BP	GO:0010821	regulation of mitochondrion organization	20/1352	102/14313	0.00122967	0.0496519	0.0431827	ENSEASG00005006091/ENSEASG00005016180/ENSEASG00005000863/ENSEASG00005002239/ENSEASG00005010800/ENSEASG00005000628/ENSEASG00005014576/ENSEASG00005023366/ENSEASG00005016568/ENSEASG00005010694/ENSEASG00005012514/ENSEASG00005026424/ENSEASG00005016672/ENSEASG00005014958/ENSEASG00005004424/ENSEASG00005020210/ENSEASG00005017691/ENSEASG00005034186/ENSEASG00005019721/ENSEASG00005017614	20
BP	GO:0099173	postsynapse organization	20/1352	102/14313	0.00122967	0.0496519	0.0431827	ENSEASG00005026827/ENSEASG00005004269/ENSEASG00005005072/ENSEASG00005014541/ENSEASG00005002578/ENSEASG00005016111/ENSEASG00005027525/ENSEASG00005007064/ENSEASG00005025911/ENSEASG00005012335/ENSEASG00005012173/ENSEASG00005022541/ENSEASG00005010025/ENSEASG00005016811/ENSEASG00005010971/ENSEASG00005019425/ENSEASG00005013723/ENSEASG00005004424/ENSEASG00005011866/ENSEASG00005009488	20
BP	GO:0052548	regulation of endopeptidase activity	30/1352	178/14313	0.00125322	0.0497516	0.0432694	ENSEASG00005013806/ENSEASG00005012384/ENSEASG00005000930/ENSEASG00005002655/ENSEASG00005010637/ENSEASG00005015345/ENSEASG00005034450/ENSEASG00005003928/ENSEASG00005019237/ENSEASG00005038452/ENSEASG00005021633/ENSEASG00005002431/ENSEASG00005023366/ENSEASG00005020613/ENSEASG00005021899/ENSEASG00005026424/ENSEASG00005028459/ENSEASG00005033980/ENSEASG00005025911/ENSEASG00005037402/ENSEASG00005007191/…	30
BP	GO:0060019	radial glial cell differentiation	5/1352	10/14313	0.00125372	0.0497516	0.0432694	ENSEASG00005018391/ENSEASG00005025138/ENSEASG00005033310/ENSEASG00005016811/ENSEASG00005030778	5
BP	GO:0045833	negative regulation of lipid metabolic process	16/1352	74/14313	0.0012632	0.0497516	0.0432694	ENSEASG00005002655/ENSEASG00005015345/ENSEASG00005005968/ENSEASG00005019949/ENSEASG00005015509/ENSEASG00005014163/ENSEASG00005002269/ENSEASG00005010077/ENSEASG00005013723/ENSEASG00005036051/ENSEASG00005004424/ENSEASG00005028719/ENSEASG00005014826/ENSEASG00005008688/ENSEASG00005025974/ENSEASG00005002270	16
BP	GO:0050865	regulation of cell activation	55/1352	386/14313	0.00129193	0.0504691	0.0438934	ENSEASG00005006684/ENSEASG00005001294/ENSEASG00005006388/ENSEASG00005016265/ENSEASG00005009503/ENSEASG00005011526/ENSEASG00005003928/ENSEASG00005002221/ENSEASG00005014425/ENSEASG00005025992/ENSEASG00005002062/ENSEASG00005007312/ENSEASG00005010433/ENSEASG00005002867/ENSEASG00005014576/ENSEASG00005011239/ENSEASG00005007511/ENSEASG00005011052/ENSEASG00005034866/ENSEASG00005003129/ENSEASG00005038822/…	55
BP	GO:0005978	glycogen biosynthetic process	9/1352	30/14313	0.00133396	0.0509074	0.0442745	ENSEASG00005007264/ENSEASG00005006299/ENSEASG00005030057/ENSEASG00005011065/ENSEASG00005002867/ENSEASG00005018708/ENSEASG00005013400/ENSEASG00005004424/ENSEASG00005007992	9
BP	GO:0009250	glucan biosynthetic process	9/1352	30/14313	0.00133396	0.0509074	0.0442745	ENSEASG00005007264/ENSEASG00005006299/ENSEASG00005030057/ENSEASG00005011065/ENSEASG00005002867/ENSEASG00005018708/ENSEASG00005013400/ENSEASG00005004424/ENSEASG00005007992	9
BP	GO:0097435	supramolecular fiber organization	64/1352	465/14313	0.00133559	0.0509074	0.0442745	ENSEASG00005005322/ENSEASG00005012350/ENSEASG00005010765/ENSEASG00005010016/ENSEASG00005025539/ENSEASG00005028584/ENSEASG00005022789/ENSEASG00005003981/ENSEASG00005009704/ENSEASG00005003218/ENSEASG00005002239/ENSEASG00005018346/ENSEASG00005018825/ENSEASG00005000462/ENSEASG00005010095/ENSEASG00005035914/ENSEASG00005018624/ENSEASG00005007312/ENSEASG00005000088/ENSEASG00005035417/ENSEASG00005020986/…	64
BP	GO:1901615	organic hydroxy compound metabolic process	44/1352	293/14313	0.00134552	0.0509074	0.0442745	ENSEASG00005012865/ENSEASG00005019468/ENSEASG00005015160/ENSEASG00005010637/ENSEASG00005025806/ENSEASG00005015345/ENSEASG00005017466/ENSEASG00005008744/ENSEASG00005007312/ENSEASG00005002867/ENSEASG00005021351/ENSEASG00005023759/ENSEASG00005019949/ENSEASG00005006261/ENSEASG00005002627/ENSEASG00005038822/ENSEASG00005021276/ENSEASG00005006248/ENSEASG00005027419/ENSEASG00005012736/ENSEASG00005015509/…	44
BP	GO:0033692	cellular polysaccharide biosynthetic process	11/1352	42/14313	0.00140015	0.0521529	0.0453578	ENSEASG00005007264/ENSEASG00005006299/ENSEASG00005030057/ENSEASG00005011065/ENSEASG00005002867/ENSEASG00005021283/ENSEASG00005018708/ENSEASG00005013400/ENSEASG00005004424/ENSEASG00005007992/ENSEASG00005002728	11
BP	GO:1990928	response to amino acid starvation	11/1352	42/14313	0.00140015	0.0521529	0.0453578	ENSEASG00005011270/ENSEASG00005010029/ENSEASG00005023970/ENSEASG00005001800/ENSEASG00005037402/ENSEASG00005026484/ENSEASG00005017691/ENSEASG00005001070/ENSEASG00005006463/ENSEASG00005013235/ENSEASG00005018381	11
BP	GO:0006954	inflammatory response	57/1352	405/14313	0.00142692	0.0527413	0.0458695	ENSEASG00005013743/ENSEASG00005002661/ENSEASG00005012373/ENSEASG00005017466/ENSEASG00005022916/ENSEASG00005021342/ENSEASG00005002221/ENSEASG00005028809/ENSEASG00005010433/ENSEASG00005030079/ENSEASG00005002867/ENSEASG00005014576/ENSEASG00005021633/ENSEASG00005011239/ENSEASG00005007511/ENSEASG00005011052/ENSEASG00005009566/ENSEASG00005012786/ENSEASG00005026920/ENSEASG00005038822/ENSEASG00005000076/…	57
BP	GO:0071356	cellular response to tumor necrosis factor	22/1352	118/14313	0.00144064	0.0528418	0.0459569	ENSEASG00005002661/ENSEASG00005020830/ENSEASG00005015345/ENSEASG00005023970/ENSEASG00005002221/ENSEASG00005038736/ENSEASG00005002867/ENSEASG00005009260/ENSEASG00005001817/ENSEASG00005021899/ENSEASG00005009284/ENSEASG00005026752/ENSEASG00005010077/ENSEASG00005004424/ENSEASG00005011141/ENSEASG00005004514/ENSEASG00005019721/ENSEASG00005011194/ENSEASG00005012175/ENSEASG00005014248/ENSEASG00005003832/…	22
BP	GO:1905039	carboxylic acid transmembrane transport	18/1352	89/14313	0.00146484	0.0530261	0.0461172	ENSEASG00005011709/ENSEASG00005009958/ENSEASG00005011963/ENSEASG00005023506/ENSEASG00005001376/ENSEASG00005007437/ENSEASG00005019670/ENSEASG00005003010/ENSEASG00005014668/ENSEASG00005010637/ENSEASG00005007070/ENSEASG00005025806/ENSEASG00005012373/ENSEASG00005011962/ENSEASG00005004424/ENSEASG00005000620/ENSEASG00005001348/ENSEASG00005035978	18
BP	GO:0007173	epidermal growth factor receptor signaling pathway	16/1352	75/14313	0.00146774	0.0530261	0.0461172	ENSEASG00005012350/ENSEASG00005028997/ENSEASG00005028995/ENSEASG00005001301/ENSEASG00005002221/ENSEASG00005015822/ENSEASG00005020611/ENSEASG00005023366/ENSEASG00005019743/ENSEASG00005022594/ENSEASG00005001139/ENSEASG00005013699/ENSEASG00005004424/ENSEASG00005028719/ENSEASG00005001986/ENSEASG00005017614	16
BP	GO:0051588	regulation of neurotransmitter transport	13/1352	55/14313	0.00149984	0.0537816	0.0467743	ENSEASG00005026827/ENSEASG00005008967/ENSEASG00005015907/ENSEASG00005019495/ENSEASG00005006221/ENSEASG00005021625/ENSEASG00005009780/ENSEASG00005006729/ENSEASG00005015603/ENSEASG00005009875/ENSEASG00005001964/ENSEASG00005019721/ENSEASG00005008040	13
BP	GO:0009267	cellular response to starvation	21/1352	111/14313	0.00151106	0.0537827	0.0467753	ENSEASG00005011963/ENSEASG00005015345/ENSEASG00005011270/ENSEASG00005010029/ENSEASG00005023970/ENSEASG00005005636/ENSEASG00005005777/ENSEASG00005003710/ENSEASG00005021899/ENSEASG00005037896/ENSEASG00005001800/ENSEASG00005037402/ENSEASG00005011527/ENSEASG00005002457/ENSEASG00005026484/ENSEASG00005017691/ENSEASG00005011436/ENSEASG00005006463/ENSEASG00005001348/ENSEASG00005013235/ENSEASG00005018381	21
BP	GO:0010035	response to inorganic substance	38/1352	245/14313	0.00154057	0.0542613	0.0471915	ENSEASG00005013806/ENSEASG00005003981/ENSEASG00005008279/ENSEASG00005020830/ENSEASG00005023506/ENSEASG00005010637/ENSEASG00005012373/ENSEASG00005015345/ENSEASG00005013864/ENSEASG00005038736/ENSEASG00005021351/ENSEASG00005012248/ENSEASG00005002431/ENSEASG00005015822/ENSEASG00005004901/ENSEASG00005023366/ENSEASG00005013805/ENSEASG00005012786/ENSEASG00005028422/ENSEASG00005034422/ENSEASG00005001130/…	38
BP	GO:0002021	response to dietary excess	8/1352	25/14313	0.00154978	0.0542613	0.0471915	ENSEASG00005007842/ENSEASG00005002655/ENSEASG00005019237/ENSEASG00005038822/ENSEASG00005015956/ENSEASG00005006417/ENSEASG00005013723/ENSEASG00005023296	8
BP	GO:0098739	import across plasma membrane	20/1352	104/14313	0.00157538	0.0542613	0.0471915	ENSEASG00005038764/ENSEASG00005011709/ENSEASG00005009958/ENSEASG00005016580/ENSEASG00005018817/ENSEASG00005011963/ENSEASG00005019670/ENSEASG00005003010/ENSEASG00005014668/ENSEASG00005010637/ENSEASG00005007070/ENSEASG00005025806/ENSEASG00005017283/ENSEASG00005017466/ENSEASG00005031838/ENSEASG00005003651/ENSEASG00005004424/ENSEASG00005000620/ENSEASG00005001348/ENSEASG00005035978	20
BP	GO:0045862	positive regulation of proteolysis	35/1352	221/14313	0.00161033	0.0542613	0.0471915	ENSEASG00005013806/ENSEASG00005016070/ENSEASG00005016850/ENSEASG00005012970/ENSEASG00005002006/ENSEASG00005000930/ENSEASG00005010637/ENSEASG00005015345/ENSEASG00005022440/ENSEASG00005038452/ENSEASG00005002431/ENSEASG00005012786/ENSEASG00005012514/ENSEASG00005026424/ENSEASG00005028459/ENSEASG00005033980/ENSEASG00005025911/ENSEASG00005037402/ENSEASG00005006417/ENSEASG00005016294/ENSEASG00005013723/…	35
BP	GO:0044262	cellular carbohydrate metabolic process	28/1352	165/14313	0.0016104	0.0542613	0.0471915	ENSEASG00005007264/ENSEASG00005015345/ENSEASG00005010029/ENSEASG00005002221/ENSEASG00005006299/ENSEASG00005030057/ENSEASG00005011065/ENSEASG00005007312/ENSEASG00005008690/ENSEASG00005002867/ENSEASG00005002627/ENSEASG00005038822/ENSEASG00005006248/ENSEASG00005010694/ENSEASG00005021283/ENSEASG00005018708/ENSEASG00005012514/ENSEASG00005009780/ENSEASG00005013400/ENSEASG00005016671/ENSEASG00005004276/…	28
BP	GO:0048511	rhythmic process	28/1352	165/14313	0.0016104	0.0542613	0.0471915	ENSEASG00005023454/ENSEASG00005002661/ENSEASG00005019858/ENSEASG00005015345/ENSEASG00005034450/ENSEASG00005022916/ENSEASG00005032594/ENSEASG00005033363/ENSEASG00005021625/ENSEASG00005019491/ENSEASG00005002867/ENSEASG00005018496/ENSEASG00005012786/ENSEASG00005002627/ENSEASG00005008938/ENSEASG00005020678/ENSEASG00005014290/ENSEASG00005017017/ENSEASG00005001554/ENSEASG00005006662/ENSEASG00005026484/…	28
BP	GO:0050768	negative regulation of neurogenesis	28/1352	165/14313	0.0016104	0.0542613	0.0471915	ENSEASG00005022601/ENSEASG00005026827/ENSEASG00005017532/ENSEASG00005016921/ENSEASG00005002655/ENSEASG00005003396/ENSEASG00005032983/ENSEASG00005013453/ENSEASG00005000308/ENSEASG00005002867/ENSEASG00005012248/ENSEASG00005010184/ENSEASG00005011440/ENSEASG00005004901/ENSEASG00005002407/ENSEASG00005010404/ENSEASG00005000638/ENSEASG00005015509/ENSEASG00005007064/ENSEASG00005025911/ENSEASG00005013714/…	28
BP	GO:0000271	polysaccharide biosynthetic process	12/1352	49/14313	0.00162614	0.0542613	0.0471915	ENSEASG00005007264/ENSEASG00005020830/ENSEASG00005006299/ENSEASG00005030057/ENSEASG00005011065/ENSEASG00005002867/ENSEASG00005021283/ENSEASG00005018708/ENSEASG00005013400/ENSEASG00005004424/ENSEASG00005007992/ENSEASG00005002728	12
BP	GO:0033627	cell adhesion mediated by integrin	12/1352	49/14313	0.00162614	0.0542613	0.0471915	ENSEASG00005021589/ENSEASG00005019986/ENSEASG00005007259/ENSEASG00005015879/ENSEASG00005025911/ENSEASG00005022541/ENSEASG00005010825/ENSEASG00005019215/ENSEASG00005012604/ENSEASG00005014951/ENSEASG00005004514/ENSEASG00005016369	12
BP	GO:0048514	blood vessel morphogenesis	59/1352	425/14313	0.00165056	0.0543679	0.0472842	ENSEASG00005026827/ENSEASG00005019412/ENSEASG00005000536/ENSEASG00005020514/ENSEASG00005028997/ENSEASG00005002225/ENSEASG00005003218/ENSEASG00005010637/ENSEASG00005015345/ENSEASG00005008173/ENSEASG00005033363/ENSEASG00005023472/ENSEASG00005005968/ENSEASG00005012248/ENSEASG00005030968/ENSEASG00005038822/ENSEASG00005004303/ENSEASG00005021589/ENSEASG00005006993/ENSEASG00005036432/ENSEASG00005013314/…	59
BP	GO:0043254	regulation of protein-containing complex assembly	44/1352	296/14313	0.00165197	0.0543679	0.0472842	ENSEASG00005012350/ENSEASG00005013806/ENSEASG00005022789/ENSEASG00005008967/ENSEASG00005015907/ENSEASG00005009704/ENSEASG00005002239/ENSEASG00005002655/ENSEASG00005035914/ENSEASG00005014425/ENSEASG00005016139/ENSEASG00005007312/ENSEASG00005007511/ENSEASG00005011048/ENSEASG00005012786/ENSEASG00005003129/ENSEASG00005017115/ENSEASG00005008182/ENSEASG00005002578/ENSEASG00005003725/ENSEASG00005012514/…	44
BP	GO:1903825	organic acid transmembrane transport	18/1352	90/14313	0.00167282	0.0546796	0.0475553	ENSEASG00005011709/ENSEASG00005009958/ENSEASG00005011963/ENSEASG00005023506/ENSEASG00005001376/ENSEASG00005007437/ENSEASG00005019670/ENSEASG00005003010/ENSEASG00005014668/ENSEASG00005010637/ENSEASG00005007070/ENSEASG00005025806/ENSEASG00005012373/ENSEASG00005011962/ENSEASG00005004424/ENSEASG00005000620/ENSEASG00005001348/ENSEASG00005035978	18
BP	GO:0010922	positive regulation of phosphatase activity	7/1352	20/14313	0.00169719	0.0547316	0.0476006	ENSEASG00005007312/ENSEASG00005002763/ENSEASG00005024839/ENSEASG00005004514/ENSEASG00005025974/ENSEASG00005025885/ENSEASG00005008338	7
BP	GO:0071276	cellular response to cadmium ion	7/1352	20/14313	0.00169719	0.0547316	0.0476006	ENSEASG00005012373/ENSEASG00005015822/ENSEASG00005023366/ENSEASG00005012786/ENSEASG00005034422/ENSEASG00005009284/ENSEASG00005004424	7
BP	GO:0045600	positive regulation of fat cell differentiation	11/1352	43/14313	0.00172343	0.0548664	0.0477178	ENSEASG00005006684/ENSEASG00005014049/ENSEASG00005021403/ENSEASG00005015956/ENSEASG00005011474/ENSEASG00005026752/ENSEASG00005004424/ENSEASG00005027138/ENSEASG00005011460/ENSEASG00005019461/ENSEASG00005025974	11
BP	GO:0046638	positive regulation of alpha-beta T cell differentiation	9/1352	31/14313	0.00172421	0.0548664	0.0477178	ENSEASG00005006684/ENSEASG00005001294/ENSEASG00005011526/ENSEASG00005014425/ENSEASG00005011239/ENSEASG00005006993/ENSEASG00005019461/ENSEASG00005013263/ENSEASG00005003055	9
BP	GO:0002534	cytokine production involved in inflammatory response	10/1352	37/14313	0.00176749	0.0555084	0.0482761	ENSEASG00005010433/ENSEASG00005014576/ENSEASG00005007511/ENSEASG00005012786/ENSEASG00005038822/ENSEASG00005022037/ENSEASG00005008093/ENSEASG00005012744/ENSEASG00005014561/ENSEASG00005015463	10
BP	GO:1900015	regulation of cytokine production involved in inflammatory response	10/1352	37/14313	0.00176749	0.0555084	0.0482761	ENSEASG00005010433/ENSEASG00005014576/ENSEASG00005007511/ENSEASG00005012786/ENSEASG00005038822/ENSEASG00005022037/ENSEASG00005008093/ENSEASG00005012744/ENSEASG00005014561/ENSEASG00005015463	10
BP	GO:1901699	cellular response to nitrogen compound	51/1352	357/14313	0.00179775	0.056092	0.0487837	ENSEASG00005016504/ENSEASG00005008134/ENSEASG00005002655/ENSEASG00005011526/ENSEASG00005020830/ENSEASG00005018817/ENSEASG00005028995/ENSEASG00005017515/ENSEASG00005014668/ENSEASG00005010637/ENSEASG00005015345/ENSEASG00005011270/ENSEASG00005010029/ENSEASG00005023970/ENSEASG00005010800/ENSEASG00005002221/ENSEASG00005014425/ENSEASG00005018624/ENSEASG00005013275/ENSEASG00005025565/ENSEASG00005014576/…	51
BP	GO:0010769	regulation of cell morphogenesis involved in differentiation	27/1352	159/14313	0.00191258	0.05929	0.051565	ENSEASG00005026827/ENSEASG00005017532/ENSEASG00005008949/ENSEASG00005016921/ENSEASG00005008279/ENSEASG00005023216/ENSEASG00005003218/ENSEASG00005003396/ENSEASG00005012248/ENSEASG00005015035/ENSEASG00005004901/ENSEASG00005018391/ENSEASG00005014541/ENSEASG00005015050/ENSEASG00005001817/ENSEASG00005021752/ENSEASG00005007064/ENSEASG00005025911/ENSEASG00005006046/ENSEASG00005037455/ENSEASG00005012335/…	27
BP	GO:0030168	platelet activation	15/1352	70/14313	0.00194574	0.0599314	0.0521228	ENSEASG00005025539/ENSEASG00005036470/ENSEASG00005003218/ENSEASG00005009690/ENSEASG00005007312/ENSEASG00005025565/ENSEASG00005019986/ENSEASG00005000542/ENSEASG00005006320/ENSEASG00005003425/ENSEASG00005013723/ENSEASG00005028719/ENSEASG00005015463/ENSEASG00005018171/ENSEASG00005016369	15
BP	GO:0001933	negative regulation of protein phosphorylation	40/1352	265/14313	0.00197376	0.060407	0.0525365	ENSEASG00005009874/ENSEASG00005002006/ENSEASG00005018998/ENSEASG00005000930/ENSEASG00005002655/ENSEASG00005011526/ENSEASG00005005726/ENSEASG00005015345/ENSEASG00005001301/ENSEASG00005002221/ENSEASG00005014425/ENSEASG00005013453/ENSEASG00005021633/ENSEASG00005010184/ENSEASG00005010357/ENSEASG00005024496/ENSEASG00005010404/ENSEASG00005011129/ENSEASG00005026848/ENSEASG00005021752/ENSEASG00005007064/…	40
BP	GO:0042594	response to starvation	22/1352	121/14313	0.00201216	0.0608078	0.0528851	ENSEASG00005011963/ENSEASG00005015345/ENSEASG00005011270/ENSEASG00005010029/ENSEASG00005023970/ENSEASG00005005636/ENSEASG00005005777/ENSEASG00005003710/ENSEASG00005021899/ENSEASG00005037896/ENSEASG00005001800/ENSEASG00005037402/ENSEASG00005011527/ENSEASG00005002457/ENSEASG00005026484/ENSEASG00005017691/ENSEASG00005001070/ENSEASG00005011436/ENSEASG00005006463/ENSEASG00005001348/ENSEASG00005013235/…	22
BP	GO:0046890	regulation of lipid biosynthetic process	22/1352	121/14313	0.00201216	0.0608078	0.0528851	ENSEASG00005035411/ENSEASG00005015345/ENSEASG00005010433/ENSEASG00005002867/ENSEASG00005019949/ENSEASG00005002627/ENSEASG00005038822/ENSEASG00005012750/ENSEASG00005015509/ENSEASG00005016330/ENSEASG00005016389/ENSEASG00005010077/ENSEASG00005013723/ENSEASG00005036051/ENSEASG00005004424/ENSEASG00005003953/ENSEASG00005004976/ENSEASG00005005454/ENSEASG00005008688/ENSEASG00005001247/ENSEASG00005025974/…	22
BP	GO:0002694	regulation of leukocyte activation	51/1352	359/14313	0.00202736	0.0608841	0.0529514	ENSEASG00005006684/ENSEASG00005001294/ENSEASG00005006388/ENSEASG00005016265/ENSEASG00005009503/ENSEASG00005011526/ENSEASG00005002221/ENSEASG00005014425/ENSEASG00005025992/ENSEASG00005002062/ENSEASG00005010433/ENSEASG00005002867/ENSEASG00005014576/ENSEASG00005011239/ENSEASG00005007511/ENSEASG00005011052/ENSEASG00005034866/ENSEASG00005003129/ENSEASG00005038822/ENSEASG00005000076/ENSEASG00005021911/…	51
BP	GO:0045667	regulation of osteoblast differentiation	19/1352	99/14313	0.00208847	0.0621243	0.05403	ENSEASG00005014049/ENSEASG00005037151/ENSEASG00005001301/ENSEASG00005014674/ENSEASG00005000308/ENSEASG00005013078/ENSEASG00005001817/ENSEASG00005012514/ENSEASG00005007134/ENSEASG00005017073/ENSEASG00005011474/ENSEASG00005026752/ENSEASG00005002457/ENSEASG00005012501/ENSEASG00005026484/ENSEASG00005005205/ENSEASG00005004514/ENSEASG00005023438/ENSEASG00005025974	19
BP	GO:0021978	telencephalon regionalization	5/1352	11/14313	0.00212037	0.0621243	0.05403	ENSEASG00005013453/ENSEASG00005019509/ENSEASG00005033310/ENSEASG00005005422/ENSEASG00005025974	5
BP	GO:0036490	regulation of translation in response to endoplasmic reticulum stress	5/1352	11/14313	0.00212037	0.0621243	0.05403	ENSEASG00005010029/ENSEASG00005014019/ENSEASG00005001800/ENSEASG00005003816/ENSEASG00005025885	5
BP	GO:1904251	regulation of bile acid metabolic process	5/1352	11/14313	0.00212037	0.0621243	0.05403	ENSEASG00005015345/ENSEASG00005002867/ENSEASG00005019949/ENSEASG00005016330/ENSEASG00005022866	5
BP	GO:0042326	negative regulation of phosphorylation	44/1352	300/14313	0.00215442	0.0624443	0.0543083	ENSEASG00005009874/ENSEASG00005002006/ENSEASG00005018998/ENSEASG00005000930/ENSEASG00005002655/ENSEASG00005011526/ENSEASG00005005726/ENSEASG00005015345/ENSEASG00005001301/ENSEASG00005002221/ENSEASG00005014425/ENSEASG00005013453/ENSEASG00005021633/ENSEASG00005010184/ENSEASG00005010357/ENSEASG00005024496/ENSEASG00005010404/ENSEASG00005011129/ENSEASG00005026848/ENSEASG00005009780/ENSEASG00005021752/…	44
BP	GO:1990138	neuron projection extension	18/1352	92/14313	0.00216414	0.0624443	0.0543083	ENSEASG00005017532/ENSEASG00005016921/ENSEASG00005004269/ENSEASG00005003218/ENSEASG00005016611/ENSEASG00005003396/ENSEASG00005014425/ENSEASG00005000308/ENSEASG00005004901/ENSEASG00005033310/ENSEASG00005036084/ENSEASG00005006046/ENSEASG00005002457/ENSEASG00005018548/ENSEASG00005006242/ENSEASG00005019721/ENSEASG00005011866/ENSEASG00005026963	18
BP	GO:0043549	regulation of kinase activity	59/1352	430/14313	0.00217028	0.0624443	0.0543083	ENSEASG00005009874/ENSEASG00005002661/ENSEASG00005008134/ENSEASG00005028997/ENSEASG00005000930/ENSEASG00005018207/ENSEASG00005002655/ENSEASG00005011526/ENSEASG00005005726/ENSEASG00005010637/ENSEASG00005012373/ENSEASG00005015345/ENSEASG00005010029/ENSEASG00005001301/ENSEASG00005002221/ENSEASG00005002062/ENSEASG00005005636/ENSEASG00005002763/ENSEASG00005014576/ENSEASG00005010184/ENSEASG00005015822/…	59
BP	GO:1905954	positive regulation of lipid localization	14/1352	64/14313	0.00221422	0.0633293	0.055078	ENSEASG00005002661/ENSEASG00005015345/ENSEASG00005028809/ENSEASG00005010433/ENSEASG00005005399/ENSEASG00005014290/ENSEASG00005002269/ENSEASG00005008521/ENSEASG00005013723/ENSEASG00005003953/ENSEASG00005022866/ENSEASG00005004976/ENSEASG00005014826/ENSEASG00005003863	14
BP	GO:0045665	negative regulation of neuron differentiation	22/1352	122/14313	0.00224111	0.0637191	0.055417	ENSEASG00005022601/ENSEASG00005017532/ENSEASG00005016921/ENSEASG00005003396/ENSEASG00005032983/ENSEASG00005013453/ENSEASG00005000308/ENSEASG00005012248/ENSEASG00005011440/ENSEASG00005004901/ENSEASG00005002407/ENSEASG00005010404/ENSEASG00005000638/ENSEASG00005015509/ENSEASG00005007064/ENSEASG00005025911/ENSEASG00005013714/ENSEASG00005022641/ENSEASG00005006417/ENSEASG00005013723/ENSEASG00005005240/…	22
BP	GO:0071887	leukocyte apoptotic process	16/1352	78/14313	0.00225532	0.063746	0.0554404	ENSEASG00005015345/ENSEASG00005033707/ENSEASG00005014576/ENSEASG00005011239/ENSEASG00005003129/ENSEASG00005021899/ENSEASG00005025911/ENSEASG00005022541/ENSEASG00005038606/ENSEASG00005019512/ENSEASG00005004424/ENSEASG00005012175/ENSEASG00005003832/ENSEASG00005013263/ENSEASG00005016369/ENSEASG00005002270	16
BP	GO:0046649	lymphocyte activation	66/1352	493/14313	0.00227956	0.0640543	0.0557085	ENSEASG00005006684/ENSEASG00005001294/ENSEASG00005006388/ENSEASG00005010943/ENSEASG00005020288/ENSEASG00005016265/ENSEASG00005009503/ENSEASG00005003218/ENSEASG00005022608/ENSEASG00005011526/ENSEASG00005012373/ENSEASG00005002083/ENSEASG00005013540/ENSEASG00005002221/ENSEASG00005014425/ENSEASG00005002062/ENSEASG00005037560/ENSEASG00005009971/ENSEASG00005014576/ENSEASG00005011239/ENSEASG00005002431/…	66
BP	GO:0034367	protein-containing complex remodeling	7/1352	21/14313	0.00234045	0.0644046	0.0560132	ENSEASG00005003063/ENSEASG00005003799/ENSEASG00005010433/ENSEASG00005018496/ENSEASG00005005399/ENSEASG00005013723/ENSEASG00005036051	7
BP	GO:0090140	regulation of mitochondrial fission	7/1352	21/14313	0.00234045	0.0644046	0.0560132	ENSEASG00005002239/ENSEASG00005016568/ENSEASG00005026424/ENSEASG00005016672/ENSEASG00005014958/ENSEASG00005034186/ENSEASG00005017614	7
BP	GO:0032370	positive regulation of lipid transport	12/1352	51/14313	0.00234564	0.0644046	0.0560132	ENSEASG00005002661/ENSEASG00005015345/ENSEASG00005028809/ENSEASG00005010433/ENSEASG00005005399/ENSEASG00005014290/ENSEASG00005008521/ENSEASG00005013723/ENSEASG00005003953/ENSEASG00005022866/ENSEASG00005004976/ENSEASG00005003863	12
BP	GO:0060291	long-term synaptic potentiation	12/1352	51/14313	0.00234564	0.0644046	0.0560132	ENSEASG00005016921/ENSEASG00005005838/ENSEASG00005012658/ENSEASG00005017519/ENSEASG00005010637/ENSEASG00005012248/ENSEASG00005002431/ENSEASG00005020838/ENSEASG00005007064/ENSEASG00005013723/ENSEASG00005014287/ENSEASG00005018428	12
BP	GO:0072330	monocarboxylic acid biosynthetic process	21/1352	115/14313	0.00238095	0.0650026	0.0565333	ENSEASG00005014668/ENSEASG00005015345/ENSEASG00005008992/ENSEASG00005006299/ENSEASG00005028809/ENSEASG00005010433/ENSEASG00005002867/ENSEASG00005019949/ENSEASG00005017893/ENSEASG00005021717/ENSEASG00005005890/ENSEASG00005004683/ENSEASG00005011888/ENSEASG00005036084/ENSEASG00005016330/ENSEASG00005010077/ENSEASG00005036051/ENSEASG00005011505/ENSEASG00005000212/ENSEASG00005014826/ENSEASG00005008688	21
BP	GO:0038061	NIK/NF-kappaB signaling	18/1352	93/14313	0.00245199	0.0665639	0.0578912	ENSEASG00005001301/ENSEASG00005016139/ENSEASG00005014576/ENSEASG00005038452/ENSEASG00005021633/ENSEASG00005015242/ENSEASG00005011052/ENSEASG00005001817/ENSEASG00005006993/ENSEASG00005013021/ENSEASG00005009284/ENSEASG00005004424/ENSEASG00005014287/ENSEASG00005005429/ENSEASG00005011141/ENSEASG00005014248/ENSEASG00005008943/ENSEASG00005004650	18
BP	GO:0071216	cellular response to biotic stimulus	22/1352	123/14313	0.00249174	0.067263	0.0584992	ENSEASG00005010481/ENSEASG00005008134/ENSEASG00005002867/ENSEASG00005014576/ENSEASG00005011239/ENSEASG00005007511/ENSEASG00005000076/ENSEASG00005013834/ENSEASG00005006993/ENSEASG00005012514/ENSEASG00005009780/ENSEASG00005015509/ENSEASG00005019192/ENSEASG00005018615/ENSEASG00005001800/ENSEASG00005024207/ENSEASG00005008093/ENSEASG00005006806/ENSEASG00005034993/ENSEASG00005004424/ENSEASG00005016369/…	22
BP	GO:0006801	superoxide metabolic process	11/1352	45/14313	0.00255258	0.0685205	0.0595928	ENSEASG00005034543/ENSEASG00005033891/ENSEASG00005010637/ENSEASG00005021351/ENSEASG00005018900/ENSEASG00005006517/ENSEASG00005015822/ENSEASG00005004901/ENSEASG00005018016/ENSEASG00005003158/ENSEASG00005032039	11
BP	GO:0062014	negative regulation of small molecule metabolic process	16/1352	79/14313	0.00258555	0.0690199	0.0600272	ENSEASG00005020830/ENSEASG00005015345/ENSEASG00005007312/ENSEASG00005013275/ENSEASG00005019949/ENSEASG00005009780/ENSEASG00005015509/ENSEASG00005010077/ENSEASG00005013723/ENSEASG00005036051/ENSEASG00005004424/ENSEASG00005014826/ENSEASG00005017691/ENSEASG00005008688/ENSEASG00005025974/ENSEASG00005022360	16
BP	GO:0001935	endothelial cell proliferation	21/1352	116/14313	0.00265478	0.0704764	0.0612939	ENSEASG00005019412/ENSEASG00005015345/ENSEASG00005033363/ENSEASG00005023472/ENSEASG00005038822/ENSEASG00005034422/ENSEASG00005014290/ENSEASG00005025138/ENSEASG00005015879/ENSEASG00005034155/ENSEASG00005002457/ENSEASG00005013723/ENSEASG00005004424/ENSEASG00005007713/ENSEASG00005012168/ENSEASG00005000062/ENSEASG00005016597/ENSEASG00005025974/ENSEASG00005018458/ENSEASG00005029305/ENSEASG00005022360	21
BP	GO:0043368	positive T cell selection	8/1352	27/14313	0.00268244	0.0708193	0.0615921	ENSEASG00005001294/ENSEASG00005016265/ENSEASG00005003218/ENSEASG00005002221/ENSEASG00005012225/ENSEASG00005038606/ENSEASG00005000344/ENSEASG00005013263	8
BP	GO:0045596	negative regulation of cell differentiation	63/1352	470/14313	0.00275029	0.071961	0.0625851	ENSEASG00005022601/ENSEASG00005006684/ENSEASG00005026827/ENSEASG00005017532/ENSEASG00005009874/ENSEASG00005034008/ENSEASG00005031738/ENSEASG00005016921/ENSEASG00005014049/ENSEASG00005014626/ENSEASG00005002655/ENSEASG00005011526/ENSEASG00005015345/ENSEASG00005003396/ENSEASG00005032983/ENSEASG00005014674/ENSEASG00005002221/ENSEASG00005012472/ENSEASG00005013453/ENSEASG00005000308/ENSEASG00005002867/…	63
BP	GO:0021537	telencephalon development	29/1352	179/14313	0.00275563	0.071961	0.0625851	ENSEASG00005025123/ENSEASG00005030900/ENSEASG00005016921/ENSEASG00005004269/ENSEASG00005015310/ENSEASG00005003218/ENSEASG00005003396/ENSEASG00005032983/ENSEASG00005013453/ENSEASG00005000609/ENSEASG00005010184/ENSEASG00005000163/ENSEASG00005009566/ENSEASG00005021583/ENSEASG00005014541/ENSEASG00005000638/ENSEASG00005019509/ENSEASG00005012514/ENSEASG00005008843/ENSEASG00005006729/ENSEASG00005007064/…	29
BP	GO:0140352	export from cell	66/1352	498/14313	0.00291392	0.0752149	0.065415	ENSEASG00005026827/ENSEASG00005002661/ENSEASG00005012384/ENSEASG00005017962/ENSEASG00005004633/ENSEASG00005008967/ENSEASG00005015907/ENSEASG00005002655/ENSEASG00005019495/ENSEASG00005017519/ENSEASG00005020830/ENSEASG00005016668/ENSEASG00005011963/ENSEASG00005028995/ENSEASG00005019670/ENSEASG00005001223/ENSEASG00005011458/ENSEASG00005010800/ENSEASG00005021342/ENSEASG00005033552/ENSEASG00005006221/…	66
BP	GO:0042116	macrophage activation	13/1352	59/14313	0.00293463	0.0752149	0.065415	ENSEASG00005012373/ENSEASG00005010433/ENSEASG00005002867/ENSEASG00005011052/ENSEASG00005000076/ENSEASG00005013497/ENSEASG00005004303/ENSEASG00005036084/ENSEASG00005016294/ENSEASG00005026752/ENSEASG00005021539/ENSEASG00005014287/ENSEASG00005008484	13
BP	GO:0010721	negative regulation of cell development	31/1352	196/14313	0.00294285	0.0752149	0.065415	ENSEASG00005022601/ENSEASG00005026827/ENSEASG00005017532/ENSEASG00005009874/ENSEASG00005016921/ENSEASG00005002655/ENSEASG00005003396/ENSEASG00005032983/ENSEASG00005013453/ENSEASG00005000308/ENSEASG00005002867/ENSEASG00005012248/ENSEASG00005010184/ENSEASG00005011440/ENSEASG00005004901/ENSEASG00005002407/ENSEASG00005010404/ENSEASG00005000638/ENSEASG00005015509/ENSEASG00005021752/ENSEASG00005007064/…	31
BP	GO:0052547	regulation of peptidase activity	31/1352	196/14313	0.00294285	0.0752149	0.065415	ENSEASG00005013806/ENSEASG00005012384/ENSEASG00005021311/ENSEASG00005000930/ENSEASG00005002655/ENSEASG00005010637/ENSEASG00005015345/ENSEASG00005034450/ENSEASG00005003928/ENSEASG00005019237/ENSEASG00005038452/ENSEASG00005021633/ENSEASG00005002431/ENSEASG00005023366/ENSEASG00005020613/ENSEASG00005021899/ENSEASG00005026424/ENSEASG00005028459/ENSEASG00005033980/ENSEASG00005025911/ENSEASG00005037402/…	31
BP	GO:0051961	negative regulation of nervous system development	29/1352	180/14313	0.00299634	0.0760761	0.066164	ENSEASG00005022601/ENSEASG00005026827/ENSEASG00005017532/ENSEASG00005016921/ENSEASG00005002655/ENSEASG00005003396/ENSEASG00005032983/ENSEASG00005013453/ENSEASG00005000308/ENSEASG00005002867/ENSEASG00005012248/ENSEASG00005010184/ENSEASG00005011440/ENSEASG00005004901/ENSEASG00005002407/ENSEASG00005010404/ENSEASG00005000638/ENSEASG00005015509/ENSEASG00005007064/ENSEASG00005025911/ENSEASG00005013714/…	29
BP	GO:0006066	alcohol metabolic process	28/1352	172/14313	0.00300821	0.0760761	0.066164	ENSEASG00005012865/ENSEASG00005019468/ENSEASG00005015160/ENSEASG00005017466/ENSEASG00005008744/ENSEASG00005007312/ENSEASG00005006261/ENSEASG00005002627/ENSEASG00005038822/ENSEASG00005021276/ENSEASG00005006248/ENSEASG00005012736/ENSEASG00005015509/ENSEASG00005018430/ENSEASG00005016280/ENSEASG00005013714/ENSEASG00005016330/ENSEASG00005026752/ENSEASG00005013723/ENSEASG00005011505/ENSEASG00005019215/…	28
BP	GO:0030099	myeloid cell differentiation	45/1352	314/14313	0.00304297	0.0765523	0.0665781	ENSEASG00005006684/ENSEASG00005005322/ENSEASG00005012423/ENSEASG00005025539/ENSEASG00005038764/ENSEASG00005031738/ENSEASG00005002661/ENSEASG00005014049/ENSEASG00005003981/ENSEASG00005003218/ENSEASG00005022608/ENSEASG00005011526/ENSEASG00005004362/ENSEASG00005004062/ENSEASG00005015345/ENSEASG00005011962/ENSEASG00005005718/ENSEASG00005001301/ENSEASG00005005728/ENSEASG00005002221/ENSEASG00005010433/…	45
BP	GO:0070373	negative regulation of ERK1 and ERK2 cascade	11/1352	46/14313	0.00307386	0.0769265	0.0669036	ENSEASG00005002006/ENSEASG00005018998/ENSEASG00005002221/ENSEASG00005021633/ENSEASG00005010357/ENSEASG00005021752/ENSEASG00005007064/ENSEASG00005001169/ENSEASG00005012604/ENSEASG00005017691/ENSEASG00005016369	11
BP	GO:0017157	regulation of exocytosis	20/1352	110/14313	0.00314505	0.0781743	0.0679888	ENSEASG00005026827/ENSEASG00005004633/ENSEASG00005008967/ENSEASG00005015907/ENSEASG00005033552/ENSEASG00005006221/ENSEASG00005021625/ENSEASG00005025992/ENSEASG00005010433/ENSEASG00005007194/ENSEASG00005021911/ENSEASG00005009780/ENSEASG00005006729/ENSEASG00005015603/ENSEASG00005009875/ENSEASG00005001964/ENSEASG00005019721/ENSEASG00005017614/ENSEASG00005008040/ENSEASG00005016369	20
BP	GO:0002269	leukocyte activation involved in inflammatory response	7/1352	22/14313	0.00315626	0.0781743	0.0679888	ENSEASG00005017466/ENSEASG00005002867/ENSEASG00005007511/ENSEASG00005011052/ENSEASG00005016294/ENSEASG00005021539/ENSEASG00005014287	7
BP	GO:0051090	regulation of DNA-binding transcription factor activity	43/1352	298/14313	0.00327054	0.0805895	0.0700894	ENSEASG00005011971/ENSEASG00005015212/ENSEASG00005002661/ENSEASG00005008134/ENSEASG00005003218/ENSEASG00005015345/ENSEASG00005005728/ENSEASG00005016107/ENSEASG00005038736/ENSEASG00005004167/ENSEASG00005021403/ENSEASG00005014576/ENSEASG00005021633/ENSEASG00005007511/ENSEASG00005014541/ENSEASG00005006993/ENSEASG00005009930/ENSEASG00005000638/ENSEASG00005003725/ENSEASG00005007134/ENSEASG00005021899/…	43
BP	GO:0034198	cellular response to amino acid starvation	10/1352	40/14313	0.00331428	0.0812506	0.0706643	ENSEASG00005011270/ENSEASG00005010029/ENSEASG00005023970/ENSEASG00005001800/ENSEASG00005037402/ENSEASG00005026484/ENSEASG00005017691/ENSEASG00005006463/ENSEASG00005013235/ENSEASG00005018381	10
BP	GO:0045059	positive thymic T cell selection	5/1352	12/14313	0.003354	0.0813937	0.0707888	ENSEASG00005001294/ENSEASG00005016265/ENSEASG00005003218/ENSEASG00005002221/ENSEASG00005013263	5
BP	GO:0048841	regulation of axon extension involved in axon guidance	5/1352	12/14313	0.003354	0.0813937	0.0707888	ENSEASG00005017532/ENSEASG00005003396/ENSEASG00005006046/ENSEASG00005002457/ENSEASG00005011866	5
BP	GO:0089718	amino acid import across plasma membrane	9/1352	34/14313	0.00346473	0.0831862	0.0723477	ENSEASG00005011709/ENSEASG00005011963/ENSEASG00005019670/ENSEASG00005003010/ENSEASG00005014668/ENSEASG00005010637/ENSEASG00005025806/ENSEASG00005000620/ENSEASG00005035978	9
BP	GO:0010765	positive regulation of sodium ion transport	6/1352	17/14313	0.00348274	0.0831862	0.0723477	ENSEASG00005025383/ENSEASG00005016389/ENSEASG00005003651/ENSEASG00005004424/ENSEASG00005023486/ENSEASG00005027513	6
BP	GO:0045859	regulation of protein kinase activity	53/1352	386/14313	0.00349143	0.0831862	0.0723477	ENSEASG00005009874/ENSEASG00005002661/ENSEASG00005008134/ENSEASG00005028997/ENSEASG00005000930/ENSEASG00005018207/ENSEASG00005002655/ENSEASG00005011526/ENSEASG00005005726/ENSEASG00005010637/ENSEASG00005012373/ENSEASG00005015345/ENSEASG00005010029/ENSEASG00005001301/ENSEASG00005002221/ENSEASG00005002062/ENSEASG00005014576/ENSEASG00005010184/ENSEASG00005015822/ENSEASG00005004901/ENSEASG00005014541/…	53
BP	GO:0055082	cellular chemical homeostasis	62/1352	466/14313	0.00351229	0.0831862	0.0723477	ENSEASG00005012423/ENSEASG00005003026/ENSEASG00005014049/ENSEASG00005010481/ENSEASG00005003981/ENSEASG00005010713/ENSEASG00005025792/ENSEASG00005000191/ENSEASG00005022066/ENSEASG00005016668/ENSEASG00005016580/ENSEASG00005018817/ENSEASG00005028995/ENSEASG00005017515/ENSEASG00005014668/ENSEASG00005010637/ENSEASG00005017283/ENSEASG00005012373/ENSEASG00005015345/ENSEASG00005017466/ENSEASG00005010800/…	62
BP	GO:0050870	positive regulation of T cell activation	24/1352	142/14313	0.00352682	0.0831862	0.0723477	ENSEASG00005006684/ENSEASG00005001294/ENSEASG00005006388/ENSEASG00005011526/ENSEASG00005014425/ENSEASG00005011239/ENSEASG00005038822/ENSEASG00005006993/ENSEASG00005002854/ENSEASG00005000638/ENSEASG00005008093/ENSEASG00005008100/ENSEASG00005003425/ENSEASG00005003489/ENSEASG00005037724/ENSEASG00005014287/ENSEASG00005005205/ENSEASG00005003816/ENSEASG00005014248/ENSEASG00005011460/ENSEASG00005019461/…	24
BP	GO:0002366	leukocyte activation involved in immune response	29/1352	182/14313	0.00353173	0.0831862	0.0723477	ENSEASG00005012373/ENSEASG00005017466/ENSEASG00005002083/ENSEASG00005021342/ENSEASG00005014425/ENSEASG00005025992/ENSEASG00005037560/ENSEASG00005010433/ENSEASG00005011239/ENSEASG00005007511/ENSEASG00005017115/ENSEASG00005000076/ENSEASG00005021911/ENSEASG00005013497/ENSEASG00005013044/ENSEASG00005013834/ENSEASG00005012225/ENSEASG00005006993/ENSEASG00005017114/ENSEASG00005003159/ENSEASG00005003425/…	29
BP	GO:0045860	positive regulation of protein kinase activity	35/1352	232/14313	0.00367418	0.0859553	0.074756	ENSEASG00005002661/ENSEASG00005008134/ENSEASG00005028997/ENSEASG00005018207/ENSEASG00005011526/ENSEASG00005010637/ENSEASG00005012373/ENSEASG00005015345/ENSEASG00005010029/ENSEASG00005001301/ENSEASG00005002062/ENSEASG00005014576/ENSEASG00005015822/ENSEASG00005004901/ENSEASG00005014541/ENSEASG00005038822/ENSEASG00005006993/ENSEASG00005021899/ENSEASG00005033570/ENSEASG00005017645/ENSEASG00005025911/…	35
BP	GO:0120035	regulation of plasma membrane bounded cell projection organization	53/1352	387/14313	0.00368508	0.0859553	0.074756	ENSEASG00005026827/ENSEASG00005017532/ENSEASG00005012350/ENSEASG00005008949/ENSEASG00005012970/ENSEASG00005016265/ENSEASG00005016921/ENSEASG00005015310/ENSEASG00005008279/ENSEASG00005023216/ENSEASG00005003218/ENSEASG00005003396/ENSEASG00005021355/ENSEASG00005032983/ENSEASG00005010095/ENSEASG00005010433/ENSEASG00005000308/ENSEASG00005012248/ENSEASG00005015035/ENSEASG00005004901/ENSEASG00005018391/…	53
BP	GO:0051259	protein complex oligomerization	31/1352	199/14313	0.00372082	0.0863698	0.0751165	ENSEASG00005000128/ENSEASG00005004062/ENSEASG00005022504/ENSEASG00005000773/ENSEASG00005003091/ENSEASG00005017101/ENSEASG00005007194/ENSEASG00005000628/ENSEASG00005016568/ENSEASG00005013805/ENSEASG00005026196/ENSEASG00005023403/ENSEASG00005008938/ENSEASG00005038261/ENSEASG00005032553/ENSEASG00005004303/ENSEASG00005000736/ENSEASG00005006320/ENSEASG00005020296/ENSEASG00005004228/ENSEASG00005004976/…	31
BP	GO:0034612	response to tumor necrosis factor	23/1352	135/14313	0.00381913	0.0880185	0.0765504	ENSEASG00005002661/ENSEASG00005020830/ENSEASG00005015345/ENSEASG00005023970/ENSEASG00005002221/ENSEASG00005038736/ENSEASG00005002867/ENSEASG00005009260/ENSEASG00005001817/ENSEASG00005021899/ENSEASG00005009284/ENSEASG00005026752/ENSEASG00005010077/ENSEASG00005004424/ENSEASG00005011141/ENSEASG00005003158/ENSEASG00005004514/ENSEASG00005019721/ENSEASG00005011194/ENSEASG00005012175/ENSEASG00005014248/…	23
BP	GO:0002263	cell activation involved in immune response	29/1352	183/14313	0.00382848	0.0880185	0.0765504	ENSEASG00005012373/ENSEASG00005017466/ENSEASG00005002083/ENSEASG00005021342/ENSEASG00005014425/ENSEASG00005025992/ENSEASG00005037560/ENSEASG00005010433/ENSEASG00005011239/ENSEASG00005007511/ENSEASG00005017115/ENSEASG00005000076/ENSEASG00005021911/ENSEASG00005013497/ENSEASG00005013044/ENSEASG00005013834/ENSEASG00005012225/ENSEASG00005006993/ENSEASG00005017114/ENSEASG00005003159/ENSEASG00005003425/…	29
BP	GO:0007249	I-kappaB kinase/NF-kappaB signaling	27/1352	167/14313	0.00389205	0.088291	0.0767874	ENSEASG00005015212/ENSEASG00005002006/ENSEASG00005025097/ENSEASG00005008134/ENSEASG00005012658/ENSEASG00005015345/ENSEASG00005030618/ENSEASG00005031732/ENSEASG00005016139/ENSEASG00005013275/ENSEASG00005002867/ENSEASG00005014576/ENSEASG00005021633/ENSEASG00005007511/ENSEASG00005013714/ENSEASG00005015598/ENSEASG00005025981/ENSEASG00005009284/ENSEASG00005027808/ENSEASG00005005579/ENSEASG00005004424/…	27
BP	GO:0002532	production of molecular mediator involved in inflammatory response	12/1352	54/14313	0.00389237	0.088291	0.0767874	ENSEASG00005021342/ENSEASG00005010433/ENSEASG00005014576/ENSEASG00005007511/ENSEASG00005012786/ENSEASG00005038822/ENSEASG00005000076/ENSEASG00005022037/ENSEASG00005008093/ENSEASG00005012744/ENSEASG00005014561/ENSEASG00005015463	12
BP	GO:0019318	hexose metabolic process	25/1352	151/14313	0.00389546	0.088291	0.0767874	ENSEASG00005018817/ENSEASG00005015345/ENSEASG00005010029/ENSEASG00005002221/ENSEASG00005030057/ENSEASG00005008690/ENSEASG00005011923/ENSEASG00005009971/ENSEASG00005038822/ENSEASG00005010694/ENSEASG00005016671/ENSEASG00005018430/ENSEASG00005000736/ENSEASG00005014919/ENSEASG00005004276/ENSEASG00005026484/ENSEASG00005009946/ENSEASG00005004424/ENSEASG00005014826/ENSEASG00005007992/ENSEASG00005003567/…	25
BP	GO:0048660	regulation of smooth muscle cell proliferation	14/1352	68/14313	0.00399592	0.0898003	0.0781	ENSEASG00005020830/ENSEASG00005002763/ENSEASG00005010357/ENSEASG00005023366/ENSEASG00005006993/ENSEASG00005034422/ENSEASG00005036661/ENSEASG00005037594/ENSEASG00005002457/ENSEASG00005013723/ENSEASG00005004424/ENSEASG00005007713/ENSEASG00005000344/ENSEASG00005025974	14
BP	GO:0042987	amyloid precursor protein catabolic process	10/1352	41/14313	0.00401944	0.0898003	0.0781	ENSEASG00005012384/ENSEASG00005002655/ENSEASG00005002431/ENSEASG00005033980/ENSEASG00005025911/ENSEASG00005016294/ENSEASG00005013723/ENSEASG00005014287/ENSEASG00005006080/ENSEASG00005016369	10
BP	GO:0097237	cellular response to toxic substance	10/1352	41/14313	0.00401944	0.0898003	0.0781	ENSEASG00005012373/ENSEASG00005010029/ENSEASG00005008744/ENSEASG00005021403/ENSEASG00005021351/ENSEASG00005004901/ENSEASG00005016041/ENSEASG00005003158/ENSEASG00005019721/ENSEASG00005006463	10
BP	GO:0007420	brain development	59/1352	442/14313	0.00403681	0.0898003	0.0781	ENSEASG00005028117/ENSEASG00005026827/ENSEASG00005017532/ENSEASG00005022634/ENSEASG00005025123/ENSEASG00005007264/ENSEASG00005030900/ENSEASG00005016265/ENSEASG00005016921/ENSEASG00005001983/ENSEASG00005004269/ENSEASG00005019056/ENSEASG00005015310/ENSEASG00005003218/ENSEASG00005005072/ENSEASG00005009690/ENSEASG00005010637/ENSEASG00005008173/ENSEASG00005003396/ENSEASG00005032983/ENSEASG00005038535/…	59
BP	GO:1901652	response to peptide	33/1352	217/14313	0.00414629	0.0918107	0.0798485	ENSEASG00005016504/ENSEASG00005008134/ENSEASG00005002655/ENSEASG00005011526/ENSEASG00005020830/ENSEASG00005018817/ENSEASG00005028995/ENSEASG00005015345/ENSEASG00005011270/ENSEASG00005010029/ENSEASG00005010800/ENSEASG00005002221/ENSEASG00005014425/ENSEASG00005013275/ENSEASG00005014576/ENSEASG00005023366/ENSEASG00005002627/ENSEASG00005038822/ENSEASG00005021674/ENSEASG00005002750/ENSEASG00005004424/…	33
BP	GO:0003382	epithelial cell morphogenesis	7/1352	23/14313	0.00417242	0.0919655	0.0799832	ENSEASG00005019778/ENSEASG00005025792/ENSEASG00005022897/ENSEASG00005022194/ENSEASG00005038606/ENSEASG00005005676/ENSEASG00005021504	7
BP	GO:0045444	fat cell differentiation	27/1352	168/14313	0.00423147	0.092096	0.0800966	ENSEASG00005006684/ENSEASG00005007842/ENSEASG00005014049/ENSEASG00005014626/ENSEASG00005003063/ENSEASG00005011526/ENSEASG00005015345/ENSEASG00005021403/ENSEASG00005013555/ENSEASG00005002867/ENSEASG00005038822/ENSEASG00005008172/ENSEASG00005000638/ENSEASG00005015956/ENSEASG00005025138/ENSEASG00005011474/ENSEASG00005006417/ENSEASG00005026752/ENSEASG00005001169/ENSEASG00005014958/ENSEASG00005004424/…	27
BP	GO:0033500	carbohydrate homeostasis	25/1352	152/14313	0.00425536	0.092096	0.0800966	ENSEASG00005018817/ENSEASG00005017283/ENSEASG00005015345/ENSEASG00005011270/ENSEASG00005010029/ENSEASG00005002221/ENSEASG00005030057/ENSEASG00005013453/ENSEASG00005002867/ENSEASG00005016568/ENSEASG00005038822/ENSEASG00005012110/ENSEASG00005010694/ENSEASG00005030111/ENSEASG00005037896/ENSEASG00005016330/ENSEASG00005000736/ENSEASG00005026752/ENSEASG00005004424/ENSEASG00005014287/ENSEASG00005028719/…	25
BP	GO:0042593	glucose homeostasis	25/1352	152/14313	0.00425536	0.092096	0.0800966	ENSEASG00005018817/ENSEASG00005017283/ENSEASG00005015345/ENSEASG00005011270/ENSEASG00005010029/ENSEASG00005002221/ENSEASG00005030057/ENSEASG00005013453/ENSEASG00005002867/ENSEASG00005016568/ENSEASG00005038822/ENSEASG00005012110/ENSEASG00005010694/ENSEASG00005030111/ENSEASG00005037896/ENSEASG00005016330/ENSEASG00005000736/ENSEASG00005026752/ENSEASG00005004424/ENSEASG00005014287/ENSEASG00005028719/…	25
BP	GO:0051260	protein homooligomerization	25/1352	152/14313	0.00425536	0.092096	0.0800966	ENSEASG00005000128/ENSEASG00005004062/ENSEASG00005022504/ENSEASG00005003091/ENSEASG00005017101/ENSEASG00005007194/ENSEASG00005013805/ENSEASG00005026196/ENSEASG00005023403/ENSEASG00005008938/ENSEASG00005038261/ENSEASG00005032553/ENSEASG00005004303/ENSEASG00005000736/ENSEASG00005006320/ENSEASG00005004228/ENSEASG00005004976/ENSEASG00005000212/ENSEASG00005014826/ENSEASG00005037754/ENSEASG00005016513/…	25
BP	GO:0090066	regulation of anatomical structure size	44/1352	311/14313	0.00427417	0.092096	0.0800966	ENSEASG00005026827/ENSEASG00005017532/ENSEASG00005005322/ENSEASG00005019412/ENSEASG00005012350/ENSEASG00005005908/ENSEASG00005016921/ENSEASG00005022789/ENSEASG00005009704/ENSEASG00005003218/ENSEASG00005002239/ENSEASG00005002104/ENSEASG00005009690/ENSEASG00005018825/ENSEASG00005003396/ENSEASG00005017466/ENSEASG00005010095/ENSEASG00005007312/ENSEASG00005025057/ENSEASG00005029106/ENSEASG00005015035/…	44
BP	GO:0034614	cellular response to reactive oxygen species	16/1352	83/14313	0.00433299	0.0929465	0.0808363	ENSEASG00005007842/ENSEASG00005008279/ENSEASG00005012658/ENSEASG00005020830/ENSEASG00005015345/ENSEASG00005021351/ENSEASG00005015822/ENSEASG00005004901/ENSEASG00005023366/ENSEASG00005012786/ENSEASG00005028422/ENSEASG00005009284/ENSEASG00005004424/ENSEASG00005003158/ENSEASG00005012175/ENSEASG00005014248	16
BP	GO:0031347	regulation of defense response	57/1352	426/14313	0.00442722	0.0941275	0.0818634	ENSEASG00005013743/ENSEASG00005010992/ENSEASG00005002661/ENSEASG00005025097/ENSEASG00005004385/ENSEASG00005002221/ENSEASG00005028809/ENSEASG00005020651/ENSEASG00005010433/ENSEASG00005013275/ENSEASG00005030079/ENSEASG00005002867/ENSEASG00005014576/ENSEASG00005021633/ENSEASG00005011239/ENSEASG00005007511/ENSEASG00005011052/ENSEASG00005009566/ENSEASG00005012786/ENSEASG00005026920/ENSEASG00005014541/…	57
BP	GO:0071363	cellular response to growth factor stimulus	57/1352	426/14313	0.00442722	0.0941275	0.0818634	ENSEASG00005026827/ENSEASG00005036469/ENSEASG00005012350/ENSEASG00005012366/ENSEASG00005034008/ENSEASG00005004269/ENSEASG00005002655/ENSEASG00005020830/ENSEASG00005015345/ENSEASG00005016139/ENSEASG00005002763/ENSEASG00005009971/ENSEASG00005011239/ENSEASG00005004901/ENSEASG00005034685/ENSEASG00005001817/ENSEASG00005022194/ENSEASG00005009930/ENSEASG00005000638/ENSEASG00005015956/ENSEASG00005021899/…	57
BP	GO:0044344	cellular response to fibroblast growth factor stimulus	15/1352	76/14313	0.0044846	0.0949272	0.082559	ENSEASG00005036013/ENSEASG00005036661/ENSEASG00005008843/ENSEASG00005016309/ENSEASG00005007763/ENSEASG00005017073/ENSEASG00005004718/ENSEASG00005033570/ENSEASG00005025138/ENSEASG00005022541/ENSEASG00005007713/ENSEASG00005007474/ENSEASG00005002728/ENSEASG00005000062/ENSEASG00005029305	15
BP	GO:1901653	cellular response to peptide	28/1352	177/14313	0.00454706	0.0951621	0.0827633	ENSEASG00005016504/ENSEASG00005008134/ENSEASG00005002655/ENSEASG00005011526/ENSEASG00005020830/ENSEASG00005018817/ENSEASG00005028995/ENSEASG00005015345/ENSEASG00005011270/ENSEASG00005010800/ENSEASG00005002221/ENSEASG00005014425/ENSEASG00005013275/ENSEASG00005014576/ENSEASG00005002627/ENSEASG00005038822/ENSEASG00005021674/ENSEASG00005002750/ENSEASG00005004424/ENSEASG00005014287/ENSEASG00005001924/…	28
BP	GO:0006820	anion transport	53/1352	391/14313	0.00455511	0.0951621	0.0827633	ENSEASG00005002661/ENSEASG00005025792/ENSEASG00005011709/ENSEASG00005016668/ENSEASG00005009958/ENSEASG00005011963/ENSEASG00005023506/ENSEASG00005001376/ENSEASG00005023475/ENSEASG00005021272/ENSEASG00005017515/ENSEASG00005007437/ENSEASG00005019670/ENSEASG00005003010/ENSEASG00005004062/ENSEASG00005014668/ENSEASG00005010637/ENSEASG00005007070/ENSEASG00005025806/ENSEASG00005009316/ENSEASG00005012373/…	53
BP	GO:0031344	regulation of cell projection organization	53/1352	391/14313	0.00455511	0.0951621	0.0827633	ENSEASG00005026827/ENSEASG00005017532/ENSEASG00005012350/ENSEASG00005008949/ENSEASG00005012970/ENSEASG00005016265/ENSEASG00005016921/ENSEASG00005015310/ENSEASG00005008279/ENSEASG00005023216/ENSEASG00005003218/ENSEASG00005003396/ENSEASG00005021355/ENSEASG00005032983/ENSEASG00005010095/ENSEASG00005010433/ENSEASG00005000308/ENSEASG00005012248/ENSEASG00005015035/ENSEASG00005004901/ENSEASG00005018391/…	53
BP	GO:0006304	DNA modification	14/1352	69/14313	0.0045875	0.0954239	0.082991	ENSEASG00005016265/ENSEASG00005013829/ENSEASG00005004203/ENSEASG00005016637/ENSEASG00005013453/ENSEASG00005013275/ENSEASG00005007739/ENSEASG00005019126/ENSEASG00005010712/ENSEASG00005017272/ENSEASG00005010077/ENSEASG00005037408/ENSEASG00005037754/ENSEASG00005026963	14
BP	GO:0042475	odontogenesis of dentin-containing tooth	13/1352	62/14313	0.00462129	0.0957125	0.0832419	ENSEASG00005011874/ENSEASG00005020830/ENSEASG00005010184/ENSEASG00005008843/ENSEASG00005007763/ENSEASG00005025138/ENSEASG00005013021/ENSEASG00005022641/ENSEASG00005001357/ENSEASG00005038606/ENSEASG00005024194/ENSEASG00005000062/ENSEASG00005025974	13
BP	GO:0018108	peptidyl-tyrosine phosphorylation	31/1352	202/14313	0.0046666	0.096236	0.0836972	ENSEASG00005001294/ENSEASG00005028997/ENSEASG00005011526/ENSEASG00005002221/ENSEASG00005014425/ENSEASG00005002763/ENSEASG00005030079/ENSEASG00005014576/ENSEASG00005010184/ENSEASG00005015822/ENSEASG00005014541/ENSEASG00005038822/ENSEASG00005006993/ENSEASG00005000638/ENSEASG00005003725/ENSEASG00005021899/ENSEASG00005008843/ENSEASG00005025138/ENSEASG00005007064/ENSEASG00005025911/ENSEASG00005037455/…	31
BP	GO:0042060	wound healing	36/1352	244/14313	0.00470229	0.0965577	0.083977	ENSEASG00005026827/ENSEASG00005013743/ENSEASG00005012350/ENSEASG00005025539/ENSEASG00005036470/ENSEASG00005021311/ENSEASG00005004633/ENSEASG00005003218/ENSEASG00005009690/ENSEASG00005012373/ENSEASG00005006221/ENSEASG00005003896/ENSEASG00005007312/ENSEASG00005025565/ENSEASG00005018327/ENSEASG00005013314/ENSEASG00005034422/ENSEASG00005021899/ENSEASG00005025138/ENSEASG00005019986/ENSEASG00005021752/…	36
BP	GO:0001783	B cell apoptotic process	6/1352	18/14313	0.00481175	0.0979288	0.0851695	ENSEASG00005011239/ENSEASG00005022541/ENSEASG00005019512/ENSEASG00005003832/ENSEASG00005016369/ENSEASG00005002270	6
BP	GO:0043372	positive regulation of CD4-positive, alpha-beta T cell differentiation	6/1352	18/14313	0.00481175	0.0979288	0.0851695	ENSEASG00005011526/ENSEASG00005014425/ENSEASG00005011239/ENSEASG00005006993/ENSEASG00005019461/ENSEASG00005003055	6
BP	GO:0060078	regulation of postsynaptic membrane potential	10/1352	42/14313	0.00483796	0.0979288	0.0851695	ENSEASG00005026827/ENSEASG00005004269/ENSEASG00005015907/ENSEASG00005006916/ENSEASG00005019087/ENSEASG00005001130/ENSEASG00005014290/ENSEASG00005000566/ENSEASG00005011706/ENSEASG00005012173	10
BP	GO:0015711	organic anion transport	42/1352	296/14313	0.00490285	0.0979288	0.0851695	ENSEASG00005002661/ENSEASG00005011709/ENSEASG00005016668/ENSEASG00005009958/ENSEASG00005011963/ENSEASG00005023506/ENSEASG00005001376/ENSEASG00005023475/ENSEASG00005021272/ENSEASG00005007437/ENSEASG00005019670/ENSEASG00005003010/ENSEASG00005004062/ENSEASG00005014668/ENSEASG00005010637/ENSEASG00005007070/ENSEASG00005025806/ENSEASG00005012373/ENSEASG00005011962/ENSEASG00005028809/ENSEASG00005010433/…	42
BP	GO:2000377	regulation of reactive oxygen species metabolic process	18/1352	99/14313	0.00493157	0.0979288	0.0851695	ENSEASG00005006091/ENSEASG00005007842/ENSEASG00005000863/ENSEASG00005017699/ENSEASG00005011052/ENSEASG00005010694/ENSEASG00005017945/ENSEASG00005016294/ENSEASG00005008053/ENSEASG00005010077/ENSEASG00005014958/ENSEASG00005006807/ENSEASG00005004424/ENSEASG00005011141/ENSEASG00005015463/ENSEASG00005003158/ENSEASG00005019721/ENSEASG00005012175	18
BP	GO:0006541	glutamine metabolic process	5/1352	13/14313	0.00503014	0.0979288	0.0851695	ENSEASG00005006410/ENSEASG00005005782/ENSEASG00005020981/ENSEASG00005010990/ENSEASG00005017923	5
BP	GO:0046164	alcohol catabolic process	5/1352	13/14313	0.00503014	0.0979288	0.0851695	ENSEASG00005012865/ENSEASG00005019468/ENSEASG00005016330/ENSEASG00005013723/ENSEASG00005011505	5
BP	GO:0050910	detection of mechanical stimulus involved in sensory perception of sound	5/1352	13/14313	0.00503014	0.0979288	0.0851695	ENSEASG00005022634/ENSEASG00005012994/ENSEASG00005005882/ENSEASG00005025856/ENSEASG00005000710	5
BP	GO:0070841	inclusion body assembly	5/1352	13/14313	0.00503014	0.0979288	0.0851695	ENSEASG00005013806/ENSEASG00005002655/ENSEASG00005015617/ENSEASG00005016294/ENSEASG00005019721	5
BP	GO:0043086	negative regulation of catalytic activity	47/1352	340/14313	0.00503854	0.0979288	0.0851695	ENSEASG00005009874/ENSEASG00005012384/ENSEASG00005021311/ENSEASG00005000930/ENSEASG00005002655/ENSEASG00005005726/ENSEASG00005018817/ENSEASG00005015345/ENSEASG00005034450/ENSEASG00005003928/ENSEASG00005010095/ENSEASG00005010800/ENSEASG00005002221/ENSEASG00005008618/ENSEASG00005008485/ENSEASG00005019237/ENSEASG00005021351/ENSEASG00005010184/ENSEASG00005004901/ENSEASG00005023366/ENSEASG00005007448/…	47
BP	GO:0043122	regulation of I-kappaB kinase/NF-kappaB signaling	24/1352	146/14313	0.00506478	0.0979288	0.0851695	ENSEASG00005015212/ENSEASG00005002006/ENSEASG00005008134/ENSEASG00005012658/ENSEASG00005015345/ENSEASG00005030618/ENSEASG00005031732/ENSEASG00005016139/ENSEASG00005013275/ENSEASG00005002867/ENSEASG00005014576/ENSEASG00005021633/ENSEASG00005007511/ENSEASG00005015598/ENSEASG00005025981/ENSEASG00005009284/ENSEASG00005005579/ENSEASG00005004424/ENSEASG00005011141/ENSEASG00005027660/ENSEASG00005019721/…	24
BP	GO:0010876	lipid localization	41/1352	288/14313	0.00509423	0.0979288	0.0851695	ENSEASG00005038764/ENSEASG00005002661/ENSEASG00005009498/ENSEASG00005019670/ENSEASG00005015345/ENSEASG00005011458/ENSEASG00005002221/ENSEASG00005028809/ENSEASG00005000323/ENSEASG00005010433/ENSEASG00005030968/ENSEASG00005018496/ENSEASG00005005399/ENSEASG00005038822/ENSEASG00005000076/ENSEASG00005021589/ENSEASG00005018660/ENSEASG00005014290/ENSEASG00005026424/ENSEASG00005014163/ENSEASG00005002269/…	41
BP	GO:0001678	cellular glucose homeostasis	15/1352	77/14313	0.00509515	0.0979288	0.0851695	ENSEASG00005018817/ENSEASG00005017283/ENSEASG00005015345/ENSEASG00005002867/ENSEASG00005012110/ENSEASG00005010694/ENSEASG00005030111/ENSEASG00005037896/ENSEASG00005016330/ENSEASG00005014287/ENSEASG00005028719/ENSEASG00005006160/ENSEASG00005000062/ENSEASG00005021389/ENSEASG00005017923	15
BP	GO:0071774	response to fibroblast growth factor	15/1352	77/14313	0.00509515	0.0979288	0.0851695	ENSEASG00005036013/ENSEASG00005036661/ENSEASG00005008843/ENSEASG00005016309/ENSEASG00005007763/ENSEASG00005017073/ENSEASG00005004718/ENSEASG00005033570/ENSEASG00005025138/ENSEASG00005022541/ENSEASG00005007713/ENSEASG00005007474/ENSEASG00005002728/ENSEASG00005000062/ENSEASG00005029305	15
BP	GO:0072329	monocarboxylic acid catabolic process	15/1352	77/14313	0.00509515	0.0979288	0.0851695	ENSEASG00005010029/ENSEASG00005013555/ENSEASG00005038822/ENSEASG00005004102/ENSEASG00005022235/ENSEASG00005015100/ENSEASG00005020404/ENSEASG00005008411/ENSEASG00005020936/ENSEASG00005004424/ENSEASG00005008154/ENSEASG00005022866/ENSEASG00005014826/ENSEASG00005002691/ENSEASG00005013448	15
BP	GO:1903305	regulation of regulated secretory pathway	15/1352	77/14313	0.00509515	0.0979288	0.0851695	ENSEASG00005026827/ENSEASG00005008967/ENSEASG00005015907/ENSEASG00005006221/ENSEASG00005021625/ENSEASG00005025992/ENSEASG00005010433/ENSEASG00005021911/ENSEASG00005009780/ENSEASG00005006729/ENSEASG00005015603/ENSEASG00005009875/ENSEASG00005001964/ENSEASG00005008040/ENSEASG00005016369	15
BP	GO:0062012	regulation of small molecule metabolic process	33/1352	220/14313	0.0051331	0.0982651	0.0854619	ENSEASG00005013806/ENSEASG00005020830/ENSEASG00005016668/ENSEASG00005015345/ENSEASG00005010029/ENSEASG00005002221/ENSEASG00005030057/ENSEASG00005007312/ENSEASG00005010433/ENSEASG00005008690/ENSEASG00005013275/ENSEASG00005002867/ENSEASG00005019949/ENSEASG00005002627/ENSEASG00005038822/ENSEASG00005009780/ENSEASG00005015509/ENSEASG00005016280/ENSEASG00005016330/ENSEASG00005010077/ENSEASG00005013723/…	33
BP	GO:0050810	regulation of steroid biosynthetic process	11/1352	49/14313	0.00516664	0.0985147	0.0856791	ENSEASG00005015345/ENSEASG00005002867/ENSEASG00005019949/ENSEASG00005002627/ENSEASG00005038822/ENSEASG00005015509/ENSEASG00005016330/ENSEASG00005013723/ENSEASG00005003953/ENSEASG00005005454/ENSEASG00005025974	11
BP	GO:1990748	cellular detoxification	9/1352	36/14313	0.00523793	0.0988876	0.0860034	ENSEASG00005012373/ENSEASG00005010029/ENSEASG00005008744/ENSEASG00005021403/ENSEASG00005021351/ENSEASG00005004901/ENSEASG00005016041/ENSEASG00005003158/ENSEASG00005006463	9
BP	GO:0048659	smooth muscle cell proliferation	14/1352	70/14313	0.00524794	0.0988876	0.0860034	ENSEASG00005020830/ENSEASG00005002763/ENSEASG00005010357/ENSEASG00005023366/ENSEASG00005006993/ENSEASG00005034422/ENSEASG00005036661/ENSEASG00005037594/ENSEASG00005002457/ENSEASG00005013723/ENSEASG00005004424/ENSEASG00005007713/ENSEASG00005000344/ENSEASG00005025974	14
BP	GO:0050773	regulation of dendrite development	14/1352	70/14313	0.00524794	0.0988876	0.0860034	ENSEASG00005023216/ENSEASG00005021355/ENSEASG00005012248/ENSEASG00005014541/ENSEASG00005015050/ENSEASG00005029507/ENSEASG00005025911/ENSEASG00005012335/ENSEASG00005012173/ENSEASG00005023162/ENSEASG00005022541/ENSEASG00005013723/ENSEASG00005010000/ENSEASG00005006385	14
BP	GO:0030512	negative regulation of transforming growth factor beta receptor signaling pathway	12/1352	56/14313	0.00531621	0.0989836	0.0860868	ENSEASG00005036469/ENSEASG00005012366/ENSEASG00005034008/ENSEASG00005015345/ENSEASG00005016139/ENSEASG00005009971/ENSEASG00005027366/ENSEASG00005002269/ENSEASG00005009931/ENSEASG00005006479/ENSEASG00005012604/ENSEASG00005025974	12
BP	GO:0019218	regulation of steroid metabolic process	13/1352	63/14313	0.00533117	0.0989836	0.0860868	ENSEASG00005015345/ENSEASG00005002867/ENSEASG00005019949/ENSEASG00005002627/ENSEASG00005038822/ENSEASG00005015509/ENSEASG00005016280/ENSEASG00005016330/ENSEASG00005013723/ENSEASG00005003953/ENSEASG00005022866/ENSEASG00005005454/ENSEASG00005025974	13
BP	GO:0016311	dephosphorylation	36/1352	246/14313	0.00536797	0.0989836	0.0860868	ENSEASG00005000694/ENSEASG00005009704/ENSEASG00005001394/ENSEASG00005019707/ENSEASG00005002221/ENSEASG00005007003/ENSEASG00005020651/ENSEASG00005002062/ENSEASG00005008618/ENSEASG00005023472/ENSEASG00005016139/ENSEASG00005014441/ENSEASG00005007312/ENSEASG00005002763/ENSEASG00005017107/ENSEASG00005013346/ENSEASG00005007448/ENSEASG00005013985/ENSEASG00005010404/ENSEASG00005016104/ENSEASG00005024839/…	36
BP	GO:0070848	response to growth factor	58/1352	439/14313	0.00540137	0.0989836	0.0860868	ENSEASG00005026827/ENSEASG00005036469/ENSEASG00005012350/ENSEASG00005012366/ENSEASG00005034008/ENSEASG00005004269/ENSEASG00005002655/ENSEASG00005020830/ENSEASG00005015345/ENSEASG00005016139/ENSEASG00005002763/ENSEASG00005009971/ENSEASG00005011239/ENSEASG00005004901/ENSEASG00005034685/ENSEASG00005001817/ENSEASG00005022194/ENSEASG00005009930/ENSEASG00005000638/ENSEASG00005015956/ENSEASG00005021899/…	58
BP	GO:0005996	monosaccharide metabolic process	27/1352	171/14313	0.00540235	0.0989836	0.0860868	ENSEASG00005007537/ENSEASG00005018817/ENSEASG00005015345/ENSEASG00005010029/ENSEASG00005002221/ENSEASG00005030057/ENSEASG00005008690/ENSEASG00005011923/ENSEASG00005009971/ENSEASG00005038822/ENSEASG00005010694/ENSEASG00005015054/ENSEASG00005016671/ENSEASG00005018430/ENSEASG00005000736/ENSEASG00005014919/ENSEASG00005004276/ENSEASG00005026484/ENSEASG00005009946/ENSEASG00005004424/ENSEASG00005014826/…	27
BP	GO:0018212	peptidyl-tyrosine modification	31/1352	204/14313	0.0054036	0.0989836	0.0860868	ENSEASG00005001294/ENSEASG00005028997/ENSEASG00005011526/ENSEASG00005002221/ENSEASG00005014425/ENSEASG00005002763/ENSEASG00005030079/ENSEASG00005014576/ENSEASG00005010184/ENSEASG00005015822/ENSEASG00005014541/ENSEASG00005038822/ENSEASG00005006993/ENSEASG00005000638/ENSEASG00005003725/ENSEASG00005021899/ENSEASG00005008843/ENSEASG00005025138/ENSEASG00005007064/ENSEASG00005025911/ENSEASG00005037455/…	31
BP	GO:0046686	response to cadmium ion	7/1352	24/14313	0.00541783	0.0989836	0.0860868	ENSEASG00005012373/ENSEASG00005015822/ENSEASG00005023366/ENSEASG00005012786/ENSEASG00005034422/ENSEASG00005009284/ENSEASG00005004424	7
BP	GO:0048013	ephrin receptor signaling pathway	7/1352	24/14313	0.00541783	0.0989836	0.0860868	ENSEASG00005009780/ENSEASG00005007064/ENSEASG00005007259/ENSEASG00005015879/ENSEASG00005033980/ENSEASG00005025911/ENSEASG00005003816	7
BP	GO:0000266	mitochondrial fission	8/1352	30/14313	0.00548126	0.0993867	0.0864374	ENSEASG00005002239/ENSEASG00005016568/ENSEASG00005026424/ENSEASG00005016672/ENSEASG00005014958/ENSEASG00005034186/ENSEASG00005017614/ENSEASG00005017923	8
BP	GO:1902991	regulation of amyloid precursor protein catabolic process	8/1352	30/14313	0.00548126	0.0993867	0.0864374	ENSEASG00005012384/ENSEASG00005002655/ENSEASG00005033980/ENSEASG00005025911/ENSEASG00005016294/ENSEASG00005013723/ENSEASG00005014287/ENSEASG00005016369	8
BP	GO:0009725	response to hormone	51/1352	377/14313	0.00553049	0.0999022	0.0868857	ENSEASG00005026827/ENSEASG00005016504/ENSEASG00005007842/ENSEASG00005021311/ENSEASG00005000930/ENSEASG00005003218/ENSEASG00005002655/ENSEASG00005011526/ENSEASG00005005726/ENSEASG00005018817/ENSEASG00005028995/ENSEASG00005015345/ENSEASG00005011270/ENSEASG00005010029/ENSEASG00005017466/ENSEASG00005011458/ENSEASG00005010800/ENSEASG00005002221/ENSEASG00005006299/ENSEASG00005014425/ENSEASG00005019491/…	51
BP	GO:0008217	regulation of blood pressure	17/1352	93/14313	0.00585192	0.10492	0.0912495	ENSEASG00005005908/ENSEASG00005011458/ENSEASG00005008487/ENSEASG00005013312/ENSEASG00005013028/ENSEASG00005035509/ENSEASG00005024839/ENSEASG00005013714/ENSEASG00005036084/ENSEASG00005020296/ENSEASG00005002457/ENSEASG00005007521/ENSEASG00005005676/ENSEASG00005000620/ENSEASG00005012777/ENSEASG00005012604/ENSEASG00005003158	17
BP	GO:0017015	regulation of transforming growth factor beta receptor signaling pathway	17/1352	93/14313	0.00585192	0.10492	0.0912495	ENSEASG00005036469/ENSEASG00005012366/ENSEASG00005034008/ENSEASG00005015345/ENSEASG00005016139/ENSEASG00005009971/ENSEASG00005034685/ENSEASG00005009930/ENSEASG00005027366/ENSEASG00005002269/ENSEASG00005029765/ENSEASG00005009931/ENSEASG00005006479/ENSEASG00005012604/ENSEASG00005017691/ENSEASG00005004514/ENSEASG00005025974	17
BP	GO:0006006	glucose metabolic process	21/1352	124/14313	0.0059514	0.106307	0.0924557	ENSEASG00005018817/ENSEASG00005015345/ENSEASG00005010029/ENSEASG00005002221/ENSEASG00005030057/ENSEASG00005008690/ENSEASG00005011923/ENSEASG00005009971/ENSEASG00005038822/ENSEASG00005010694/ENSEASG00005018430/ENSEASG00005000736/ENSEASG00005026484/ENSEASG00005009946/ENSEASG00005004424/ENSEASG00005014826/ENSEASG00005007992/ENSEASG00005003567/ENSEASG00005019721/ENSEASG00005008688/ENSEASG00005022360	21
BP	GO:0023061	signal release	38/1352	265/14313	0.00606027	0.107649	0.0936232	ENSEASG00005026827/ENSEASG00005002661/ENSEASG00005004633/ENSEASG00005008967/ENSEASG00005015907/ENSEASG00005002655/ENSEASG00005019495/ENSEASG00005020830/ENSEASG00005011458/ENSEASG00005021342/ENSEASG00005006221/ENSEASG00005028809/ENSEASG00005021625/ENSEASG00005010433/ENSEASG00005030079/ENSEASG00005002867/ENSEASG00005016568/ENSEASG00005021265/ENSEASG00005038822/ENSEASG00005006539/ENSEASG00005030111/…	38
BP	GO:0055081	anion homeostasis	11/1352	50/14313	0.00607136	0.107649	0.0936232	ENSEASG00005011963/ENSEASG00005010637/ENSEASG00005017283/ENSEASG00005015345/ENSEASG00005005399/ENSEASG00005017073/ENSEASG00005005325/ENSEASG00005013723/ENSEASG00005022866/ENSEASG00005004976/ENSEASG00005020981	11
BP	GO:0035265	organ growth	18/1352	101/14313	0.0061145	0.107879	0.0938234	ENSEASG00005012502/ENSEASG00005025792/ENSEASG00005020830/ENSEASG00005009690/ENSEASG00005013540/ENSEASG00005021403/ENSEASG00005000308/ENSEASG00005019126/ENSEASG00005038822/ENSEASG00005007134/ENSEASG00005008843/ENSEASG00005025138/ENSEASG00005006320/ENSEASG00005005676/ENSEASG00005004424/ENSEASG00005014826/ENSEASG00005025283/ENSEASG00005003055	18
BP	GO:1903845	negative regulation of cellular response to transforming growth factor beta stimulus	12/1352	57/14313	0.00616877	0.107879	0.0938234	ENSEASG00005036469/ENSEASG00005012366/ENSEASG00005034008/ENSEASG00005015345/ENSEASG00005016139/ENSEASG00005009971/ENSEASG00005027366/ENSEASG00005002269/ENSEASG00005009931/ENSEASG00005006479/ENSEASG00005012604/ENSEASG00005025974	12
BP	GO:0006865	amino acid transport	16/1352	86/14313	0.0061966	0.107879	0.0938234	ENSEASG00005011709/ENSEASG00005011963/ENSEASG00005023506/ENSEASG00005001376/ENSEASG00005023475/ENSEASG00005007437/ENSEASG00005019670/ENSEASG00005003010/ENSEASG00005004062/ENSEASG00005014668/ENSEASG00005010637/ENSEASG00005025806/ENSEASG00005012373/ENSEASG00005011962/ENSEASG00005000620/ENSEASG00005035978	16
BP	GO:0038127	ERBB signaling pathway	16/1352	86/14313	0.0061966	0.107879	0.0938234	ENSEASG00005012350/ENSEASG00005028997/ENSEASG00005028995/ENSEASG00005001301/ENSEASG00005002221/ENSEASG00005015822/ENSEASG00005020611/ENSEASG00005023366/ENSEASG00005019743/ENSEASG00005022594/ENSEASG00005001139/ENSEASG00005013699/ENSEASG00005004424/ENSEASG00005028719/ENSEASG00005001986/ENSEASG00005017614	16
BP	GO:0050770	regulation of axonogenesis	16/1352	86/14313	0.0061966	0.107879	0.0938234	ENSEASG00005026827/ENSEASG00005017532/ENSEASG00005008949/ENSEASG00005016921/ENSEASG00005008279/ENSEASG00005003218/ENSEASG00005003396/ENSEASG00005015035/ENSEASG00005004901/ENSEASG00005018391/ENSEASG00005007064/ENSEASG00005025911/ENSEASG00005006046/ENSEASG00005006417/ENSEASG00005002457/ENSEASG00005011866	16
BP	GO:1902475	L-alpha-amino acid transmembrane transport	9/1352	37/14313	0.00635343	0.11021	0.0958508	ENSEASG00005011709/ENSEASG00005011963/ENSEASG00005007437/ENSEASG00005019670/ENSEASG00005003010/ENSEASG00005014668/ENSEASG00005010637/ENSEASG00005000620/ENSEASG00005035978	9
BP	GO:0032692	negative regulation of interleukin-1 production	6/1352	19/14313	0.00647865	0.110783	0.0963485	ENSEASG00005021633/ENSEASG00005022037/ENSEASG00005009780/ENSEASG00005014290/ENSEASG00005021899/ENSEASG00005011474	6
BP	GO:0060292	long-term synaptic depression	6/1352	19/14313	0.00647865	0.110783	0.0963485	ENSEASG00005003218/ENSEASG00005005144/ENSEASG00005001130/ENSEASG00005011706/ENSEASG00005014287/ENSEASG00005001247	6
BP	GO:0060999	positive regulation of dendritic spine development	6/1352	19/14313	0.00647865	0.110783	0.0963485	ENSEASG00005014541/ENSEASG00005029507/ENSEASG00005012335/ENSEASG00005012173/ENSEASG00005013723/ENSEASG00005010000	6
BP	GO:0090218	positive regulation of lipid kinase activity	6/1352	19/14313	0.00647865	0.110783	0.0963485	ENSEASG00005005636/ENSEASG00005002763/ENSEASG00005014576/ENSEASG00005007259/ENSEASG00005015463/ENSEASG00005016369	6
BP	GO:1903844	regulation of cellular response to transforming growth factor beta stimulus	17/1352	94/14313	0.00653209	0.110945	0.0964899	ENSEASG00005036469/ENSEASG00005012366/ENSEASG00005034008/ENSEASG00005015345/ENSEASG00005016139/ENSEASG00005009971/ENSEASG00005034685/ENSEASG00005009930/ENSEASG00005027366/ENSEASG00005002269/ENSEASG00005029765/ENSEASG00005009931/ENSEASG00005006479/ENSEASG00005012604/ENSEASG00005017691/ENSEASG00005004514/ENSEASG00005025974	17
BP	GO:0043281	regulation of cysteine-type endopeptidase activity involved in apoptotic process	21/1352	125/14313	0.00653433	0.110945	0.0964899	ENSEASG00005013806/ENSEASG00005000930/ENSEASG00005010637/ENSEASG00005015345/ENSEASG00005034450/ENSEASG00005003928/ENSEASG00005038452/ENSEASG00005021633/ENSEASG00005023366/ENSEASG00005020613/ENSEASG00005021899/ENSEASG00005026424/ENSEASG00005028459/ENSEASG00005037402/ENSEASG00005007191/ENSEASG00005004424/ENSEASG00005023296/ENSEASG00005019215/ENSEASG00005000062/ENSEASG00005011194/ENSEASG00005014248	21
BP	GO:0060998	regulation of dendritic spine development	8/1352	31/14313	0.00678807	0.113517	0.0987269	ENSEASG00005021355/ENSEASG00005014541/ENSEASG00005029507/ENSEASG00005025911/ENSEASG00005012335/ENSEASG00005012173/ENSEASG00005013723/ENSEASG00005010000	8
BP	GO:0008610	lipid biosynthetic process	53/1352	399/14313	0.00683221	0.113517	0.0987269	ENSEASG00005014626/ENSEASG00005035411/ENSEASG00005015345/ENSEASG00005030350/ENSEASG00005008992/ENSEASG00005006299/ENSEASG00005028809/ENSEASG00005010433/ENSEASG00005005636/ENSEASG00005008625/ENSEASG00005023390/ENSEASG00005025229/ENSEASG00005005833/ENSEASG00005002867/ENSEASG00005011296/ENSEASG00005021583/ENSEASG00005019949/ENSEASG00005018306/ENSEASG00005002627/ENSEASG00005038822/ENSEASG00005006248/…	53
BP	GO:0034762	regulation of transmembrane transport	38/1352	267/14313	0.00685213	0.113517	0.0987269	ENSEASG00005005322/ENSEASG00005027020/ENSEASG00005012994/ENSEASG00005007072/ENSEASG00005035914/ENSEASG00005021403/ENSEASG00005000308/ENSEASG00005023366/ENSEASG00005038822/ENSEASG00005023403/ENSEASG00005007972/ENSEASG00005038261/ENSEASG00005000107/ENSEASG00005010694/ENSEASG00005004037/ENSEASG00005035329/ENSEASG00005004718/ENSEASG00005025383/ENSEASG00005011474/ENSEASG00005000542/ENSEASG00005007064/…	38
BP	GO:0032371	regulation of sterol transport	10/1352	44/14313	0.00686314	0.113517	0.0987269	ENSEASG00005015345/ENSEASG00005030968/ENSEASG00005005399/ENSEASG00005038822/ENSEASG00005013723/ENSEASG00005036051/ENSEASG00005003953/ENSEASG00005004976/ENSEASG00005003863/ENSEASG00005022455	10
BP	GO:0032374	regulation of cholesterol transport	10/1352	44/14313	0.00686314	0.113517	0.0987269	ENSEASG00005015345/ENSEASG00005030968/ENSEASG00005005399/ENSEASG00005038822/ENSEASG00005013723/ENSEASG00005036051/ENSEASG00005003953/ENSEASG00005004976/ENSEASG00005003863/ENSEASG00005022455	10
BP	GO:0042310	vasoconstriction	10/1352	44/14313	0.00686314	0.113517	0.0987269	ENSEASG00005002104/ENSEASG00005017466/ENSEASG00005038261/ENSEASG00005038482/ENSEASG00005013714/ENSEASG00005036084/ENSEASG00005006320/ENSEASG00005002457/ENSEASG00005021521/ENSEASG00005028719	10
BP	GO:0098754	detoxification	10/1352	44/14313	0.00686314	0.113517	0.0987269	ENSEASG00005012373/ENSEASG00005010029/ENSEASG00005008744/ENSEASG00005021403/ENSEASG00005021351/ENSEASG00005004901/ENSEASG00005016041/ENSEASG00005003158/ENSEASG00005006463/ENSEASG00005035978	10
BP	GO:0033688	regulation of osteoblast proliferation	7/1352	25/14313	0.00692207	0.113517	0.0987269	ENSEASG00005037151/ENSEASG00005010184/ENSEASG00005013078/ENSEASG00005021589/ENSEASG00005013314/ENSEASG00005012501/ENSEASG00005025974	7
BP	GO:0045742	positive regulation of epidermal growth factor receptor signaling pathway	7/1352	25/14313	0.00692207	0.113517	0.0987269	ENSEASG00005028997/ENSEASG00005015822/ENSEASG00005023366/ENSEASG00005019743/ENSEASG00005001139/ENSEASG00005028719/ENSEASG00005017614	7
BP	GO:0098868	bone growth	7/1352	25/14313	0.00692207	0.113517	0.0987269	ENSEASG00005025792/ENSEASG00005020830/ENSEASG00005000308/ENSEASG00005038822/ENSEASG00005006320/ENSEASG00005025283/ENSEASG00005003055	7
BP	GO:0006939	smooth muscle contraction	13/1352	65/14313	0.00701167	0.114595	0.0996646	ENSEASG00005010713/ENSEASG00005003218/ENSEASG00005021568/ENSEASG00005017466/ENSEASG00005033363/ENSEASG00005038482/ENSEASG00005013714/ENSEASG00005036084/ENSEASG00005006320/ENSEASG00005021521/ENSEASG00005028719/ENSEASG00005004514/ENSEASG00005002270	13
BP	GO:0042982	amyloid precursor protein metabolic process	11/1352	51/14313	0.00709594	0.115189	0.100181	ENSEASG00005012384/ENSEASG00005002655/ENSEASG00005002431/ENSEASG00005033980/ENSEASG00005025911/ENSEASG00005016294/ENSEASG00005013723/ENSEASG00005014287/ENSEASG00005006080/ENSEASG00005016670/ENSEASG00005016369	11
BP	GO:0060996	dendritic spine development	11/1352	51/14313	0.00709594	0.115189	0.100181	ENSEASG00005026827/ENSEASG00005021355/ENSEASG00005014541/ENSEASG00005029507/ENSEASG00005007064/ENSEASG00005025911/ENSEASG00005012335/ENSEASG00005012173/ENSEASG00005002750/ENSEASG00005013723/ENSEASG00005010000	11
BP	GO:0032940	secretion by cell	60/1352	463/14313	0.00713018	0.115307	0.100283	ENSEASG00005026827/ENSEASG00005002661/ENSEASG00005012384/ENSEASG00005017962/ENSEASG00005004633/ENSEASG00005008967/ENSEASG00005015907/ENSEASG00005002655/ENSEASG00005019495/ENSEASG00005017519/ENSEASG00005020830/ENSEASG00005011963/ENSEASG00005001223/ENSEASG00005011458/ENSEASG00005010800/ENSEASG00005021342/ENSEASG00005033552/ENSEASG00005006221/ENSEASG00005028809/ENSEASG00005021625/ENSEASG00005025992/…	60
BP	GO:0001649	osteoblast differentiation	23/1352	142/14313	0.00717155	0.115307	0.100283	ENSEASG00005017532/ENSEASG00005014049/ENSEASG00005037151/ENSEASG00005001301/ENSEASG00005014674/ENSEASG00005000308/ENSEASG00005013078/ENSEASG00005001817/ENSEASG00005012514/ENSEASG00005007134/ENSEASG00005017073/ENSEASG00005011474/ENSEASG00005015879/ENSEASG00005026752/ENSEASG00005002457/ENSEASG00005016301/ENSEASG00005012501/ENSEASG00005026484/ENSEASG00005004424/ENSEASG00005005205/ENSEASG00005004514/…	23
BP	GO:0007274	neuromuscular synaptic transmission	5/1352	14/14313	0.00722318	0.115307	0.100283	ENSEASG00005007072/ENSEASG00005006221/ENSEASG00005003669/ENSEASG00005015635/ENSEASG00005029305	5
BP	GO:0015732	prostaglandin transport	5/1352	14/14313	0.00722318	0.115307	0.100283	ENSEASG00005002661/ENSEASG00005019670/ENSEASG00005028809/ENSEASG00005010433/ENSEASG00005038822	5
BP	GO:0071243	cellular response to arsenic-containing substance	5/1352	14/14313	0.00722318	0.115307	0.100283	ENSEASG00005013806/ENSEASG00005023506/ENSEASG00005028422/ENSEASG00005034422/ENSEASG00005015054	5
BP	GO:0050805	negative regulation of synaptic transmission	9/1352	38/14313	0.00764277	0.120801	0.105062	ENSEASG00005016921/ENSEASG00005003218/ENSEASG00005005144/ENSEASG00005001130/ENSEASG00005011706/ENSEASG00005014287/ENSEASG00005019721/ENSEASG00005008040/ENSEASG00005001247	9
BP	GO:0070169	positive regulation of biomineral tissue development	9/1352	38/14313	0.00764277	0.120801	0.105062	ENSEASG00005011874/ENSEASG00005037151/ENSEASG00005013078/ENSEASG00005016111/ENSEASG00005002457/ENSEASG00005012501/ENSEASG00005026484/ENSEASG00005005205/ENSEASG00005025974	9
BP	GO:0110151	positive regulation of biomineralization	9/1352	38/14313	0.00764277	0.120801	0.105062	ENSEASG00005011874/ENSEASG00005037151/ENSEASG00005013078/ENSEASG00005016111/ENSEASG00005002457/ENSEASG00005012501/ENSEASG00005026484/ENSEASG00005005205/ENSEASG00005025974	9
BP	GO:0043409	negative regulation of MAPK cascade	19/1352	111/14313	0.00768749	0.120896	0.105144	ENSEASG00005002006/ENSEASG00005018998/ENSEASG00005002655/ENSEASG00005002221/ENSEASG00005021633/ENSEASG00005010184/ENSEASG00005010357/ENSEASG00005024496/ENSEASG00005021752/ENSEASG00005007064/ENSEASG00005025911/ENSEASG00005013699/ENSEASG00005001169/ENSEASG00005013723/ENSEASG00005012604/ENSEASG00005017691/ENSEASG00005018428/ENSEASG00005025974/ENSEASG00005016369	19
BP	GO:0010977	negative regulation of neuron projection development	14/1352	73/14313	0.0076991	0.120896	0.105144	ENSEASG00005017532/ENSEASG00005016921/ENSEASG00005003396/ENSEASG00005032983/ENSEASG00005000308/ENSEASG00005012248/ENSEASG00005004901/ENSEASG00005010404/ENSEASG00005015509/ENSEASG00005007064/ENSEASG00005025911/ENSEASG00005013723/ENSEASG00005005240/ENSEASG00005011866	14
BP	GO:1902107	positive regulation of leukocyte differentiation	20/1352	119/14313	0.00779171	0.121757	0.105893	ENSEASG00005006684/ENSEASG00005001294/ENSEASG00005016265/ENSEASG00005014049/ENSEASG00005011526/ENSEASG00005014425/ENSEASG00005002062/ENSEASG00005010433/ENSEASG00005011239/ENSEASG00005006993/ENSEASG00005030111/ENSEASG00005021899/ENSEASG00005006367/ENSEASG00005014287/ENSEASG00005012175/ENSEASG00005011460/ENSEASG00005019461/ENSEASG00005029305/ENSEASG00005013263/ENSEASG00005003055	20
BP	GO:0042180	cellular ketone metabolic process	23/1352	143/14313	0.00780461	0.121757	0.105893	ENSEASG00005012865/ENSEASG00005015345/ENSEASG00005017466/ENSEASG00005010433/ENSEASG00005002867/ENSEASG00005021351/ENSEASG00005019949/ENSEASG00005027419/ENSEASG00005012736/ENSEASG00005013714/ENSEASG00005016330/ENSEASG00005005400/ENSEASG00005016814/ENSEASG00005010077/ENSEASG00005036051/ENSEASG00005004424/ENSEASG00005022866/ENSEASG00005021037/ENSEASG00005014826/ENSEASG00005016041/ENSEASG00005008688/…	23
BP	GO:1905475	regulation of protein localization to membrane	21/1352	127/14313	0.00784059	0.121819	0.105947	ENSEASG00005012350/ENSEASG00005007072/ENSEASG00005012658/ENSEASG00005010637/ENSEASG00005035914/ENSEASG00005003129/ENSEASG00005016111/ENSEASG00005027525/ENSEASG00005026424/ENSEASG00005015879/ENSEASG00005037455/ENSEASG00005022541/ENSEASG00005016811/ENSEASG00005005676/ENSEASG00005004424/ENSEASG00005010230/ENSEASG00005034186/ENSEASG00005019721/ENSEASG00005008779/ENSEASG00005022360/ENSEASG00005001935	21
BP	GO:0006869	lipid transport	36/1352	252/14313	0.00785932	0.121819	0.105947	ENSEASG00005038764/ENSEASG00005002661/ENSEASG00005009498/ENSEASG00005019670/ENSEASG00005015345/ENSEASG00005011458/ENSEASG00005028809/ENSEASG00005000323/ENSEASG00005010433/ENSEASG00005030968/ENSEASG00005018496/ENSEASG00005005399/ENSEASG00005038822/ENSEASG00005000076/ENSEASG00005021589/ENSEASG00005018660/ENSEASG00005014290/ENSEASG00005026424/ENSEASG00005021521/ENSEASG00005022609/ENSEASG00005008521/…	36
BP	GO:0030198	extracellular matrix organization	30/1352	201/14313	0.00791268	0.122252	0.106324	ENSEASG00005016921/ENSEASG00005020514/ENSEASG00005020830/ENSEASG00005022239/ENSEASG00005015242/ENSEASG00005023366/ENSEASG00005017598/ENSEASG00005009408/ENSEASG00005017115/ENSEASG00005008182/ENSEASG00005018572/ENSEASG00005014853/ENSEASG00005021283/ENSEASG00005036013/ENSEASG00005021752/ENSEASG00005006320/ENSEASG00005020296/ENSEASG00005025856/ENSEASG00005004276/ENSEASG00005009931/ENSEASG00005023494/…	30
BP	GO:0002064	epithelial cell development	27/1352	176/14313	0.00794853	0.122412	0.106463	ENSEASG00005026827/ENSEASG00005022634/ENSEASG00005019778/ENSEASG00005022789/ENSEASG00005003618/ENSEASG00005005882/ENSEASG00005025792/ENSEASG00005022897/ENSEASG00005010095/ENSEASG00005023472/ENSEASG00005013453/ENSEASG00005009971/ENSEASG00005007511/ENSEASG00005013314/ENSEASG00005022194/ENSEASG00005005890/ENSEASG00005015879/ENSEASG00005013714/ENSEASG00005026752/ENSEASG00005016811/ENSEASG00005038606/…	27
BP	GO:0006914	autophagy	45/1352	331/14313	0.0080417	0.123058	0.107025	ENSEASG00005012423/ENSEASG00005013020/ENSEASG00005016180/ENSEASG00005004923/ENSEASG00005013806/ENSEASG00005016850/ENSEASG00005000863/ENSEASG00005015212/ENSEASG00005027020/ENSEASG00005009498/ENSEASG00005012658/ENSEASG00005015730/ENSEASG00005015345/ENSEASG00005008173/ENSEASG00005010029/ENSEASG00005023970/ENSEASG00005031780/ENSEASG00005002313/ENSEASG00005005636/ENSEASG00005014576/ENSEASG00005013805/…	45
BP	GO:0061919	process utilizing autophagic mechanism	45/1352	331/14313	0.0080417	0.123058	0.107025	ENSEASG00005012423/ENSEASG00005013020/ENSEASG00005016180/ENSEASG00005004923/ENSEASG00005013806/ENSEASG00005016850/ENSEASG00005000863/ENSEASG00005015212/ENSEASG00005027020/ENSEASG00005009498/ENSEASG00005012658/ENSEASG00005015730/ENSEASG00005015345/ENSEASG00005008173/ENSEASG00005010029/ENSEASG00005023970/ENSEASG00005031780/ENSEASG00005002313/ENSEASG00005005636/ENSEASG00005014576/ENSEASG00005013805/…	45
BP	GO:0060322	head development	62/1352	484/14313	0.00807434	0.123166	0.107118	ENSEASG00005009586/ENSEASG00005028117/ENSEASG00005026827/ENSEASG00005017532/ENSEASG00005022634/ENSEASG00005025123/ENSEASG00005007264/ENSEASG00005030900/ENSEASG00005016265/ENSEASG00005016921/ENSEASG00005001983/ENSEASG00005004269/ENSEASG00005019056/ENSEASG00005015310/ENSEASG00005003218/ENSEASG00005005072/ENSEASG00005009690/ENSEASG00005010637/ENSEASG00005008173/ENSEASG00005003396/ENSEASG00005032983/…	62
BP	GO:0044728	DNA methylation or demethylation	12/1352	59/14313	0.00819602	0.124626	0.108388	ENSEASG00005016265/ENSEASG00005013829/ENSEASG00005004203/ENSEASG00005016637/ENSEASG00005013453/ENSEASG00005007739/ENSEASG00005019126/ENSEASG00005010712/ENSEASG00005010077/ENSEASG00005037408/ENSEASG00005037754/ENSEASG00005026963	12
BP	GO:0051249	regulation of lymphocyte activation	42/1352	305/14313	0.00823426	0.124667	0.108424	ENSEASG00005006684/ENSEASG00005001294/ENSEASG00005006388/ENSEASG00005016265/ENSEASG00005009503/ENSEASG00005011526/ENSEASG00005002221/ENSEASG00005014425/ENSEASG00005002062/ENSEASG00005014576/ENSEASG00005011239/ENSEASG00005007511/ENSEASG00005034866/ENSEASG00005003129/ENSEASG00005038822/ENSEASG00005021911/ENSEASG00005006993/ENSEASG00005002854/ENSEASG00005000638/ENSEASG00005021899/ENSEASG00005017114/…	42
BP	GO:0016079	synaptic vesicle exocytosis	11/1352	52/14313	0.00825057	0.124667	0.108424	ENSEASG00005026827/ENSEASG00005008967/ENSEASG00005015907/ENSEASG00005006221/ENSEASG00005021625/ENSEASG00005009780/ENSEASG00005006729/ENSEASG00005015603/ENSEASG00005009875/ENSEASG00005001964/ENSEASG00005008040	11
BP	GO:0010950	positive regulation of endopeptidase activity	18/1352	104/14313	0.0083124	0.124888	0.108616	ENSEASG00005013806/ENSEASG00005000930/ENSEASG00005010637/ENSEASG00005015345/ENSEASG00005038452/ENSEASG00005002431/ENSEASG00005026424/ENSEASG00005028459/ENSEASG00005033980/ENSEASG00005025911/ENSEASG00005037402/ENSEASG00005014287/ENSEASG00005023296/ENSEASG00005019215/ENSEASG00005017821/ENSEASG00005000062/ENSEASG00005014248/ENSEASG00005016369	18
BP	GO:0071825	protein-lipid complex subunit organization	8/1352	32/14313	0.00831717	0.124888	0.108616	ENSEASG00005003799/ENSEASG00005010433/ENSEASG00005018496/ENSEASG00005005399/ENSEASG00005013723/ENSEASG00005036051/ENSEASG00005018899/ENSEASG00005016670	8
BP	GO:0098657	import into cell	24/1352	152/14313	0.00838563	0.125523	0.109169	ENSEASG00005011709/ENSEASG00005009690/ENSEASG00005009958/ENSEASG00005016580/ENSEASG00005018817/ENSEASG00005011963/ENSEASG00005004978/ENSEASG00005019670/ENSEASG00005014503/ENSEASG00005003010/ENSEASG00005014668/ENSEASG00005010637/ENSEASG00005007070/ENSEASG00005025806/ENSEASG00005017283/ENSEASG00005017466/ENSEASG00005031838/ENSEASG00005035253/ENSEASG00005003651/ENSEASG00005004424/ENSEASG00005000620/…	24
BP	GO:0034368	protein-lipid complex remodeling	6/1352	20/14313	0.00852785	0.12647	0.109992	ENSEASG00005003799/ENSEASG00005010433/ENSEASG00005018496/ENSEASG00005005399/ENSEASG00005013723/ENSEASG00005036051	6
BP	GO:0034369	plasma lipoprotein particle remodeling	6/1352	20/14313	0.00852785	0.12647	0.109992	ENSEASG00005003799/ENSEASG00005010433/ENSEASG00005018496/ENSEASG00005005399/ENSEASG00005013723/ENSEASG00005036051	6
BP	GO:0071402	cellular response to lipoprotein particle stimulus	6/1352	20/14313	0.00852785	0.12647	0.109992	ENSEASG00005008134/ENSEASG00005020830/ENSEASG00005007511/ENSEASG00005013723/ENSEASG00005004424/ENSEASG00005003953	6
BP	GO:0044242	cellular lipid catabolic process	21/1352	128/14313	0.00856916	0.126692	0.110185	ENSEASG00005019468/ENSEASG00005002655/ENSEASG00005020830/ENSEASG00005010029/ENSEASG00005003799/ENSEASG00005013555/ENSEASG00005038822/ENSEASG00005004102/ENSEASG00005022235/ENSEASG00005015100/ENSEASG00005016672/ENSEASG00005020404/ENSEASG00005006807/ENSEASG00005036051/ENSEASG00005020936/ENSEASG00005004424/ENSEASG00005019215/ENSEASG00005022866/ENSEASG00005014826/ENSEASG00005002691/ENSEASG00005001247	21
BP	GO:0120039	plasma membrane bounded cell projection morphogenesis	49/1352	368/14313	0.00865594	0.126896	0.110362	ENSEASG00005026827/ENSEASG00005017532/ENSEASG00005012350/ENSEASG00005008949/ENSEASG00005012088/ENSEASG00005016921/ENSEASG00005004269/ENSEASG00005008279/ENSEASG00005023216/ENSEASG00005003218/ENSEASG00005016611/ENSEASG00005003396/ENSEASG00005006221/ENSEASG00005014425/ENSEASG00005013453/ENSEASG00005000308/ENSEASG00005012248/ENSEASG00005015035/ENSEASG00005004901/ENSEASG00005018391/ENSEASG00005014541/…	49
BP	GO:0045778	positive regulation of ossification	14/1352	74/14313	0.00869254	0.126896	0.110362	ENSEASG00005006684/ENSEASG00005031738/ENSEASG00005037151/ENSEASG00005013078/ENSEASG00005001817/ENSEASG00005016111/ENSEASG00005011474/ENSEASG00005026752/ENSEASG00005002457/ENSEASG00005012501/ENSEASG00005005205/ENSEASG00005004514/ENSEASG00005023438/ENSEASG00005025974	14
BP	GO:0002446	neutrophil mediated immunity	7/1352	26/14313	0.00871502	0.126896	0.110362	ENSEASG00005005322/ENSEASG00005017466/ENSEASG00005025992/ENSEASG00005007511/ENSEASG00005021539/ENSEASG00005012777/ENSEASG00005015463	7
BP	GO:0010573	vascular endothelial growth factor production	7/1352	26/14313	0.00871502	0.126896	0.110362	ENSEASG00005010357/ENSEASG00005013314/ENSEASG00005001800/ENSEASG00005010077/ENSEASG00005026484/ENSEASG00005005422/ENSEASG00005000344	7
BP	GO:1901186	positive regulation of ERBB signaling pathway	7/1352	26/14313	0.00871502	0.126896	0.110362	ENSEASG00005028997/ENSEASG00005015822/ENSEASG00005023366/ENSEASG00005019743/ENSEASG00005001139/ENSEASG00005028719/ENSEASG00005017614	7
BP	GO:1903530	regulation of secretion by cell	43/1352	315/14313	0.00879052	0.127413	0.110812	ENSEASG00005026827/ENSEASG00005002661/ENSEASG00005012384/ENSEASG00005004633/ENSEASG00005008967/ENSEASG00005015907/ENSEASG00005002655/ENSEASG00005019495/ENSEASG00005011458/ENSEASG00005010800/ENSEASG00005033552/ENSEASG00005006221/ENSEASG00005028809/ENSEASG00005021625/ENSEASG00005025992/ENSEASG00005010433/ENSEASG00005007194/ENSEASG00005030079/ENSEASG00005002867/ENSEASG00005016568/ENSEASG00005038822/…	43
BP	GO:0010243	response to organonitrogen compound	62/1352	486/14313	0.00880359	0.127413	0.110812	ENSEASG00005013806/ENSEASG00005016850/ENSEASG00005016504/ENSEASG00005008134/ENSEASG00005002655/ENSEASG00005011526/ENSEASG00005020830/ENSEASG00005018817/ENSEASG00005028995/ENSEASG00005017515/ENSEASG00005014668/ENSEASG00005010637/ENSEASG00005015345/ENSEASG00005011270/ENSEASG00005010029/ENSEASG00005021355/ENSEASG00005023970/ENSEASG00005022440/ENSEASG00005010800/ENSEASG00005002221/ENSEASG00005014425/…	62
BP	GO:0060326	cell chemotaxis	28/1352	186/14313	0.00897562	0.129365	0.11251	ENSEASG00005034543/ENSEASG00005003799/ENSEASG00005002763/ENSEASG00005014576/ENSEASG00005016568/ENSEASG00005003129/ENSEASG00005000076/ENSEASG00005000527/ENSEASG00005021899/ENSEASG00005007763/ENSEASG00005033570/ENSEASG00005021916/ENSEASG00005015879/ENSEASG00005013714/ENSEASG00005036084/ENSEASG00005024207/ENSEASG00005022541/ENSEASG00005027682/ENSEASG00005028946/ENSEASG00005003785/ENSEASG00005030788/…	28
BP	GO:0032989	cellular component morphogenesis	58/1352	450/14313	0.0089923	0.129365	0.11251	ENSEASG00005026827/ENSEASG00005017532/ENSEASG00005005322/ENSEASG00005012350/ENSEASG00005008949/ENSEASG00005012088/ENSEASG00005016921/ENSEASG00005022789/ENSEASG00005004269/ENSEASG00005003618/ENSEASG00005008279/ENSEASG00005023216/ENSEASG00005003218/ENSEASG00005016611/ENSEASG00005003396/ENSEASG00005006221/ENSEASG00005014425/ENSEASG00005010433/ENSEASG00005013453/ENSEASG00005000308/ENSEASG00005012248/…	58
BP	GO:0043062	extracellular structure organization	30/1352	203/14313	0.00907801	0.130208	0.113243	ENSEASG00005016921/ENSEASG00005020514/ENSEASG00005020830/ENSEASG00005022239/ENSEASG00005015242/ENSEASG00005023366/ENSEASG00005017598/ENSEASG00005009408/ENSEASG00005017115/ENSEASG00005008182/ENSEASG00005018572/ENSEASG00005014853/ENSEASG00005021283/ENSEASG00005036013/ENSEASG00005021752/ENSEASG00005006320/ENSEASG00005020296/ENSEASG00005025856/ENSEASG00005004276/ENSEASG00005009931/ENSEASG00005023494/…	30
BP	GO:0051055	negative regulation of lipid biosynthetic process	9/1352	39/14313	0.00912228	0.130454	0.113457	ENSEASG00005015345/ENSEASG00005019949/ENSEASG00005015509/ENSEASG00005010077/ENSEASG00005013723/ENSEASG00005036051/ENSEASG00005008688/ENSEASG00005025974/ENSEASG00005002270	9
BP	GO:0051962	positive regulation of nervous system development	42/1352	307/14313	0.00918784	0.131002	0.113933	ENSEASG00005026827/ENSEASG00005017532/ENSEASG00005012970/ENSEASG00005016265/ENSEASG00005008279/ENSEASG00005023216/ENSEASG00005003218/ENSEASG00005016107/ENSEASG00005010433/ENSEASG00005013453/ENSEASG00005015035/ENSEASG00005021946/ENSEASG00005018391/ENSEASG00005020838/ENSEASG00005004076/ENSEASG00005014541/ENSEASG00005000638/ENSEASG00005019509/ENSEASG00005007134/ENSEASG00005014290/ENSEASG00005029507/…	42
BP	GO:2000060	positive regulation of ubiquitin-dependent protein catabolic process	12/1352	60/14313	0.00938771	0.133455	0.116067	ENSEASG00005013806/ENSEASG00005016070/ENSEASG00005012970/ENSEASG00005022440/ENSEASG00005012786/ENSEASG00005012514/ENSEASG00005016294/ENSEASG00005004424/ENSEASG00005016915/ENSEASG00005002855/ENSEASG00005019721/ENSEASG00005022360	12
BP	GO:0051046	regulation of secretion	46/1352	343/14313	0.00946249	0.134122	0.116647	ENSEASG00005026827/ENSEASG00005002661/ENSEASG00005012384/ENSEASG00005004633/ENSEASG00005008967/ENSEASG00005015907/ENSEASG00005025792/ENSEASG00005002655/ENSEASG00005019495/ENSEASG00005011458/ENSEASG00005010800/ENSEASG00005033552/ENSEASG00005006221/ENSEASG00005028809/ENSEASG00005021625/ENSEASG00005025992/ENSEASG00005010433/ENSEASG00005007194/ENSEASG00005030079/ENSEASG00005002867/ENSEASG00005016568/…	46
BP	GO:0050878	regulation of body fluid levels	32/1352	221/14313	0.0096898	0.13694	0.119097	ENSEASG00005025539/ENSEASG00005036470/ENSEASG00005018358/ENSEASG00005021311/ENSEASG00005003218/ENSEASG00005009690/ENSEASG00005017466/ENSEASG00005007312/ENSEASG00005025565/ENSEASG00005011239/ENSEASG00005018327/ENSEASG00005006993/ENSEASG00005002941/ENSEASG00005013314/ENSEASG00005021899/ENSEASG00005025138/ENSEASG00005019986/ENSEASG00005021752/ENSEASG00005021916/ENSEASG00005000542/ENSEASG00005007064/…	32
BP	GO:1903708	positive regulation of hemopoiesis	24/1352	154/14313	0.0098247	0.138105	0.120111	ENSEASG00005006684/ENSEASG00005001294/ENSEASG00005016265/ENSEASG00005014049/ENSEASG00005011526/ENSEASG00005004362/ENSEASG00005005718/ENSEASG00005005728/ENSEASG00005014425/ENSEASG00005002062/ENSEASG00005010433/ENSEASG00005011239/ENSEASG00005006993/ENSEASG00005030111/ENSEASG00005021899/ENSEASG00005006367/ENSEASG00005014287/ENSEASG00005003999/ENSEASG00005012175/ENSEASG00005011460/ENSEASG00005019461/…	24
BP	GO:0034249	negative regulation of cellular amide metabolic process	17/1352	98/14313	0.00991887	0.138105	0.120111	ENSEASG00005002655/ENSEASG00005010029/ENSEASG00005022440/ENSEASG00005006533/ENSEASG00005024606/ENSEASG00005008476/ENSEASG00005014019/ENSEASG00005016294/ENSEASG00005013723/ENSEASG00005019692/ENSEASG00005001070/ENSEASG00005021994/ENSEASG00005014248/ENSEASG00005005306/ENSEASG00005023186/ENSEASG00005002270/ENSEASG00005003163	17
BP	GO:0032892	positive regulation of organic acid transport	5/1352	15/14313	0.0100042	0.138105	0.120111	ENSEASG00005002661/ENSEASG00005028809/ENSEASG00005010433/ENSEASG00005000620/ENSEASG00005022866	5
BP	GO:0043552	positive regulation of phosphatidylinositol 3-kinase activity	5/1352	15/14313	0.0100042	0.138105	0.120111	ENSEASG00005005636/ENSEASG00005002763/ENSEASG00005014576/ENSEASG00005007259/ENSEASG00005016369	5
BP	GO:0043555	regulation of translation in response to stress	5/1352	15/14313	0.0100042	0.138105	0.120111	ENSEASG00005010029/ENSEASG00005014019/ENSEASG00005001800/ENSEASG00005003816/ENSEASG00005025885	5
BP	GO:0070102	interleukin-6-mediated signaling pathway	5/1352	15/14313	0.0100042	0.138105	0.120111	ENSEASG00005002221/ENSEASG00005015509/ENSEASG00005026752/ENSEASG00005000344/ENSEASG00005012175	5
BP	GO:0072520	seminiferous tubule development	5/1352	15/14313	0.0100042	0.138105	0.120111	ENSEASG00005003618/ENSEASG00005002627/ENSEASG00005034685/ENSEASG00005005676/ENSEASG00005005422	5
BP	GO:2000191	regulation of fatty acid transport	5/1352	15/14313	0.0100042	0.138105	0.120111	ENSEASG00005002661/ENSEASG00005028809/ENSEASG00005010433/ENSEASG00005026424/ENSEASG00005004424	5
BP	GO:0048858	cell projection morphogenesis	49/1352	371/14313	0.010031	0.138105	0.120111	ENSEASG00005026827/ENSEASG00005017532/ENSEASG00005012350/ENSEASG00005008949/ENSEASG00005012088/ENSEASG00005016921/ENSEASG00005004269/ENSEASG00005008279/ENSEASG00005023216/ENSEASG00005003218/ENSEASG00005016611/ENSEASG00005003396/ENSEASG00005006221/ENSEASG00005014425/ENSEASG00005013453/ENSEASG00005000308/ENSEASG00005012248/ENSEASG00005015035/ENSEASG00005004901/ENSEASG00005018391/ENSEASG00005014541/…	49
BP	GO:0008202	steroid metabolic process	26/1352	171/14313	0.0101569	0.139084	0.120963	ENSEASG00005015345/ENSEASG00005021459/ENSEASG00005030350/ENSEASG00005017466/ENSEASG00005002867/ENSEASG00005019949/ENSEASG00005006261/ENSEASG00005002627/ENSEASG00005038822/ENSEASG00005027419/ENSEASG00005012736/ENSEASG00005015509/ENSEASG00005018430/ENSEASG00005017073/ENSEASG00005016280/ENSEASG00005013714/ENSEASG00005016330/ENSEASG00005026752/ENSEASG00005013723/ENSEASG00005011505/ENSEASG00005003953/…	26
BP	GO:0042176	regulation of protein catabolic process	37/1352	265/14313	0.0101809	0.139084	0.120963	ENSEASG00005013806/ENSEASG00005016070/ENSEASG00005016850/ENSEASG00005012970/ENSEASG00005018998/ENSEASG00005002655/ENSEASG00005026084/ENSEASG00005022440/ENSEASG00005010095/ENSEASG00005027152/ENSEASG00005021625/ENSEASG00005021351/ENSEASG00005013078/ENSEASG00005012786/ENSEASG00005018388/ENSEASG00005009930/ENSEASG00005012514/ENSEASG00005019087/ENSEASG00005024839/ENSEASG00005023142/ENSEASG00005025911/…	37
BP	GO:0002830	positive regulation of type 2 immune response	4/1352	10/14313	0.0104494	0.139084	0.120963	ENSEASG00005014425/ENSEASG00005014576/ENSEASG00005006993/ENSEASG00005003055	4
BP	GO:0006953	acute-phase response	4/1352	10/14313	0.0104494	0.139084	0.120963	ENSEASG00005002661/ENSEASG00005028809/ENSEASG00005000076/ENSEASG00005014821	4
BP	GO:0015808	L-alanine transport	4/1352	10/14313	0.0104494	0.139084	0.120963	ENSEASG00005011709/ENSEASG00005011963/ENSEASG00005001376/ENSEASG00005011962	4
BP	GO:0034374	low-density lipoprotein particle remodeling	4/1352	10/14313	0.0104494	0.139084	0.120963	ENSEASG00005003799/ENSEASG00005010433/ENSEASG00005018496/ENSEASG00005013723	4
BP	GO:0043589	skin morphogenesis	4/1352	10/14313	0.0104494	0.139084	0.120963	ENSEASG00005003218/ENSEASG00005020296/ENSEASG00005009489/ENSEASG00005000862	4
BP	GO:0045624	positive regulation of T-helper cell differentiation	4/1352	10/14313	0.0104494	0.139084	0.120963	ENSEASG00005014425/ENSEASG00005011239/ENSEASG00005006993/ENSEASG00005003055	4
BP	GO:0070307	lens fiber cell development	4/1352	10/14313	0.0104494	0.139084	0.120963	ENSEASG00005022789/ENSEASG00005003618/ENSEASG00005015879/ENSEASG00005026484	4
BP	GO:0070417	cellular response to cold	4/1352	10/14313	0.0104494	0.139084	0.120963	ENSEASG00005007842/ENSEASG00005036082/ENSEASG00005001800/ENSEASG00005002269	4
BP	GO:0070943	neutrophil-mediated killing of symbiont cell	4/1352	10/14313	0.0104494	0.139084	0.120963	ENSEASG00005017466/ENSEASG00005007511/ENSEASG00005021539/ENSEASG00005015463	4
BP	GO:0071285	cellular response to lithium ion	4/1352	10/14313	0.0104494	0.139084	0.120963	ENSEASG00005012248/ENSEASG00005026752/ENSEASG00005037594/ENSEASG00005014561	4
BP	GO:0010959	regulation of metal ion transport	31/1352	214/14313	0.0107065	0.141339	0.122923	ENSEASG00005012994/ENSEASG00005003981/ENSEASG00005025792/ENSEASG00005007072/ENSEASG00005035914/ENSEASG00005014441/ENSEASG00005019491/ENSEASG00005003129/ENSEASG00005023403/ENSEASG00005007972/ENSEASG00005038261/ENSEASG00005000107/ENSEASG00005004037/ENSEASG00005035329/ENSEASG00005025383/ENSEASG00005000542/ENSEASG00005024207/ENSEASG00005016389/ENSEASG00005015152/ENSEASG00005003651/ENSEASG00005026080/…	31
BP	GO:0015804	neutral amino acid transport	9/1352	40/14313	0.0108085	0.141339	0.122923	ENSEASG00005011709/ENSEASG00005011963/ENSEASG00005023506/ENSEASG00005001376/ENSEASG00005023475/ENSEASG00005004062/ENSEASG00005010637/ENSEASG00005011962/ENSEASG00005000620	9
BP	GO:0050994	regulation of lipid catabolic process	9/1352	40/14313	0.0108085	0.141339	0.122923	ENSEASG00005002655/ENSEASG00005005968/ENSEASG00005014163/ENSEASG00005002269/ENSEASG00005036051/ENSEASG00005004424/ENSEASG00005028719/ENSEASG00005022866/ENSEASG00005014826	9
BP	GO:0006693	prostaglandin metabolic process	7/1352	27/14313	0.0108264	0.141339	0.122923	ENSEASG00005015345/ENSEASG00005006299/ENSEASG00005028809/ENSEASG00005010433/ENSEASG00005035579/ENSEASG00005036084/ENSEASG00005002691	7
BP	GO:0021983	pituitary gland development	7/1352	27/14313	0.0108264	0.141339	0.122923	ENSEASG00005019056/ENSEASG00005013453/ENSEASG00005000638/ENSEASG00005007134/ENSEASG00005008843/ENSEASG00005025138/ENSEASG00005025974	7
BP	GO:0032890	regulation of organic acid transport	7/1352	27/14313	0.0108264	0.141339	0.122923	ENSEASG00005002661/ENSEASG00005028809/ENSEASG00005010433/ENSEASG00005026424/ENSEASG00005004424/ENSEASG00005000620/ENSEASG00005022866	7
BP	GO:0048662	negative regulation of smooth muscle cell proliferation	7/1352	27/14313	0.0108264	0.141339	0.122923	ENSEASG00005010357/ENSEASG00005034422/ENSEASG00005037594/ENSEASG00005002457/ENSEASG00005013723/ENSEASG00005007713/ENSEASG00005025974	7
BP	GO:0045621	positive regulation of lymphocyte differentiation	14/1352	76/14313	0.0109812	0.141339	0.122923	ENSEASG00005006684/ENSEASG00005001294/ENSEASG00005016265/ENSEASG00005011526/ENSEASG00005014425/ENSEASG00005002062/ENSEASG00005011239/ENSEASG00005006993/ENSEASG00005021899/ENSEASG00005011460/ENSEASG00005019461/ENSEASG00005029305/ENSEASG00005013263/ENSEASG00005003055	14
BP	GO:0045669	positive regulation of osteoblast differentiation	11/1352	54/14313	0.0109919	0.141339	0.122923	ENSEASG00005037151/ENSEASG00005013078/ENSEASG00005001817/ENSEASG00005011474/ENSEASG00005026752/ENSEASG00005002457/ENSEASG00005012501/ENSEASG00005005205/ENSEASG00005004514/ENSEASG00005023438/ENSEASG00005025974	11
BP	GO:0046785	microtubule polymerization	11/1352	54/14313	0.0109919	0.141339	0.122923	ENSEASG00005010765/ENSEASG00005010016/ENSEASG00005025539/ENSEASG00005028584/ENSEASG00005035914/ENSEASG00005009780/ENSEASG00005014204/ENSEASG00005037594/ENSEASG00005018242/ENSEASG00005006080/ENSEASG00005014248	11
BP	GO:0045730	respiratory burst	6/1352	21/14313	0.0110028	0.141339	0.122923	ENSEASG00005012373/ENSEASG00005008690/ENSEASG00005018900/ENSEASG00005006517/ENSEASG00005000076/ENSEASG00005018016	6
BP	GO:0048512	circadian behavior	6/1352	21/14313	0.0110028	0.141339	0.122923	ENSEASG00005002867/ENSEASG00005008938/ENSEASG00005014290/ENSEASG00005001554/ENSEASG00005016209/ENSEASG00005030778	6
BP	GO:1900017	positive regulation of cytokine production involved in inflammatory response	6/1352	21/14313	0.0110028	0.141339	0.122923	ENSEASG00005010433/ENSEASG00005014576/ENSEASG00005007511/ENSEASG00005012786/ENSEASG00005008093/ENSEASG00005012744	6
BP	GO:0002753	cytoplasmic pattern recognition receptor signaling pathway	10/1352	47/14313	0.0110602	0.141339	0.122923	ENSEASG00005004385/ENSEASG00005014576/ENSEASG00005022238/ENSEASG00005000496/ENSEASG00005030788/ENSEASG00005005579/ENSEASG00005022976/ENSEASG00005017025/ENSEASG00005004650/ENSEASG00005017769	10
BP	GO:0006635	fatty acid beta-oxidation	10/1352	47/14313	0.0110602	0.141339	0.122923	ENSEASG00005010029/ENSEASG00005038822/ENSEASG00005004102/ENSEASG00005022235/ENSEASG00005015100/ENSEASG00005020936/ENSEASG00005004424/ENSEASG00005022866/ENSEASG00005014826/ENSEASG00005002691	10
BP	GO:0010976	positive regulation of neuron projection development	21/1352	131/14313	0.0110894	0.141339	0.122923	ENSEASG00005017532/ENSEASG00005012970/ENSEASG00005016265/ENSEASG00005008279/ENSEASG00005023216/ENSEASG00005003218/ENSEASG00005010433/ENSEASG00005015035/ENSEASG00005018391/ENSEASG00005014541/ENSEASG00005029507/ENSEASG00005006046/ENSEASG00005012335/ENSEASG00005012173/ENSEASG00005002457/ENSEASG00005013723/ENSEASG00005023486/ENSEASG00005010000/ENSEASG00005003816/ENSEASG00005019721/ENSEASG00005016369	21
BP	GO:0021543	pallium development	19/1352	115/14313	0.0111689	0.141975	0.123477	ENSEASG00005030900/ENSEASG00005004269/ENSEASG00005015310/ENSEASG00005003218/ENSEASG00005013453/ENSEASG00005000609/ENSEASG00005010184/ENSEASG00005000163/ENSEASG00005009566/ENSEASG00005021583/ENSEASG00005014541/ENSEASG00005012514/ENSEASG00005008843/ENSEASG00005006729/ENSEASG00005033310/ENSEASG00005022641/ENSEASG00005022541/ENSEASG00005016811/ENSEASG00005005422	19
BP	GO:0010506	regulation of autophagy	31/1352	215/14313	0.0114148	0.144718	0.125862	ENSEASG00005016180/ENSEASG00005016850/ENSEASG00005000863/ENSEASG00005015212/ENSEASG00005012658/ENSEASG00005015730/ENSEASG00005015345/ENSEASG00005008173/ENSEASG00005010029/ENSEASG00005023970/ENSEASG00005031780/ENSEASG00005002313/ENSEASG00005005636/ENSEASG00005014576/ENSEASG00005038822/ENSEASG00005034422/ENSEASG00005010694/ENSEASG00005007064/ENSEASG00005014019/ENSEASG00005037402/ENSEASG00005011527/…	31
BP	GO:0032612	interleukin-1 production	13/1352	69/14313	0.0116131	0.146459	0.127377	ENSEASG00005012384/ENSEASG00005025097/ENSEASG00005014576/ENSEASG00005038452/ENSEASG00005021633/ENSEASG00005007511/ENSEASG00005022037/ENSEASG00005009780/ENSEASG00005014290/ENSEASG00005021899/ENSEASG00005011474/ENSEASG00005021539/ENSEASG00005014287	13
BP	GO:0032652	regulation of interleukin-1 production	13/1352	69/14313	0.0116131	0.146459	0.127377	ENSEASG00005012384/ENSEASG00005025097/ENSEASG00005014576/ENSEASG00005038452/ENSEASG00005021633/ENSEASG00005007511/ENSEASG00005022037/ENSEASG00005009780/ENSEASG00005014290/ENSEASG00005021899/ENSEASG00005011474/ENSEASG00005021539/ENSEASG00005014287	13
BP	GO:0050729	positive regulation of inflammatory response	16/1352	92/14313	0.0118459	0.148396	0.129061	ENSEASG00005002661/ENSEASG00005010433/ENSEASG00005030079/ENSEASG00005014576/ENSEASG00005011239/ENSEASG00005007511/ENSEASG00005011052/ENSEASG00005012786/ENSEASG00005000076/ENSEASG00005013497/ENSEASG00005006993/ENSEASG00005026752/ENSEASG00005008093/ENSEASG00005012744/ENSEASG00005013730/ENSEASG00005012175	16
BP	GO:0032868	response to insulin	22/1352	140/14313	0.0118902	0.148396	0.129061	ENSEASG00005016504/ENSEASG00005002655/ENSEASG00005011526/ENSEASG00005018817/ENSEASG00005015345/ENSEASG00005011270/ENSEASG00005010029/ENSEASG00005002221/ENSEASG00005014425/ENSEASG00005013275/ENSEASG00005038822/ENSEASG00005021674/ENSEASG00005004424/ENSEASG00005023296/ENSEASG00005018043/ENSEASG00005003567/ENSEASG00005006160/ENSEASG00005003816/ENSEASG00005016877/ENSEASG00005008273/ENSEASG00005008688/…	22
BP	GO:0050920	regulation of chemotaxis	22/1352	140/14313	0.0118902	0.148396	0.129061	ENSEASG00005017532/ENSEASG00005003396/ENSEASG00005002221/ENSEASG00005003799/ENSEASG00005014576/ENSEASG00005016568/ENSEASG00005000076/ENSEASG00005021899/ENSEASG00005007763/ENSEASG00005033570/ENSEASG00005025138/ENSEASG00005021916/ENSEASG00005036084/ENSEASG00005006046/ENSEASG00005024207/ENSEASG00005028946/ENSEASG00005030788/ENSEASG00005005466/ENSEASG00005002457/ENSEASG00005014287/ENSEASG00005011866/…	22
BP	GO:2000116	regulation of cysteine-type endopeptidase activity	22/1352	140/14313	0.0118902	0.148396	0.129061	ENSEASG00005013806/ENSEASG00005000930/ENSEASG00005010637/ENSEASG00005015345/ENSEASG00005034450/ENSEASG00005003928/ENSEASG00005038452/ENSEASG00005021633/ENSEASG00005023366/ENSEASG00005020613/ENSEASG00005021899/ENSEASG00005026424/ENSEASG00005028459/ENSEASG00005037402/ENSEASG00005007191/ENSEASG00005004424/ENSEASG00005023296/ENSEASG00005019215/ENSEASG00005017821/ENSEASG00005000062/ENSEASG00005011194/…	22
BP	GO:0050673	epithelial cell proliferation	43/1352	321/14313	0.0120418	0.149899	0.130368	ENSEASG00005026827/ENSEASG00005019412/ENSEASG00005028997/ENSEASG00005015345/ENSEASG00005033363/ENSEASG00005023472/ENSEASG00005004167/ENSEASG00005013453/ENSEASG00005002867/ENSEASG00005014576/ENSEASG00005011239/ENSEASG00005002431/ENSEASG00005005039/ENSEASG00005038822/ENSEASG00005009243/ENSEASG00005034422/ENSEASG00005036575/ENSEASG00005000638/ENSEASG00005007134/ENSEASG00005014290/ENSEASG00005025138/…	43
BP	GO:0090288	negative regulation of cellular response to growth factor stimulus	19/1352	116/14313	0.0122106	0.151607	0.131854	ENSEASG00005036469/ENSEASG00005012366/ENSEASG00005034008/ENSEASG00005002655/ENSEASG00005015345/ENSEASG00005016139/ENSEASG00005009971/ENSEASG00005009930/ENSEASG00005015956/ENSEASG00005027366/ENSEASG00005002269/ENSEASG00005009931/ENSEASG00005007713/ENSEASG00005009875/ENSEASG00005006479/ENSEASG00005012604/ENSEASG00005007474/ENSEASG00005000062/ENSEASG00005025974	19
BP	GO:0006979	response to oxidative stress	35/1352	251/14313	0.0124256	0.153484	0.133486	ENSEASG00005007842/ENSEASG00005008279/ENSEASG00005012658/ENSEASG00005020830/ENSEASG00005010637/ENSEASG00005015345/ENSEASG00005011270/ENSEASG00005010029/ENSEASG00005013358/ENSEASG00005038736/ENSEASG00005013275/ENSEASG00005021351/ENSEASG00005019380/ENSEASG00005015822/ENSEASG00005004901/ENSEASG00005023366/ENSEASG00005012786/ENSEASG00005028422/ENSEASG00005034422/ENSEASG00005026848/ENSEASG00005008663/…	35
BP	GO:1902903	regulation of supramolecular fiber organization	35/1352	251/14313	0.0124256	0.153484	0.133486	ENSEASG00005005322/ENSEASG00005012350/ENSEASG00005022789/ENSEASG00005009704/ENSEASG00005002239/ENSEASG00005018825/ENSEASG00005010095/ENSEASG00005035914/ENSEASG00005007312/ENSEASG00005035417/ENSEASG00005010184/ENSEASG00005002578/ENSEASG00005012812/ENSEASG00005009780/ENSEASG00005016817/ENSEASG00005014204/ENSEASG00005007191/ENSEASG00005016294/ENSEASG00005037594/ENSEASG00005001139/ENSEASG00005006475/…	35
BP	GO:0043068	positive regulation of programmed cell death	48/1352	367/14313	0.0127441	0.156951	0.136502	ENSEASG00005006091/ENSEASG00005006684/ENSEASG00005013806/ENSEASG00005033765/ENSEASG00005018998/ENSEASG00005000930/ENSEASG00005027200/ENSEASG00005017699/ENSEASG00005010637/ENSEASG00005015345/ENSEASG00005001301/ENSEASG00005002221/ENSEASG00005027836/ENSEASG00005010702/ENSEASG00005038452/ENSEASG00005012248/ENSEASG00005023366/ENSEASG00005012786/ENSEASG00005011739/ENSEASG00005036432/ENSEASG00005022194/…	48
BP	GO:0044706	multi-multicellular organism process	15/1352	85/14313	0.0127717	0.156951	0.136502	ENSEASG00005028584/ENSEASG00005022608/ENSEASG00005022239/ENSEASG00005023366/ENSEASG00005012736/ENSEASG00005014290/ENSEASG00005004577/ENSEASG00005021718/ENSEASG00005030788/ENSEASG00005002457/ENSEASG00005004276/ENSEASG00005005676/ENSEASG00005004424/ENSEASG00005023296/ENSEASG00005000862	15
BP	GO:0001885	endothelial cell development	10/1352	48/14313	0.0128203	0.157147	0.136672	ENSEASG00005026827/ENSEASG00005025792/ENSEASG00005010095/ENSEASG00005023472/ENSEASG00005007511/ENSEASG00005013314/ENSEASG00005022194/ENSEASG00005005890/ENSEASG00005013714/ENSEASG00005008040	10
BP	GO:0044282	small molecule catabolic process	31/1352	217/14313	0.012946	0.157887	0.137315	ENSEASG00005006181/ENSEASG00005000128/ENSEASG00005012865/ENSEASG00005019468/ENSEASG00005010029/ENSEASG00005020163/ENSEASG00005013555/ENSEASG00005038822/ENSEASG00005023479/ENSEASG00005027419/ENSEASG00005004102/ENSEASG00005017073/ENSEASG00005022235/ENSEASG00005015100/ENSEASG00005016330/ENSEASG00005020404/ENSEASG00005017272/ENSEASG00005013723/ENSEASG00005008411/ENSEASG00005020936/ENSEASG00005004424/…	31
BP	GO:0031334	positive regulation of protein-containing complex assembly	25/1352	166/14313	0.0129593	0.157887	0.137315	ENSEASG00005012350/ENSEASG00005013806/ENSEASG00005002239/ENSEASG00005007312/ENSEASG00005007511/ENSEASG00005011048/ENSEASG00005012786/ENSEASG00005003129/ENSEASG00005017115/ENSEASG00005012514/ENSEASG00005012812/ENSEASG00005009780/ENSEASG00005016817/ENSEASG00005014019/ENSEASG00005016294/ENSEASG00005037594/ENSEASG00005006475/ENSEASG00005030254/ENSEASG00005004976/ENSEASG00005001273/ENSEASG00005003816/…	25
BP	GO:0050671	positive regulation of lymphocyte proliferation	16/1352	93/14313	0.0130914	0.157887	0.137315	ENSEASG00005001294/ENSEASG00005006388/ENSEASG00005007511/ENSEASG00005038822/ENSEASG00005006993/ENSEASG00005000638/ENSEASG00005025138/ENSEASG00005007064/ENSEASG00005008093/ENSEASG00005003425/ENSEASG00005003489/ENSEASG00005037724/ENSEASG00005014287/ENSEASG00005005205/ENSEASG00005003816/ENSEASG00005014248	16
BP	GO:0090101	negative regulation of transmembrane receptor protein serine/threonine kinase signaling pathway	16/1352	93/14313	0.0130914	0.157887	0.137315	ENSEASG00005036469/ENSEASG00005012366/ENSEASG00005034008/ENSEASG00005002655/ENSEASG00005015345/ENSEASG00005016139/ENSEASG00005009971/ENSEASG00005014382/ENSEASG00005009930/ENSEASG00005015956/ENSEASG00005027366/ENSEASG00005002269/ENSEASG00005009931/ENSEASG00005006479/ENSEASG00005012604/ENSEASG00005025974	16
BP	GO:0001936	regulation of endothelial cell proliferation	17/1352	101/14313	0.0132756	0.157887	0.137315	ENSEASG00005015345/ENSEASG00005023472/ENSEASG00005038822/ENSEASG00005034422/ENSEASG00005014290/ENSEASG00005025138/ENSEASG00005034155/ENSEASG00005002457/ENSEASG00005013723/ENSEASG00005004424/ENSEASG00005007713/ENSEASG00005000062/ENSEASG00005016597/ENSEASG00005025974/ENSEASG00005018458/ENSEASG00005029305/ENSEASG00005022360	17
BP	GO:0051092	positive regulation of NF-kappaB transcription factor activity	17/1352	101/14313	0.0132756	0.157887	0.137315	ENSEASG00005015212/ENSEASG00005002661/ENSEASG00005008134/ENSEASG00005005728/ENSEASG00005016107/ENSEASG00005014576/ENSEASG00005007511/ENSEASG00005006993/ENSEASG00005016294/ENSEASG00005003425/ENSEASG00005002750/ENSEASG00005014089/ENSEASG00005005676/ENSEASG00005012744/ENSEASG00005014287/ENSEASG00005012175/ENSEASG00005014248	17
BP	GO:0006692	prostanoid metabolic process	7/1352	28/14313	0.0132855	0.157887	0.137315	ENSEASG00005015345/ENSEASG00005006299/ENSEASG00005028809/ENSEASG00005010433/ENSEASG00005035579/ENSEASG00005036084/ENSEASG00005002691	7
BP	GO:0090278	negative regulation of peptide hormone secretion	7/1352	28/14313	0.0132855	0.157887	0.137315	ENSEASG00005004633/ENSEASG00005038822/ENSEASG00005014290/ENSEASG00005011474/ENSEASG00005028719/ENSEASG00005023296/ENSEASG00005019721	7
BP	GO:0046777	protein autophosphorylation	24/1352	158/14313	0.0133028	0.157887	0.137315	ENSEASG00005001294/ENSEASG00005011971/ENSEASG00005008279/ENSEASG00005001301/ENSEASG00005021403/ENSEASG00005002763/ENSEASG00005021633/ENSEASG00005002743/ENSEASG00005036432/ENSEASG00005011547/ENSEASG00005003725/ENSEASG00005012514/ENSEASG00005007259/ENSEASG00005001800/ENSEASG00005002750/ENSEASG00005012777/ENSEASG00005006080/ENSEASG00005004106/ENSEASG00005015671/ENSEASG00005012175/ENSEASG00005011500/…	24
BP	GO:1903039	positive regulation of leukocyte cell-cell adhesion	24/1352	158/14313	0.0133028	0.157887	0.137315	ENSEASG00005006684/ENSEASG00005001294/ENSEASG00005006388/ENSEASG00005011526/ENSEASG00005014425/ENSEASG00005011239/ENSEASG00005038822/ENSEASG00005006993/ENSEASG00005002854/ENSEASG00005000638/ENSEASG00005008093/ENSEASG00005008100/ENSEASG00005003425/ENSEASG00005003489/ENSEASG00005037724/ENSEASG00005014287/ENSEASG00005005205/ENSEASG00005003816/ENSEASG00005014248/ENSEASG00005011460/ENSEASG00005019461/…	24
BP	GO:0006706	steroid catabolic process	5/1352	16/14313	0.0134393	0.157887	0.137315	ENSEASG00005027419/ENSEASG00005017073/ENSEASG00005016330/ENSEASG00005013723/ENSEASG00005011505	5
BP	GO:0032753	positive regulation of interleukin-4 production	5/1352	16/14313	0.0134393	0.157887	0.137315	ENSEASG00005014425/ENSEASG00005012225/ENSEASG00005003425/ENSEASG00005002891/ENSEASG00005003055	5
BP	GO:0048846	axon extension involved in axon guidance	5/1352	16/14313	0.0134393	0.157887	0.137315	ENSEASG00005017532/ENSEASG00005003396/ENSEASG00005006046/ENSEASG00005002457/ENSEASG00005011866	5
BP	GO:0050686	negative regulation of mRNA processing	5/1352	16/14313	0.0134393	0.157887	0.137315	ENSEASG00005020371/ENSEASG00005001074/ENSEASG00005030788/ENSEASG00005006080/ENSEASG00005025747	5
BP	GO:0071800	podosome assembly	5/1352	16/14313	0.0134393	0.157887	0.137315	ENSEASG00005012786/ENSEASG00005017115/ENSEASG00005008182/ENSEASG00005003725/ENSEASG00005006006	5
BP	GO:0072529	pyrimidine-containing compound catabolic process	5/1352	16/14313	0.0134393	0.157887	0.137315	ENSEASG00005000128/ENSEASG00005013829/ENSEASG00005026136/ENSEASG00005017272/ENSEASG00005018007	5
BP	GO:1902284	neuron projection extension involved in neuron projection guidance	5/1352	16/14313	0.0134393	0.157887	0.137315	ENSEASG00005017532/ENSEASG00005003396/ENSEASG00005006046/ENSEASG00005002457/ENSEASG00005011866	5
BP	GO:0006633	fatty acid biosynthetic process	14/1352	78/14313	0.013715	0.160688	0.139752	ENSEASG00005015345/ENSEASG00005008992/ENSEASG00005006299/ENSEASG00005028809/ENSEASG00005010433/ENSEASG00005005890/ENSEASG00005004683/ENSEASG00005011888/ENSEASG00005036084/ENSEASG00005010077/ENSEASG00005036051/ENSEASG00005000212/ENSEASG00005014826/ENSEASG00005008688	14
BP	GO:0032760	positive regulation of tumor necrosis factor production	12/1352	63/14313	0.0137803	0.160688	0.139752	ENSEASG00005014576/ENSEASG00005012248/ENSEASG00005007511/ENSEASG00005011052/ENSEASG00005038822/ENSEASG00005000076/ENSEASG00005007064/ENSEASG00005016294/ENSEASG00005021539/ENSEASG00005014287/ENSEASG00005022976/ENSEASG00005012175	12
BP	GO:2000177	regulation of neural precursor cell proliferation	12/1352	63/14313	0.0137803	0.160688	0.139752	ENSEASG00005016265/ENSEASG00005025806/ENSEASG00005013453/ENSEASG00005010184/ENSEASG00005021946/ENSEASG00005001817/ENSEASG00005007134/ENSEASG00005016111/ENSEASG00005033310/ENSEASG00005013629/ENSEASG00005016811/ENSEASG00005005422	12
BP	GO:0002274	myeloid leukocyte activation	22/1352	142/14313	0.0139167	0.160688	0.139752	ENSEASG00005012373/ENSEASG00005017466/ENSEASG00005021342/ENSEASG00005025992/ENSEASG00005010433/ENSEASG00005002867/ENSEASG00005007511/ENSEASG00005011052/ENSEASG00005000076/ENSEASG00005013497/ENSEASG00005004303/ENSEASG00005012225/ENSEASG00005006993/ENSEASG00005036084/ENSEASG00005016294/ENSEASG00005026752/ENSEASG00005036807/ENSEASG00005023102/ENSEASG00005021539/ENSEASG00005014287/ENSEASG00005008484/…	22
BP	GO:0007622	rhythmic behavior	6/1352	22/14313	0.0139453	0.160688	0.139752	ENSEASG00005002867/ENSEASG00005008938/ENSEASG00005014290/ENSEASG00005001554/ENSEASG00005016209/ENSEASG00005030778	6
BP	GO:0010742	macrophage derived foam cell differentiation	6/1352	22/14313	0.0139453	0.160688	0.139752	ENSEASG00005016107/ENSEASG00005010433/ENSEASG00005012786/ENSEASG00005021589/ENSEASG00005006993/ENSEASG00005016670	6
BP	GO:0070306	lens fiber cell differentiation	6/1352	22/14313	0.0139453	0.160688	0.139752	ENSEASG00005022789/ENSEASG00005003618/ENSEASG00005010184/ENSEASG00005015879/ENSEASG00005037594/ENSEASG00005026484	6
BP	GO:1901223	negative regulation of NIK/NF-kappaB signaling	6/1352	22/14313	0.0139453	0.160688	0.139752	ENSEASG00005001301/ENSEASG00005016139/ENSEASG00005038452/ENSEASG00005021633/ENSEASG00005005429/ENSEASG00005004650	6
BP	GO:1903034	regulation of response to wounding	20/1352	126/14313	0.014378	0.16491	0.143424	ENSEASG00005013743/ENSEASG00005012350/ENSEASG00005016921/ENSEASG00005021311/ENSEASG00005004633/ENSEASG00005032983/ENSEASG00005006221/ENSEASG00005007312/ENSEASG00005018327/ENSEASG00005013314/ENSEASG00005009780/ENSEASG00005007064/ENSEASG00005037455/ENSEASG00005013723/ENSEASG00005021769/ENSEASG00005028719/ENSEASG00005009875/ENSEASG00005015463/ENSEASG00005005240/ENSEASG00005016369	20
BP	GO:0006094	gluconeogenesis	11/1352	56/14313	0.0143803	0.16491	0.143424	ENSEASG00005018817/ENSEASG00005015345/ENSEASG00005010029/ENSEASG00005002221/ENSEASG00005008690/ENSEASG00005011923/ENSEASG00005038822/ENSEASG00005000736/ENSEASG00005026484/ENSEASG00005009946/ENSEASG00005022360	11
BP	GO:0006984	ER-nucleus signaling pathway	8/1352	35/14313	0.0144544	0.164917	0.143429	ENSEASG00005010481/ENSEASG00005002221/ENSEASG00005012514/ENSEASG00005001800/ENSEASG00005026484/ENSEASG00005003816/ENSEASG00005010463/ENSEASG00005019461	8
BP	GO:0043434	response to peptide hormone	26/1352	176/14313	0.0144761	0.164917	0.143429	ENSEASG00005016504/ENSEASG00005002655/ENSEASG00005011526/ENSEASG00005018817/ENSEASG00005028995/ENSEASG00005015345/ENSEASG00005011270/ENSEASG00005010029/ENSEASG00005010800/ENSEASG00005002221/ENSEASG00005014425/ENSEASG00005013275/ENSEASG00005002627/ENSEASG00005038822/ENSEASG00005021674/ENSEASG00005002750/ENSEASG00005004424/ENSEASG00005023296/ENSEASG00005018043/ENSEASG00005003567/ENSEASG00005006160/…	26
BP	GO:0034329	cell junction assembly	34/1352	245/14313	0.0145456	0.164917	0.143429	ENSEASG00005026827/ENSEASG00005005322/ENSEASG00005003218/ENSEASG00005005072/ENSEASG00005018825/ENSEASG00005016107/ENSEASG00005000163/ENSEASG00005020838/ENSEASG00005004076/ENSEASG00005008001/ENSEASG00005001130/ENSEASG00005012478/ENSEASG00005014290/ENSEASG00005000588/ENSEASG00005000566/ENSEASG00005016817/ENSEASG00005036013/ENSEASG00005006729/ENSEASG00005007064/ENSEASG00005015879/ENSEASG00005014019/…	34
BP	GO:0032990	cell part morphogenesis	50/1352	388/14313	0.0145525	0.164917	0.143429	ENSEASG00005026827/ENSEASG00005017532/ENSEASG00005012350/ENSEASG00005008949/ENSEASG00005012088/ENSEASG00005016921/ENSEASG00005004269/ENSEASG00005008279/ENSEASG00005023216/ENSEASG00005003218/ENSEASG00005016611/ENSEASG00005003396/ENSEASG00005006221/ENSEASG00005014425/ENSEASG00005013453/ENSEASG00005000308/ENSEASG00005012248/ENSEASG00005015035/ENSEASG00005004901/ENSEASG00005018391/ENSEASG00005014541/…	50
BP	GO:0044089	positive regulation of cellular component biogenesis	50/1352	388/14313	0.0145525	0.164917	0.143429	ENSEASG00005026827/ENSEASG00005012350/ENSEASG00005013806/ENSEASG00005003218/ENSEASG00005002239/ENSEASG00005015730/ENSEASG00005007312/ENSEASG00005007194/ENSEASG00005010184/ENSEASG00005007511/ENSEASG00005011048/ENSEASG00005012786/ENSEASG00005020838/ENSEASG00005004076/ENSEASG00005003129/ENSEASG00005017115/ENSEASG00005021283/ENSEASG00005012514/ENSEASG00005012812/ENSEASG00005009780/ENSEASG00005014290/…	50
BP	GO:0042102	positive regulation of T cell proliferation	13/1352	71/14313	0.0146522	0.165225	0.143698	ENSEASG00005001294/ENSEASG00005006388/ENSEASG00005038822/ENSEASG00005006993/ENSEASG00005000638/ENSEASG00005008093/ENSEASG00005003425/ENSEASG00005003489/ENSEASG00005037724/ENSEASG00005014287/ENSEASG00005005205/ENSEASG00005003816/ENSEASG00005014248	13
BP	GO:0010038	response to metal ion	23/1352	151/14313	0.0146829	0.165225	0.143698	ENSEASG00005003981/ENSEASG00005020830/ENSEASG00005010637/ENSEASG00005012373/ENSEASG00005013864/ENSEASG00005012248/ENSEASG00005002431/ENSEASG00005015822/ENSEASG00005023366/ENSEASG00005013805/ENSEASG00005012786/ENSEASG00005034422/ENSEASG00005037455/ENSEASG00005009284/ENSEASG00005026752/ENSEASG00005037594/ENSEASG00005002591/ENSEASG00005014958/ENSEASG00005004228/ENSEASG00005004424/ENSEASG00005014561/…	23
BP	GO:0051346	negative regulation of hydrolase activity	23/1352	151/14313	0.0146829	0.165225	0.143698	ENSEASG00005012384/ENSEASG00005021311/ENSEASG00005002655/ENSEASG00005018817/ENSEASG00005015345/ENSEASG00005034450/ENSEASG00005003928/ENSEASG00005010095/ENSEASG00005010800/ENSEASG00005008618/ENSEASG00005019237/ENSEASG00005023366/ENSEASG00005007448/ENSEASG00005020613/ENSEASG00005021674/ENSEASG00005021899/ENSEASG00005007191/ENSEASG00005016389/ENSEASG00005036051/ENSEASG00005004424/ENSEASG00005011194/…	23
BP	GO:0000079	regulation of cyclin-dependent protein serine/threonine kinase activity	10/1352	49/14313	0.0147828	0.165575	0.144002	ENSEASG00005009874/ENSEASG00005000930/ENSEASG00005018207/ENSEASG00005011129/ENSEASG00005029765/ENSEASG00005004708/ENSEASG00005037594/ENSEASG00005010314/ENSEASG00005004424/ENSEASG00005011830	10
BP	GO:0042058	regulation of epidermal growth factor receptor signaling pathway	10/1352	49/14313	0.0147828	0.165575	0.144002	ENSEASG00005028997/ENSEASG00005002221/ENSEASG00005015822/ENSEASG00005020611/ENSEASG00005023366/ENSEASG00005019743/ENSEASG00005001139/ENSEASG00005013699/ENSEASG00005028719/ENSEASG00005017614	10
BP	GO:0032496	response to lipopolysaccharide	22/1352	143/14313	0.015028	0.167929	0.146049	ENSEASG00005002661/ENSEASG00005012373/ENSEASG00005002867/ENSEASG00005021351/ENSEASG00005014576/ENSEASG00005011239/ENSEASG00005007511/ENSEASG00005000076/ENSEASG00005031838/ENSEASG00005013834/ENSEASG00005006993/ENSEASG00005009780/ENSEASG00005015509/ENSEASG00005024207/ENSEASG00005008093/ENSEASG00005006806/ENSEASG00005034993/ENSEASG00005004424/ENSEASG00005003158/ENSEASG00005008943/ENSEASG00005016369/…	22
BP	GO:0010226	response to lithium ion	4/1352	11/14313	0.0152089	0.167946	0.146064	ENSEASG00005012248/ENSEASG00005026752/ENSEASG00005037594/ENSEASG00005014561	4
BP	GO:0010744	positive regulation of macrophage derived foam cell differentiation	4/1352	11/14313	0.0152089	0.167946	0.146064	ENSEASG00005016107/ENSEASG00005010433/ENSEASG00005012786/ENSEASG00005006993	4
BP	GO:0043046	DNA methylation involved in gamete generation	4/1352	11/14313	0.0152089	0.167946	0.146064	ENSEASG00005004203/ENSEASG00005016637/ENSEASG00005019126/ENSEASG00005010712	4
BP	GO:0045717	negative regulation of fatty acid biosynthetic process	4/1352	11/14313	0.0152089	0.167946	0.146064	ENSEASG00005015345/ENSEASG00005010077/ENSEASG00005036051/ENSEASG00005008688	4
BP	GO:1902931	negative regulation of alcohol biosynthetic process	4/1352	11/14313	0.0152089	0.167946	0.146064	ENSEASG00005007312/ENSEASG00005015509/ENSEASG00005013723/ENSEASG00005025974	4
BP	GO:0098662	inorganic cation transmembrane transport	56/1352	444/14313	0.0152716	0.167946	0.146064	ENSEASG00005007842/ENSEASG00005010481/ENSEASG00005012994/ENSEASG00005007072/ENSEASG00005000191/ENSEASG00005016668/ENSEASG00005009958/ENSEASG00005016580/ENSEASG00005018817/ENSEASG00005001376/ENSEASG00005028995/ENSEASG00005014668/ENSEASG00005010637/ENSEASG00005017283/ENSEASG00005012373/ENSEASG00005017466/ENSEASG00005022916/ENSEASG00005019109/ENSEASG00005035914/ENSEASG00005016568/ENSEASG00005013805/…	56
BP	GO:0050821	protein stabilization	21/1352	135/14313	0.0153372	0.167946	0.146064	ENSEASG00005016850/ENSEASG00005030009/ENSEASG00005004390/ENSEASG00005019021/ENSEASG00005009498/ENSEASG00005001301/ENSEASG00005006299/ENSEASG00005021403/ENSEASG00005014884/ENSEASG00005004901/ENSEASG00005021911/ENSEASG00005025911/ENSEASG00005007191/ENSEASG00005016294/ENSEASG00005019113/ENSEASG00005003651/ENSEASG00005008081/ENSEASG00005019244/ENSEASG00005019721/ENSEASG00005026963/ENSEASG00005019354	21
BP	GO:0045785	positive regulation of cell adhesion	40/1352	299/14313	0.0153418	0.167946	0.146064	ENSEASG00005006684/ENSEASG00005001294/ENSEASG00005006388/ENSEASG00005011526/ENSEASG00005014425/ENSEASG00005011239/ENSEASG00005038822/ENSEASG00005021589/ENSEASG00005001817/ENSEASG00005006993/ENSEASG00005002854/ENSEASG00005014853/ENSEASG00005000638/ENSEASG00005012514/ENSEASG00005016817/ENSEASG00005022541/ENSEASG00005010825/ENSEASG00005008093/ENSEASG00005008100/ENSEASG00005003425/ENSEASG00005003489/…	40
BP	GO:0010942	positive regulation of cell death	48/1352	371/14313	0.0153441	0.167946	0.146064	ENSEASG00005006091/ENSEASG00005006684/ENSEASG00005013806/ENSEASG00005033765/ENSEASG00005018998/ENSEASG00005000930/ENSEASG00005027200/ENSEASG00005017699/ENSEASG00005010637/ENSEASG00005015345/ENSEASG00005001301/ENSEASG00005002221/ENSEASG00005027836/ENSEASG00005010702/ENSEASG00005038452/ENSEASG00005012248/ENSEASG00005023366/ENSEASG00005012786/ENSEASG00005011739/ENSEASG00005036432/ENSEASG00005022194/…	48
BP	GO:0046364	monosaccharide biosynthetic process	12/1352	64/14313	0.0155468	0.169778	0.147657	ENSEASG00005018817/ENSEASG00005015345/ENSEASG00005010029/ENSEASG00005002221/ENSEASG00005008690/ENSEASG00005011923/ENSEASG00005038822/ENSEASG00005018430/ENSEASG00005000736/ENSEASG00005026484/ENSEASG00005009946/ENSEASG00005022360	12
BP	GO:0010564	regulation of cell cycle process	53/1352	417/14313	0.0156221	0.170214	0.148037	ENSEASG00005016440/ENSEASG00005009874/ENSEASG00005030009/ENSEASG00005000765/ENSEASG00005028997/ENSEASG00005000930/ENSEASG00005020830/ENSEASG00005027729/ENSEASG00005015345/ENSEASG00005008173/ENSEASG00005000773/ENSEASG00005017323/ENSEASG00005002871/ENSEASG00005002751/ENSEASG00005008754/ENSEASG00005023139/ENSEASG00005004167/ENSEASG00005005636/ENSEASG00005007194/ENSEASG00005002743/ENSEASG00005005611/…	53
BP	GO:0031331	positive regulation of cellular catabolic process	37/1352	273/14313	0.0158817	0.171981	0.149573	ENSEASG00005016180/ENSEASG00005013806/ENSEASG00005016070/ENSEASG00005016850/ENSEASG00005015212/ENSEASG00005012970/ENSEASG00005012658/ENSEASG00005015730/ENSEASG00005016668/ENSEASG00005015345/ENSEASG00005008173/ENSEASG00005010029/ENSEASG00005022440/ENSEASG00005014576/ENSEASG00005024606/ENSEASG00005012786/ENSEASG00005034422/ENSEASG00005010694/ENSEASG00005012514/ENSEASG00005016294/ENSEASG00005010314/…	37
BP	GO:0032946	positive regulation of mononuclear cell proliferation	16/1352	95/14313	0.0158874	0.171981	0.149573	ENSEASG00005001294/ENSEASG00005006388/ENSEASG00005007511/ENSEASG00005038822/ENSEASG00005006993/ENSEASG00005000638/ENSEASG00005025138/ENSEASG00005007064/ENSEASG00005008093/ENSEASG00005003425/ENSEASG00005003489/ENSEASG00005037724/ENSEASG00005014287/ENSEASG00005005205/ENSEASG00005003816/ENSEASG00005014248	16
BP	GO:0010952	positive regulation of peptidase activity	18/1352	111/14313	0.0159323	0.171981	0.149573	ENSEASG00005013806/ENSEASG00005000930/ENSEASG00005010637/ENSEASG00005015345/ENSEASG00005038452/ENSEASG00005002431/ENSEASG00005026424/ENSEASG00005028459/ENSEASG00005033980/ENSEASG00005025911/ENSEASG00005037402/ENSEASG00005014287/ENSEASG00005023296/ENSEASG00005019215/ENSEASG00005017821/ENSEASG00005000062/ENSEASG00005014248/ENSEASG00005016369	18
BP	GO:0050954	sensory perception of mechanical stimulus	18/1352	111/14313	0.0159323	0.171981	0.149573	ENSEASG00005022634/ENSEASG00005019186/ENSEASG00005012994/ENSEASG00005005882/ENSEASG00005008759/ENSEASG00005014668/ENSEASG00005022916/ENSEASG00005006221/ENSEASG00005023196/ENSEASG00005020202/ENSEASG00005013028/ENSEASG00005007425/ENSEASG00005025856/ENSEASG00005000969/ENSEASG00005000710/ENSEASG00005037594/ENSEASG00005015152/ENSEASG00005009707	18
BP	GO:0071219	cellular response to molecule of bacterial origin	17/1352	103/14313	0.0159678	0.171981	0.149573	ENSEASG00005008134/ENSEASG00005002867/ENSEASG00005014576/ENSEASG00005011239/ENSEASG00005007511/ENSEASG00005000076/ENSEASG00005013834/ENSEASG00005006993/ENSEASG00005009780/ENSEASG00005015509/ENSEASG00005024207/ENSEASG00005008093/ENSEASG00005006806/ENSEASG00005034993/ENSEASG00005004424/ENSEASG00005016369/ENSEASG00005003055	17
BP	GO:0090092	regulation of transmembrane receptor protein serine/threonine kinase signaling pathway	27/1352	186/14313	0.015999	0.171981	0.149573	ENSEASG00005036469/ENSEASG00005012366/ENSEASG00005034008/ENSEASG00005002655/ENSEASG00005015345/ENSEASG00005016139/ENSEASG00005009971/ENSEASG00005034685/ENSEASG00005001817/ENSEASG00005014382/ENSEASG00005022194/ENSEASG00005009930/ENSEASG00005000638/ENSEASG00005015956/ENSEASG00005037265/ENSEASG00005025138/ENSEASG00005027366/ENSEASG00005002269/ENSEASG00005029765/ENSEASG00005002457/ENSEASG00005009931/…	27
BP	GO:0034122	negative regulation of toll-like receptor signaling pathway	7/1352	29/14313	0.0161206	0.1729	0.150373	ENSEASG00005008134/ENSEASG00005005728/ENSEASG00005002867/ENSEASG00005014576/ENSEASG00005012225/ENSEASG00005036807/ENSEASG00005016369	7
BP	GO:0048667	cell morphogenesis involved in neuron differentiation	43/1352	327/14313	0.0162239	0.173621	0.150999	ENSEASG00005026827/ENSEASG00005017532/ENSEASG00005022634/ENSEASG00005008949/ENSEASG00005012088/ENSEASG00005016921/ENSEASG00005005882/ENSEASG00005008279/ENSEASG00005023216/ENSEASG00005003218/ENSEASG00005014668/ENSEASG00005016611/ENSEASG00005003396/ENSEASG00005006221/ENSEASG00005013453/ENSEASG00005012248/ENSEASG00005015035/ENSEASG00005004901/ENSEASG00005018391/ENSEASG00005014541/ENSEASG00005019353/…	43
BP	GO:0051668	localization within membrane	11/1352	57/14313	0.0163439	0.174517	0.151779	ENSEASG00005003618/ENSEASG00005013864/ENSEASG00005007615/ENSEASG00005030968/ENSEASG00005013044/ENSEASG00005016111/ENSEASG00005027525/ENSEASG00005022541/ENSEASG00005016811/ENSEASG00005013723/ENSEASG00005017614	11
BP	GO:0007565	female pregnancy	13/1352	72/14313	0.0163828	0.174544	0.151802	ENSEASG00005028584/ENSEASG00005022608/ENSEASG00005023366/ENSEASG00005012736/ENSEASG00005014290/ENSEASG00005004577/ENSEASG00005021718/ENSEASG00005030788/ENSEASG00005002457/ENSEASG00005005676/ENSEASG00005004424/ENSEASG00005023296/ENSEASG00005000862	13
BP	GO:0046651	lymphocyte proliferation	28/1352	195/14313	0.0164495	0.174866	0.152083	ENSEASG00005001294/ENSEASG00005006388/ENSEASG00005012373/ENSEASG00005013540/ENSEASG00005011239/ENSEASG00005002431/ENSEASG00005007511/ENSEASG00005034866/ENSEASG00005003129/ENSEASG00005038822/ENSEASG00005006993/ENSEASG00005000638/ENSEASG00005025138/ENSEASG00005007064/ENSEASG00005008093/ENSEASG00005003425/ENSEASG00005003489/ENSEASG00005006806/ENSEASG00005037724/ENSEASG00005014287/ENSEASG00005005205/…	28
BP	GO:1901888	regulation of cell junction assembly	21/1352	136/14313	0.0165774	0.174968	0.152171	ENSEASG00005026827/ENSEASG00005005072/ENSEASG00005016107/ENSEASG00005000163/ENSEASG00005020838/ENSEASG00005004076/ENSEASG00005012478/ENSEASG00005014290/ENSEASG00005016817/ENSEASG00005036013/ENSEASG00005007064/ENSEASG00005015879/ENSEASG00005014019/ENSEASG00005037455/ENSEASG00005012173/ENSEASG00005010825/ENSEASG00005026080/ENSEASG00005000620/ENSEASG00005012777/ENSEASG00005015671/ENSEASG00005008040	21
BP	GO:0022407	regulation of cell-cell adhesion	39/1352	292/14313	0.0169222	0.174968	0.152171	ENSEASG00005006684/ENSEASG00005001294/ENSEASG00005006388/ENSEASG00005016921/ENSEASG00005011526/ENSEASG00005010095/ENSEASG00005002221/ENSEASG00005014425/ENSEASG00005011239/ENSEASG00005010184/ENSEASG00005000163/ENSEASG00005038822/ENSEASG00005006539/ENSEASG00005006993/ENSEASG00005002854/ENSEASG00005000638/ENSEASG00005017114/ENSEASG00005019986/ENSEASG00005003002/ENSEASG00005008093/ENSEASG00005008100/…	39
BP	GO:0048812	neuron projection morphogenesis	46/1352	355/14313	0.0169269	0.174968	0.152171	ENSEASG00005026827/ENSEASG00005017532/ENSEASG00005008949/ENSEASG00005012088/ENSEASG00005016921/ENSEASG00005004269/ENSEASG00005008279/ENSEASG00005023216/ENSEASG00005003218/ENSEASG00005016611/ENSEASG00005003396/ENSEASG00005006221/ENSEASG00005014425/ENSEASG00005013453/ENSEASG00005000308/ENSEASG00005012248/ENSEASG00005015035/ENSEASG00005004901/ENSEASG00005018391/ENSEASG00005014541/ENSEASG00005019353/…	46
BP	GO:0032436	positive regulation of proteasomal ubiquitin-dependent protein catabolic process	10/1352	50/14313	0.0169607	0.174968	0.152171	ENSEASG00005013806/ENSEASG00005016070/ENSEASG00005012786/ENSEASG00005012514/ENSEASG00005016294/ENSEASG00005004424/ENSEASG00005016915/ENSEASG00005002855/ENSEASG00005019721/ENSEASG00005022360	10
BP	GO:0070059	intrinsic apoptotic signaling pathway in response to endoplasmic reticulum stress	10/1352	50/14313	0.0169607	0.174968	0.152171	ENSEASG00005015345/ENSEASG00005031780/ENSEASG00005002221/ENSEASG00005000628/ENSEASG00005017645/ENSEASG00005001800/ENSEASG00005026484/ENSEASG00005003816/ENSEASG00005019721/ENSEASG00005010463	10
BP	GO:0032870	cellular response to hormone stimulus	41/1352	310/14313	0.0170102	0.174968	0.152171	ENSEASG00005016504/ENSEASG00005007842/ENSEASG00005021311/ENSEASG00005000930/ENSEASG00005002655/ENSEASG00005011526/ENSEASG00005005726/ENSEASG00005018817/ENSEASG00005028995/ENSEASG00005015345/ENSEASG00005011270/ENSEASG00005017466/ENSEASG00005011458/ENSEASG00005010800/ENSEASG00005002221/ENSEASG00005006299/ENSEASG00005014425/ENSEASG00005019491/ENSEASG00005013275/ENSEASG00005000308/ENSEASG00005002627/…	41
BP	GO:0006940	regulation of smooth muscle contraction	8/1352	36/14313	0.0170876	0.174968	0.152171	ENSEASG00005010713/ENSEASG00005003218/ENSEASG00005021568/ENSEASG00005033363/ENSEASG00005036084/ENSEASG00005028719/ENSEASG00005004514/ENSEASG00005002270	8
BP	GO:0035306	positive regulation of dephosphorylation	8/1352	36/14313	0.0170876	0.174968	0.152171	ENSEASG00005023472/ENSEASG00005007312/ENSEASG00005002763/ENSEASG00005024839/ENSEASG00005004514/ENSEASG00005025974/ENSEASG00005025885/ENSEASG00005008338	8
BP	GO:0034599	cellular response to oxidative stress	25/1352	170/14313	0.0171388	0.174968	0.152171	ENSEASG00005007842/ENSEASG00005008279/ENSEASG00005012658/ENSEASG00005020830/ENSEASG00005010637/ENSEASG00005015345/ENSEASG00005010029/ENSEASG00005013358/ENSEASG00005013275/ENSEASG00005021351/ENSEASG00005015822/ENSEASG00005004901/ENSEASG00005023366/ENSEASG00005012786/ENSEASG00005028422/ENSEASG00005026848/ENSEASG00005018430/ENSEASG00005009284/ENSEASG00005026484/ENSEASG00005004424/ENSEASG00005016041/…	25
BP	GO:0030534	adult behavior	19/1352	120/14313	0.0171691	0.174968	0.152171	ENSEASG00005020288/ENSEASG00005025663/ENSEASG00005022789/ENSEASG00005005072/ENSEASG00005019495/ENSEASG00005010637/ENSEASG00005021355/ENSEASG00005000609/ENSEASG00005002431/ENSEASG00005038822/ENSEASG00005009930/ENSEASG00005004530/ENSEASG00005025383/ENSEASG00005006417/ENSEASG00005000300/ENSEASG00005015635/ENSEASG00005024850/ENSEASG00005019692/ENSEASG00005019721	19
BP	GO:0002028	regulation of sodium ion transport	9/1352	43/14313	0.0172719	0.174968	0.152171	ENSEASG00005035914/ENSEASG00005019491/ENSEASG00005035329/ENSEASG00005025383/ENSEASG00005016389/ENSEASG00005003651/ENSEASG00005004424/ENSEASG00005023486/ENSEASG00005027513	9
BP	GO:0033344	cholesterol efflux	9/1352	43/14313	0.0172719	0.174968	0.152171	ENSEASG00005009498/ENSEASG00005015345/ENSEASG00005030968/ENSEASG00005013723/ENSEASG00005036051/ENSEASG00005003953/ENSEASG00005004976/ENSEASG00005003863/ENSEASG00005016670	9
BP	GO:0046637	regulation of alpha-beta T cell differentiation	9/1352	43/14313	0.0172719	0.174968	0.152171	ENSEASG00005006684/ENSEASG00005001294/ENSEASG00005011526/ENSEASG00005014425/ENSEASG00005011239/ENSEASG00005006993/ENSEASG00005019461/ENSEASG00005013263/ENSEASG00005003055	9
BP	GO:0007416	synapse assembly	18/1352	112/14313	0.0173628	0.174968	0.152171	ENSEASG00005026827/ENSEASG00005005072/ENSEASG00005000163/ENSEASG00005020838/ENSEASG00005004076/ENSEASG00005008001/ENSEASG00005001130/ENSEASG00005014290/ENSEASG00005000588/ENSEASG00005000566/ENSEASG00005036013/ENSEASG00005006729/ENSEASG00005007064/ENSEASG00005014019/ENSEASG00005012173/ENSEASG00005022541/ENSEASG00005016811/ENSEASG00005026080	18
BP	GO:0001893	maternal placenta development	6/1352	23/14313	0.0173945	0.174968	0.152171	ENSEASG00005028584/ENSEASG00005014290/ENSEASG00005004577/ENSEASG00005021718/ENSEASG00005002457/ENSEASG00005004424	6
BP	GO:0006636	unsaturated fatty acid biosynthetic process	6/1352	23/14313	0.0173945	0.174968	0.152171	ENSEASG00005015345/ENSEASG00005008992/ENSEASG00005006299/ENSEASG00005028809/ENSEASG00005010433/ENSEASG00005036084	6
BP	GO:0050974	detection of mechanical stimulus involved in sensory perception	6/1352	23/14313	0.0173945	0.174968	0.152171	ENSEASG00005022634/ENSEASG00005012994/ENSEASG00005005882/ENSEASG00005022916/ENSEASG00005025856/ENSEASG00005000710	6
BP	GO:0090077	foam cell differentiation	6/1352	23/14313	0.0173945	0.174968	0.152171	ENSEASG00005016107/ENSEASG00005010433/ENSEASG00005012786/ENSEASG00005021589/ENSEASG00005006993/ENSEASG00005016670	6
BP	GO:1902235	regulation of endoplasmic reticulum stress-induced intrinsic apoptotic signaling pathway	6/1352	23/14313	0.0173945	0.174968	0.152171	ENSEASG00005015345/ENSEASG00005002221/ENSEASG00005000628/ENSEASG00005001800/ENSEASG00005003816/ENSEASG00005019721	6
BP	GO:0098656	anion transmembrane transport	22/1352	145/14313	0.0174605	0.174968	0.152171	ENSEASG00005011709/ENSEASG00005009958/ENSEASG00005011963/ENSEASG00005023506/ENSEASG00005001376/ENSEASG00005007437/ENSEASG00005019670/ENSEASG00005003010/ENSEASG00005014668/ENSEASG00005010637/ENSEASG00005007070/ENSEASG00005025806/ENSEASG00005012373/ENSEASG00005011962/ENSEASG00005037662/ENSEASG00005000588/ENSEASG00005000566/ENSEASG00005004424/ENSEASG00005000620/ENSEASG00005012175/ENSEASG00005001348/…	22
BP	GO:0043123	positive regulation of I-kappaB kinase/NF-kappaB signaling	17/1352	104/14313	0.0174637	0.174968	0.152171	ENSEASG00005015212/ENSEASG00005008134/ENSEASG00005030618/ENSEASG00005031732/ENSEASG00005013275/ENSEASG00005014576/ENSEASG00005007511/ENSEASG00005015598/ENSEASG00005025981/ENSEASG00005009284/ENSEASG00005005579/ENSEASG00005004424/ENSEASG00005011141/ENSEASG00005019721/ENSEASG00005012175/ENSEASG00005008943/ENSEASG00005002920	17
BP	GO:1902904	negative regulation of supramolecular fiber organization	17/1352	104/14313	0.0174637	0.174968	0.152171	ENSEASG00005012350/ENSEASG00005022789/ENSEASG00005009704/ENSEASG00005035417/ENSEASG00005002578/ENSEASG00005012812/ENSEASG00005014204/ENSEASG00005007191/ENSEASG00005016294/ENSEASG00005006475/ENSEASG00005000447/ENSEASG00005013723/ENSEASG00005006080/ENSEASG00005012604/ENSEASG00005019721/ENSEASG00005014519/ENSEASG00005009488	17
BP	GO:0044264	cellular polysaccharide metabolic process	12/1352	65/14313	0.0174793	0.174968	0.152171	ENSEASG00005007264/ENSEASG00005006299/ENSEASG00005030057/ENSEASG00005011065/ENSEASG00005002867/ENSEASG00005021283/ENSEASG00005018708/ENSEASG00005012514/ENSEASG00005013400/ENSEASG00005004424/ENSEASG00005007992/ENSEASG00005002728	12
BP	GO:0001516	prostaglandin biosynthetic process	5/1352	17/14313	0.0175878	0.174968	0.152171	ENSEASG00005015345/ENSEASG00005006299/ENSEASG00005028809/ENSEASG00005010433/ENSEASG00005036084	5
BP	GO:0010743	regulation of macrophage derived foam cell differentiation	5/1352	17/14313	0.0175878	0.174968	0.152171	ENSEASG00005016107/ENSEASG00005010433/ENSEASG00005012786/ENSEASG00005021589/ENSEASG00005006993	5
BP	GO:0022010	central nervous system myelination	5/1352	17/14313	0.0175878	0.174968	0.152171	ENSEASG00005002431/ENSEASG00005010025/ENSEASG00005006417/ENSEASG00005016294/ENSEASG00005023486	5
BP	GO:0023019	signal transduction involved in regulation of gene expression	5/1352	17/14313	0.0175878	0.174968	0.152171	ENSEASG00005013453/ENSEASG00005021484/ENSEASG00005008843/ENSEASG00005016309/ENSEASG00005003002	5
BP	GO:0032291	axon ensheathment in central nervous system	5/1352	17/14313	0.0175878	0.174968	0.152171	ENSEASG00005002431/ENSEASG00005010025/ENSEASG00005006417/ENSEASG00005016294/ENSEASG00005023486	5
BP	GO:0046457	prostanoid biosynthetic process	5/1352	17/14313	0.0175878	0.174968	0.152171	ENSEASG00005015345/ENSEASG00005006299/ENSEASG00005028809/ENSEASG00005010433/ENSEASG00005036084	5
BP	GO:0046685	response to arsenic-containing substance	5/1352	17/14313	0.0175878	0.174968	0.152171	ENSEASG00005013806/ENSEASG00005023506/ENSEASG00005028422/ENSEASG00005034422/ENSEASG00005015054	5
BP	GO:0055094	response to lipoprotein particle	5/1352	17/14313	0.0175878	0.174968	0.152171	ENSEASG00005008134/ENSEASG00005020830/ENSEASG00005007511/ENSEASG00005013723/ENSEASG00005004424	5
BP	GO:0043065	positive regulation of apoptotic process	47/1352	365/14313	0.0176487	0.175211	0.152382	ENSEASG00005006091/ENSEASG00005006684/ENSEASG00005013806/ENSEASG00005033765/ENSEASG00005018998/ENSEASG00005000930/ENSEASG00005027200/ENSEASG00005017699/ENSEASG00005010637/ENSEASG00005015345/ENSEASG00005001301/ENSEASG00005002221/ENSEASG00005027836/ENSEASG00005010702/ENSEASG00005038452/ENSEASG00005012248/ENSEASG00005023366/ENSEASG00005012786/ENSEASG00005011739/ENSEASG00005022194/ENSEASG00005034422/…	47
BP	GO:0071345	cellular response to cytokine stimulus	61/1352	494/14313	0.017744	0.175794	0.152889	ENSEASG00005002661/ENSEASG00005018995/ENSEASG00005011526/ENSEASG00005020830/ENSEASG00005010637/ENSEASG00005015345/ENSEASG00005023970/ENSEASG00005005718/ENSEASG00005005728/ENSEASG00005015808/ENSEASG00005002221/ENSEASG00005038736/ENSEASG00005013453/ENSEASG00005030079/ENSEASG00005002867/ENSEASG00005021633/ENSEASG00005011239/ENSEASG00005007511/ENSEASG00005020094/ENSEASG00005028422/ENSEASG00005038822/…	61
BP	GO:0005976	polysaccharide metabolic process	13/1352	73/14313	0.0182642	0.180575	0.157048	ENSEASG00005007264/ENSEASG00005020830/ENSEASG00005006299/ENSEASG00005030057/ENSEASG00005011065/ENSEASG00005002867/ENSEASG00005021283/ENSEASG00005018708/ENSEASG00005012514/ENSEASG00005013400/ENSEASG00005004424/ENSEASG00005007992/ENSEASG00005002728	13
BP	GO:0072657	protein localization to membrane	47/1352	366/14313	0.0184582	0.182119	0.15839	ENSEASG00005012350/ENSEASG00005003026/ENSEASG00005037541/ENSEASG00005007072/ENSEASG00005012658/ENSEASG00005002655/ENSEASG00005017519/ENSEASG00005010637/ENSEASG00005007615/ENSEASG00005010095/ENSEASG00005035914/ENSEASG00005014425/ENSEASG00005020986/ENSEASG00005015822/ENSEASG00005020067/ENSEASG00005003129/ENSEASG00005013044/ENSEASG00005018382/ENSEASG00005019087/ENSEASG00005021899/ENSEASG00005016111/…	47
BP	GO:0048675	axon extension	11/1352	58/14313	0.0185013	0.18217	0.158435	ENSEASG00005017532/ENSEASG00005016921/ENSEASG00005003218/ENSEASG00005016611/ENSEASG00005003396/ENSEASG00005004901/ENSEASG00005036084/ENSEASG00005006046/ENSEASG00005002457/ENSEASG00005011866/ENSEASG00005026963	11
BP	GO:0032943	mononuclear cell proliferation	28/1352	197/14313	0.0186459	0.183218	0.159346	ENSEASG00005001294/ENSEASG00005006388/ENSEASG00005012373/ENSEASG00005013540/ENSEASG00005011239/ENSEASG00005002431/ENSEASG00005007511/ENSEASG00005034866/ENSEASG00005003129/ENSEASG00005038822/ENSEASG00005006993/ENSEASG00005000638/ENSEASG00005025138/ENSEASG00005007064/ENSEASG00005008093/ENSEASG00005003425/ENSEASG00005003489/ENSEASG00005006806/ENSEASG00005037724/ENSEASG00005014287/ENSEASG00005005205/…	28
BP	GO:0048608	reproductive structure development	40/1352	303/14313	0.0187485	0.183261	0.159384	ENSEASG00005026827/ENSEASG00005028584/ENSEASG00005023267/ENSEASG00005031198/ENSEASG00005003618/ENSEASG00005022897/ENSEASG00005022608/ENSEASG00005019858/ENSEASG00005015345/ENSEASG00005008173/ENSEASG00005022326/ENSEASG00005011458/ENSEASG00005002627/ENSEASG00005038822/ENSEASG00005009260/ENSEASG00005034685/ENSEASG00005022194/ENSEASG00005000638/ENSEASG00005020678/ENSEASG00005014290/ENSEASG00005004428/…	40
BP	GO:0010770	positive regulation of cell morphogenesis involved in differentiation	14/1352	81/14313	0.0187647	0.183261	0.159384	ENSEASG00005017532/ENSEASG00005008279/ENSEASG00005023216/ENSEASG00005003218/ENSEASG00005015035/ENSEASG00005018391/ENSEASG00005014541/ENSEASG00005001817/ENSEASG00005006046/ENSEASG00005012335/ENSEASG00005012173/ENSEASG00005022541/ENSEASG00005030788/ENSEASG00005002457	14
BP	GO:0021987	cerebral cortex development	14/1352	81/14313	0.0187647	0.183261	0.159384	ENSEASG00005030900/ENSEASG00005015310/ENSEASG00005013453/ENSEASG00005000609/ENSEASG00005000163/ENSEASG00005009566/ENSEASG00005021583/ENSEASG00005014541/ENSEASG00005012514/ENSEASG00005006729/ENSEASG00005033310/ENSEASG00005022541/ENSEASG00005016811/ENSEASG00005005422	14
BP	GO:0050730	regulation of peptidyl-tyrosine phosphorylation	24/1352	163/14313	0.0189637	0.184272	0.160263	ENSEASG00005028997/ENSEASG00005011526/ENSEASG00005002221/ENSEASG00005014425/ENSEASG00005030079/ENSEASG00005014576/ENSEASG00005010184/ENSEASG00005015822/ENSEASG00005014541/ENSEASG00005006993/ENSEASG00005000638/ENSEASG00005021899/ENSEASG00005008843/ENSEASG00005025138/ENSEASG00005025911/ENSEASG00005037455/ENSEASG00005025981/ENSEASG00005013699/ENSEASG00005005466/ENSEASG00005003574/ENSEASG00005028719/…	24
BP	GO:0006694	steroid biosynthetic process	15/1352	89/14313	0.0190361	0.184272	0.160263	ENSEASG00005015345/ENSEASG00005030350/ENSEASG00005002867/ENSEASG00005019949/ENSEASG00005002627/ENSEASG00005038822/ENSEASG00005015509/ENSEASG00005018430/ENSEASG00005016330/ENSEASG00005013723/ENSEASG00005011505/ENSEASG00005003953/ENSEASG00005005454/ENSEASG00005018428/ENSEASG00005025974	15
BP	GO:1903827	regulation of cellular protein localization	49/1352	385/14313	0.0190652	0.184272	0.160263	ENSEASG00005012350/ENSEASG00005013806/ENSEASG00005015212/ENSEASG00005003906/ENSEASG00005001086/ENSEASG00005019021/ENSEASG00005007072/ENSEASG00005012658/ENSEASG00005002655/ENSEASG00005010637/ENSEASG00005008173/ENSEASG00005010029/ENSEASG00005010095/ENSEASG00005035914/ENSEASG00005001602/ENSEASG00005016139/ENSEASG00005010184/ENSEASG00005003129/ENSEASG00005038822/ENSEASG00005017115/ENSEASG00005022238/…	49
BP	GO:0070665	positive regulation of leukocyte proliferation	17/1352	105/14313	0.0190654	0.184272	0.160263	ENSEASG00005001294/ENSEASG00005006388/ENSEASG00005007511/ENSEASG00005038822/ENSEASG00005006993/ENSEASG00005000638/ENSEASG00005025138/ENSEASG00005007064/ENSEASG00005008093/ENSEASG00005003425/ENSEASG00005003489/ENSEASG00005037724/ENSEASG00005014287/ENSEASG00005005205/ENSEASG00005003816/ENSEASG00005014248/ENSEASG00005016369	17
BP	GO:0071222	cellular response to lipopolysaccharide	16/1352	97/14313	0.019124	0.184272	0.160263	ENSEASG00005002867/ENSEASG00005014576/ENSEASG00005011239/ENSEASG00005007511/ENSEASG00005000076/ENSEASG00005013834/ENSEASG00005006993/ENSEASG00005009780/ENSEASG00005015509/ENSEASG00005024207/ENSEASG00005008093/ENSEASG00005006806/ENSEASG00005034993/ENSEASG00005004424/ENSEASG00005016369/ENSEASG00005003055	16
BP	GO:0002221	pattern recognition receptor signaling pathway	21/1352	138/14313	0.0192926	0.184272	0.160263	ENSEASG00005025097/ENSEASG00005008134/ENSEASG00005004385/ENSEASG00005005728/ENSEASG00005002867/ENSEASG00005014576/ENSEASG00005011239/ENSEASG00005007511/ENSEASG00005000076/ENSEASG00005012225/ENSEASG00005022238/ENSEASG00005015509/ENSEASG00005000496/ENSEASG00005036807/ENSEASG00005030788/ENSEASG00005005579/ENSEASG00005022976/ENSEASG00005017025/ENSEASG00005004650/ENSEASG00005016369/ENSEASG00005017769	21
BP	GO:0006805	xenobiotic metabolic process	7/1352	30/14313	0.0193586	0.184272	0.160263	ENSEASG00005012865/ENSEASG00005031732/ENSEASG00005015054/ENSEASG00005020404/ENSEASG00005015193/ENSEASG00005022866/ENSEASG00005019714	7
BP	GO:0033628	regulation of cell adhesion mediated by integrin	7/1352	30/14313	0.0193586	0.184272	0.160263	ENSEASG00005019986/ENSEASG00005007259/ENSEASG00005015879/ENSEASG00005025911/ENSEASG00005022541/ENSEASG00005019215/ENSEASG00005016369	7
BP	GO:0033687	osteoblast proliferation	7/1352	30/14313	0.0193586	0.184272	0.160263	ENSEASG00005037151/ENSEASG00005010184/ENSEASG00005013078/ENSEASG00005021589/ENSEASG00005013314/ENSEASG00005012501/ENSEASG00005025974	7
BP	GO:0046825	regulation of protein export from nucleus	7/1352	30/14313	0.0193586	0.184272	0.160263	ENSEASG00005008173/ENSEASG00005001602/ENSEASG00005016139/ENSEASG00005012514/ENSEASG00005021899/ENSEASG00005022829/ENSEASG00005022360	7
BP	GO:0060135	maternal process involved in female pregnancy	7/1352	30/14313	0.0193586	0.184272	0.160263	ENSEASG00005028584/ENSEASG00005014290/ENSEASG00005004577/ENSEASG00005021718/ENSEASG00005002457/ENSEASG00005005676/ENSEASG00005004424	7
BP	GO:0071827	plasma lipoprotein particle organization	7/1352	30/14313	0.0193586	0.184272	0.160263	ENSEASG00005003799/ENSEASG00005010433/ENSEASG00005018496/ENSEASG00005005399/ENSEASG00005013723/ENSEASG00005036051/ENSEASG00005016670	7
BP	GO:0002792	negative regulation of peptide secretion	10/1352	51/14313	0.0193667	0.184272	0.160263	ENSEASG00005004633/ENSEASG00005038822/ENSEASG00005014290/ENSEASG00005011474/ENSEASG00005013723/ENSEASG00005028719/ENSEASG00005023296/ENSEASG00005018428/ENSEASG00005005240/ENSEASG00005019721	10
BP	GO:0050678	regulation of epithelial cell proliferation	36/1352	268/14313	0.019485	0.184974	0.160873	ENSEASG00005026827/ENSEASG00005028997/ENSEASG00005015345/ENSEASG00005023472/ENSEASG00005004167/ENSEASG00005013453/ENSEASG00005002867/ENSEASG00005014576/ENSEASG00005005039/ENSEASG00005038822/ENSEASG00005009243/ENSEASG00005034422/ENSEASG00005036575/ENSEASG00005000638/ENSEASG00005007134/ENSEASG00005014290/ENSEASG00005025138/ENSEASG00005034155/ENSEASG00005029765/ENSEASG00005037594/ENSEASG00005002457/…	36
BP	GO:0070585	protein localization to mitochondrion	12/1352	66/14313	0.0195866	0.184974	0.160873	ENSEASG00005000863/ENSEASG00005037541/ENSEASG00005031780/ENSEASG00005020067/ENSEASG00005018382/ENSEASG00005010694/ENSEASG00005026424/ENSEASG00005004424/ENSEASG00005019721/ENSEASG00005017614/ENSEASG00005032039/ENSEASG00005012325	12
BP	GO:1903557	positive regulation of tumor necrosis factor superfamily cytokine production	12/1352	66/14313	0.0195866	0.184974	0.160873	ENSEASG00005014576/ENSEASG00005012248/ENSEASG00005007511/ENSEASG00005011052/ENSEASG00005038822/ENSEASG00005000076/ENSEASG00005007064/ENSEASG00005016294/ENSEASG00005021539/ENSEASG00005014287/ENSEASG00005022976/ENSEASG00005012175	12
BP	GO:0031348	negative regulation of defense response	25/1352	172/14313	0.0195945	0.184974	0.160873	ENSEASG00005013743/ENSEASG00005004385/ENSEASG00005002221/ENSEASG00005020651/ENSEASG00005013275/ENSEASG00005002867/ENSEASG00005014576/ENSEASG00005021633/ENSEASG00005026920/ENSEASG00005004336/ENSEASG00005022037/ENSEASG00005009780/ENSEASG00005014290/ENSEASG00005017114/ENSEASG00005011474/ENSEASG00005030788/ENSEASG00005019512/ENSEASG00005013723/ENSEASG00005004424/ENSEASG00005014561/ENSEASG00005005205/…	25
BP	GO:0032103	positive regulation of response to external stimulus	39/1352	295/14313	0.0196736	0.185259	0.161121	ENSEASG00005010992/ENSEASG00005002661/ENSEASG00005025097/ENSEASG00005003799/ENSEASG00005010433/ENSEASG00005030079/ENSEASG00005014576/ENSEASG00005011239/ENSEASG00005007511/ENSEASG00005011052/ENSEASG00005016568/ENSEASG00005012786/ENSEASG00005000076/ENSEASG00005021911/ENSEASG00005009761/ENSEASG00005013497/ENSEASG00005006993/ENSEASG00005014290/ENSEASG00005021899/ENSEASG00005033570/ENSEASG00005025138/…	39
BP	GO:0002285	lymphocyte activation involved in immune response	20/1352	130/14313	0.0197595	0.185259	0.161121	ENSEASG00005012373/ENSEASG00005002083/ENSEASG00005014425/ENSEASG00005037560/ENSEASG00005011239/ENSEASG00005017115/ENSEASG00005021911/ENSEASG00005013044/ENSEASG00005013834/ENSEASG00005012225/ENSEASG00005006993/ENSEASG00005017114/ENSEASG00005003159/ENSEASG00005003425/ENSEASG00005006806/ENSEASG00005006831/ENSEASG00005000344/ENSEASG00005006021/ENSEASG00005019461/ENSEASG00005003055	20
BP	GO:0022029	telencephalon cell migration	9/1352	44/14313	0.0199484	0.185259	0.161121	ENSEASG00005016921/ENSEASG00005015310/ENSEASG00005003218/ENSEASG00005000163/ENSEASG00005021583/ENSEASG00005014541/ENSEASG00005006729/ENSEASG00005006417/ENSEASG00005005422	9
BP	GO:0051145	smooth muscle cell differentiation	9/1352	44/14313	0.0199484	0.185259	0.161121	ENSEASG00005003218/ENSEASG00005015345/ENSEASG00005012472/ENSEASG00005012248/ENSEASG00005000638/ENSEASG00005025138/ENSEASG00005013714/ENSEASG00005006320/ENSEASG00005004514	9
BP	GO:0097194	execution phase of apoptosis	9/1352	44/14313	0.0199484	0.185259	0.161121	ENSEASG00005011239/ENSEASG00005017645/ENSEASG00005014163/ENSEASG00005002269/ENSEASG00005004424/ENSEASG00005023296/ENSEASG00005023015/ENSEASG00005011194/ENSEASG00005014248	9
BP	GO:1903078	positive regulation of protein localization to plasma membrane	9/1352	44/14313	0.0199484	0.185259	0.161121	ENSEASG00005012350/ENSEASG00005007072/ENSEASG00005012658/ENSEASG00005035914/ENSEASG00005003129/ENSEASG00005015879/ENSEASG00005004424/ENSEASG00005010230/ENSEASG00005001935	9
BP	GO:0021575	hindbrain morphogenesis	8/1352	37/14313	0.0200488	0.185259	0.161121	ENSEASG00005026827/ENSEASG00005022634/ENSEASG00005005072/ENSEASG00005015050/ENSEASG00005000638/ENSEASG00005019509/ENSEASG00005007134/ENSEASG00005000883	8
BP	GO:0030516	regulation of axon extension	8/1352	37/14313	0.0200488	0.185259	0.161121	ENSEASG00005017532/ENSEASG00005016921/ENSEASG00005003218/ENSEASG00005003396/ENSEASG00005004901/ENSEASG00005006046/ENSEASG00005002457/ENSEASG00005011866	8
BP	GO:0046888	negative regulation of hormone secretion	8/1352	37/14313	0.0200488	0.185259	0.161121	ENSEASG00005004633/ENSEASG00005030079/ENSEASG00005038822/ENSEASG00005014290/ENSEASG00005011474/ENSEASG00005028719/ENSEASG00005023296/ENSEASG00005019721	8
BP	GO:0048661	positive regulation of smooth muscle cell proliferation	8/1352	37/14313	0.0200488	0.185259	0.161121	ENSEASG00005020830/ENSEASG00005002763/ENSEASG00005023366/ENSEASG00005006993/ENSEASG00005034422/ENSEASG00005036661/ENSEASG00005004424/ENSEASG00005000344	8
BP	GO:0061028	establishment of endothelial barrier	8/1352	37/14313	0.0200488	0.185259	0.161121	ENSEASG00005026827/ENSEASG00005010095/ENSEASG00005023472/ENSEASG00005007511/ENSEASG00005013314/ENSEASG00005005890/ENSEASG00005013714/ENSEASG00005008040	8
BP	GO:0071375	cellular response to peptide hormone stimulus	22/1352	147/14313	0.0201913	0.186185	0.161927	ENSEASG00005016504/ENSEASG00005002655/ENSEASG00005011526/ENSEASG00005018817/ENSEASG00005028995/ENSEASG00005015345/ENSEASG00005011270/ENSEASG00005010800/ENSEASG00005002221/ENSEASG00005014425/ENSEASG00005013275/ENSEASG00005002627/ENSEASG00005038822/ENSEASG00005021674/ENSEASG00005002750/ENSEASG00005004424/ENSEASG00005018043/ENSEASG00005003816/ENSEASG00005016877/ENSEASG00005008273/ENSEASG00005008688/…	22
BP	GO:0009636	response to toxic substance	13/1352	74/14313	0.0203041	0.186185	0.161927	ENSEASG00005009690/ENSEASG00005012373/ENSEASG00005010029/ENSEASG00005022916/ENSEASG00005008744/ENSEASG00005021403/ENSEASG00005021351/ENSEASG00005004901/ENSEASG00005016041/ENSEASG00005003158/ENSEASG00005019721/ENSEASG00005006463/ENSEASG00005035978	13
BP	GO:0070167	regulation of biomineral tissue development	13/1352	74/14313	0.0203041	0.186185	0.161927	ENSEASG00005011874/ENSEASG00005000765/ENSEASG00005037151/ENSEASG00005013078/ENSEASG00005021899/ENSEASG00005016111/ENSEASG00005017073/ENSEASG00005006320/ENSEASG00005002457/ENSEASG00005012501/ENSEASG00005026484/ENSEASG00005005205/ENSEASG00005025974	13
BP	GO:0110149	regulation of biomineralization	13/1352	74/14313	0.0203041	0.186185	0.161927	ENSEASG00005011874/ENSEASG00005000765/ENSEASG00005037151/ENSEASG00005013078/ENSEASG00005021899/ENSEASG00005016111/ENSEASG00005017073/ENSEASG00005006320/ENSEASG00005002457/ENSEASG00005012501/ENSEASG00005026484/ENSEASG00005005205/ENSEASG00005025974	13
BP	GO:0031647	regulation of protein stability	30/1352	216/14313	0.0205338	0.187933	0.163447	ENSEASG00005016850/ENSEASG00005030009/ENSEASG00005004390/ENSEASG00005019021/ENSEASG00005014149/ENSEASG00005009498/ENSEASG00005015345/ENSEASG00005022440/ENSEASG00005001301/ENSEASG00005006299/ENSEASG00005021403/ENSEASG00005014884/ENSEASG00005002867/ENSEASG00005010184/ENSEASG00005004901/ENSEASG00005021911/ENSEASG00005002578/ENSEASG00005025911/ENSEASG00005007191/ENSEASG00005016294/ENSEASG00005019113/…	30
BP	GO:0050863	regulation of T cell activation	31/1352	225/14313	0.0208123	0.188423	0.163873	ENSEASG00005006684/ENSEASG00005001294/ENSEASG00005006388/ENSEASG00005016265/ENSEASG00005011526/ENSEASG00005002221/ENSEASG00005014425/ENSEASG00005011239/ENSEASG00005003129/ENSEASG00005038822/ENSEASG00005006993/ENSEASG00005002854/ENSEASG00005000638/ENSEASG00005017114/ENSEASG00005013737/ENSEASG00005008093/ENSEASG00005008100/ENSEASG00005003425/ENSEASG00005003489/ENSEASG00005037724/ENSEASG00005014287/…	31
BP	GO:0019319	hexose biosynthetic process	11/1352	59/14313	0.020863	0.188423	0.163873	ENSEASG00005018817/ENSEASG00005015345/ENSEASG00005010029/ENSEASG00005002221/ENSEASG00005008690/ENSEASG00005011923/ENSEASG00005038822/ENSEASG00005000736/ENSEASG00005026484/ENSEASG00005009946/ENSEASG00005022360	11
BP	GO:0007605	sensory perception of sound	16/1352	98/14313	0.0209201	0.188423	0.163873	ENSEASG00005022634/ENSEASG00005019186/ENSEASG00005012994/ENSEASG00005005882/ENSEASG00005008759/ENSEASG00005014668/ENSEASG00005023196/ENSEASG00005020202/ENSEASG00005013028/ENSEASG00005007425/ENSEASG00005025856/ENSEASG00005000969/ENSEASG00005000710/ENSEASG00005037594/ENSEASG00005015152/ENSEASG00005009707	16
BP	GO:0002237	response to molecule of bacterial origin	23/1352	156/14313	0.0209905	0.188423	0.163873	ENSEASG00005002661/ENSEASG00005008134/ENSEASG00005012373/ENSEASG00005002867/ENSEASG00005021351/ENSEASG00005014576/ENSEASG00005011239/ENSEASG00005007511/ENSEASG00005000076/ENSEASG00005031838/ENSEASG00005013834/ENSEASG00005006993/ENSEASG00005009780/ENSEASG00005015509/ENSEASG00005024207/ENSEASG00005008093/ENSEASG00005006806/ENSEASG00005034993/ENSEASG00005004424/ENSEASG00005003158/ENSEASG00005008943/…	23
BP	GO:0006925	inflammatory cell apoptotic process	4/1352	12/14313	0.0211363	0.188423	0.163873	ENSEASG00005015345/ENSEASG00005033707/ENSEASG00005014576/ENSEASG00005013263	4
BP	GO:0032516	positive regulation of phosphoprotein phosphatase activity	4/1352	12/14313	0.0211363	0.188423	0.163873	ENSEASG00005002763/ENSEASG00005024839/ENSEASG00005025885/ENSEASG00005008338	4
BP	GO:0032634	interleukin-5 production	4/1352	12/14313	0.0211363	0.188423	0.163873	ENSEASG00005014425/ENSEASG00005002891/ENSEASG00005003832/ENSEASG00005003055	4
BP	GO:0032674	regulation of interleukin-5 production	4/1352	12/14313	0.0211363	0.188423	0.163873	ENSEASG00005014425/ENSEASG00005002891/ENSEASG00005003832/ENSEASG00005003055	4
BP	GO:0033690	positive regulation of osteoblast proliferation	4/1352	12/14313	0.0211363	0.188423	0.163873	ENSEASG00005037151/ENSEASG00005021589/ENSEASG00005013314/ENSEASG00005025974	4
BP	GO:0036499	PERK-mediated unfolded protein response	4/1352	12/14313	0.0211363	0.188423	0.163873	ENSEASG00005002221/ENSEASG00005026484/ENSEASG00005003816/ENSEASG00005010463	4
BP	GO:0050872	white fat cell differentiation	4/1352	12/14313	0.0211363	0.188423	0.163873	ENSEASG00005015345/ENSEASG00005025138/ENSEASG00005011474/ENSEASG00005026752	4
BP	GO:0051873	killing by host of symbiont cells	4/1352	12/14313	0.0211363	0.188423	0.163873	ENSEASG00005017466/ENSEASG00005007511/ENSEASG00005021539/ENSEASG00005015463	4
BP	GO:0070942	neutrophil mediated cytotoxicity	4/1352	12/14313	0.0211363	0.188423	0.163873	ENSEASG00005017466/ENSEASG00005007511/ENSEASG00005021539/ENSEASG00005015463	4
BP	GO:0071801	regulation of podosome assembly	4/1352	12/14313	0.0211363	0.188423	0.163873	ENSEASG00005012786/ENSEASG00005017115/ENSEASG00005008182/ENSEASG00005003725	4
BP	GO:0001990	regulation of systemic arterial blood pressure by hormone	6/1352	24/14313	0.0213867	0.189251	0.164593	ENSEASG00005011458/ENSEASG00005013714/ENSEASG00005036084/ENSEASG00005007521/ENSEASG00005000620/ENSEASG00005012777	6
BP	GO:0019068	virion assembly	6/1352	24/14313	0.0213867	0.189251	0.164593	ENSEASG00005003618/ENSEASG00005015808/ENSEASG00005007194/ENSEASG00005020611/ENSEASG00005013390/ENSEASG00005013723	6
BP	GO:0035116	embryonic hindlimb morphogenesis	6/1352	24/14313	0.0213867	0.189251	0.164593	ENSEASG00005006684/ENSEASG00005026827/ENSEASG00005017532/ENSEASG00005002225/ENSEASG00005008843/ENSEASG00005007763	6
BP	GO:0045922	negative regulation of fatty acid metabolic process	6/1352	24/14313	0.0213867	0.189251	0.164593	ENSEASG00005015345/ENSEASG00005010077/ENSEASG00005036051/ENSEASG00005004424/ENSEASG00005014826/ENSEASG00005008688	6
BP	GO:0098660	inorganic ion transmembrane transport	58/1352	471/14313	0.0214297	0.189282	0.16462	ENSEASG00005007842/ENSEASG00005010481/ENSEASG00005012994/ENSEASG00005007072/ENSEASG00005000191/ENSEASG00005016668/ENSEASG00005009958/ENSEASG00005016580/ENSEASG00005018817/ENSEASG00005001376/ENSEASG00005028995/ENSEASG00005014668/ENSEASG00005010637/ENSEASG00005017283/ENSEASG00005012373/ENSEASG00005017466/ENSEASG00005022916/ENSEASG00005019109/ENSEASG00005035914/ENSEASG00005016568/ENSEASG00005013805/…	58
BP	GO:0032102	negative regulation of response to external stimulus	35/1352	261/14313	0.0215144	0.189334	0.164666	ENSEASG00005017532/ENSEASG00005013743/ENSEASG00005016921/ENSEASG00005021311/ENSEASG00005004385/ENSEASG00005032983/ENSEASG00005002221/ENSEASG00005020651/ENSEASG00005013275/ENSEASG00005002867/ENSEASG00005014576/ENSEASG00005021633/ENSEASG00005026920/ENSEASG00005038822/ENSEASG00005018327/ENSEASG00005004336/ENSEASG00005022037/ENSEASG00005009780/ENSEASG00005014290/ENSEASG00005017114/ENSEASG00005011474/…	35
BP	GO:0050769	positive regulation of neurogenesis	35/1352	261/14313	0.0215144	0.189334	0.164666	ENSEASG00005017532/ENSEASG00005012970/ENSEASG00005016265/ENSEASG00005008279/ENSEASG00005023216/ENSEASG00005003218/ENSEASG00005016107/ENSEASG00005010433/ENSEASG00005013453/ENSEASG00005015035/ENSEASG00005021946/ENSEASG00005018391/ENSEASG00005014541/ENSEASG00005000638/ENSEASG00005019509/ENSEASG00005029507/ENSEASG00005007064/ENSEASG00005014019/ENSEASG00005006046/ENSEASG00005022641/ENSEASG00005013629/…	35
BP	GO:0061458	reproductive system development	40/1352	306/14313	0.0216821	0.190462	0.165646	ENSEASG00005026827/ENSEASG00005028584/ENSEASG00005023267/ENSEASG00005031198/ENSEASG00005003618/ENSEASG00005022897/ENSEASG00005022608/ENSEASG00005019858/ENSEASG00005015345/ENSEASG00005008173/ENSEASG00005022326/ENSEASG00005011458/ENSEASG00005002627/ENSEASG00005038822/ENSEASG00005009260/ENSEASG00005034685/ENSEASG00005022194/ENSEASG00005000638/ENSEASG00005020678/ENSEASG00005014290/ENSEASG00005004428/…	40
BP	GO:0003073	regulation of systemic arterial blood pressure	10/1352	52/14313	0.0220134	0.191968	0.166957	ENSEASG00005011458/ENSEASG00005013028/ENSEASG00005035509/ENSEASG00005013714/ENSEASG00005036084/ENSEASG00005002457/ENSEASG00005007521/ENSEASG00005005676/ENSEASG00005000620/ENSEASG00005012777	10
BP	GO:0005977	glycogen metabolic process	10/1352	52/14313	0.0220134	0.191968	0.166957	ENSEASG00005007264/ENSEASG00005006299/ENSEASG00005030057/ENSEASG00005011065/ENSEASG00005002867/ENSEASG00005018708/ENSEASG00005012514/ENSEASG00005013400/ENSEASG00005004424/ENSEASG00005007992	10
BP	GO:0006073	cellular glucan metabolic process	10/1352	52/14313	0.0220134	0.191968	0.166957	ENSEASG00005007264/ENSEASG00005006299/ENSEASG00005030057/ENSEASG00005011065/ENSEASG00005002867/ENSEASG00005018708/ENSEASG00005012514/ENSEASG00005013400/ENSEASG00005004424/ENSEASG00005007992	10
BP	GO:1901184	regulation of ERBB signaling pathway	10/1352	52/14313	0.0220134	0.191968	0.166957	ENSEASG00005028997/ENSEASG00005002221/ENSEASG00005015822/ENSEASG00005020611/ENSEASG00005023366/ENSEASG00005019743/ENSEASG00005001139/ENSEASG00005013699/ENSEASG00005028719/ENSEASG00005017614	10
BP	GO:0030855	epithelial cell differentiation	55/1352	444/14313	0.022184	0.192409	0.16734	ENSEASG00005026827/ENSEASG00005022634/ENSEASG00005019778/ENSEASG00005012350/ENSEASG00005022789/ENSEASG00005010955/ENSEASG00005003618/ENSEASG00005005882/ENSEASG00005025792/ENSEASG00005022897/ENSEASG00005022066/ENSEASG00005018825/ENSEASG00005010095/ENSEASG00005002927/ENSEASG00005016107/ENSEASG00005023472/ENSEASG00005003896/ENSEASG00005013453/ENSEASG00005009971/ENSEASG00005011239/ENSEASG00005010184/…	55
BP	GO:0071103	DNA conformation change	25/1352	174/14313	0.0223179	0.192409	0.16734	ENSEASG00005006607/ENSEASG00005023454/ENSEASG00005005726/ENSEASG00005027729/ENSEASG00005015345/ENSEASG00005008485/ENSEASG00005016158/ENSEASG00005014128/ENSEASG00005021946/ENSEASG00005019646/ENSEASG00005007739/ENSEASG00005009566/ENSEASG00005011129/ENSEASG00005023583/ENSEASG00005017645/ENSEASG00005010712/ENSEASG00005037754/ENSEASG00005006080/ENSEASG00005003329/ENSEASG00005012547/ENSEASG00005022987/…	25
BP	GO:0010875	positive regulation of cholesterol efflux	5/1352	18/14313	0.0225017	0.192409	0.16734	ENSEASG00005015345/ENSEASG00005013723/ENSEASG00005003953/ENSEASG00005004976/ENSEASG00005003863	5
BP	GO:0021895	cerebral cortex neuron differentiation	5/1352	18/14313	0.0225017	0.192409	0.16734	ENSEASG00005016265/ENSEASG00005000638/ENSEASG00005033310/ENSEASG00005022641/ENSEASG00005006417	5
BP	GO:0032740	positive regulation of interleukin-17 production	5/1352	18/14313	0.0225017	0.192409	0.16734	ENSEASG00005030079/ENSEASG00005014576/ENSEASG00005007511/ENSEASG00005006993/ENSEASG00005019461	5
BP	GO:0042554	superoxide anion generation	5/1352	18/14313	0.0225017	0.192409	0.16734	ENSEASG00005034543/ENSEASG00005018900/ENSEASG00005006517/ENSEASG00005015822/ENSEASG00005018016	5
BP	GO:0035296	regulation of tube diameter	13/1352	75/14313	0.0225098	0.192409	0.16734	ENSEASG00005019412/ENSEASG00005005908/ENSEASG00005002104/ENSEASG00005017466/ENSEASG00005038261/ENSEASG00005038482/ENSEASG00005013714/ENSEASG00005036084/ENSEASG00005006320/ENSEASG00005002457/ENSEASG00005021521/ENSEASG00005013723/ENSEASG00005028719	13
BP	GO:0097746	blood vessel diameter maintenance	13/1352	75/14313	0.0225098	0.192409	0.16734	ENSEASG00005019412/ENSEASG00005005908/ENSEASG00005002104/ENSEASG00005017466/ENSEASG00005038261/ENSEASG00005038482/ENSEASG00005013714/ENSEASG00005036084/ENSEASG00005006320/ENSEASG00005002457/ENSEASG00005021521/ENSEASG00005013723/ENSEASG00005028719	13
BP	GO:0070304	positive regulation of stress-activated protein kinase signaling cascade	17/1352	107/14313	0.0226046	0.192409	0.16734	ENSEASG00005002661/ENSEASG00005008134/ENSEASG00005008279/ENSEASG00005001301/ENSEASG00005014576/ENSEASG00005015822/ENSEASG00005007511/ENSEASG00005011052/ENSEASG00005038822/ENSEASG00005009930/ENSEASG00005017645/ENSEASG00005014287/ENSEASG00005012175/ENSEASG00005014248/ENSEASG00005002920/ENSEASG00005025974/ENSEASG00005016369	17
BP	GO:0000226	microtubule cytoskeleton organization	53/1352	426/14313	0.0226675	0.192409	0.16734	ENSEASG00005030009/ENSEASG00005010765/ENSEASG00005010016/ENSEASG00005025539/ENSEASG00005006742/ENSEASG00005028584/ENSEASG00005025663/ENSEASG00005015310/ENSEASG00005004031/ENSEASG00005002239/ENSEASG00005022875/ENSEASG00005015345/ENSEASG00005008173/ENSEASG00005035914/ENSEASG00005014425/ENSEASG00005010433/ENSEASG00005004167/ENSEASG00005010708/ENSEASG00005007194/ENSEASG00005013453/ENSEASG00005002743/…	53
BP	GO:1901222	regulation of NIK/NF-kappaB signaling	14/1352	83/14313	0.0228403	0.192409	0.16734	ENSEASG00005001301/ENSEASG00005016139/ENSEASG00005014576/ENSEASG00005038452/ENSEASG00005021633/ENSEASG00005011052/ENSEASG00005001817/ENSEASG00005006993/ENSEASG00005013021/ENSEASG00005014287/ENSEASG00005005429/ENSEASG00005011141/ENSEASG00005014248/ENSEASG00005004650	14
BP	GO:0006305	DNA alkylation	9/1352	45/14313	0.0229118	0.192409	0.16734	ENSEASG00005013829/ENSEASG00005004203/ENSEASG00005016637/ENSEASG00005013453/ENSEASG00005007739/ENSEASG00005019126/ENSEASG00005010712/ENSEASG00005010077/ENSEASG00005037754	9
BP	GO:0006306	DNA methylation	9/1352	45/14313	0.0229118	0.192409	0.16734	ENSEASG00005013829/ENSEASG00005004203/ENSEASG00005016637/ENSEASG00005013453/ENSEASG00005007739/ENSEASG00005019126/ENSEASG00005010712/ENSEASG00005010077/ENSEASG00005037754	9
BP	GO:0006835	dicarboxylic acid transport	9/1352	45/14313	0.0229118	0.192409	0.16734	ENSEASG00005009958/ENSEASG00005021272/ENSEASG00005007437/ENSEASG00005003010/ENSEASG00005014668/ENSEASG00005010637/ENSEASG00005007070/ENSEASG00005008154/ENSEASG00005017923	9
BP	GO:0009064	glutamine family amino acid metabolic process	9/1352	45/14313	0.0229118	0.192409	0.16734	ENSEASG00005013358/ENSEASG00005006410/ENSEASG00005005782/ENSEASG00005008411/ENSEASG00005021037/ENSEASG00005015650/ENSEASG00005020981/ENSEASG00005010990/ENSEASG00005017923	9
BP	GO:0032507	maintenance of protein location in cell	9/1352	45/14313	0.0229118	0.192409	0.16734	ENSEASG00005000863/ENSEASG00005003063/ENSEASG00005002655/ENSEASG00005001602/ENSEASG00005010694/ENSEASG00005012335/ENSEASG00005001139/ENSEASG00005004424/ENSEASG00005019255	9
BP	GO:0043491	protein kinase B signaling	20/1352	132/14313	0.0229772	0.192409	0.16734	ENSEASG00005020830/ENSEASG00005015345/ENSEASG00005011270/ENSEASG00005010029/ENSEASG00005004167/ENSEASG00005014884/ENSEASG00005030079/ENSEASG00005023759/ENSEASG00005038822/ENSEASG00005024496/ENSEASG00005001817/ENSEASG00005006993/ENSEASG00005013314/ENSEASG00005021899/ENSEASG00005021916/ENSEASG00005015879/ENSEASG00005030788/ENSEASG00005004424/ENSEASG00005017691/ENSEASG00005011436	20
BP	GO:0007584	response to nutrient	7/1352	31/14313	0.023025	0.192409	0.16734	ENSEASG00005021403/ENSEASG00005011239/ENSEASG00005023479/ENSEASG00005021899/ENSEASG00005029765/ENSEASG00005010550/ENSEASG00005011500	7
BP	GO:0008206	bile acid metabolic process	7/1352	31/14313	0.023025	0.192409	0.16734	ENSEASG00005015345/ENSEASG00005002867/ENSEASG00005019949/ENSEASG00005038822/ENSEASG00005016330/ENSEASG00005011505/ENSEASG00005022866	7
BP	GO:0035137	hindlimb morphogenesis	7/1352	31/14313	0.023025	0.192409	0.16734	ENSEASG00005006684/ENSEASG00005026827/ENSEASG00005017532/ENSEASG00005002225/ENSEASG00005016817/ENSEASG00005008843/ENSEASG00005007763	7
BP	GO:0043627	response to estrogen	7/1352	31/14313	0.023025	0.192409	0.16734	ENSEASG00005026827/ENSEASG00005014290/ENSEASG00005010077/ENSEASG00005005676/ENSEASG00005000816/ENSEASG00005011500/ENSEASG00005003055	7
BP	GO:0061098	positive regulation of protein tyrosine kinase activity	7/1352	31/14313	0.023025	0.192409	0.16734	ENSEASG00005028997/ENSEASG00005015822/ENSEASG00005014541/ENSEASG00005021899/ENSEASG00005025911/ENSEASG00005028719/ENSEASG00005012777	7
BP	GO:0085029	extracellular matrix assembly	7/1352	31/14313	0.023025	0.192409	0.16734	ENSEASG00005020830/ENSEASG00005017598/ENSEASG00005021283/ENSEASG00005020296/ENSEASG00005012604/ENSEASG00005004968/ENSEASG00005005450	7
BP	GO:1900006	positive regulation of dendrite development	7/1352	31/14313	0.023025	0.192409	0.16734	ENSEASG00005023216/ENSEASG00005014541/ENSEASG00005029507/ENSEASG00005012335/ENSEASG00005012173/ENSEASG00005013723/ENSEASG00005010000	7
BP	GO:0030278	regulation of ossification	24/1352	166/14313	0.0231739	0.193317	0.168129	ENSEASG00005006684/ENSEASG00005000765/ENSEASG00005031738/ENSEASG00005014049/ENSEASG00005037151/ENSEASG00005001301/ENSEASG00005014674/ENSEASG00005000308/ENSEASG00005013078/ENSEASG00005001817/ENSEASG00005012514/ENSEASG00005007134/ENSEASG00005016111/ENSEASG00005017073/ENSEASG00005011474/ENSEASG00005006320/ENSEASG00005026752/ENSEASG00005002457/ENSEASG00005012501/ENSEASG00005026484/ENSEASG00005005205/…	24
BP	GO:0050435	amyloid-beta metabolic process	8/1352	38/14313	0.0233571	0.194507	0.169165	ENSEASG00005012384/ENSEASG00005002655/ENSEASG00005002431/ENSEASG00005025911/ENSEASG00005016294/ENSEASG00005013723/ENSEASG00005012777/ENSEASG00005006080	8
BP	GO:0009062	fatty acid catabolic process	11/1352	60/14313	0.0234391	0.194516	0.169172	ENSEASG00005010029/ENSEASG00005013555/ENSEASG00005038822/ENSEASG00005004102/ENSEASG00005022235/ENSEASG00005015100/ENSEASG00005020936/ENSEASG00005004424/ENSEASG00005022866/ENSEASG00005014826/ENSEASG00005002691	11
BP	GO:1903035	negative regulation of response to wounding	11/1352	60/14313	0.0234391	0.194516	0.169172	ENSEASG00005013743/ENSEASG00005016921/ENSEASG00005021311/ENSEASG00005032983/ENSEASG00005018327/ENSEASG00005009780/ENSEASG00005013723/ENSEASG00005021769/ENSEASG00005009875/ENSEASG00005015463/ENSEASG00005005240	11
BP	GO:0051345	positive regulation of hydrolase activity	42/1352	326/14313	0.0236656	0.196058	0.170513	ENSEASG00005013806/ENSEASG00005000930/ENSEASG00005003618/ENSEASG00005010637/ENSEASG00005015345/ENSEASG00005018825/ENSEASG00005004707/ENSEASG00005010800/ENSEASG00005001602/ENSEASG00005008485/ENSEASG00005007312/ENSEASG00005002763/ENSEASG00005038452/ENSEASG00005002431/ENSEASG00005012514/ENSEASG00005024839/ENSEASG00005026424/ENSEASG00005025138/ENSEASG00005015879/ENSEASG00005028459/ENSEASG00005033980/…	42
BP	GO:0050801	ion homeostasis	60/1352	493/14313	0.0242634	0.200092	0.174021	ENSEASG00005012423/ENSEASG00005003026/ENSEASG00005014049/ENSEASG00005010481/ENSEASG00005003981/ENSEASG00005010713/ENSEASG00005025792/ENSEASG00005000191/ENSEASG00005022066/ENSEASG00005016668/ENSEASG00005016580/ENSEASG00005018817/ENSEASG00005011963/ENSEASG00005028995/ENSEASG00005017515/ENSEASG00005014668/ENSEASG00005010637/ENSEASG00005017283/ENSEASG00005012373/ENSEASG00005015345/ENSEASG00005017466/…	60
BP	GO:0051091	positive regulation of DNA-binding transcription factor activity	26/1352	184/14313	0.0243156	0.200092	0.174021	ENSEASG00005011971/ENSEASG00005015212/ENSEASG00005002661/ENSEASG00005008134/ENSEASG00005003218/ENSEASG00005005728/ENSEASG00005016107/ENSEASG00005014576/ENSEASG00005007511/ENSEASG00005014541/ENSEASG00005006993/ENSEASG00005009930/ENSEASG00005014037/ENSEASG00005000736/ENSEASG00005016294/ENSEASG00005003425/ENSEASG00005002750/ENSEASG00005014089/ENSEASG00005005676/ENSEASG00005012744/ENSEASG00005004424/…	26
BP	GO:0001938	positive regulation of endothelial cell proliferation	12/1352	68/14313	0.0243608	0.200092	0.174021	ENSEASG00005015345/ENSEASG00005023472/ENSEASG00005034422/ENSEASG00005025138/ENSEASG00005034155/ENSEASG00005002457/ENSEASG00005004424/ENSEASG00005007713/ENSEASG00005025974/ENSEASG00005018458/ENSEASG00005029305/ENSEASG00005022360	12
BP	GO:0002286	T cell activation involved in immune response	12/1352	68/14313	0.0243608	0.200092	0.174021	ENSEASG00005012373/ENSEASG00005014425/ENSEASG00005011239/ENSEASG00005017115/ENSEASG00005013044/ENSEASG00005012225/ENSEASG00005006993/ENSEASG00005017114/ENSEASG00005006831/ENSEASG00005000344/ENSEASG00005019461/ENSEASG00005003055	12
BP	GO:0032755	positive regulation of interleukin-6 production	12/1352	68/14313	0.0243608	0.200092	0.174021	ENSEASG00005025097/ENSEASG00005005728/ENSEASG00005037560/ENSEASG00005014576/ENSEASG00005007511/ENSEASG00005011052/ENSEASG00005028422/ENSEASG00005038822/ENSEASG00005000076/ENSEASG00005014287/ENSEASG00005022976/ENSEASG00005000344	12
BP	GO:0032259	methylation	27/1352	193/14313	0.0247704	0.202549	0.176159	ENSEASG00005013829/ENSEASG00005004203/ENSEASG00005016637/ENSEASG00005005726/ENSEASG00005015345/ENSEASG00005021568/ENSEASG00005008173/ENSEASG00005017101/ENSEASG00005012472/ENSEASG00005013453/ENSEASG00005007739/ENSEASG00005013417/ENSEASG00005019126/ENSEASG00005007333/ENSEASG00005012284/ENSEASG00005007198/ENSEASG00005016717/ENSEASG00005010712/ENSEASG00005003353/ENSEASG00005010077/ENSEASG00005028175/…	27
BP	GO:0002521	leukocyte differentiation	52/1352	419/14313	0.0248071	0.202549	0.176159	ENSEASG00005006684/ENSEASG00005001294/ENSEASG00005020288/ENSEASG00005016265/ENSEASG00005031738/ENSEASG00005002661/ENSEASG00005014049/ENSEASG00005003981/ENSEASG00005003218/ENSEASG00005022608/ENSEASG00005011526/ENSEASG00005015345/ENSEASG00005001301/ENSEASG00005013540/ENSEASG00005002221/ENSEASG00005014425/ENSEASG00005002062/ENSEASG00005037560/ENSEASG00005010433/ENSEASG00005009971/ENSEASG00005011239/…	52
BP	GO:0014013	regulation of gliogenesis	13/1352	76/14313	0.0248887	0.202549	0.176159	ENSEASG00005016107/ENSEASG00005002867/ENSEASG00005010184/ENSEASG00005000638/ENSEASG00005019509/ENSEASG00005033310/ENSEASG00005022641/ENSEASG00005022541/ENSEASG00005006417/ENSEASG00005016811/ENSEASG00005015463/ENSEASG00005003832/ENSEASG00005025974	13
BP	GO:0035150	regulation of tube size	13/1352	76/14313	0.0248887	0.202549	0.176159	ENSEASG00005019412/ENSEASG00005005908/ENSEASG00005002104/ENSEASG00005017466/ENSEASG00005038261/ENSEASG00005038482/ENSEASG00005013714/ENSEASG00005036084/ENSEASG00005006320/ENSEASG00005002457/ENSEASG00005021521/ENSEASG00005013723/ENSEASG00005028719	13
BP	GO:0044042	glucan metabolic process	10/1352	53/14313	0.0249129	0.202549	0.176159	ENSEASG00005007264/ENSEASG00005006299/ENSEASG00005030057/ENSEASG00005011065/ENSEASG00005002867/ENSEASG00005018708/ENSEASG00005012514/ENSEASG00005013400/ENSEASG00005004424/ENSEASG00005007992	10
BP	GO:1904029	regulation of cyclin-dependent protein kinase activity	10/1352	53/14313	0.0249129	0.202549	0.176159	ENSEASG00005009874/ENSEASG00005000930/ENSEASG00005018207/ENSEASG00005011129/ENSEASG00005029765/ENSEASG00005004708/ENSEASG00005037594/ENSEASG00005010314/ENSEASG00005004424/ENSEASG00005011830	10
BP	GO:0001667	ameboidal-type cell migration	39/1352	300/14313	0.025043	0.203122	0.176657	ENSEASG00005009586/ENSEASG00005026827/ENSEASG00005019412/ENSEASG00005012350/ENSEASG00005025792/ENSEASG00005003218/ENSEASG00005015345/ENSEASG00005018825/ENSEASG00005024606/ENSEASG00005023366/ENSEASG00005001817/ENSEASG00005034422/ENSEASG00005021674/ENSEASG00005024839/ENSEASG00005008843/ENSEASG00005007763/ENSEASG00005033570/ENSEASG00005025138/ENSEASG00005001252/ENSEASG00005015879/ENSEASG00005025911/…	39
BP	GO:0010675	regulation of cellular carbohydrate metabolic process	15/1352	92/14313	0.0250936	0.203122	0.176657	ENSEASG00005015345/ENSEASG00005010029/ENSEASG00005002221/ENSEASG00005030057/ENSEASG00005007312/ENSEASG00005008690/ENSEASG00005002627/ENSEASG00005038822/ENSEASG00005009780/ENSEASG00005004424/ENSEASG00005014826/ENSEASG00005007992/ENSEASG00005017691/ENSEASG00005019721/ENSEASG00005022360	15
BP	GO:1903364	positive regulation of cellular protein catabolic process	14/1352	84/14313	0.0251101	0.203122	0.176657	ENSEASG00005013806/ENSEASG00005016070/ENSEASG00005016850/ENSEASG00005012970/ENSEASG00005022440/ENSEASG00005012786/ENSEASG00005012514/ENSEASG00005016294/ENSEASG00005013723/ENSEASG00005004424/ENSEASG00005016915/ENSEASG00005002855/ENSEASG00005019721/ENSEASG00005022360	14
BP	GO:0070661	leukocyte proliferation	30/1352	220/14313	0.0257454	0.20791	0.180821	ENSEASG00005001294/ENSEASG00005006388/ENSEASG00005012373/ENSEASG00005013540/ENSEASG00005011239/ENSEASG00005002431/ENSEASG00005007511/ENSEASG00005034866/ENSEASG00005003129/ENSEASG00005038822/ENSEASG00005006993/ENSEASG00005011129/ENSEASG00005000638/ENSEASG00005025138/ENSEASG00005007064/ENSEASG00005016294/ENSEASG00005008093/ENSEASG00005003425/ENSEASG00005003489/ENSEASG00005006806/ENSEASG00005037724/…	30
BP	GO:0032373	positive regulation of sterol transport	6/1352	25/14313	0.0259545	0.208547	0.181375	ENSEASG00005015345/ENSEASG00005005399/ENSEASG00005013723/ENSEASG00005003953/ENSEASG00005004976/ENSEASG00005003863	6
BP	GO:0032376	positive regulation of cholesterol transport	6/1352	25/14313	0.0259545	0.208547	0.181375	ENSEASG00005015345/ENSEASG00005005399/ENSEASG00005013723/ENSEASG00005003953/ENSEASG00005004976/ENSEASG00005003863	6
BP	GO:1903579	negative regulation of ATP metabolic process	6/1352	25/14313	0.0259545	0.208547	0.181375	ENSEASG00005000863/ENSEASG00005013275/ENSEASG00005009780/ENSEASG00005026424/ENSEASG00005017691/ENSEASG00005022360	6
BP	GO:0010771	negative regulation of cell morphogenesis involved in differentiation	9/1352	46/14313	0.0261767	0.209283	0.182015	ENSEASG00005017532/ENSEASG00005016921/ENSEASG00005012248/ENSEASG00005004901/ENSEASG00005021752/ENSEASG00005007064/ENSEASG00005025911/ENSEASG00005037455/ENSEASG00005011866	9
BP	GO:0032922	circadian regulation of gene expression	9/1352	46/14313	0.0261767	0.209283	0.182015	ENSEASG00005023454/ENSEASG00005015345/ENSEASG00005019491/ENSEASG00005002867/ENSEASG00005001554/ENSEASG00005006662/ENSEASG00005026484/ENSEASG00005005843/ENSEASG00005000062	9
BP	GO:0046635	positive regulation of alpha-beta T cell activation	9/1352	46/14313	0.0261767	0.209283	0.182015	ENSEASG00005006684/ENSEASG00005001294/ENSEASG00005011526/ENSEASG00005014425/ENSEASG00005011239/ENSEASG00005006993/ENSEASG00005019461/ENSEASG00005013263/ENSEASG00005003055	9
BP	GO:0070227	lymphocyte apoptotic process	11/1352	61/14313	0.0262395	0.209437	0.182149	ENSEASG00005011239/ENSEASG00005003129/ENSEASG00005025911/ENSEASG00005022541/ENSEASG00005038606/ENSEASG00005019512/ENSEASG00005004424/ENSEASG00005012175/ENSEASG00005003832/ENSEASG00005016369/ENSEASG00005002270	11
BP	GO:1903706	regulation of hemopoiesis	37/1352	283/14313	0.0263625	0.210069	0.182699	ENSEASG00005006684/ENSEASG00005001294/ENSEASG00005016265/ENSEASG00005031738/ENSEASG00005014049/ENSEASG00005011526/ENSEASG00005004362/ENSEASG00005005718/ENSEASG00005001301/ENSEASG00005005728/ENSEASG00005002221/ENSEASG00005014425/ENSEASG00005002062/ENSEASG00005010433/ENSEASG00005021403/ENSEASG00005011239/ENSEASG00005006993/ENSEASG00005000638/ENSEASG00005030111/ENSEASG00005021899/ENSEASG00005017114/…	37
BP	GO:0032640	tumor necrosis factor production	17/1352	109/14313	0.0266212	0.21143	0.183882	ENSEASG00005014576/ENSEASG00005012248/ENSEASG00005007511/ENSEASG00005011052/ENSEASG00005023759/ENSEASG00005038822/ENSEASG00005000076/ENSEASG00005014290/ENSEASG00005021899/ENSEASG00005007064/ENSEASG00005016294/ENSEASG00005002269/ENSEASG00005021539/ENSEASG00005014287/ENSEASG00005022976/ENSEASG00005012175/ENSEASG00005003055	17
BP	GO:0032680	regulation of tumor necrosis factor production	17/1352	109/14313	0.0266212	0.21143	0.183882	ENSEASG00005014576/ENSEASG00005012248/ENSEASG00005007511/ENSEASG00005011052/ENSEASG00005023759/ENSEASG00005038822/ENSEASG00005000076/ENSEASG00005014290/ENSEASG00005021899/ENSEASG00005007064/ENSEASG00005016294/ENSEASG00005002269/ENSEASG00005021539/ENSEASG00005014287/ENSEASG00005022976/ENSEASG00005012175/ENSEASG00005003055	17
BP	GO:0032613	interleukin-10 production	8/1352	39/14313	0.0270306	0.21366	0.185822	ENSEASG00005014425/ENSEASG00005014576/ENSEASG00005011052/ENSEASG00005012225/ENSEASG00005003425/ENSEASG00005014287/ENSEASG00005002891/ENSEASG00005003832	8
BP	GO:0032653	regulation of interleukin-10 production	8/1352	39/14313	0.0270306	0.21366	0.185822	ENSEASG00005014425/ENSEASG00005014576/ENSEASG00005011052/ENSEASG00005012225/ENSEASG00005003425/ENSEASG00005014287/ENSEASG00005002891/ENSEASG00005003832	8
BP	GO:0021782	glial cell development	12/1352	69/14313	0.0270445	0.21366	0.185822	ENSEASG00005006410/ENSEASG00005002867/ENSEASG00005002431/ENSEASG00005001817/ENSEASG00005012035/ENSEASG00005010025/ENSEASG00005006417/ENSEASG00005016294/ENSEASG00005004424/ENSEASG00005014287/ENSEASG00005023486/ENSEASG00005000862	12
BP	GO:0061041	regulation of wound healing	16/1352	101/14313	0.02708	0.21366	0.185822	ENSEASG00005013743/ENSEASG00005012350/ENSEASG00005021311/ENSEASG00005004633/ENSEASG00005006221/ENSEASG00005007312/ENSEASG00005018327/ENSEASG00005013314/ENSEASG00005007064/ENSEASG00005037455/ENSEASG00005013723/ENSEASG00005021769/ENSEASG00005028719/ENSEASG00005009875/ENSEASG00005015463/ENSEASG00005016369	16
BP	GO:0010803	regulation of tumor necrosis factor-mediated signaling pathway	7/1352	32/14313	0.0271432	0.213809	0.185951	ENSEASG00005002221/ENSEASG00005038736/ENSEASG00005021899/ENSEASG00005019721/ENSEASG00005011194/ENSEASG00005012175/ENSEASG00005017769	7
BP	GO:0009617	response to bacterium	40/1352	311/14313	0.0273715	0.21478	0.186795	ENSEASG00005012350/ENSEASG00005002661/ENSEASG00005008134/ENSEASG00005035411/ENSEASG00005003981/ENSEASG00005000191/ENSEASG00005012373/ENSEASG00005017466/ENSEASG00005013540/ENSEASG00005002867/ENSEASG00005021351/ENSEASG00005014576/ENSEASG00005011239/ENSEASG00005007511/ENSEASG00005000076/ENSEASG00005009761/ENSEASG00005031838/ENSEASG00005013834/ENSEASG00005004336/ENSEASG00005006993/ENSEASG00005009780/…	40
BP	GO:0045666	positive regulation of neuron differentiation	26/1352	186/14313	0.0274417	0.21478	0.186795	ENSEASG00005017532/ENSEASG00005012970/ENSEASG00005016265/ENSEASG00005008279/ENSEASG00005023216/ENSEASG00005003218/ENSEASG00005010433/ENSEASG00005015035/ENSEASG00005018391/ENSEASG00005014541/ENSEASG00005029507/ENSEASG00005014019/ENSEASG00005006046/ENSEASG00005022641/ENSEASG00005012335/ENSEASG00005012173/ENSEASG00005002457/ENSEASG00005013723/ENSEASG00005023486/ENSEASG00005010000/ENSEASG00005003816/…	26
BP	GO:0005975	carbohydrate metabolic process	50/1352	403/14313	0.0274466	0.21478	0.186795	ENSEASG00005007537/ENSEASG00005007264/ENSEASG00005020830/ENSEASG00005016668/ENSEASG00005018817/ENSEASG00005015345/ENSEASG00005010029/ENSEASG00005002221/ENSEASG00005006299/ENSEASG00005030057/ENSEASG00005011065/ENSEASG00005007312/ENSEASG00005008690/ENSEASG00005011923/ENSEASG00005009971/ENSEASG00005002867/ENSEASG00005002627/ENSEASG00005038822/ENSEASG00005006248/ENSEASG00005012110/ENSEASG00005010694/…	50
BP	GO:0034109	homotypic cell-cell adhesion	10/1352	54/14313	0.0280768	0.21478	0.186795	ENSEASG00005025539/ENSEASG00005009690/ENSEASG00005010095/ENSEASG00005007312/ENSEASG00005019986/ENSEASG00005006320/ENSEASG00005015093/ENSEASG00005018171/ENSEASG00005010255/ENSEASG00005016369	10
BP	GO:0001774	microglial cell activation	5/1352	19/14313	0.0282242	0.21478	0.186795	ENSEASG00005002867/ENSEASG00005011052/ENSEASG00005016294/ENSEASG00005021539/ENSEASG00005014287	5
BP	GO:0030947	regulation of vascular endothelial growth factor receptor signaling pathway	5/1352	19/14313	0.0282242	0.21478	0.186795	ENSEASG00005004901/ENSEASG00005033570/ENSEASG00005025138/ENSEASG00005012604/ENSEASG00005018043	5
BP	GO:0032094	response to food	5/1352	19/14313	0.0282242	0.21478	0.186795	ENSEASG00005017466/ENSEASG00005021625/ENSEASG00005038822/ENSEASG00005014290/ENSEASG00005004424	5
BP	GO:0033137	negative regulation of peptidyl-serine phosphorylation	5/1352	19/14313	0.0282242	0.21478	0.186795	ENSEASG00005001301/ENSEASG00005010404/ENSEASG00005037455/ENSEASG00005021521/ENSEASG00005003816	5
BP	GO:0045736	negative regulation of cyclin-dependent protein serine/threonine kinase activity	5/1352	19/14313	0.0282242	0.21478	0.186795	ENSEASG00005009874/ENSEASG00005000930/ENSEASG00005011129/ENSEASG00005004708/ENSEASG00005037594	5
BP	GO:0048710	regulation of astrocyte differentiation	5/1352	19/14313	0.0282242	0.21478	0.186795	ENSEASG00005002867/ENSEASG00005000638/ENSEASG00005006417/ENSEASG00005015463/ENSEASG00005025974	5
BP	GO:0080111	DNA demethylation	5/1352	19/14313	0.0282242	0.21478	0.186795	ENSEASG00005016265/ENSEASG00005013829/ENSEASG00005013453/ENSEASG00005037408/ENSEASG00005026963	5
BP	GO:1902993	positive regulation of amyloid precursor protein catabolic process	5/1352	19/14313	0.0282242	0.21478	0.186795	ENSEASG00005033980/ENSEASG00005025911/ENSEASG00005016294/ENSEASG00005014287/ENSEASG00005016369	5
BP	GO:0010232	vascular transport	4/1352	13/14313	0.0282946	0.21478	0.186795	ENSEASG00005025806/ENSEASG00005013723/ENSEASG00005014287/ENSEASG00005001348	4
BP	GO:0015824	proline transport	4/1352	13/14313	0.0282946	0.21478	0.186795	ENSEASG00005011709/ENSEASG00005023506/ENSEASG00005001376/ENSEASG00005000620	4
BP	GO:0032328	alanine transport	4/1352	13/14313	0.0282946	0.21478	0.186795	ENSEASG00005011709/ENSEASG00005011963/ENSEASG00005001376/ENSEASG00005011962	4
BP	GO:0032693	negative regulation of interleukin-10 production	4/1352	13/14313	0.0282946	0.21478	0.186795	ENSEASG00005011052/ENSEASG00005014287/ENSEASG00005002891/ENSEASG00005003832	4
BP	GO:0033033	negative regulation of myeloid cell apoptotic process	4/1352	13/14313	0.0282946	0.21478	0.186795	ENSEASG00005014576/ENSEASG00005021899/ENSEASG00005022693/ENSEASG00005013263	4
BP	GO:0034375	high-density lipoprotein particle remodeling	4/1352	13/14313	0.0282946	0.21478	0.186795	ENSEASG00005010433/ENSEASG00005005399/ENSEASG00005013723/ENSEASG00005036051	4
BP	GO:0045987	positive regulation of smooth muscle contraction	4/1352	13/14313	0.0282946	0.21478	0.186795	ENSEASG00005003218/ENSEASG00005033363/ENSEASG00005036084/ENSEASG00005004514	4
BP	GO:0051883	killing of cells in other organism involved in symbiotic interaction	4/1352	13/14313	0.0282946	0.21478	0.186795	ENSEASG00005017466/ENSEASG00005007511/ENSEASG00005021539/ENSEASG00005015463	4
BP	GO:0150104	transport across blood-brain barrier	4/1352	13/14313	0.0282946	0.21478	0.186795	ENSEASG00005025806/ENSEASG00005013723/ENSEASG00005014287/ENSEASG00005001348	4
BP	GO:1901031	regulation of response to reactive oxygen species	4/1352	13/14313	0.0282946	0.21478	0.186795	ENSEASG00005011270/ENSEASG00005010029/ENSEASG00005003158/ENSEASG00005006463	4
BP	GO:1905906	regulation of amyloid fibril formation	4/1352	13/14313	0.0282946	0.21478	0.186795	ENSEASG00005035417/ENSEASG00005007191/ENSEASG00005016294/ENSEASG00005013723	4
BP	GO:0050670	regulation of lymphocyte proliferation	22/1352	152/14313	0.0284714	0.215568	0.187481	ENSEASG00005001294/ENSEASG00005006388/ENSEASG00005007511/ENSEASG00005034866/ENSEASG00005003129/ENSEASG00005038822/ENSEASG00005006993/ENSEASG00005000638/ENSEASG00005025138/ENSEASG00005007064/ENSEASG00005008093/ENSEASG00005003425/ENSEASG00005003489/ENSEASG00005037724/ENSEASG00005014287/ENSEASG00005005205/ENSEASG00005003816/ENSEASG00005014248/ENSEASG00005008273/ENSEASG00005003832/ENSEASG00005019461/…	22
BP	GO:0060070	canonical Wnt signaling pathway	29/1352	213/14313	0.0284882	0.215568	0.187481	ENSEASG00005028117/ENSEASG00005026827/ENSEASG00005017532/ENSEASG00005013806/ENSEASG00005030009/ENSEASG00005014049/ENSEASG00005034450/ENSEASG00005012231/ENSEASG00005016139/ENSEASG00005001817/ENSEASG00005011129/ENSEASG00005026848/ENSEASG00005012514/ENSEASG00005007134/ENSEASG00005016111/ENSEASG00005037265/ENSEASG00005025138/ENSEASG00005013714/ENSEASG00005016811/ENSEASG00005010314/ENSEASG00005013723/…	29
BP	GO:0001890	placenta development	17/1352	110/14313	0.0288195	0.217732	0.189364	ENSEASG00005028584/ENSEASG00005022897/ENSEASG00005022608/ENSEASG00005008173/ENSEASG00005038822/ENSEASG00005009260/ENSEASG00005000638/ENSEASG00005014290/ENSEASG00005004428/ENSEASG00005004577/ENSEASG00005021718/ENSEASG00005026752/ENSEASG00005037594/ENSEASG00005002457/ENSEASG00005004424/ENSEASG00005011141/ENSEASG00005010550	17
BP	GO:0003013	circulatory system process	38/1352	294/14313	0.0289003	0.218	0.189596	ENSEASG00005019412/ENSEASG00005005908/ENSEASG00005025792/ENSEASG00005002104/ENSEASG00005010637/ENSEASG00005025806/ENSEASG00005017466/ENSEASG00005011458/ENSEASG00005010800/ENSEASG00005035914/ENSEASG00005008487/ENSEASG00005013312/ENSEASG00005013028/ENSEASG00005035509/ENSEASG00005031838/ENSEASG00005038261/ENSEASG00005038482/ENSEASG00005024839/ENSEASG00005013714/ENSEASG00005036084/ENSEASG00005006320/…	38
BP	GO:0007409	axonogenesis	33/1352	249/14313	0.0290698	0.218935	0.190409	ENSEASG00005026827/ENSEASG00005017532/ENSEASG00005008949/ENSEASG00005012088/ENSEASG00005016921/ENSEASG00005008279/ENSEASG00005003218/ENSEASG00005016611/ENSEASG00005003396/ENSEASG00005006221/ENSEASG00005013453/ENSEASG00005015035/ENSEASG00005004901/ENSEASG00005018391/ENSEASG00005019353/ENSEASG00005037265/ENSEASG00005036013/ENSEASG00005006729/ENSEASG00005007064/ENSEASG00005007259/ENSEASG00005013446/…	33
BP	GO:0002444	myeloid leukocyte mediated immunity	11/1352	62/14313	0.0292739	0.21944	0.190849	ENSEASG00005005322/ENSEASG00005017466/ENSEASG00005021342/ENSEASG00005025992/ENSEASG00005010433/ENSEASG00005007511/ENSEASG00005015598/ENSEASG00005021539/ENSEASG00005012777/ENSEASG00005015463/ENSEASG00005016369	11
BP	GO:0030004	cellular monovalent inorganic cation homeostasis	11/1352	62/14313	0.0292739	0.21944	0.190849	ENSEASG00005012423/ENSEASG00005000191/ENSEASG00005022066/ENSEASG00005016668/ENSEASG00005017515/ENSEASG00005014668/ENSEASG00005012373/ENSEASG00005017466/ENSEASG00005016389/ENSEASG00005003651/ENSEASG00005017025	11
BP	GO:0043255	regulation of carbohydrate biosynthetic process	11/1352	62/14313	0.0292739	0.21944	0.190849	ENSEASG00005020830/ENSEASG00005015345/ENSEASG00005010029/ENSEASG00005002221/ENSEASG00005030057/ENSEASG00005007312/ENSEASG00005002627/ENSEASG00005038822/ENSEASG00005004424/ENSEASG00005007992/ENSEASG00005022360	11
BP	GO:0045861	negative regulation of proteolysis	21/1352	144/14313	0.0295377	0.220729	0.19197	ENSEASG00005012384/ENSEASG00005018998/ENSEASG00005021311/ENSEASG00005002655/ENSEASG00005026084/ENSEASG00005034450/ENSEASG00005003928/ENSEASG00005021625/ENSEASG00005019237/ENSEASG00005023366/ENSEASG00005020613/ENSEASG00005022037/ENSEASG00005009930/ENSEASG00005021899/ENSEASG00005023142/ENSEASG00005025911/ENSEASG00005007191/ENSEASG00005004424/ENSEASG00005015463/ENSEASG00005011194/ENSEASG00005026963	21
BP	GO:1901617	organic hydroxy compound biosynthetic process	21/1352	144/14313	0.0295377	0.220729	0.19197	ENSEASG00005015160/ENSEASG00005015345/ENSEASG00005007312/ENSEASG00005002867/ENSEASG00005023759/ENSEASG00005019949/ENSEASG00005002627/ENSEASG00005006248/ENSEASG00005015509/ENSEASG00005018430/ENSEASG00005013629/ENSEASG00005016330/ENSEASG00005024850/ENSEASG00005013723/ENSEASG00005011505/ENSEASG00005019215/ENSEASG00005003953/ENSEASG00005003158/ENSEASG00005018428/ENSEASG00005025974/ENSEASG00005013263	21
BP	GO:0021885	forebrain cell migration	9/1352	47/14313	0.0297569	0.221644	0.192765	ENSEASG00005016921/ENSEASG00005015310/ENSEASG00005003218/ENSEASG00005000163/ENSEASG00005021583/ENSEASG00005014541/ENSEASG00005006729/ENSEASG00005006417/ENSEASG00005005422	9
BP	GO:0050885	neuromuscular process controlling balance	9/1352	47/14313	0.0297569	0.221644	0.192765	ENSEASG00005019186/ENSEASG00005016921/ENSEASG00005014668/ENSEASG00005015035/ENSEASG00005000107/ENSEASG00005019087/ENSEASG00005010025/ENSEASG00005016209/ENSEASG00005019692	9
BP	GO:0021675	nerve development	12/1352	70/14313	0.0299369	0.221644	0.192765	ENSEASG00005014668/ENSEASG00005021625/ENSEASG00005013028/ENSEASG00005001817/ENSEASG00005000638/ENSEASG00005000588/ENSEASG00005006729/ENSEASG00005007064/ENSEASG00005029174/ENSEASG00005000062/ENSEASG00005006242/ENSEASG00005011866	12
BP	GO:0033555	multicellular organismal response to stress	12/1352	70/14313	0.0299369	0.221644	0.192765	ENSEASG00005027020/ENSEASG00005010713/ENSEASG00005010637/ENSEASG00005022916/ENSEASG00005022947/ENSEASG00005021625/ENSEASG00005014019/ENSEASG00005013723/ENSEASG00005016209/ENSEASG00005004424/ENSEASG00005028719/ENSEASG00005001964	12
BP	GO:0048709	oligodendrocyte differentiation	12/1352	70/14313	0.0299369	0.221644	0.192765	ENSEASG00005013453/ENSEASG00005002431/ENSEASG00005000638/ENSEASG00005019509/ENSEASG00005012035/ENSEASG00005022641/ENSEASG00005010025/ENSEASG00005006417/ENSEASG00005016294/ENSEASG00005023486/ENSEASG00005011460/ENSEASG00005003832	12
BP	GO:1905477	positive regulation of protein localization to membrane	12/1352	70/14313	0.0299369	0.221644	0.192765	ENSEASG00005012350/ENSEASG00005007072/ENSEASG00005012658/ENSEASG00005035914/ENSEASG00005003129/ENSEASG00005026424/ENSEASG00005015879/ENSEASG00005004424/ENSEASG00005010230/ENSEASG00005034186/ENSEASG00005019721/ENSEASG00005001935	12
BP	GO:0034765	regulation of ion transmembrane transport	29/1352	214/14313	0.0300914	0.222445	0.193462	ENSEASG00005005322/ENSEASG00005027020/ENSEASG00005012994/ENSEASG00005007072/ENSEASG00005035914/ENSEASG00005023366/ENSEASG00005023403/ENSEASG00005007972/ENSEASG00005038261/ENSEASG00005000107/ENSEASG00005004037/ENSEASG00005035329/ENSEASG00005025383/ENSEASG00005000542/ENSEASG00005007064/ENSEASG00005024207/ENSEASG00005016389/ENSEASG00005021617/ENSEASG00005003651/ENSEASG00005026080/ENSEASG00005004424/…	29
BP	GO:0030301	cholesterol transport	13/1352	78/14313	0.0301946	0.222523	0.19353	ENSEASG00005038764/ENSEASG00005009498/ENSEASG00005015345/ENSEASG00005030968/ENSEASG00005005399/ENSEASG00005038822/ENSEASG00005013723/ENSEASG00005036051/ENSEASG00005003953/ENSEASG00005004976/ENSEASG00005003863/ENSEASG00005022455/ENSEASG00005016670	13
BP	GO:1903052	positive regulation of proteolysis involved in cellular protein catabolic process	13/1352	78/14313	0.0301946	0.222523	0.19353	ENSEASG00005013806/ENSEASG00005016070/ENSEASG00005016850/ENSEASG00005012970/ENSEASG00005022440/ENSEASG00005012786/ENSEASG00005012514/ENSEASG00005016294/ENSEASG00005004424/ENSEASG00005016915/ENSEASG00005002855/ENSEASG00005019721/ENSEASG00005022360	13
BP	GO:0032869	cellular response to insulin stimulus	18/1352	119/14313	0.0303339	0.222866	0.193828	ENSEASG00005016504/ENSEASG00005002655/ENSEASG00005011526/ENSEASG00005018817/ENSEASG00005015345/ENSEASG00005011270/ENSEASG00005002221/ENSEASG00005014425/ENSEASG00005013275/ENSEASG00005038822/ENSEASG00005021674/ENSEASG00005004424/ENSEASG00005018043/ENSEASG00005003816/ENSEASG00005016877/ENSEASG00005008273/ENSEASG00005008688/ENSEASG00005019461	18
BP	GO:0048588	developmental cell growth	18/1352	119/14313	0.0303339	0.222866	0.193828	ENSEASG00005017532/ENSEASG00005016921/ENSEASG00005004269/ENSEASG00005003218/ENSEASG00005016611/ENSEASG00005003396/ENSEASG00005014425/ENSEASG00005000308/ENSEASG00005004901/ENSEASG00005033310/ENSEASG00005036084/ENSEASG00005006046/ENSEASG00005002457/ENSEASG00005018548/ENSEASG00005006242/ENSEASG00005019721/ENSEASG00005011866/ENSEASG00005026963	18
BP	GO:0019221	cytokine-mediated signaling pathway	34/1352	259/14313	0.0305742	0.224288	0.195065	ENSEASG00005002661/ENSEASG00005011526/ENSEASG00005010637/ENSEASG00005015345/ENSEASG00005023970/ENSEASG00005005718/ENSEASG00005002221/ENSEASG00005038736/ENSEASG00005030079/ENSEASG00005011239/ENSEASG00005007511/ENSEASG00005038822/ENSEASG00005009260/ENSEASG00005001817/ENSEASG00005006539/ENSEASG00005022037/ENSEASG00005006993/ENSEASG00005025186/ENSEASG00005015509/ENSEASG00005021899/ENSEASG00005036084/…	34
BP	GO:0045058	T cell selection	8/1352	40/14313	0.0310861	0.225244	0.195897	ENSEASG00005001294/ENSEASG00005016265/ENSEASG00005003218/ENSEASG00005002221/ENSEASG00005012225/ENSEASG00005038606/ENSEASG00005000344/ENSEASG00005013263	8
BP	GO:0007339	binding of sperm to zona pellucida	6/1352	26/14313	0.0311263	0.225244	0.195897	ENSEASG00005019021/ENSEASG00005009865/ENSEASG00005028118/ENSEASG00005019113/ENSEASG00005004276/ENSEASG00005008081	6
BP	GO:0008053	mitochondrial fusion	6/1352	26/14313	0.0311263	0.225244	0.195897	ENSEASG00005000628/ENSEASG00005016871/ENSEASG00005026424/ENSEASG00005014958/ENSEASG00005020210/ENSEASG00005019721	6
BP	GO:0010874	regulation of cholesterol efflux	6/1352	26/14313	0.0311263	0.225244	0.195897	ENSEASG00005015345/ENSEASG00005030968/ENSEASG00005013723/ENSEASG00005003953/ENSEASG00005004976/ENSEASG00005003863	6
BP	GO:0033028	myeloid cell apoptotic process	6/1352	26/14313	0.0311263	0.225244	0.195897	ENSEASG00005015345/ENSEASG00005033707/ENSEASG00005014576/ENSEASG00005021899/ENSEASG00005022693/ENSEASG00005013263	6
BP	GO:0033120	positive regulation of RNA splicing	6/1352	26/14313	0.0311263	0.225244	0.195897	ENSEASG00005023506/ENSEASG00005002578/ENSEASG00005005580/ENSEASG00005021718/ENSEASG00005006080/ENSEASG00005025747	6
BP	GO:0046622	positive regulation of organ growth	6/1352	26/14313	0.0311263	0.225244	0.195897	ENSEASG00005013540/ENSEASG00005021403/ENSEASG00005007134/ENSEASG00005008843/ENSEASG00005004424/ENSEASG00005014826	6
BP	GO:1903727	positive regulation of phospholipid metabolic process	6/1352	26/14313	0.0311263	0.225244	0.195897	ENSEASG00005005636/ENSEASG00005002763/ENSEASG00005014576/ENSEASG00005007259/ENSEASG00005016389/ENSEASG00005016369	6
BP	GO:2000516	positive regulation of CD4-positive, alpha-beta T cell activation	6/1352	26/14313	0.0311263	0.225244	0.195897	ENSEASG00005011526/ENSEASG00005014425/ENSEASG00005011239/ENSEASG00005006993/ENSEASG00005019461/ENSEASG00005003055	6
BP	GO:0010921	regulation of phosphatase activity	10/1352	55/14313	0.0315161	0.227249	0.19764	ENSEASG00005008618/ENSEASG00005007312/ENSEASG00005002763/ENSEASG00005007448/ENSEASG00005024839/ENSEASG00005016389/ENSEASG00005004514/ENSEASG00005025974/ENSEASG00005025885/ENSEASG00005008338	10
BP	GO:0051341	regulation of oxidoreductase activity	10/1352	55/14313	0.0315161	0.227249	0.19764	ENSEASG00005014576/ENSEASG00005004901/ENSEASG00005038822/ENSEASG00005015509/ENSEASG00005017073/ENSEASG00005036084/ENSEASG00005013723/ENSEASG00005004424/ENSEASG00005003158/ENSEASG00005019721	10
BP	GO:0007160	cell-matrix adhesion	21/1352	145/14313	0.0315831	0.227249	0.19764	ENSEASG00005003218/ENSEASG00005009971/ENSEASG00005008428/ENSEASG00005019353/ENSEASG00005021589/ENSEASG00005013044/ENSEASG00005013314/ENSEASG00005012514/ENSEASG00005016817/ENSEASG00005037455/ENSEASG00005010825/ENSEASG00005004708/ENSEASG00005003785/ENSEASG00005005466/ENSEASG00005021769/ENSEASG00005019215/ENSEASG00005009875/ENSEASG00005012604/ENSEASG00005000862/ENSEASG00005004514/ENSEASG00005015671	21
BP	GO:0030501	positive regulation of bone mineralization	7/1352	33/14313	0.0317344	0.227249	0.19764	ENSEASG00005037151/ENSEASG00005013078/ENSEASG00005016111/ENSEASG00005002457/ENSEASG00005012501/ENSEASG00005005205/ENSEASG00005025974	7
BP	GO:0034205	amyloid-beta formation	7/1352	33/14313	0.0317344	0.227249	0.19764	ENSEASG00005012384/ENSEASG00005002655/ENSEASG00005002431/ENSEASG00005025911/ENSEASG00005016294/ENSEASG00005013723/ENSEASG00005006080	7
BP	GO:0043124	negative regulation of I-kappaB kinase/NF-kappaB signaling	7/1352	33/14313	0.0317344	0.227249	0.19764	ENSEASG00005002006/ENSEASG00005015345/ENSEASG00005016139/ENSEASG00005002867/ENSEASG00005021633/ENSEASG00005027660/ENSEASG00005012175	7
BP	GO:0060079	excitatory postsynaptic potential	7/1352	33/14313	0.0317344	0.227249	0.19764	ENSEASG00005026827/ENSEASG00005004269/ENSEASG00005015907/ENSEASG00005019087/ENSEASG00005014290/ENSEASG00005011706/ENSEASG00005012173	7
BP	GO:0046661	male sex differentiation	16/1352	103/14313	0.0318783	0.22794	0.198241	ENSEASG00005023267/ENSEASG00005031198/ENSEASG00005003618/ENSEASG00005022326/ENSEASG00005011458/ENSEASG00005002627/ENSEASG00005034685/ENSEASG00005022194/ENSEASG00005036661/ENSEASG00005008843/ENSEASG00005025138/ENSEASG00005022541/ENSEASG00005005676/ENSEASG00005012777/ENSEASG00005005422/ENSEASG00005003055	16
BP	GO:0048880	sensory system development	36/1352	278/14313	0.0319501	0.228113	0.198392	ENSEASG00005022601/ENSEASG00005019412/ENSEASG00005022789/ENSEASG00005010955/ENSEASG00005003618/ENSEASG00005003218/ENSEASG00005022608/ENSEASG00005010637/ENSEASG00005022504/ENSEASG00005038535/ENSEASG00005003091/ENSEASG00005011478/ENSEASG00005013453/ENSEASG00005010184/ENSEASG00005025412/ENSEASG00005019332/ENSEASG00005004303/ENSEASG00005036575/ENSEASG00005009930/ENSEASG00005000638/ENSEASG00005015956/…	36
BP	GO:0051054	positive regulation of DNA metabolic process	25/1352	180/14313	0.0322726	0.230074	0.200097	ENSEASG00005030009/ENSEASG00005016265/ENSEASG00005019021/ENSEASG00005002239/ENSEASG00005015345/ENSEASG00005006299/ENSEASG00005021625/ENSEASG00005008485/ENSEASG00005013275/ENSEASG00005002743/ENSEASG00005025138/ENSEASG00005018443/ENSEASG00005019113/ENSEASG00005010077/ENSEASG00005019512/ENSEASG00005004424/ENSEASG00005008081/ENSEASG00005017956/ENSEASG00005003329/ENSEASG00005016405/ENSEASG00005006021/…	25
BP	GO:0001823	mesonephros development	13/1352	79/14313	0.0331353	0.235874	0.205142	ENSEASG00005006684/ENSEASG00005011874/ENSEASG00005011458/ENSEASG00005001817/ENSEASG00005000638/ENSEASG00005037265/ENSEASG00005016817/ENSEASG00005008843/ENSEASG00005025138/ENSEASG00005003002/ENSEASG00005004514/ENSEASG00005025974/ENSEASG00005003055	13
BP	GO:0010508	positive regulation of autophagy	17/1352	112/14313	0.0336174	0.238587	0.207501	ENSEASG00005016180/ENSEASG00005015212/ENSEASG00005012658/ENSEASG00005015730/ENSEASG00005015345/ENSEASG00005008173/ENSEASG00005010029/ENSEASG00005014576/ENSEASG00005034422/ENSEASG00005010694/ENSEASG00005010314/ENSEASG00005014958/ENSEASG00005017691/ENSEASG00005001070/ENSEASG00005019721/ENSEASG00005002270/ENSEASG00005013235	17
BP	GO:0046620	regulation of organ growth	9/1352	48/14313	0.0336654	0.238587	0.207501	ENSEASG00005012502/ENSEASG00005009690/ENSEASG00005013540/ENSEASG00005021403/ENSEASG00005019126/ENSEASG00005007134/ENSEASG00005008843/ENSEASG00005004424/ENSEASG00005014826	9
BP	GO:0071229	cellular response to acid chemical	9/1352	48/14313	0.0336654	0.238587	0.207501	ENSEASG00005011526/ENSEASG00005011270/ENSEASG00005010029/ENSEASG00005023970/ENSEASG00005022238/ENSEASG00005010712/ENSEASG00005020296/ENSEASG00005010825/ENSEASG00005004228	9
BP	GO:0006813	potassium ion transport	24/1352	172/14313	0.0337263	0.238667	0.207571	ENSEASG00005000191/ENSEASG00005014668/ENSEASG00005017283/ENSEASG00005023403/ENSEASG00005023175/ENSEASG00005013450/ENSEASG00005035509/ENSEASG00005028893/ENSEASG00005001048/ENSEASG00005031838/ENSEASG00005025006/ENSEASG00005007972/ENSEASG00005022972/ENSEASG00005016087/ENSEASG00005038189/ENSEASG00005008938/ENSEASG00005038261/ENSEASG00005032553/ENSEASG00005004037/ENSEASG00005037594/ENSEASG00005003651/…	24
BP	GO:0022409	positive regulation of cell-cell adhesion	25/1352	181/14313	0.0342149	0.241567	0.210092	ENSEASG00005006684/ENSEASG00005001294/ENSEASG00005006388/ENSEASG00005011526/ENSEASG00005014425/ENSEASG00005011239/ENSEASG00005038822/ENSEASG00005006993/ENSEASG00005002854/ENSEASG00005000638/ENSEASG00005008093/ENSEASG00005008100/ENSEASG00005003425/ENSEASG00005003489/ENSEASG00005037724/ENSEASG00005014287/ENSEASG00005005205/ENSEASG00005003816/ENSEASG00005010255/ENSEASG00005014248/ENSEASG00005011460/…	25
BP	GO:0032944	regulation of mononuclear cell proliferation	22/1352	155/14313	0.0345463	0.241567	0.210092	ENSEASG00005001294/ENSEASG00005006388/ENSEASG00005007511/ENSEASG00005034866/ENSEASG00005003129/ENSEASG00005038822/ENSEASG00005006993/ENSEASG00005000638/ENSEASG00005025138/ENSEASG00005007064/ENSEASG00005008093/ENSEASG00005003425/ENSEASG00005003489/ENSEASG00005037724/ENSEASG00005014287/ENSEASG00005005205/ENSEASG00005003816/ENSEASG00005014248/ENSEASG00005008273/ENSEASG00005003832/ENSEASG00005019461/…	22
BP	GO:0042110	T cell activation	43/1352	344/14313	0.0347089	0.241567	0.210092	ENSEASG00005006684/ENSEASG00005001294/ENSEASG00005006388/ENSEASG00005016265/ENSEASG00005003218/ENSEASG00005022608/ENSEASG00005011526/ENSEASG00005012373/ENSEASG00005013540/ENSEASG00005002221/ENSEASG00005014425/ENSEASG00005011239/ENSEASG00005002431/ENSEASG00005003129/ENSEASG00005038822/ENSEASG00005017115/ENSEASG00005004303/ENSEASG00005013044/ENSEASG00005012225/ENSEASG00005006993/ENSEASG00005002854/…	43
BP	GO:0001832	blastocyst growth	5/1352	20/14313	0.0347896	0.241567	0.210092	ENSEASG00005003063/ENSEASG00005008754/ENSEASG00005020613/ENSEASG00005023296/ENSEASG00005003329	5
BP	GO:0006699	bile acid biosynthetic process	5/1352	20/14313	0.0347896	0.241567	0.210092	ENSEASG00005015345/ENSEASG00005002867/ENSEASG00005019949/ENSEASG00005016330/ENSEASG00005011505	5
BP	GO:0031670	cellular response to nutrient	5/1352	20/14313	0.0347896	0.241567	0.210092	ENSEASG00005021403/ENSEASG00005021899/ENSEASG00005029765/ENSEASG00005010550/ENSEASG00005011500	5
BP	GO:0032633	interleukin-4 production	5/1352	20/14313	0.0347896	0.241567	0.210092	ENSEASG00005014425/ENSEASG00005012225/ENSEASG00005003425/ENSEASG00005002891/ENSEASG00005003055	5
BP	GO:0032673	regulation of interleukin-4 production	5/1352	20/14313	0.0347896	0.241567	0.210092	ENSEASG00005014425/ENSEASG00005012225/ENSEASG00005003425/ENSEASG00005002891/ENSEASG00005003055	5
BP	GO:0043551	regulation of phosphatidylinositol 3-kinase activity	5/1352	20/14313	0.0347896	0.241567	0.210092	ENSEASG00005005636/ENSEASG00005002763/ENSEASG00005014576/ENSEASG00005007259/ENSEASG00005016369	5
BP	GO:0098869	cellular oxidant detoxification	5/1352	20/14313	0.0347896	0.241567	0.210092	ENSEASG00005010029/ENSEASG00005021351/ENSEASG00005004901/ENSEASG00005003158/ENSEASG00005006463	5
BP	GO:1902667	regulation of axon guidance	5/1352	20/14313	0.0347896	0.241567	0.210092	ENSEASG00005017532/ENSEASG00005003396/ENSEASG00005006046/ENSEASG00005002457/ENSEASG00005011866	5
BP	GO:1904030	negative regulation of cyclin-dependent protein kinase activity	5/1352	20/14313	0.0347896	0.241567	0.210092	ENSEASG00005009874/ENSEASG00005000930/ENSEASG00005011129/ENSEASG00005004708/ENSEASG00005037594	5
BP	GO:1990000	amyloid fibril formation	5/1352	20/14313	0.0347896	0.241567	0.210092	ENSEASG00005035417/ENSEASG00005007191/ENSEASG00005016294/ENSEASG00005013723/ENSEASG00005012175	5
BP	GO:0098586	cellular response to virus	10/1352	56/14313	0.0352413	0.243998	0.212207	ENSEASG00005008162/ENSEASG00005010992/ENSEASG00005004385/ENSEASG00005037560/ENSEASG00005024207/ENSEASG00005000496/ENSEASG00005009284/ENSEASG00005030788/ENSEASG00005022976/ENSEASG00005004650	10
BP	GO:1900076	regulation of cellular response to insulin stimulus	10/1352	56/14313	0.0352413	0.243998	0.212207	ENSEASG00005016504/ENSEASG00005002655/ENSEASG00005011526/ENSEASG00005015345/ENSEASG00005011270/ENSEASG00005002221/ENSEASG00005014425/ENSEASG00005018043/ENSEASG00005003816/ENSEASG00005019461	10
BP	GO:0048589	developmental growth	53/1352	438/14313	0.0357866	0.245749	0.21373	ENSEASG00005012502/ENSEASG00005026827/ENSEASG00005017532/ENSEASG00005012350/ENSEASG00005020288/ENSEASG00005016921/ENSEASG00005004269/ENSEASG00005003063/ENSEASG00005025792/ENSEASG00005003218/ENSEASG00005005072/ENSEASG00005020830/ENSEASG00005009690/ENSEASG00005016611/ENSEASG00005003396/ENSEASG00005017466/ENSEASG00005013540/ENSEASG00005008754/ENSEASG00005014425/ENSEASG00005021403/ENSEASG00005000308/…	53
BP	GO:0033209	tumor necrosis factor-mediated signaling pathway	11/1352	64/14313	0.0360807	0.245749	0.21373	ENSEASG00005002661/ENSEASG00005023970/ENSEASG00005002221/ENSEASG00005038736/ENSEASG00005009260/ENSEASG00005001817/ENSEASG00005021899/ENSEASG00005019721/ENSEASG00005011194/ENSEASG00005012175/ENSEASG00005017769	11
BP	GO:0045582	positive regulation of T cell differentiation	11/1352	64/14313	0.0360807	0.245749	0.21373	ENSEASG00005006684/ENSEASG00005001294/ENSEASG00005011526/ENSEASG00005014425/ENSEASG00005011239/ENSEASG00005006993/ENSEASG00005011460/ENSEASG00005019461/ENSEASG00005029305/ENSEASG00005013263/ENSEASG00005003055	11
BP	GO:0006109	regulation of carbohydrate metabolic process	17/1352	113/14313	0.0362252	0.245749	0.21373	ENSEASG00005020830/ENSEASG00005016668/ENSEASG00005015345/ENSEASG00005010029/ENSEASG00005002221/ENSEASG00005030057/ENSEASG00005007312/ENSEASG00005008690/ENSEASG00005002627/ENSEASG00005038822/ENSEASG00005009780/ENSEASG00005004424/ENSEASG00005014826/ENSEASG00005007992/ENSEASG00005017691/ENSEASG00005019721/ENSEASG00005022360	17
BP	GO:0071706	tumor necrosis factor superfamily cytokine production	17/1352	113/14313	0.0362252	0.245749	0.21373	ENSEASG00005014576/ENSEASG00005012248/ENSEASG00005007511/ENSEASG00005011052/ENSEASG00005023759/ENSEASG00005038822/ENSEASG00005000076/ENSEASG00005014290/ENSEASG00005021899/ENSEASG00005007064/ENSEASG00005016294/ENSEASG00005002269/ENSEASG00005021539/ENSEASG00005014287/ENSEASG00005022976/ENSEASG00005012175/ENSEASG00005003055	17
BP	GO:1903555	regulation of tumor necrosis factor superfamily cytokine production	17/1352	113/14313	0.0362252	0.245749	0.21373	ENSEASG00005014576/ENSEASG00005012248/ENSEASG00005007511/ENSEASG00005011052/ENSEASG00005023759/ENSEASG00005038822/ENSEASG00005000076/ENSEASG00005014290/ENSEASG00005021899/ENSEASG00005007064/ENSEASG00005016294/ENSEASG00005002269/ENSEASG00005021539/ENSEASG00005014287/ENSEASG00005022976/ENSEASG00005012175/ENSEASG00005003055	17
BP	GO:0006753	nucleoside phosphate metabolic process	38/1352	299/14313	0.0362265	0.245749	0.21373	ENSEASG00005013806/ENSEASG00005000128/ENSEASG00005012865/ENSEASG00005009333/ENSEASG00005016668/ENSEASG00005000773/ENSEASG00005017323/ENSEASG00005008690/ENSEASG00005013275/ENSEASG00005012785/ENSEASG00005000628/ENSEASG00005013555/ENSEASG00005026136/ENSEASG00005006533/ENSEASG00005030968/ENSEASG00005016871/ENSEASG00005023479/ENSEASG00005013497/ENSEASG00005012110/ENSEASG00005010694/ENSEASG00005009780/…	38
BP	GO:0008286	insulin receptor signaling pathway	13/1352	80/14313	0.0362764	0.245749	0.21373	ENSEASG00005002655/ENSEASG00005011526/ENSEASG00005018817/ENSEASG00005015345/ENSEASG00005011270/ENSEASG00005002221/ENSEASG00005014425/ENSEASG00005004424/ENSEASG00005018043/ENSEASG00005003816/ENSEASG00005016877/ENSEASG00005008273/ENSEASG00005019461	13
BP	GO:0015918	sterol transport	13/1352	80/14313	0.0362764	0.245749	0.21373	ENSEASG00005038764/ENSEASG00005009498/ENSEASG00005015345/ENSEASG00005030968/ENSEASG00005005399/ENSEASG00005038822/ENSEASG00005013723/ENSEASG00005036051/ENSEASG00005003953/ENSEASG00005004976/ENSEASG00005003863/ENSEASG00005022455/ENSEASG00005016670	13
BP	GO:0031109	microtubule polymerization or depolymerization	13/1352	80/14313	0.0362764	0.245749	0.21373	ENSEASG00005010765/ENSEASG00005010016/ENSEASG00005025539/ENSEASG00005028584/ENSEASG00005035914/ENSEASG00005010368/ENSEASG00005009780/ENSEASG00005014204/ENSEASG00005037594/ENSEASG00005018242/ENSEASG00005006080/ENSEASG00005004097/ENSEASG00005014248	13
BP	GO:0008285	negative regulation of cell population proliferation	52/1352	429/14313	0.0362989	0.245749	0.21373	ENSEASG00005006684/ENSEASG00005006388/ENSEASG00005000930/ENSEASG00005025806/ENSEASG00005022133/ENSEASG00005022440/ENSEASG00005033801/ENSEASG00005002221/ENSEASG00005028809/ENSEASG00005013453/ENSEASG00005010184/ENSEASG00005013078/ENSEASG00005010357/ENSEASG00005022606/ENSEASG00005034866/ENSEASG00005009243/ENSEASG00005001817/ENSEASG00005034422/ENSEASG00005000638/ENSEASG00005033300/ENSEASG00005014290/…	52
BP	GO:0006909	phagocytosis	19/1352	130/14313	0.0363808	0.245749	0.21373	ENSEASG00005034543/ENSEASG00005012373/ENSEASG00005018825/ENSEASG00005021625/ENSEASG00005014576/ENSEASG00005018900/ENSEASG00005006517/ENSEASG00005007511/ENSEASG00005038822/ENSEASG00005004303/ENSEASG00005021589/ENSEASG00005013834/ENSEASG00005003725/ENSEASG00005021899/ENSEASG00005032502/ENSEASG00005006006/ENSEASG00005021539/ENSEASG00005008484/ENSEASG00005003055	19
BP	GO:0006887	exocytosis	26/1352	191/14313	0.0366037	0.245749	0.21373	ENSEASG00005026827/ENSEASG00005012384/ENSEASG00005017962/ENSEASG00005004633/ENSEASG00005008967/ENSEASG00005015907/ENSEASG00005017519/ENSEASG00005001223/ENSEASG00005021342/ENSEASG00005033552/ENSEASG00005006221/ENSEASG00005021625/ENSEASG00005025992/ENSEASG00005007312/ENSEASG00005010433/ENSEASG00005007194/ENSEASG00005021911/ENSEASG00005009780/ENSEASG00005006729/ENSEASG00005015603/ENSEASG00005009875/…	26
BP	GO:0008356	asymmetric cell division	4/1352	14/14313	0.0367231	0.245749	0.21373	ENSEASG00005006684/ENSEASG00005013453/ENSEASG00005034685/ENSEASG00005008261	4
BP	GO:0015936	coenzyme A metabolic process	4/1352	14/14313	0.0367231	0.245749	0.21373	ENSEASG00005012785/ENSEASG00005013555/ENSEASG00005010398/ENSEASG00005018428	4
BP	GO:0021783	preganglionic parasympathetic fiber development	4/1352	14/14313	0.0367231	0.245749	0.21373	ENSEASG00005013028/ENSEASG00005000638/ENSEASG00005029174/ENSEASG00005011866	4
BP	GO:0032098	regulation of appetite	4/1352	14/14313	0.0367231	0.245749	0.21373	ENSEASG00005014576/ENSEASG00005038822/ENSEASG00005002941/ENSEASG00005014290	4
BP	GO:0043032	positive regulation of macrophage activation	4/1352	14/14313	0.0367231	0.245749	0.21373	ENSEASG00005011052/ENSEASG00005000076/ENSEASG00005013497/ENSEASG00005026752	4
BP	GO:0046827	positive regulation of protein export from nucleus	4/1352	14/14313	0.0367231	0.245749	0.21373	ENSEASG00005016139/ENSEASG00005012514/ENSEASG00005021899/ENSEASG00005022360	4
BP	GO:0050775	positive regulation of dendrite morphogenesis	4/1352	14/14313	0.0367231	0.245749	0.21373	ENSEASG00005023216/ENSEASG00005014541/ENSEASG00005012335/ENSEASG00005012173	4
BP	GO:0071677	positive regulation of mononuclear cell migration	4/1352	14/14313	0.0367231	0.245749	0.21373	ENSEASG00005003799/ENSEASG00005003129/ENSEASG00005024207/ENSEASG00005014287	4
BP	GO:1902992	negative regulation of amyloid precursor protein catabolic process	4/1352	14/14313	0.0367231	0.245749	0.21373	ENSEASG00005012384/ENSEASG00005002655/ENSEASG00005016294/ENSEASG00005013723	4
BP	GO:0042789	mRNA transcription by RNA polymerase II	7/1352	34/14313	0.0368174	0.245749	0.21373	ENSEASG00005003063/ENSEASG00005011239/ENSEASG00005026484/ENSEASG00005010550/ENSEASG00005019255/ENSEASG00005018943/ENSEASG00005003055	7
BP	GO:2000107	negative regulation of leukocyte apoptotic process	7/1352	34/14313	0.0368174	0.245749	0.21373	ENSEASG00005014576/ENSEASG00005021899/ENSEASG00005025911/ENSEASG00005038606/ENSEASG00005019512/ENSEASG00005013263/ENSEASG00005002270	7
BP	GO:0061564	axon development	35/1352	272/14313	0.0368802	0.245749	0.21373	ENSEASG00005026827/ENSEASG00005017532/ENSEASG00005008949/ENSEASG00005012088/ENSEASG00005016921/ENSEASG00005008279/ENSEASG00005003218/ENSEASG00005016611/ENSEASG00005003396/ENSEASG00005032983/ENSEASG00005006221/ENSEASG00005013453/ENSEASG00005015035/ENSEASG00005004901/ENSEASG00005018391/ENSEASG00005019353/ENSEASG00005037265/ENSEASG00005036013/ENSEASG00005006729/ENSEASG00005007064/ENSEASG00005007259/…	35
BP	GO:0021799	cerebral cortex radially oriented cell migration	6/1352	27/14313	0.0369263	0.245749	0.21373	ENSEASG00005015310/ENSEASG00005000163/ENSEASG00005021583/ENSEASG00005014541/ENSEASG00005006729/ENSEASG00005005422	6
BP	GO:0032212	positive regulation of telomere maintenance via telomerase	6/1352	27/14313	0.0369263	0.245749	0.21373	ENSEASG00005019021/ENSEASG00005008485/ENSEASG00005002743/ENSEASG00005019113/ENSEASG00005019512/ENSEASG00005008081	6
BP	GO:0050982	detection of mechanical stimulus	6/1352	27/14313	0.0369263	0.245749	0.21373	ENSEASG00005022634/ENSEASG00005012994/ENSEASG00005005882/ENSEASG00005022916/ENSEASG00005025856/ENSEASG00005000710	6
BP	GO:0009306	protein secretion	28/1352	209/14313	0.0370751	0.246071	0.21401	ENSEASG00005012384/ENSEASG00005004633/ENSEASG00005015907/ENSEASG00005002655/ENSEASG00005019495/ENSEASG00005010800/ENSEASG00005006221/ENSEASG00005007312/ENSEASG00005002867/ENSEASG00005018496/ENSEASG00005016568/ENSEASG00005038822/ENSEASG00005003710/ENSEASG00005006539/ENSEASG00005030111/ENSEASG00005004418/ENSEASG00005014290/ENSEASG00005013714/ENSEASG00005006320/ENSEASG00005013723/ENSEASG00005028719/…	28
BP	GO:0007159	leukocyte cell-cell adhesion	32/1352	245/14313	0.0372437	0.246071	0.21401	ENSEASG00005006684/ENSEASG00005001294/ENSEASG00005006388/ENSEASG00005002006/ENSEASG00005011526/ENSEASG00005002221/ENSEASG00005014425/ENSEASG00005011239/ENSEASG00005038822/ENSEASG00005013044/ENSEASG00005006993/ENSEASG00005002854/ENSEASG00005000638/ENSEASG00005017114/ENSEASG00005019986/ENSEASG00005008093/ENSEASG00005008100/ENSEASG00005003425/ENSEASG00005003489/ENSEASG00005003785/ENSEASG00005037724/…	32
BP	GO:0030111	regulation of Wnt signaling pathway	30/1352	227/14313	0.0372704	0.246071	0.21401	ENSEASG00005017532/ENSEASG00005013806/ENSEASG00005030009/ENSEASG00005014049/ENSEASG00005034450/ENSEASG00005012231/ENSEASG00005016139/ENSEASG00005012248/ENSEASG00005001817/ENSEASG00005011129/ENSEASG00005026848/ENSEASG00005012514/ENSEASG00005021484/ENSEASG00005007134/ENSEASG00005016111/ENSEASG00005025138/ENSEASG00005011872/ENSEASG00005016811/ENSEASG00005010314/ENSEASG00005013723/ENSEASG00005002855/…	30
BP	GO:1903829	positive regulation of cellular protein localization	30/1352	227/14313	0.0372704	0.246071	0.21401	ENSEASG00005012350/ENSEASG00005015212/ENSEASG00005001086/ENSEASG00005019021/ENSEASG00005007072/ENSEASG00005012658/ENSEASG00005002655/ENSEASG00005010029/ENSEASG00005010095/ENSEASG00005035914/ENSEASG00005016139/ENSEASG00005003129/ENSEASG00005038822/ENSEASG00005022238/ENSEASG00005012514/ENSEASG00005021899/ENSEASG00005026424/ENSEASG00005015879/ENSEASG00005019113/ENSEASG00005001139/ENSEASG00005004424/…	30
BP	GO:0032874	positive regulation of stress-activated MAPK cascade	16/1352	105/14313	0.0372738	0.246071	0.21401	ENSEASG00005002661/ENSEASG00005008134/ENSEASG00005008279/ENSEASG00005001301/ENSEASG00005014576/ENSEASG00005015822/ENSEASG00005007511/ENSEASG00005011052/ENSEASG00005038822/ENSEASG00005009930/ENSEASG00005017645/ENSEASG00005014287/ENSEASG00005012175/ENSEASG00005014248/ENSEASG00005002920/ENSEASG00005025974	16
BP	GO:0032535	regulation of cellular component size	31/1352	236/14313	0.0372819	0.246071	0.21401	ENSEASG00005026827/ENSEASG00005017532/ENSEASG00005005322/ENSEASG00005012350/ENSEASG00005016921/ENSEASG00005022789/ENSEASG00005009704/ENSEASG00005003218/ENSEASG00005002239/ENSEASG00005018825/ENSEASG00005003396/ENSEASG00005010095/ENSEASG00005007312/ENSEASG00005025057/ENSEASG00005029106/ENSEASG00005015035/ENSEASG00005004901/ENSEASG00005012812/ENSEASG00005016817/ENSEASG00005006046/ENSEASG00005006417/…	31
BP	GO:0046626	regulation of insulin receptor signaling pathway	9/1352	49/14313	0.037914	0.249216	0.216745	ENSEASG00005002655/ENSEASG00005011526/ENSEASG00005015345/ENSEASG00005011270/ENSEASG00005002221/ENSEASG00005014425/ENSEASG00005018043/ENSEASG00005003816/ENSEASG00005019461	9
BP	GO:0061097	regulation of protein tyrosine kinase activity	9/1352	49/14313	0.037914	0.249216	0.216745	ENSEASG00005028997/ENSEASG00005002221/ENSEASG00005015822/ENSEASG00005014541/ENSEASG00005021899/ENSEASG00005025911/ENSEASG00005013699/ENSEASG00005028719/ENSEASG00005012777	9
BP	GO:1901655	cellular response to ketone	9/1352	49/14313	0.037914	0.249216	0.216745	ENSEASG00005000930/ENSEASG00005005726/ENSEASG00005015345/ENSEASG00005017466/ENSEASG00005005676/ENSEASG00005004424/ENSEASG00005000212/ENSEASG00005001070/ENSEASG00005016597	9
BP	GO:0009117	nucleotide metabolic process	37/1352	291/14313	0.0381284	0.250282	0.217673	ENSEASG00005013806/ENSEASG00005000128/ENSEASG00005012865/ENSEASG00005016668/ENSEASG00005000773/ENSEASG00005017323/ENSEASG00005008690/ENSEASG00005013275/ENSEASG00005012785/ENSEASG00005000628/ENSEASG00005013555/ENSEASG00005026136/ENSEASG00005006533/ENSEASG00005030968/ENSEASG00005016871/ENSEASG00005023479/ENSEASG00005013497/ENSEASG00005012110/ENSEASG00005010694/ENSEASG00005009780/ENSEASG00005015879/…	37
BP	GO:0031345	negative regulation of cell projection organization	15/1352	97/14313	0.0382216	0.250552	0.217907	ENSEASG00005017532/ENSEASG00005016921/ENSEASG00005003396/ENSEASG00005032983/ENSEASG00005000308/ENSEASG00005012248/ENSEASG00005004901/ENSEASG00005010404/ENSEASG00005015509/ENSEASG00005007064/ENSEASG00005025911/ENSEASG00005006475/ENSEASG00005013723/ENSEASG00005005240/ENSEASG00005011866	15
BP	GO:0051258	protein polymerization	26/1352	192/14313	0.0386829	0.253231	0.220237	ENSEASG00005012350/ENSEASG00005036906/ENSEASG00005010765/ENSEASG00005010016/ENSEASG00005025539/ENSEASG00005028584/ENSEASG00005022789/ENSEASG00005009704/ENSEASG00005002239/ENSEASG00005035914/ENSEASG00005009104/ENSEASG00005012812/ENSEASG00005009780/ENSEASG00005016817/ENSEASG00005014204/ENSEASG00005037594/ENSEASG00005006475/ENSEASG00005030254/ENSEASG00005001273/ENSEASG00005018242/ENSEASG00005006080/…	26
BP	GO:0007015	actin filament organization	34/1352	264/14313	0.0388058	0.253503	0.220473	ENSEASG00005005322/ENSEASG00005012350/ENSEASG00005022789/ENSEASG00005003981/ENSEASG00005009704/ENSEASG00005003218/ENSEASG00005002239/ENSEASG00005018346/ENSEASG00005018825/ENSEASG00005000462/ENSEASG00005010095/ENSEASG00005018624/ENSEASG00005007312/ENSEASG00005020986/ENSEASG00005010184/ENSEASG00005016568/ENSEASG00005017115/ENSEASG00005012812/ENSEASG00005014290/ENSEASG00005016817/ENSEASG00005012335/…	34
BP	GO:0031346	positive regulation of cell projection organization	27/1352	201/14313	0.0389178	0.253503	0.220473	ENSEASG00005017532/ENSEASG00005012350/ENSEASG00005012970/ENSEASG00005016265/ENSEASG00005008279/ENSEASG00005023216/ENSEASG00005003218/ENSEASG00005010433/ENSEASG00005015035/ENSEASG00005018391/ENSEASG00005014541/ENSEASG00005029507/ENSEASG00005007425/ENSEASG00005006046/ENSEASG00005012335/ENSEASG00005012173/ENSEASG00005001139/ENSEASG00005002457/ENSEASG00005000447/ENSEASG00005013723/ENSEASG00005023486/…	27
BP	GO:0002429	immune response-activating cell surface receptor signaling pathway	19/1352	131/14313	0.0389355	0.253503	0.220473	ENSEASG00005001294/ENSEASG00005003787/ENSEASG00005009503/ENSEASG00005002221/ENSEASG00005016107/ENSEASG00005011239/ENSEASG00005000076/ENSEASG00005012035/ENSEASG00005022541/ENSEASG00005025981/ENSEASG00005023102/ENSEASG00005037724/ENSEASG00005011331/ENSEASG00005013475/ENSEASG00005014951/ENSEASG00005014248/ENSEASG00005016877/ENSEASG00005003832/ENSEASG00005016369	19
BP	GO:0002757	immune response-activating signal transduction	19/1352	131/14313	0.0389355	0.253503	0.220473	ENSEASG00005001294/ENSEASG00005003787/ENSEASG00005009503/ENSEASG00005002221/ENSEASG00005016107/ENSEASG00005011239/ENSEASG00005000076/ENSEASG00005012035/ENSEASG00005022541/ENSEASG00005025981/ENSEASG00005023102/ENSEASG00005037724/ENSEASG00005011331/ENSEASG00005013475/ENSEASG00005014951/ENSEASG00005014248/ENSEASG00005016877/ENSEASG00005003832/ENSEASG00005016369	19
BP	GO:0035592	establishment of protein localization to extracellular region	28/1352	210/14313	0.0390757	0.254071	0.220968	ENSEASG00005012384/ENSEASG00005004633/ENSEASG00005015907/ENSEASG00005002655/ENSEASG00005019495/ENSEASG00005010800/ENSEASG00005006221/ENSEASG00005007312/ENSEASG00005002867/ENSEASG00005018496/ENSEASG00005016568/ENSEASG00005038822/ENSEASG00005003710/ENSEASG00005006539/ENSEASG00005030111/ENSEASG00005004418/ENSEASG00005014290/ENSEASG00005013714/ENSEASG00005006320/ENSEASG00005013723/ENSEASG00005028719/…	28
BP	GO:0006112	energy reserve metabolic process	10/1352	57/14313	0.039262	0.254251	0.221124	ENSEASG00005007264/ENSEASG00005006299/ENSEASG00005030057/ENSEASG00005011065/ENSEASG00005002867/ENSEASG00005018708/ENSEASG00005012514/ENSEASG00005013400/ENSEASG00005004424/ENSEASG00005007992	10
BP	GO:1903312	negative regulation of mRNA metabolic process	10/1352	57/14313	0.039262	0.254251	0.221124	ENSEASG00005020371/ENSEASG00005012373/ENSEASG00005001074/ENSEASG00005000088/ENSEASG00005007511/ENSEASG00005030788/ENSEASG00005006080/ENSEASG00005001070/ENSEASG00005013479/ENSEASG00005025747	10
BP	GO:2000106	regulation of leukocyte apoptotic process	10/1352	57/14313	0.039262	0.254251	0.221124	ENSEASG00005015345/ENSEASG00005014576/ENSEASG00005003129/ENSEASG00005021899/ENSEASG00005025911/ENSEASG00005038606/ENSEASG00005019512/ENSEASG00005013263/ENSEASG00005016369/ENSEASG00005002270	10
BP	GO:0035303	regulation of dephosphorylation	13/1352	81/14313	0.0396243	0.255563	0.222265	ENSEASG00005002062/ENSEASG00005008618/ENSEASG00005023472/ENSEASG00005007312/ENSEASG00005002763/ENSEASG00005007448/ENSEASG00005024839/ENSEASG00005016389/ENSEASG00005004514/ENSEASG00005019122/ENSEASG00005025974/ENSEASG00005025885/ENSEASG00005008338	13
BP	GO:0046165	alcohol biosynthetic process	13/1352	81/14313	0.0396243	0.255563	0.222265	ENSEASG00005015160/ENSEASG00005007312/ENSEASG00005002627/ENSEASG00005006248/ENSEASG00005015509/ENSEASG00005018430/ENSEASG00005013723/ENSEASG00005019215/ENSEASG00005003953/ENSEASG00005003158/ENSEASG00005018428/ENSEASG00005025974/ENSEASG00005013263	13
BP	GO:1904064	positive regulation of cation transmembrane transport	13/1352	81/14313	0.0396243	0.255563	0.222265	ENSEASG00005007072/ENSEASG00005004037/ENSEASG00005000542/ENSEASG00005007064/ENSEASG00005024207/ENSEASG00005016389/ENSEASG00005003651/ENSEASG00005026080/ENSEASG00005005719/ENSEASG00005000620/ENSEASG00005015463/ENSEASG00005027513/ENSEASG00005001935	13
BP	GO:0010951	negative regulation of endopeptidase activity	11/1352	65/14313	0.0398698	0.256458	0.223044	ENSEASG00005012384/ENSEASG00005002655/ENSEASG00005034450/ENSEASG00005003928/ENSEASG00005019237/ENSEASG00005023366/ENSEASG00005020613/ENSEASG00005021899/ENSEASG00005007191/ENSEASG00005004424/ENSEASG00005011194	11
BP	GO:0032147	activation of protein kinase activity	11/1352	65/14313	0.0398698	0.256458	0.223044	ENSEASG00005011526/ENSEASG00005010637/ENSEASG00005012373/ENSEASG00005010029/ENSEASG00005002062/ENSEASG00005004901/ENSEASG00005038822/ENSEASG00005006993/ENSEASG00005012055/ENSEASG00005001139/ENSEASG00005028719	11
BP	GO:0060828	regulation of canonical Wnt signaling pathway	24/1352	175/14313	0.0401945	0.257817	0.224226	ENSEASG00005013806/ENSEASG00005030009/ENSEASG00005014049/ENSEASG00005034450/ENSEASG00005012231/ENSEASG00005016139/ENSEASG00005001817/ENSEASG00005011129/ENSEASG00005026848/ENSEASG00005012514/ENSEASG00005007134/ENSEASG00005016111/ENSEASG00005025138/ENSEASG00005016811/ENSEASG00005010314/ENSEASG00005013723/ENSEASG00005002855/ENSEASG00005001232/ENSEASG00005019721/ENSEASG00005010255/ENSEASG00005011460/…	24
BP	GO:0001503	ossification	35/1352	274/14313	0.040401	0.257817	0.224226	ENSEASG00005006684/ENSEASG00005017532/ENSEASG00005000765/ENSEASG00005031738/ENSEASG00005002661/ENSEASG00005014049/ENSEASG00005037151/ENSEASG00005022608/ENSEASG00005020830/ENSEASG00005001301/ENSEASG00005014674/ENSEASG00005000308/ENSEASG00005013078/ENSEASG00005001817/ENSEASG00005012514/ENSEASG00005007134/ENSEASG00005009780/ENSEASG00005016111/ENSEASG00005017073/ENSEASG00005033570/ENSEASG00005011474/…	35
BP	GO:0001654	eye development	35/1352	274/14313	0.040401	0.257817	0.224226	ENSEASG00005022601/ENSEASG00005019412/ENSEASG00005022789/ENSEASG00005003618/ENSEASG00005003218/ENSEASG00005022608/ENSEASG00005010637/ENSEASG00005022504/ENSEASG00005038535/ENSEASG00005003091/ENSEASG00005011478/ENSEASG00005013453/ENSEASG00005010184/ENSEASG00005025412/ENSEASG00005019332/ENSEASG00005004303/ENSEASG00005036575/ENSEASG00005009930/ENSEASG00005000638/ENSEASG00005015956/ENSEASG00005019775/…	35
BP	GO:0008015	blood circulation	35/1352	274/14313	0.040401	0.257817	0.224226	ENSEASG00005019412/ENSEASG00005005908/ENSEASG00005025792/ENSEASG00005002104/ENSEASG00005010637/ENSEASG00005017466/ENSEASG00005011458/ENSEASG00005035914/ENSEASG00005008487/ENSEASG00005013312/ENSEASG00005013028/ENSEASG00005035509/ENSEASG00005031838/ENSEASG00005038261/ENSEASG00005038482/ENSEASG00005024839/ENSEASG00005013714/ENSEASG00005036084/ENSEASG00005006320/ENSEASG00005020296/ENSEASG00005015152/…	35
BP	GO:0032008	positive regulation of TOR signaling	8/1352	42/14313	0.040403	0.257817	0.224226	ENSEASG00005010029/ENSEASG00005023970/ENSEASG00005038822/ENSEASG00005011527/ENSEASG00005004424/ENSEASG00005017691/ENSEASG00005026963/ENSEASG00005018381	8
BP	GO:0033559	unsaturated fatty acid metabolic process	8/1352	42/14313	0.040403	0.257817	0.224226	ENSEASG00005015345/ENSEASG00005008992/ENSEASG00005006299/ENSEASG00005028809/ENSEASG00005010433/ENSEASG00005035579/ENSEASG00005036084/ENSEASG00005002691	8
BP	GO:0043414	macromolecule methylation	25/1352	184/14313	0.0405703	0.258541	0.224855	ENSEASG00005013829/ENSEASG00005004203/ENSEASG00005016637/ENSEASG00005005726/ENSEASG00005015345/ENSEASG00005021568/ENSEASG00005008173/ENSEASG00005017101/ENSEASG00005012472/ENSEASG00005013453/ENSEASG00005007739/ENSEASG00005013417/ENSEASG00005019126/ENSEASG00005012284/ENSEASG00005007198/ENSEASG00005016717/ENSEASG00005010712/ENSEASG00005003353/ENSEASG00005010077/ENSEASG00005028175/ENSEASG00005004424/…	25
BP	GO:1903050	regulation of proteolysis involved in cellular protein catabolic process	21/1352	149/14313	0.0408361	0.259832	0.225978	ENSEASG00005013806/ENSEASG00005016070/ENSEASG00005016850/ENSEASG00005012970/ENSEASG00005022440/ENSEASG00005027152/ENSEASG00005021625/ENSEASG00005012786/ENSEASG00005009930/ENSEASG00005012514/ENSEASG00005024839/ENSEASG00005023142/ENSEASG00005025911/ENSEASG00005016294/ENSEASG00005013723/ENSEASG00005004424/ENSEASG00005016915/ENSEASG00005002855/ENSEASG00005019721/ENSEASG00005026963/ENSEASG00005022360	21
BP	GO:1901361	organic cyclic compound catabolic process	39/1352	311/14313	0.040881	0.259832	0.225978	ENSEASG00005022601/ENSEASG00005020371/ENSEASG00005013806/ENSEASG00005006181/ENSEASG00005000128/ENSEASG00005013829/ENSEASG00005009333/ENSEASG00005012373/ENSEASG00005000345/ENSEASG00005017323/ENSEASG00005000088/ENSEASG00005020163/ENSEASG00005013555/ENSEASG00005026136/ENSEASG00005024606/ENSEASG00005007511/ENSEASG00005023479/ENSEASG00005027419/ENSEASG00005007333/ENSEASG00005034422/ENSEASG00005017073/…	39
BP	GO:0019932	second-messenger-mediated signaling	29/1352	220/14313	0.0412021	0.261182	0.227152	ENSEASG00005001294/ENSEASG00005030009/ENSEASG00005020288/ENSEASG00005027401/ENSEASG00005022326/ENSEASG00005018624/ENSEASG00005010517/ENSEASG00005012248/ENSEASG00005016568/ENSEASG00005023759/ENSEASG00005002627/ENSEASG00005000107/ENSEASG00005012514/ENSEASG00005026627/ENSEASG00005004418/ENSEASG00005026424/ENSEASG00005011474/ENSEASG00005013714/ENSEASG00005036084/ENSEASG00005037455/ENSEASG00005024207/…	29
BP	GO:1903037	regulation of leukocyte cell-cell adhesion	29/1352	220/14313	0.0412021	0.261182	0.227152	ENSEASG00005006684/ENSEASG00005001294/ENSEASG00005006388/ENSEASG00005011526/ENSEASG00005002221/ENSEASG00005014425/ENSEASG00005011239/ENSEASG00005038822/ENSEASG00005006993/ENSEASG00005002854/ENSEASG00005000638/ENSEASG00005017114/ENSEASG00005008093/ENSEASG00005008100/ENSEASG00005003425/ENSEASG00005003489/ENSEASG00005003785/ENSEASG00005037724/ENSEASG00005004424/ENSEASG00005014287/ENSEASG00005005205/…	29
BP	GO:0010817	regulation of hormone levels	38/1352	302/14313	0.0412577	0.26119	0.227159	ENSEASG00005025539/ENSEASG00005004633/ENSEASG00005015907/ENSEASG00005024262/ENSEASG00005020830/ENSEASG00005011709/ENSEASG00005018817/ENSEASG00005025806/ENSEASG00005017466/ENSEASG00005011458/ENSEASG00005008744/ENSEASG00005021342/ENSEASG00005006221/ENSEASG00005010433/ENSEASG00005019237/ENSEASG00005019297/ENSEASG00005030079/ENSEASG00005002867/ENSEASG00005016568/ENSEASG00005002627/ENSEASG00005038822/…	38
BP	GO:0097529	myeloid leukocyte migration	19/1352	132/14313	0.0416187	0.261558	0.22748	ENSEASG00005005322/ENSEASG00005034543/ENSEASG00005003799/ENSEASG00005014576/ENSEASG00005007511/ENSEASG00005016568/ENSEASG00005003129/ENSEASG00005000076/ENSEASG00005013714/ENSEASG00005036084/ENSEASG00005024207/ENSEASG00005028946/ENSEASG00005030788/ENSEASG00005005466/ENSEASG00005004276/ENSEASG00005014287/ENSEASG00005012604/ENSEASG00005002891/ENSEASG00005016369	19
BP	GO:0050851	antigen receptor-mediated signaling pathway	17/1352	115/14313	0.0418783	0.261558	0.22748	ENSEASG00005001294/ENSEASG00005003787/ENSEASG00005009503/ENSEASG00005002221/ENSEASG00005016107/ENSEASG00005011239/ENSEASG00005012035/ENSEASG00005022541/ENSEASG00005023102/ENSEASG00005037724/ENSEASG00005011331/ENSEASG00005013475/ENSEASG00005014951/ENSEASG00005014248/ENSEASG00005016877/ENSEASG00005003832/ENSEASG00005016369	17
BP	GO:0061351	neural precursor cell proliferation	17/1352	115/14313	0.0418783	0.261558	0.22748	ENSEASG00005026827/ENSEASG00005016265/ENSEASG00005025806/ENSEASG00005013453/ENSEASG00005005666/ENSEASG00005010184/ENSEASG00005021946/ENSEASG00005001817/ENSEASG00005007134/ENSEASG00005016111/ENSEASG00005008843/ENSEASG00005033310/ENSEASG00005013629/ENSEASG00005012335/ENSEASG00005016811/ENSEASG00005005422/ENSEASG00005008261	17
BP	GO:0007611	learning or memory	23/1352	167/14313	0.0421026	0.261558	0.22748	ENSEASG00005016921/ENSEASG00005003218/ENSEASG00005010637/ENSEASG00005012248/ENSEASG00005002431/ENSEASG00005000107/ENSEASG00005001130/ENSEASG00005009780/ENSEASG00005017893/ENSEASG00005016111/ENSEASG00005029507/ENSEASG00005007064/ENSEASG00005011706/ENSEASG00005016672/ENSEASG00005012173/ENSEASG00005006417/ENSEASG00005000300/ENSEASG00005008521/ENSEASG00005013723/ENSEASG00005014287/ENSEASG00005001799/…	23
BP	GO:0007020	microtubule nucleation	5/1352	21/14313	0.042223	0.261558	0.22748	ENSEASG00005010765/ENSEASG00005010016/ENSEASG00005035914/ENSEASG00005009780/ENSEASG00005014204	5
BP	GO:0033032	regulation of myeloid cell apoptotic process	5/1352	21/14313	0.042223	0.261558	0.22748	ENSEASG00005015345/ENSEASG00005014576/ENSEASG00005021899/ENSEASG00005022693/ENSEASG00005013263	5
BP	GO:0033273	response to vitamin	5/1352	21/14313	0.042223	0.261558	0.22748	ENSEASG00005021403/ENSEASG00005011239/ENSEASG00005023479/ENSEASG00005021899/ENSEASG00005011500	5
BP	GO:0035510	DNA dealkylation	5/1352	21/14313	0.042223	0.261558	0.22748	ENSEASG00005016265/ENSEASG00005013829/ENSEASG00005013453/ENSEASG00005037408/ENSEASG00005026963	5
BP	GO:0043268	positive regulation of potassium ion transport	5/1352	21/14313	0.042223	0.261558	0.22748	ENSEASG00005004037/ENSEASG00005003651/ENSEASG00005026080/ENSEASG00005005719/ENSEASG00005010230	5
BP	GO:0045061	thymic T cell selection	5/1352	21/14313	0.042223	0.261558	0.22748	ENSEASG00005001294/ENSEASG00005016265/ENSEASG00005003218/ENSEASG00005002221/ENSEASG00005013263	5
BP	GO:0045933	positive regulation of muscle contraction	5/1352	21/14313	0.042223	0.261558	0.22748	ENSEASG00005003218/ENSEASG00005033363/ENSEASG00005036084/ENSEASG00005000620/ENSEASG00005004514	5
BP	GO:0061900	glial cell activation	5/1352	21/14313	0.042223	0.261558	0.22748	ENSEASG00005002867/ENSEASG00005011052/ENSEASG00005016294/ENSEASG00005021539/ENSEASG00005014287	5
BP	GO:0097242	amyloid-beta clearance	5/1352	21/14313	0.042223	0.261558	0.22748	ENSEASG00005003218/ENSEASG00005010433/ENSEASG00005016294/ENSEASG00005013723/ENSEASG00005018428	5
BP	GO:1901661	quinone metabolic process	5/1352	21/14313	0.042223	0.261558	0.22748	ENSEASG00005012865/ENSEASG00005021351/ENSEASG00005005400/ENSEASG00005016814/ENSEASG00005016041	5
BP	GO:0150063	visual system development	35/1352	275/14313	0.0422538	0.261558	0.22748	ENSEASG00005022601/ENSEASG00005019412/ENSEASG00005022789/ENSEASG00005003618/ENSEASG00005003218/ENSEASG00005022608/ENSEASG00005010637/ENSEASG00005022504/ENSEASG00005038535/ENSEASG00005003091/ENSEASG00005011478/ENSEASG00005013453/ENSEASG00005010184/ENSEASG00005025412/ENSEASG00005019332/ENSEASG00005004303/ENSEASG00005036575/ENSEASG00005009930/ENSEASG00005000638/ENSEASG00005015956/ENSEASG00005019775/…	35
BP	GO:0032006	regulation of TOR signaling	14/1352	90/14313	0.0423604	0.261558	0.22748	ENSEASG00005015345/ENSEASG00005011270/ENSEASG00005010029/ENSEASG00005023970/ENSEASG00005003928/ENSEASG00005004167/ENSEASG00005038822/ENSEASG00005024839/ENSEASG00005011527/ENSEASG00005004424/ENSEASG00005017691/ENSEASG00005006463/ENSEASG00005026963/ENSEASG00005018381	14
BP	GO:0042177	negative regulation of protein catabolic process	14/1352	90/14313	0.0423604	0.261558	0.22748	ENSEASG00005018998/ENSEASG00005026084/ENSEASG00005021625/ENSEASG00005021351/ENSEASG00005013078/ENSEASG00005018388/ENSEASG00005009930/ENSEASG00005019087/ENSEASG00005023142/ENSEASG00005025911/ENSEASG00005001310/ENSEASG00005012501/ENSEASG00005018428/ENSEASG00005026963	14
BP	GO:0048010	vascular endothelial growth factor receptor signaling pathway	7/1352	35/14313	0.0424081	0.261558	0.22748	ENSEASG00005004901/ENSEASG00005033570/ENSEASG00005025138/ENSEASG00005027375/ENSEASG00005013475/ENSEASG00005012604/ENSEASG00005018043	7
BP	GO:0071168	protein localization to chromatin	7/1352	35/14313	0.0424081	0.261558	0.22748	ENSEASG00005013806/ENSEASG00005008173/ENSEASG00005023139/ENSEASG00005013275/ENSEASG00005024496/ENSEASG00005009172/ENSEASG00005022360	7
BP	GO:0007260	tyrosine phosphorylation of STAT protein	9/1352	50/14313	0.0425135	0.261558	0.22748	ENSEASG00005011526/ENSEASG00005002221/ENSEASG00005030079/ENSEASG00005010184/ENSEASG00005038822/ENSEASG00005006993/ENSEASG00005000638/ENSEASG00005000344/ENSEASG00005016369	9
BP	GO:0051881	regulation of mitochondrial membrane potential	9/1352	50/14313	0.0425135	0.261558	0.22748	ENSEASG00005013806/ENSEASG00005002062/ENSEASG00005004477/ENSEASG00005016871/ENSEASG00005008053/ENSEASG00005006807/ENSEASG00005004424/ENSEASG00005019721/ENSEASG00005017923	9
BP	GO:1904377	positive regulation of protein localization to cell periphery	9/1352	50/14313	0.0425135	0.261558	0.22748	ENSEASG00005012350/ENSEASG00005007072/ENSEASG00005012658/ENSEASG00005035914/ENSEASG00005003129/ENSEASG00005015879/ENSEASG00005004424/ENSEASG00005010230/ENSEASG00005001935	9
BP	GO:0016358	dendrite development	20/1352	141/14313	0.0426157	0.261852	0.227735	ENSEASG00005026827/ENSEASG00005023216/ENSEASG00005021355/ENSEASG00005018624/ENSEASG00005012248/ENSEASG00005034866/ENSEASG00005014541/ENSEASG00005015050/ENSEASG00005014290/ENSEASG00005029507/ENSEASG00005007064/ENSEASG00005025911/ENSEASG00005012335/ENSEASG00005012173/ENSEASG00005023162/ENSEASG00005022541/ENSEASG00005002750/ENSEASG00005013723/ENSEASG00005010000/ENSEASG00005006385	20
BP	GO:0007005	mitochondrion organization	42/1352	340/14313	0.0429705	0.263695	0.229338	ENSEASG00005006091/ENSEASG00005016180/ENSEASG00005004923/ENSEASG00005000863/ENSEASG00005037541/ENSEASG00005012658/ENSEASG00005002239/ENSEASG00005000880/ENSEASG00005010029/ENSEASG00005010800/ENSEASG00005006221/ENSEASG00005038736/ENSEASG00005013275/ENSEASG00005000628/ENSEASG00005014576/ENSEASG00005031508/ENSEASG00005016383/ENSEASG00005019380/ENSEASG00005023366/ENSEASG00005016871/ENSEASG00005016568/…	42
BP	GO:0097485	neuron projection guidance	18/1352	124/14313	0.043276	0.264481	0.230021	ENSEASG00005017532/ENSEASG00005012088/ENSEASG00005016611/ENSEASG00005003396/ENSEASG00005013453/ENSEASG00005019353/ENSEASG00005037265/ENSEASG00005036013/ENSEASG00005007064/ENSEASG00005007259/ENSEASG00005013446/ENSEASG00005006046/ENSEASG00005006417/ENSEASG00005002457/ENSEASG00005038606/ENSEASG00005000062/ENSEASG00005006242/ENSEASG00005011866	18
BP	GO:0034101	erythrocyte homeostasis	16/1352	107/14313	0.0433013	0.264481	0.230021	ENSEASG00005038764/ENSEASG00005003218/ENSEASG00005022608/ENSEASG00005004362/ENSEASG00005004062/ENSEASG00005011962/ENSEASG00005017466/ENSEASG00005005718/ENSEASG00005002221/ENSEASG00005004303/ENSEASG00005034422/ENSEASG00005018430/ENSEASG00005037455/ENSEASG00005022693/ENSEASG00005003999/ENSEASG00005016369	16
BP	GO:0050728	negative regulation of inflammatory response	16/1352	107/14313	0.0433013	0.264481	0.230021	ENSEASG00005013743/ENSEASG00005002221/ENSEASG00005002867/ENSEASG00005014576/ENSEASG00005021633/ENSEASG00005026920/ENSEASG00005004336/ENSEASG00005022037/ENSEASG00005009780/ENSEASG00005014290/ENSEASG00005011474/ENSEASG00005013723/ENSEASG00005014561/ENSEASG00005005205/ENSEASG00005015463/ENSEASG00005017769	16
BP	GO:0030865	cortical cytoskeleton organization	6/1352	28/14313	0.0433738	0.264481	0.230021	ENSEASG00005005322/ENSEASG00005012350/ENSEASG00005007312/ENSEASG00005016987/ENSEASG00005017624/ENSEASG00005003495	6
BP	GO:0031128	developmental induction	6/1352	28/14313	0.0433738	0.264481	0.230021	ENSEASG00005017532/ENSEASG00005009930/ENSEASG00005008843/ENSEASG00005025138/ENSEASG00005005676/ENSEASG00005025974	6
BP	GO:0072655	establishment of protein localization to mitochondrion	10/1352	58/14313	0.0435871	0.265382	0.230805	ENSEASG00005000863/ENSEASG00005037541/ENSEASG00005020067/ENSEASG00005018382/ENSEASG00005010694/ENSEASG00005026424/ENSEASG00005004424/ENSEASG00005017614/ENSEASG00005032039/ENSEASG00005012325	10
BP	GO:0008630	intrinsic apoptotic signaling pathway in response to DNA damage	12/1352	74/14313	0.0437424	0.265382	0.230805	ENSEASG00005015345/ENSEASG00005012248/ENSEASG00005019126/ENSEASG00005009930/ENSEASG00005019192/ENSEASG00005015879/ENSEASG00005016294/ENSEASG00005010077/ENSEASG00005029174/ENSEASG00005007992/ENSEASG00005014248/ENSEASG00005015361	12
BP	GO:0010466	negative regulation of peptidase activity	12/1352	74/14313	0.0437424	0.265382	0.230805	ENSEASG00005012384/ENSEASG00005021311/ENSEASG00005002655/ENSEASG00005034450/ENSEASG00005003928/ENSEASG00005019237/ENSEASG00005023366/ENSEASG00005020613/ENSEASG00005021899/ENSEASG00005007191/ENSEASG00005004424/ENSEASG00005011194	12
BP	GO:1901890	positive regulation of cell junction assembly	12/1352	74/14313	0.0437424	0.265382	0.230805	ENSEASG00005026827/ENSEASG00005020838/ENSEASG00005004076/ENSEASG00005014290/ENSEASG00005016817/ENSEASG00005036013/ENSEASG00005007064/ENSEASG00005015879/ENSEASG00005012173/ENSEASG00005010825/ENSEASG00005026080/ENSEASG00005000620	12
BP	GO:0007626	locomotory behavior	22/1352	159/14313	0.044086	0.266793	0.232032	ENSEASG00005004923/ENSEASG00005020288/ENSEASG00005016921/ENSEASG00005022789/ENSEASG00005019495/ENSEASG00005010637/ENSEASG00005008487/ENSEASG00005013028/ENSEASG00005008938/ENSEASG00005009930/ENSEASG00005004530/ENSEASG00005009780/ENSEASG00005025383/ENSEASG00005016672/ENSEASG00005006417/ENSEASG00005001554/ENSEASG00005013723/ENSEASG00005016209/ENSEASG00005001799/ENSEASG00005023486/ENSEASG00005019692/…	22
BP	GO:0015850	organic hydroxy compound transport	22/1352	159/14313	0.044086	0.266793	0.232032	ENSEASG00005038764/ENSEASG00005009498/ENSEASG00005019495/ENSEASG00005009690/ENSEASG00005019670/ENSEASG00005015345/ENSEASG00005011458/ENSEASG00005030968/ENSEASG00005005399/ENSEASG00005038822/ENSEASG00005014290/ENSEASG00005004228/ENSEASG00005013723/ENSEASG00005036051/ENSEASG00005003953/ENSEASG00005022866/ENSEASG00005004976/ENSEASG00005003863/ENSEASG00005022455/ENSEASG00005019721/ENSEASG00005016670/…	22
BP	GO:0007178	transmembrane receptor protein serine/threonine kinase signaling pathway	34/1352	267/14313	0.0444906	0.268902	0.233867	ENSEASG00005036469/ENSEASG00005012366/ENSEASG00005034008/ENSEASG00005003981/ENSEASG00005002655/ENSEASG00005020830/ENSEASG00005015345/ENSEASG00005016139/ENSEASG00005009971/ENSEASG00005034685/ENSEASG00005001817/ENSEASG00005014382/ENSEASG00005022194/ENSEASG00005009930/ENSEASG00005000638/ENSEASG00005015956/ENSEASG00005037265/ENSEASG00005025138/ENSEASG00005027366/ENSEASG00005006320/ENSEASG00005020296/…	34
BP	GO:0019722	calcium-mediated signaling	17/1352	116/14313	0.044931	0.271223	0.235885	ENSEASG00005001294/ENSEASG00005018624/ENSEASG00005012248/ENSEASG00005016568/ENSEASG00005000107/ENSEASG00005012514/ENSEASG00005026627/ENSEASG00005026424/ENSEASG00005013714/ENSEASG00005036084/ENSEASG00005037455/ENSEASG00005016389/ENSEASG00005034993/ENSEASG00005005466/ENSEASG00005021539/ENSEASG00005010827/ENSEASG00005007992	17
BP	GO:0008406	gonad development	20/1352	142/14313	0.0453808	0.273595	0.237947	ENSEASG00005023267/ENSEASG00005031198/ENSEASG00005003618/ENSEASG00005019858/ENSEASG00005015345/ENSEASG00005022326/ENSEASG00005011458/ENSEASG00005002627/ENSEASG00005034685/ENSEASG00005020678/ENSEASG00005036661/ENSEASG00005008843/ENSEASG00005012035/ENSEASG00005022541/ENSEASG00005028610/ENSEASG00005005676/ENSEASG00005012777/ENSEASG00005005422/ENSEASG00005032039/ENSEASG00005003055	20
BP	GO:0097193	intrinsic apoptotic signaling pathway	29/1352	222/14313	0.0455125	0.273791	0.238119	ENSEASG00005008279/ENSEASG00005015345/ENSEASG00005031780/ENSEASG00005002221/ENSEASG00005000628/ENSEASG00005012248/ENSEASG00005023366/ENSEASG00005019126/ENSEASG00005009930/ENSEASG00005026848/ENSEASG00005026424/ENSEASG00005019192/ENSEASG00005017645/ENSEASG00005015879/ENSEASG00005001800/ENSEASG00005016294/ENSEASG00005010077/ENSEASG00005014958/ENSEASG00005021521/ENSEASG00005026484/ENSEASG00005004424/…	29
BP	GO:0043154	negative regulation of cysteine-type endopeptidase activity involved in apoptotic process	8/1352	43/14313	0.0456901	0.273791	0.238119	ENSEASG00005034450/ENSEASG00005003928/ENSEASG00005023366/ENSEASG00005020613/ENSEASG00005021899/ENSEASG00005007191/ENSEASG00005004424/ENSEASG00005011194	8
BP	GO:0071230	cellular response to amino acid stimulus	8/1352	43/14313	0.0456901	0.273791	0.238119	ENSEASG00005011526/ENSEASG00005011270/ENSEASG00005010029/ENSEASG00005023970/ENSEASG00005022238/ENSEASG00005010712/ENSEASG00005020296/ENSEASG00005010825	8
BP	GO:0071396	cellular response to lipid	36/1352	286/14313	0.0457541	0.273791	0.238119	ENSEASG00005028117/ENSEASG00005007842/ENSEASG00005021311/ENSEASG00005000930/ENSEASG00005005726/ENSEASG00005015345/ENSEASG00005017466/ENSEASG00005005204/ENSEASG00005006299/ENSEASG00005021403/ENSEASG00005019491/ENSEASG00005002867/ENSEASG00005014576/ENSEASG00005011239/ENSEASG00005007511/ENSEASG00005000076/ENSEASG00005013834/ENSEASG00005006993/ENSEASG00005012514/ENSEASG00005012478/ENSEASG00005009780/…	36
BP	GO:0050905	neuromuscular process	14/1352	91/14313	0.0458925	0.273791	0.238119	ENSEASG00005019186/ENSEASG00005016921/ENSEASG00005014668/ENSEASG00005015035/ENSEASG00005000107/ENSEASG00005004530/ENSEASG00005019087/ENSEASG00005025383/ENSEASG00005006320/ENSEASG00005010025/ENSEASG00005016209/ENSEASG00005003158/ENSEASG00005019692/ENSEASG00005019721	14
BP	GO:0051606	detection of stimulus	18/1352	125/14313	0.0462795	0.273791	0.238119	ENSEASG00005022634/ENSEASG00005012994/ENSEASG00005008134/ENSEASG00005009246/ENSEASG00005014984/ENSEASG00005005882/ENSEASG00005016611/ENSEASG00005022916/ENSEASG00005022504/ENSEASG00005003091/ENSEASG00005011478/ENSEASG00005014576/ENSEASG00005000076/ENSEASG00005025856/ENSEASG00005025981/ENSEASG00005000710/ENSEASG00005023015/ENSEASG00005000062	18
BP	GO:0051272	positive regulation of cellular component movement	45/1352	370/14313	0.0464197	0.273791	0.238119	ENSEASG00005026827/ENSEASG00005012350/ENSEASG00005003981/ENSEASG00005010713/ENSEASG00005015310/ENSEASG00005015345/ENSEASG00005010095/ENSEASG00005003799/ENSEASG00005002763/ENSEASG00005009971/ENSEASG00005023366/ENSEASG00005007448/ENSEASG00005016568/ENSEASG00005003129/ENSEASG00005000076/ENSEASG00005021589/ENSEASG00005034422/ENSEASG00005021674/ENSEASG00005021899/ENSEASG00005033570/ENSEASG00005025138/…	45
BP	GO:0015740	C4-dicarboxylate transport	4/1352	15/14313	0.0464391	0.273791	0.238119	ENSEASG00005003010/ENSEASG00005014668/ENSEASG00005010637/ENSEASG00005017923	4
BP	GO:0016180	snRNA processing	4/1352	15/14313	0.0464391	0.273791	0.238119	ENSEASG00005004198/ENSEASG00005004498/ENSEASG00005020613/ENSEASG00005017338	4
BP	GO:0019362	pyridine nucleotide metabolic process	4/1352	15/14313	0.0464391	0.273791	0.238119	ENSEASG00005006533/ENSEASG00005030968/ENSEASG00005023479/ENSEASG00005014442	4
BP	GO:0030903	notochord development	4/1352	15/14313	0.0464391	0.273791	0.238119	ENSEASG00005007134/ENSEASG00005015956/ENSEASG00005015879/ENSEASG00005025911	4
BP	GO:0032816	positive regulation of natural killer cell activation	4/1352	15/14313	0.0464391	0.273791	0.238119	ENSEASG00005016265/ENSEASG00005021911/ENSEASG00005006993/ENSEASG00005021899	4
BP	GO:0046496	nicotinamide nucleotide metabolic process	4/1352	15/14313	0.0464391	0.273791	0.238119	ENSEASG00005006533/ENSEASG00005030968/ENSEASG00005023479/ENSEASG00005014442	4
BP	GO:0046628	positive regulation of insulin receptor signaling pathway	4/1352	15/14313	0.0464391	0.273791	0.238119	ENSEASG00005002655/ENSEASG00005015345/ENSEASG00005002221/ENSEASG00005019461	4
BP	GO:0048025	negative regulation of mRNA splicing, via spliceosome	4/1352	15/14313	0.0464391	0.273791	0.238119	ENSEASG00005001074/ENSEASG00005030788/ENSEASG00005006080/ENSEASG00005025747	4
BP	GO:0051043	regulation of membrane protein ectodomain proteolysis	4/1352	15/14313	0.0464391	0.273791	0.238119	ENSEASG00005018998/ENSEASG00005013723/ENSEASG00005028719/ENSEASG00005018899	4
BP	GO:0098581	detection of external biotic stimulus	4/1352	15/14313	0.0464391	0.273791	0.238119	ENSEASG00005008134/ENSEASG00005014576/ENSEASG00005000076/ENSEASG00005025981	4
BP	GO:1900424	regulation of defense response to bacterium	4/1352	15/14313	0.0464391	0.273791	0.238119	ENSEASG00005014576/ENSEASG00005009761/ENSEASG00005012604/ENSEASG00005027660	4
BP	GO:2000058	regulation of ubiquitin-dependent protein catabolic process	16/1352	108/14313	0.0465622	0.27418	0.238457	ENSEASG00005013806/ENSEASG00005016070/ENSEASG00005012970/ENSEASG00005022440/ENSEASG00005012786/ENSEASG00005009930/ENSEASG00005012514/ENSEASG00005024839/ENSEASG00005023142/ENSEASG00005016294/ENSEASG00005004424/ENSEASG00005016915/ENSEASG00005002855/ENSEASG00005019721/ENSEASG00005026963/ENSEASG00005022360	16
BP	GO:0017148	negative regulation of translation	13/1352	83/14313	0.0469628	0.275863	0.239921	ENSEASG00005010029/ENSEASG00005022440/ENSEASG00005006533/ENSEASG00005024606/ENSEASG00005008476/ENSEASG00005014019/ENSEASG00005019692/ENSEASG00005001070/ENSEASG00005021994/ENSEASG00005014248/ENSEASG00005005306/ENSEASG00005023186/ENSEASG00005003163	13
BP	GO:0042476	odontogenesis	13/1352	83/14313	0.0469628	0.275863	0.239921	ENSEASG00005011874/ENSEASG00005020830/ENSEASG00005010184/ENSEASG00005008843/ENSEASG00005007763/ENSEASG00005025138/ENSEASG00005013021/ENSEASG00005022641/ENSEASG00005001357/ENSEASG00005038606/ENSEASG00005024194/ENSEASG00005000062/ENSEASG00005025974	13
BP	GO:0070663	regulation of leukocyte proliferation	23/1352	169/14313	0.0472032	0.276937	0.240854	ENSEASG00005001294/ENSEASG00005006388/ENSEASG00005007511/ENSEASG00005034866/ENSEASG00005003129/ENSEASG00005038822/ENSEASG00005006993/ENSEASG00005011129/ENSEASG00005000638/ENSEASG00005025138/ENSEASG00005007064/ENSEASG00005008093/ENSEASG00005003425/ENSEASG00005003489/ENSEASG00005037724/ENSEASG00005014287/ENSEASG00005005205/ENSEASG00005003816/ENSEASG00005014248/ENSEASG00005008273/ENSEASG00005003832/…	23
BP	GO:0006323	DNA packaging	19/1352	134/14313	0.047383	0.277653	0.241477	ENSEASG00005006607/ENSEASG00005005726/ENSEASG00005027729/ENSEASG00005015345/ENSEASG00005016158/ENSEASG00005014128/ENSEASG00005021946/ENSEASG00005007739/ENSEASG00005009566/ENSEASG00005023583/ENSEASG00005017645/ENSEASG00005010712/ENSEASG00005037754/ENSEASG00005006080/ENSEASG00005012547/ENSEASG00005022987/ENSEASG00005000053/ENSEASG00005000543/ENSEASG00005022360	19
BP	GO:0030003	cellular cation homeostasis	46/1352	380/14313	0.0474986	0.277991	0.241771	ENSEASG00005012423/ENSEASG00005003026/ENSEASG00005014049/ENSEASG00005010481/ENSEASG00005003981/ENSEASG00005010713/ENSEASG00005025792/ENSEASG00005000191/ENSEASG00005022066/ENSEASG00005016668/ENSEASG00005016580/ENSEASG00005018817/ENSEASG00005028995/ENSEASG00005017515/ENSEASG00005014668/ENSEASG00005010637/ENSEASG00005012373/ENSEASG00005017466/ENSEASG00005010800/ENSEASG00005004167/ENSEASG00005016568/…	46
BP	GO:0009896	positive regulation of catabolic process	40/1352	324/14313	0.0476525	0.278552	0.242259	ENSEASG00005016180/ENSEASG00005013806/ENSEASG00005016070/ENSEASG00005016850/ENSEASG00005015212/ENSEASG00005012970/ENSEASG00005012658/ENSEASG00005002655/ENSEASG00005015730/ENSEASG00005016668/ENSEASG00005015345/ENSEASG00005008173/ENSEASG00005010029/ENSEASG00005022440/ENSEASG00005010095/ENSEASG00005014576/ENSEASG00005024606/ENSEASG00005012786/ENSEASG00005034422/ENSEASG00005010694/ENSEASG00005012514/…	40
BP	GO:0062197	cellular response to chemical stress	27/1352	205/14313	0.0479262	0.279473	0.24306	ENSEASG00005007842/ENSEASG00005008279/ENSEASG00005012658/ENSEASG00005020830/ENSEASG00005010637/ENSEASG00005017283/ENSEASG00005015345/ENSEASG00005010029/ENSEASG00005013358/ENSEASG00005013275/ENSEASG00005021351/ENSEASG00005015822/ENSEASG00005004901/ENSEASG00005023366/ENSEASG00005012786/ENSEASG00005028422/ENSEASG00005026848/ENSEASG00005018430/ENSEASG00005009284/ENSEASG00005021521/ENSEASG00005026484/…	27
BP	GO:1902105	regulation of leukocyte differentiation	27/1352	205/14313	0.0479262	0.279473	0.24306	ENSEASG00005006684/ENSEASG00005001294/ENSEASG00005016265/ENSEASG00005031738/ENSEASG00005014049/ENSEASG00005011526/ENSEASG00005001301/ENSEASG00005002221/ENSEASG00005014425/ENSEASG00005002062/ENSEASG00005010433/ENSEASG00005011239/ENSEASG00005006993/ENSEASG00005030111/ENSEASG00005021899/ENSEASG00005017114/ENSEASG00005013737/ENSEASG00005006367/ENSEASG00005014287/ENSEASG00005012175/ENSEASG00005008273/…	27
BP	GO:0015908	fatty acid transport	11/1352	67/14313	0.0482575	0.280813	0.244226	ENSEASG00005002661/ENSEASG00005019670/ENSEASG00005028809/ENSEASG00005010433/ENSEASG00005038822/ENSEASG00005026424/ENSEASG00005021521/ENSEASG00005013723/ENSEASG00005004424/ENSEASG00005012777/ENSEASG00005001348	11
BP	GO:0060560	developmental growth involved in morphogenesis	20/1352	143/14313	0.048273	0.280813	0.244226	ENSEASG00005017532/ENSEASG00005016921/ENSEASG00005004269/ENSEASG00005003218/ENSEASG00005016611/ENSEASG00005003396/ENSEASG00005014425/ENSEASG00005000308/ENSEASG00005004901/ENSEASG00005016817/ENSEASG00005025138/ENSEASG00005033310/ENSEASG00005036084/ENSEASG00005006046/ENSEASG00005002457/ENSEASG00005018548/ENSEASG00005006242/ENSEASG00005019721/ENSEASG00005011866/ENSEASG00005026963	20
BP	GO:0010823	negative regulation of mitochondrion organization	7/1352	36/14313	0.0485199	0.281228	0.244587	ENSEASG00005000863/ENSEASG00005000628/ENSEASG00005014958/ENSEASG00005004424/ENSEASG00005020210/ENSEASG00005017691/ENSEASG00005019721	7
BP	GO:0031113	regulation of microtubule polymerization	7/1352	36/14313	0.0485199	0.281228	0.244587	ENSEASG00005035914/ENSEASG00005009780/ENSEASG00005014204/ENSEASG00005037594/ENSEASG00005018242/ENSEASG00005006080/ENSEASG00005014248	7
BP	GO:0034308	primary alcohol metabolic process	7/1352	36/14313	0.0485199	0.281228	0.244587	ENSEASG00005012865/ENSEASG00005017466/ENSEASG00005008744/ENSEASG00005012736/ENSEASG00005013714/ENSEASG00005016496/ENSEASG00005025974	7
BP	GO:0006091	generation of precursor metabolites and energy	37/1352	297/14313	0.0492981	0.284695	0.247601	ENSEASG00005015162/ENSEASG00005013806/ENSEASG00005007264/ENSEASG00005014961/ENSEASG00005016668/ENSEASG00005006299/ENSEASG00005030057/ENSEASG00005011065/ENSEASG00005008690/ENSEASG00005019379/ENSEASG00005002867/ENSEASG00005012248/ENSEASG00005019380/ENSEASG00005001735/ENSEASG00005013006/ENSEASG00005012110/ENSEASG00005010694/ENSEASG00005018708/ENSEASG00005012514/ENSEASG00005009780/ENSEASG00005013400/…	37
BP	GO:0045834	positive regulation of lipid metabolic process	14/1352	92/14313	0.0496257	0.284695	0.247601	ENSEASG00005010433/ENSEASG00005005636/ENSEASG00005002763/ENSEASG00005002867/ENSEASG00005014576/ENSEASG00005012750/ENSEASG00005007259/ENSEASG00005016389/ENSEASG00005013723/ENSEASG00005004424/ENSEASG00005003953/ENSEASG00005015463/ENSEASG00005001247/ENSEASG00005016369	14
BP	GO:0043010	camera-type eye development	31/1352	242/14313	0.0496621	0.284695	0.247601	ENSEASG00005022601/ENSEASG00005019412/ENSEASG00005022789/ENSEASG00005003618/ENSEASG00005003218/ENSEASG00005022608/ENSEASG00005010637/ENSEASG00005022504/ENSEASG00005038535/ENSEASG00005003091/ENSEASG00005011478/ENSEASG00005013453/ENSEASG00005010184/ENSEASG00005019332/ENSEASG00005004303/ENSEASG00005036575/ENSEASG00005009930/ENSEASG00005000638/ENSEASG00005025138/ENSEASG00005007064/ENSEASG00005015879/…	31
BP	GO:0002790	peptide secretion	30/1352	233/14313	0.0499299	0.284695	0.247601	ENSEASG00005012384/ENSEASG00005004633/ENSEASG00005015907/ENSEASG00005002655/ENSEASG00005019495/ENSEASG00005020830/ENSEASG00005010800/ENSEASG00005006221/ENSEASG00005007312/ENSEASG00005002867/ENSEASG00005018496/ENSEASG00005016568/ENSEASG00005038822/ENSEASG00005003710/ENSEASG00005006539/ENSEASG00005030111/ENSEASG00005004418/ENSEASG00005014290/ENSEASG00005011474/ENSEASG00005013714/ENSEASG00005006320/…	30
BP	GO:0003018	vascular process in circulatory system	16/1352	109/14313	0.0499929	0.284695	0.247601	ENSEASG00005019412/ENSEASG00005005908/ENSEASG00005002104/ENSEASG00005025806/ENSEASG00005017466/ENSEASG00005038261/ENSEASG00005038482/ENSEASG00005013714/ENSEASG00005036084/ENSEASG00005006320/ENSEASG00005002457/ENSEASG00005021521/ENSEASG00005013723/ENSEASG00005014287/ENSEASG00005028719/ENSEASG00005001348	16
BP	GO:0045580	regulation of T cell differentiation	16/1352	109/14313	0.0499929	0.284695	0.247601	ENSEASG00005006684/ENSEASG00005001294/ENSEASG00005016265/ENSEASG00005011526/ENSEASG00005002221/ENSEASG00005014425/ENSEASG00005011239/ENSEASG00005006993/ENSEASG00005017114/ENSEASG00005013737/ENSEASG00005008273/ENSEASG00005011460/ENSEASG00005019461/ENSEASG00005029305/ENSEASG00005013263/ENSEASG00005003055	16
BP	GO:0071692	protein localization to extracellular region	28/1352	215/14313	0.0503056	0.284695	0.247601	ENSEASG00005012384/ENSEASG00005004633/ENSEASG00005015907/ENSEASG00005002655/ENSEASG00005019495/ENSEASG00005010800/ENSEASG00005006221/ENSEASG00005007312/ENSEASG00005002867/ENSEASG00005018496/ENSEASG00005016568/ENSEASG00005038822/ENSEASG00005003710/ENSEASG00005006539/ENSEASG00005030111/ENSEASG00005004418/ENSEASG00005014290/ENSEASG00005013714/ENSEASG00005006320/ENSEASG00005013723/ENSEASG00005028719/…	28
BP	GO:0006873	cellular ion homeostasis	47/1352	391/14313	0.050322	0.284695	0.247601	ENSEASG00005012423/ENSEASG00005003026/ENSEASG00005014049/ENSEASG00005010481/ENSEASG00005003981/ENSEASG00005010713/ENSEASG00005025792/ENSEASG00005000191/ENSEASG00005022066/ENSEASG00005016668/ENSEASG00005016580/ENSEASG00005018817/ENSEASG00005028995/ENSEASG00005017515/ENSEASG00005014668/ENSEASG00005010637/ENSEASG00005012373/ENSEASG00005017466/ENSEASG00005010800/ENSEASG00005004167/ENSEASG00005016568/…	47
BP	GO:0001818	negative regulation of cytokine production	26/1352	197/14313	0.0504172	0.284695	0.247601	ENSEASG00005025097/ENSEASG00005008134/ENSEASG00005012373/ENSEASG00005014576/ENSEASG00005021633/ENSEASG00005010357/ENSEASG00005011052/ENSEASG00005023759/ENSEASG00005000076/ENSEASG00005022037/ENSEASG00005021674/ENSEASG00005009780/ENSEASG00005014290/ENSEASG00005021899/ENSEASG00005011474/ENSEASG00005015879/ENSEASG00005002269/ENSEASG00005030788/ENSEASG00005014287/ENSEASG00005014561/ENSEASG00005005205/…	26
BP	GO:0002063	chondrocyte development	6/1352	29/14313	0.0504834	0.284695	0.247601	ENSEASG00005020830/ENSEASG00005033570/ENSEASG00005006320/ENSEASG00005025856/ENSEASG00005002457/ENSEASG00005025283	6
BP	GO:0003044	regulation of systemic arterial blood pressure mediated by a chemical signal	6/1352	29/14313	0.0504834	0.284695	0.247601	ENSEASG00005011458/ENSEASG00005013714/ENSEASG00005036084/ENSEASG00005007521/ENSEASG00005000620/ENSEASG00005012777	6
BP	GO:0019730	antimicrobial humoral response	6/1352	29/14313	0.0504834	0.284695	0.247601	ENSEASG00005031732/ENSEASG00005002062/ENSEASG00005014576/ENSEASG00005009761/ENSEASG00005021539/ENSEASG00005015463	6
BP	GO:0021696	cerebellar cortex morphogenesis	6/1352	29/14313	0.0504834	0.284695	0.247601	ENSEASG00005026827/ENSEASG00005022634/ENSEASG00005005072/ENSEASG00005015050/ENSEASG00005007134/ENSEASG00005000883	6
BP	GO:0051973	positive regulation of telomerase activity	6/1352	29/14313	0.0504834	0.284695	0.247601	ENSEASG00005019021/ENSEASG00005006299/ENSEASG00005008485/ENSEASG00005002743/ENSEASG00005019512/ENSEASG00005008081	6
BP	GO:0060997	dendritic spine morphogenesis	6/1352	29/14313	0.0504834	0.284695	0.247601	ENSEASG00005026827/ENSEASG00005014541/ENSEASG00005007064/ENSEASG00005025911/ENSEASG00005012335/ENSEASG00005012173	6
BP	GO:0090207	regulation of triglyceride metabolic process	6/1352	29/14313	0.0504834	0.284695	0.247601	ENSEASG00005035411/ENSEASG00005002655/ENSEASG00005015345/ENSEASG00005021583/ENSEASG00005013723/ENSEASG00005036051	6
BP	GO:0140353	lipid export from cell	6/1352	29/14313	0.0504834	0.284695	0.247601	ENSEASG00005002661/ENSEASG00005011458/ENSEASG00005028809/ENSEASG00005010433/ENSEASG00005038822/ENSEASG00005014290	6
BP	GO:0003416	endochondral bone growth	5/1352	22/14313	0.0505399	0.284695	0.247601	ENSEASG00005025792/ENSEASG00005000308/ENSEASG00005006320/ENSEASG00005025283/ENSEASG00005003055	5
BP	GO:0010574	regulation of vascular endothelial growth factor production	5/1352	22/14313	0.0505399	0.284695	0.247601	ENSEASG00005010357/ENSEASG00005013314/ENSEASG00005001800/ENSEASG00005010077/ENSEASG00005026484	5
BP	GO:0045622	regulation of T-helper cell differentiation	5/1352	22/14313	0.0505399	0.284695	0.247601	ENSEASG00005014425/ENSEASG00005011239/ENSEASG00005006993/ENSEASG00005019461/ENSEASG00005003055	5
BP	GO:0055090	acylglycerol homeostasis	5/1352	22/14313	0.0505399	0.284695	0.247601	ENSEASG00005015345/ENSEASG00005010029/ENSEASG00005006993/ENSEASG00005013723/ENSEASG00005036051	5
BP	GO:0070328	triglyceride homeostasis	5/1352	22/14313	0.0505399	0.284695	0.247601	ENSEASG00005015345/ENSEASG00005010029/ENSEASG00005006993/ENSEASG00005013723/ENSEASG00005036051	5
BP	GO:0071354	cellular response to interleukin-6	5/1352	22/14313	0.0505399	0.284695	0.247601	ENSEASG00005002221/ENSEASG00005015509/ENSEASG00005026752/ENSEASG00005000344/ENSEASG00005012175	5
BP	GO:1904645	response to amyloid-beta	5/1352	22/14313	0.0505399	0.284695	0.247601	ENSEASG00005008134/ENSEASG00005023366/ENSEASG00005014287/ENSEASG00005001924/ENSEASG00005000062	5
BP	GO:0008360	regulation of cell shape	13/1352	84/14313	0.050964	0.286412	0.249094	ENSEASG00005005322/ENSEASG00005012350/ENSEASG00005010095/ENSEASG00005025565/ENSEASG00005003725/ENSEASG00005024839/ENSEASG00005037455/ENSEASG00005000969/ENSEASG00005028946/ENSEASG00005000447/ENSEASG00005015463/ENSEASG00005008770/ENSEASG00005021497	13
BP	GO:0046330	positive regulation of JNK cascade	13/1352	84/14313	0.050964	0.286412	0.249094	ENSEASG00005002661/ENSEASG00005008134/ENSEASG00005001301/ENSEASG00005014576/ENSEASG00005015822/ENSEASG00005007511/ENSEASG00005011052/ENSEASG00005009930/ENSEASG00005017645/ENSEASG00005014287/ENSEASG00005012175/ENSEASG00005014248/ENSEASG00005002920	13
BP	GO:0051965	positive regulation of synapse assembly	8/1352	44/14313	0.0514105	0.288583	0.250983	ENSEASG00005026827/ENSEASG00005020838/ENSEASG00005004076/ENSEASG00005014290/ENSEASG00005036013/ENSEASG00005007064/ENSEASG00005012173/ENSEASG00005026080	8
BP	GO:2000147	positive regulation of cell motility	44/1352	364/14313	0.0526386	0.294364	0.256011	ENSEASG00005026827/ENSEASG00005012350/ENSEASG00005003981/ENSEASG00005010713/ENSEASG00005015310/ENSEASG00005015345/ENSEASG00005010095/ENSEASG00005003799/ENSEASG00005002763/ENSEASG00005009971/ENSEASG00005023366/ENSEASG00005007448/ENSEASG00005016568/ENSEASG00005003129/ENSEASG00005000076/ENSEASG00005021589/ENSEASG00005034422/ENSEASG00005021674/ENSEASG00005021899/ENSEASG00005033570/ENSEASG00005025138/…	44
BP	GO:0045055	regulated exocytosis	18/1352	127/14313	0.0527272	0.294364	0.256011	ENSEASG00005026827/ENSEASG00005012384/ENSEASG00005008967/ENSEASG00005015907/ENSEASG00005021342/ENSEASG00005006221/ENSEASG00005021625/ENSEASG00005025992/ENSEASG00005007312/ENSEASG00005010433/ENSEASG00005021911/ENSEASG00005009780/ENSEASG00005006729/ENSEASG00005015603/ENSEASG00005009875/ENSEASG00005001964/ENSEASG00005008040/ENSEASG00005016369	18
BP	GO:0002088	lens development in camera-type eye	9/1352	52/14313	0.0528023	0.294364	0.256011	ENSEASG00005022789/ENSEASG00005003618/ENSEASG00005013453/ENSEASG00005010184/ENSEASG00005009930/ENSEASG00005015879/ENSEASG00005007191/ENSEASG00005037594/ENSEASG00005026484	9
BP	GO:0021536	diencephalon development	9/1352	52/14313	0.0528023	0.294364	0.256011	ENSEASG00005019056/ENSEASG00005038535/ENSEASG00005013453/ENSEASG00005000638/ENSEASG00005007134/ENSEASG00005008843/ENSEASG00005025138/ENSEASG00005006242/ENSEASG00005025974	9
BP	GO:0071466	cellular response to xenobiotic stimulus	11/1352	68/14313	0.0528691	0.294364	0.256011	ENSEASG00005012865/ENSEASG00005031732/ENSEASG00005010517/ENSEASG00005015054/ENSEASG00005021899/ENSEASG00005020404/ENSEASG00005022541/ENSEASG00005015193/ENSEASG00005019215/ENSEASG00005022866/ENSEASG00005019714	11
BP	GO:1901800	positive regulation of proteasomal protein catabolic process	11/1352	68/14313	0.0528691	0.294364	0.256011	ENSEASG00005013806/ENSEASG00005016070/ENSEASG00005016850/ENSEASG00005012786/ENSEASG00005012514/ENSEASG00005016294/ENSEASG00005004424/ENSEASG00005016915/ENSEASG00005002855/ENSEASG00005019721/ENSEASG00005022360	11
BP	GO:2001237	negative regulation of extrinsic apoptotic signaling pathway	11/1352	68/14313	0.0528691	0.294364	0.256011	ENSEASG00005034450/ENSEASG00005027152/ENSEASG00005003129/ENSEASG00005021589/ENSEASG00005034422/ENSEASG00005012514/ENSEASG00005025138/ENSEASG00005010077/ENSEASG00005005676/ENSEASG00005011194/ENSEASG00005012175	11
BP	GO:0098771	inorganic ion homeostasis	52/1352	440/14313	0.0532857	0.29634	0.257729	ENSEASG00005012423/ENSEASG00005003026/ENSEASG00005014049/ENSEASG00005010481/ENSEASG00005003981/ENSEASG00005010713/ENSEASG00005025792/ENSEASG00005000191/ENSEASG00005022066/ENSEASG00005016668/ENSEASG00005016580/ENSEASG00005018817/ENSEASG00005028995/ENSEASG00005017515/ENSEASG00005014668/ENSEASG00005010637/ENSEASG00005017283/ENSEASG00005012373/ENSEASG00005017466/ENSEASG00005010800/ENSEASG00005004167/…	52
BP	GO:0051702	biological process involved in interaction with symbiont	14/1352	93/14313	0.0535641	0.297544	0.258776	ENSEASG00005015212/ENSEASG00005000930/ENSEASG00005003618/ENSEASG00005017466/ENSEASG00005003896/ENSEASG00005014576/ENSEASG00005007511/ENSEASG00005002578/ENSEASG00005005890/ENSEASG00005021539/ENSEASG00005013723/ENSEASG00005015463/ENSEASG00005013479/ENSEASG00005019721	14
BP	GO:0051051	negative regulation of transport	32/1352	253/14313	0.0539656	0.299428	0.260415	ENSEASG00005012253/ENSEASG00005004633/ENSEASG00005025792/ENSEASG00005026084/ENSEASG00005001602/ENSEASG00005020986/ENSEASG00005000308/ENSEASG00005030079/ENSEASG00005023366/ENSEASG00005020838/ENSEASG00005003129/ENSEASG00005038822/ENSEASG00005021589/ENSEASG00005014290/ENSEASG00005026424/ENSEASG00005011474/ENSEASG00005007064/ENSEASG00005037455/ENSEASG00005007191/ENSEASG00005016389/ENSEASG00005008087/…	32
BP	GO:0045137	development of primary sexual characteristics	20/1352	145/14313	0.0544487	0.30176	0.262443	ENSEASG00005023267/ENSEASG00005031198/ENSEASG00005003618/ENSEASG00005019858/ENSEASG00005015345/ENSEASG00005022326/ENSEASG00005011458/ENSEASG00005002627/ENSEASG00005034685/ENSEASG00005020678/ENSEASG00005036661/ENSEASG00005008843/ENSEASG00005012035/ENSEASG00005022541/ENSEASG00005028610/ENSEASG00005005676/ENSEASG00005012777/ENSEASG00005005422/ENSEASG00005032039/ENSEASG00005003055	20
BP	GO:0010720	positive regulation of cell development	38/1352	309/14313	0.0550277	0.304306	0.264657	ENSEASG00005017532/ENSEASG00005012970/ENSEASG00005016265/ENSEASG00005008279/ENSEASG00005023216/ENSEASG00005003218/ENSEASG00005016107/ENSEASG00005010433/ENSEASG00005013453/ENSEASG00005015035/ENSEASG00005021946/ENSEASG00005018391/ENSEASG00005014541/ENSEASG00005001817/ENSEASG00005000638/ENSEASG00005019509/ENSEASG00005030111/ENSEASG00005029507/ENSEASG00005007064/ENSEASG00005014019/ENSEASG00005006046/…	38
BP	GO:1901605	alpha-amino acid metabolic process	17/1352	119/14313	0.0550347	0.304306	0.264657	ENSEASG00005006181/ENSEASG00005013358/ENSEASG00005008875/ENSEASG00005006410/ENSEASG00005020163/ENSEASG00005023479/ENSEASG00005005782/ENSEASG00005013629/ENSEASG00005001941/ENSEASG00005026484/ENSEASG00005008411/ENSEASG00005008154/ENSEASG00005021037/ENSEASG00005015650/ENSEASG00005020981/ENSEASG00005010990/ENSEASG00005017923	17
BP	GO:0043542	endothelial cell migration	22/1352	163/14313	0.0554132	0.306047	0.266171	ENSEASG00005026827/ENSEASG00005019412/ENSEASG00005025792/ENSEASG00005003218/ENSEASG00005015345/ENSEASG00005018825/ENSEASG00005034422/ENSEASG00005021674/ENSEASG00005007763/ENSEASG00005033570/ENSEASG00005015879/ENSEASG00005025911/ENSEASG00005036084/ENSEASG00005015617/ENSEASG00005027375/ENSEASG00005002457/ENSEASG00005013475/ENSEASG00005013723/ENSEASG00005003574/ENSEASG00005004424/ENSEASG00005023015/…	22
BP	GO:0002253	activation of immune response	25/1352	190/14313	0.0558346	0.30802	0.267887	ENSEASG00005001294/ENSEASG00005003787/ENSEASG00005010992/ENSEASG00005009503/ENSEASG00005002221/ENSEASG00005016107/ENSEASG00005014576/ENSEASG00005011239/ENSEASG00005000076/ENSEASG00005032502/ENSEASG00005012035/ENSEASG00005022541/ENSEASG00005025981/ENSEASG00005023102/ENSEASG00005014956/ENSEASG00005036234/ENSEASG00005030788/ENSEASG00005037724/ENSEASG00005011331/ENSEASG00005013475/ENSEASG00005014951/…	25
BP	GO:0055080	cation homeostasis	51/1352	432/14313	0.0560334	0.308412	0.268229	ENSEASG00005012423/ENSEASG00005003026/ENSEASG00005014049/ENSEASG00005010481/ENSEASG00005003981/ENSEASG00005010713/ENSEASG00005025792/ENSEASG00005000191/ENSEASG00005022066/ENSEASG00005016668/ENSEASG00005016580/ENSEASG00005018817/ENSEASG00005028995/ENSEASG00005017515/ENSEASG00005014668/ENSEASG00005010637/ENSEASG00005017283/ENSEASG00005012373/ENSEASG00005017466/ENSEASG00005010800/ENSEASG00005004167/…	51
BP	GO:0022898	regulation of transmembrane transporter activity	19/1352	137/14313	0.057066	0.308412	0.268229	ENSEASG00005027020/ENSEASG00005007072/ENSEASG00005035914/ENSEASG00005021403/ENSEASG00005023366/ENSEASG00005023403/ENSEASG00005000107/ENSEASG00005004037/ENSEASG00005035329/ENSEASG00005025383/ENSEASG00005007064/ENSEASG00005016389/ENSEASG00005021617/ENSEASG00005003651/ENSEASG00005005719/ENSEASG00005000620/ENSEASG00005027513/ENSEASG00005012175/ENSEASG00005001935	19
BP	GO:0033002	muscle cell proliferation	16/1352	111/14313	0.0573773	0.308412	0.268229	ENSEASG00005020830/ENSEASG00005021403/ENSEASG00005002763/ENSEASG00005010357/ENSEASG00005023366/ENSEASG00005006993/ENSEASG00005034422/ENSEASG00005007134/ENSEASG00005036661/ENSEASG00005037594/ENSEASG00005002457/ENSEASG00005013723/ENSEASG00005004424/ENSEASG00005007713/ENSEASG00005000344/ENSEASG00005025974	16
BP	GO:0048015	phosphatidylinositol-mediated signaling	16/1352	111/14313	0.0573773	0.308412	0.268229	ENSEASG00005015345/ENSEASG00005021799/ENSEASG00005023472/ENSEASG00005002150/ENSEASG00005002763/ENSEASG00005030079/ENSEASG00005015822/ENSEASG00005038822/ENSEASG00005006993/ENSEASG00005026627/ENSEASG00005030788/ENSEASG00005004424/ENSEASG00005016262/ENSEASG00005015463/ENSEASG00005003567/ENSEASG00005011436	16
BP	GO:0071805	potassium ion transmembrane transport	16/1352	111/14313	0.0573773	0.308412	0.268229	ENSEASG00005000191/ENSEASG00005014668/ENSEASG00005017283/ENSEASG00005023403/ENSEASG00005023175/ENSEASG00005035509/ENSEASG00005028893/ENSEASG00005001048/ENSEASG00005031838/ENSEASG00005007972/ENSEASG00005008938/ENSEASG00005038261/ENSEASG00005004037/ENSEASG00005003651/ENSEASG00005026080/ENSEASG00005005719	16
BP	GO:0002089	lens morphogenesis in camera-type eye	4/1352	16/14313	0.0574391	0.308412	0.268229	ENSEASG00005003618/ENSEASG00005009930/ENSEASG00005015879/ENSEASG00005026484	4
BP	GO:0003081	regulation of systemic arterial blood pressure by renin-angiotensin	4/1352	16/14313	0.0574391	0.308412	0.268229	ENSEASG00005011458/ENSEASG00005013714/ENSEASG00005000620/ENSEASG00005012777	4
BP	GO:0003417	growth plate cartilage development	4/1352	16/14313	0.0574391	0.308412	0.268229	ENSEASG00005025792/ENSEASG00005006320/ENSEASG00005025283/ENSEASG00005003055	4
BP	GO:0006743	ubiquinone metabolic process	4/1352	16/14313	0.0574391	0.308412	0.268229	ENSEASG00005021351/ENSEASG00005005400/ENSEASG00005016814/ENSEASG00005016041	4
BP	GO:0010804	negative regulation of tumor necrosis factor-mediated signaling pathway	4/1352	16/14313	0.0574391	0.308412	0.268229	ENSEASG00005002221/ENSEASG00005038736/ENSEASG00005021899/ENSEASG00005011194	4
BP	GO:0014829	vascular associated smooth muscle contraction	4/1352	16/14313	0.0574391	0.308412	0.268229	ENSEASG00005017466/ENSEASG00005013714/ENSEASG00005036084/ENSEASG00005006320	4
BP	GO:0015802	basic amino acid transport	4/1352	16/14313	0.0574391	0.308412	0.268229	ENSEASG00005011963/ENSEASG00005019670/ENSEASG00005012373/ENSEASG00005035978	4
BP	GO:0018904	ether metabolic process	4/1352	16/14313	0.0574391	0.308412	0.268229	ENSEASG00005003799/ENSEASG00005018306/ENSEASG00005005890/ENSEASG00005016280	4
BP	GO:0030539	male genitalia development	4/1352	16/14313	0.0574391	0.308412	0.268229	ENSEASG00005022194/ENSEASG00005008843/ENSEASG00005025138/ENSEASG00005005676	4
BP	GO:0048486	parasympathetic nervous system development	4/1352	16/14313	0.0574391	0.308412	0.268229	ENSEASG00005013028/ENSEASG00005000638/ENSEASG00005029174/ENSEASG00005011866	4
BP	GO:0051084	'de novo' posttranslational protein folding	4/1352	16/14313	0.0574391	0.308412	0.268229	ENSEASG00005006299/ENSEASG00005022374/ENSEASG00005002578/ENSEASG00005008081	4
BP	GO:0070200	establishment of protein localization to telomere	4/1352	16/14313	0.0574391	0.308412	0.268229	ENSEASG00005019021/ENSEASG00005008485/ENSEASG00005019113/ENSEASG00005008081	4
BP	GO:0097320	plasma membrane tubulation	4/1352	16/14313	0.0574391	0.308412	0.268229	ENSEASG00005020986/ENSEASG00005006006/ENSEASG00005018899/ENSEASG00005013235	4
BP	GO:1903729	regulation of plasma membrane organization	4/1352	16/14313	0.0574391	0.308412	0.268229	ENSEASG00005004633/ENSEASG00005006221/ENSEASG00005005676/ENSEASG00005013235	4
BP	GO:0008652	cellular amino acid biosynthetic process	8/1352	45/14313	0.0575723	0.308412	0.268229	ENSEASG00005000128/ENSEASG00005014668/ENSEASG00005013358/ENSEASG00005008875/ENSEASG00005006410/ENSEASG00005001941/ENSEASG00005008154/ENSEASG00005020981	8
BP	GO:0045103	intermediate filament-based process	8/1352	45/14313	0.0575723	0.308412	0.268229	ENSEASG00005011757/ENSEASG00005000537/ENSEASG00005000088/ENSEASG00005015035/ENSEASG00005009104/ENSEASG00005003693/ENSEASG00005003710/ENSEASG00005002855	8
BP	GO:0045685	regulation of glial cell differentiation	8/1352	45/14313	0.0575723	0.308412	0.268229	ENSEASG00005002867/ENSEASG00005000638/ENSEASG00005019509/ENSEASG00005022641/ENSEASG00005006417/ENSEASG00005015463/ENSEASG00005003832/ENSEASG00005025974	8
BP	GO:0061077	chaperone-mediated protein folding	8/1352	45/14313	0.0575723	0.308412	0.268229	ENSEASG00005019021/ENSEASG00005006299/ENSEASG00005022374/ENSEASG00005002578/ENSEASG00005016294/ENSEASG00005019113/ENSEASG00005008081/ENSEASG00005023151	8
BP	GO:0031333	negative regulation of protein-containing complex assembly	14/1352	94/14313	0.0577117	0.308412	0.268229	ENSEASG00005012350/ENSEASG00005022789/ENSEASG00005009704/ENSEASG00005002655/ENSEASG00005014425/ENSEASG00005016139/ENSEASG00005002578/ENSEASG00005012514/ENSEASG00005014204/ENSEASG00005007191/ENSEASG00005016294/ENSEASG00005011141/ENSEASG00005006080/ENSEASG00005014519	14
BP	GO:0008203	cholesterol metabolic process	11/1352	69/14313	0.0577669	0.308412	0.268229	ENSEASG00005006261/ENSEASG00005038822/ENSEASG00005018430/ENSEASG00005016280/ENSEASG00005016330/ENSEASG00005026752/ENSEASG00005013723/ENSEASG00005011505/ENSEASG00005003953/ENSEASG00005018428/ENSEASG00005016670	11
BP	GO:0034644	cellular response to UV	11/1352	69/14313	0.0577669	0.308412	0.268229	ENSEASG00005015345/ENSEASG00005010708/ENSEASG00005013275/ENSEASG00005012248/ENSEASG00005023366/ENSEASG00005011048/ENSEASG00005017598/ENSEASG00005023759/ENSEASG00005028422/ENSEASG00005019512/ENSEASG00005016405	11
BP	GO:0040017	positive regulation of locomotion	45/1352	376/14313	0.0577702	0.308412	0.268229	ENSEASG00005026827/ENSEASG00005012350/ENSEASG00005003981/ENSEASG00005010713/ENSEASG00005015310/ENSEASG00005015345/ENSEASG00005010095/ENSEASG00005003799/ENSEASG00005002763/ENSEASG00005009971/ENSEASG00005023366/ENSEASG00005007448/ENSEASG00005016568/ENSEASG00005003129/ENSEASG00005000076/ENSEASG00005021589/ENSEASG00005034422/ENSEASG00005021674/ENSEASG00005021899/ENSEASG00005033570/ENSEASG00005025138/…	45
BP	GO:0014003	oligodendrocyte development	6/1352	30/14313	0.0582645	0.308412	0.268229	ENSEASG00005002431/ENSEASG00005012035/ENSEASG00005010025/ENSEASG00005006417/ENSEASG00005016294/ENSEASG00005023486	6
BP	GO:0032768	regulation of monooxygenase activity	6/1352	30/14313	0.0582645	0.308412	0.268229	ENSEASG00005038822/ENSEASG00005015509/ENSEASG00005017073/ENSEASG00005013723/ENSEASG00005004424/ENSEASG00005003158	6
BP	GO:0043370	regulation of CD4-positive, alpha-beta T cell differentiation	6/1352	30/14313	0.0582645	0.308412	0.268229	ENSEASG00005011526/ENSEASG00005014425/ENSEASG00005011239/ENSEASG00005006993/ENSEASG00005019461/ENSEASG00005003055	6
BP	GO:1904358	positive regulation of telomere maintenance via telomere lengthening	6/1352	30/14313	0.0582645	0.308412	0.268229	ENSEASG00005019021/ENSEASG00005008485/ENSEASG00005002743/ENSEASG00005019113/ENSEASG00005019512/ENSEASG00005008081	6
BP	GO:0007229	integrin-mediated signaling pathway	10/1352	61/14313	0.0584647	0.308412	0.268229	ENSEASG00005025992/ENSEASG00005007312/ENSEASG00005021589/ENSEASG00005001817/ENSEASG00005013945/ENSEASG00005019986/ENSEASG00005003425/ENSEASG00005013475/ENSEASG00005014951/ENSEASG00005000862	10
BP	GO:0032418	lysosome localization	9/1352	53/14313	0.058507	0.308412	0.268229	ENSEASG00005012423/ENSEASG00005004633/ENSEASG00005021342/ENSEASG00005006221/ENSEASG00005010433/ENSEASG00005017691/ENSEASG00005010230/ENSEASG00005016929/ENSEASG00005016369	9
BP	GO:2000573	positive regulation of DNA biosynthetic process	9/1352	53/14313	0.058507	0.308412	0.268229	ENSEASG00005019021/ENSEASG00005006299/ENSEASG00005008485/ENSEASG00005002743/ENSEASG00005018443/ENSEASG00005019113/ENSEASG00005019512/ENSEASG00005008081/ENSEASG00005003329	9
BP	GO:0042113	B cell activation	23/1352	173/14313	0.0587207	0.308412	0.268229	ENSEASG00005010943/ENSEASG00005020288/ENSEASG00005009503/ENSEASG00005022608/ENSEASG00005002083/ENSEASG00005013540/ENSEASG00005002221/ENSEASG00005002062/ENSEASG00005037560/ENSEASG00005009971/ENSEASG00005014576/ENSEASG00005011239/ENSEASG00005013834/ENSEASG00005016111/ENSEASG00005003501/ENSEASG00005003159/ENSEASG00005007064/ENSEASG00005003425/ENSEASG00005006806/ENSEASG00005005429/ENSEASG00005006021/…	23
BP	GO:0050731	positive regulation of peptidyl-tyrosine phosphorylation	17/1352	120/14313	0.0587281	0.308412	0.268229	ENSEASG00005028997/ENSEASG00005030079/ENSEASG00005014576/ENSEASG00005015822/ENSEASG00005014541/ENSEASG00005006993/ENSEASG00005000638/ENSEASG00005021899/ENSEASG00005008843/ENSEASG00005025138/ENSEASG00005025911/ENSEASG00005025981/ENSEASG00005003574/ENSEASG00005028719/ENSEASG00005012777/ENSEASG00005000344/ENSEASG00005016369	17
BP	GO:0050890	cognition	25/1352	191/14313	0.0587308	0.308412	0.268229	ENSEASG00005016921/ENSEASG00005003218/ENSEASG00005010637/ENSEASG00005012248/ENSEASG00005002431/ENSEASG00005002627/ENSEASG00005000107/ENSEASG00005001130/ENSEASG00005009780/ENSEASG00005017893/ENSEASG00005016111/ENSEASG00005029507/ENSEASG00005007064/ENSEASG00005011706/ENSEASG00005016672/ENSEASG00005012173/ENSEASG00005006417/ENSEASG00005000300/ENSEASG00005013390/ENSEASG00005008521/ENSEASG00005013723/…	25
BP	GO:1905114	cell surface receptor signaling pathway involved in cell-cell signaling	41/1352	339/14313	0.0592418	0.308412	0.268229	ENSEASG00005028117/ENSEASG00005026827/ENSEASG00005011874/ENSEASG00005017532/ENSEASG00005013806/ENSEASG00005030009/ENSEASG00005014049/ENSEASG00005004269/ENSEASG00005015907/ENSEASG00005034450/ENSEASG00005012231/ENSEASG00005016139/ENSEASG00005012248/ENSEASG00005001817/ENSEASG00005011129/ENSEASG00005026848/ENSEASG00005012514/ENSEASG00005021484/ENSEASG00005019087/ENSEASG00005007134/ENSEASG00005014290/…	41
BP	GO:0008584	male gonad development	13/1352	86/14313	0.0596533	0.308412	0.268229	ENSEASG00005023267/ENSEASG00005031198/ENSEASG00005003618/ENSEASG00005022326/ENSEASG00005011458/ENSEASG00005002627/ENSEASG00005034685/ENSEASG00005036661/ENSEASG00005022541/ENSEASG00005005676/ENSEASG00005012777/ENSEASG00005005422/ENSEASG00005003055	13
BP	GO:0032434	regulation of proteasomal ubiquitin-dependent protein catabolic process	13/1352	86/14313	0.0596533	0.308412	0.268229	ENSEASG00005013806/ENSEASG00005016070/ENSEASG00005012786/ENSEASG00005012514/ENSEASG00005024839/ENSEASG00005023142/ENSEASG00005016294/ENSEASG00005004424/ENSEASG00005016915/ENSEASG00005002855/ENSEASG00005019721/ENSEASG00005026963/ENSEASG00005022360	13
BP	GO:0034502	protein localization to chromosome	13/1352	86/14313	0.0596533	0.308412	0.268229	ENSEASG00005013806/ENSEASG00005019021/ENSEASG00005008173/ENSEASG00005023139/ENSEASG00005008485/ENSEASG00005013275/ENSEASG00005022606/ENSEASG00005024496/ENSEASG00005019113/ENSEASG00005019512/ENSEASG00005008081/ENSEASG00005009172/ENSEASG00005022360	13
BP	GO:0046632	alpha-beta T cell differentiation	13/1352	86/14313	0.0596533	0.308412	0.268229	ENSEASG00005006684/ENSEASG00005001294/ENSEASG00005016265/ENSEASG00005011526/ENSEASG00005014425/ENSEASG00005011239/ENSEASG00005012225/ENSEASG00005006993/ENSEASG00005038606/ENSEASG00005000344/ENSEASG00005019461/ENSEASG00005013263/ENSEASG00005003055	13
BP	GO:0015718	monocarboxylic acid transport	15/1352	103/14313	0.0597334	0.308412	0.268229	ENSEASG00005002661/ENSEASG00005011963/ENSEASG00005023475/ENSEASG00005019670/ENSEASG00005028809/ENSEASG00005010433/ENSEASG00005038822/ENSEASG00005026424/ENSEASG00005021521/ENSEASG00005013723/ENSEASG00005004424/ENSEASG00005012777/ENSEASG00005022866/ENSEASG00005000328/ENSEASG00005001348	15
BP	GO:0032635	interleukin-6 production	15/1352	103/14313	0.0597334	0.308412	0.268229	ENSEASG00005025097/ENSEASG00005005728/ENSEASG00005037560/ENSEASG00005014576/ENSEASG00005021633/ENSEASG00005007511/ENSEASG00005011052/ENSEASG00005028422/ENSEASG00005038822/ENSEASG00005000076/ENSEASG00005014290/ENSEASG00005021899/ENSEASG00005014287/ENSEASG00005022976/ENSEASG00005000344	15
BP	GO:0032675	regulation of interleukin-6 production	15/1352	103/14313	0.0597334	0.308412	0.268229	ENSEASG00005025097/ENSEASG00005005728/ENSEASG00005037560/ENSEASG00005014576/ENSEASG00005021633/ENSEASG00005007511/ENSEASG00005011052/ENSEASG00005028422/ENSEASG00005038822/ENSEASG00005000076/ENSEASG00005014290/ENSEASG00005021899/ENSEASG00005014287/ENSEASG00005022976/ENSEASG00005000344	15
BP	GO:0001941	postsynaptic membrane organization	5/1352	23/14313	0.059747	0.308412	0.268229	ENSEASG00005016111/ENSEASG00005027525/ENSEASG00005022541/ENSEASG00005016811/ENSEASG00005013723	5
BP	GO:0001953	negative regulation of cell-matrix adhesion	5/1352	23/14313	0.059747	0.308412	0.268229	ENSEASG00005037455/ENSEASG00005004708/ENSEASG00005021769/ENSEASG00005019215/ENSEASG00005009875	5
BP	GO:0006882	cellular zinc ion homeostasis	5/1352	23/14313	0.059747	0.308412	0.268229	ENSEASG00005016580/ENSEASG00005018817/ENSEASG00005028995/ENSEASG00005010637/ENSEASG00005016597	5
BP	GO:0007288	sperm axoneme assembly	5/1352	23/14313	0.059747	0.308412	0.268229	ENSEASG00005030009/ENSEASG00005006742/ENSEASG00005025663/ENSEASG00005010433/ENSEASG00005000883	5
BP	GO:0046456	icosanoid biosynthetic process	5/1352	23/14313	0.059747	0.308412	0.268229	ENSEASG00005015345/ENSEASG00005006299/ENSEASG00005028809/ENSEASG00005010433/ENSEASG00005036084	5
BP	GO:0048265	response to pain	5/1352	23/14313	0.059747	0.308412	0.268229	ENSEASG00005010713/ENSEASG00005022916/ENSEASG00005022947/ENSEASG00005021625/ENSEASG00005004424	5
BP	GO:0055069	zinc ion homeostasis	5/1352	23/14313	0.059747	0.308412	0.268229	ENSEASG00005016580/ENSEASG00005018817/ENSEASG00005028995/ENSEASG00005010637/ENSEASG00005016597	5
BP	GO:0071577	zinc ion transmembrane transport	5/1352	23/14313	0.059747	0.308412	0.268229	ENSEASG00005016580/ENSEASG00005018817/ENSEASG00005028995/ENSEASG00005010637/ENSEASG00005016597	5
BP	GO:0007423	sensory organ development	49/1352	415/14313	0.0599485	0.308412	0.268229	ENSEASG00005022601/ENSEASG00005022634/ENSEASG00005019412/ENSEASG00005019186/ENSEASG00005020288/ENSEASG00005022789/ENSEASG00005010955/ENSEASG00005003618/ENSEASG00005005882/ENSEASG00005003218/ENSEASG00005022608/ENSEASG00005010637/ENSEASG00005022504/ENSEASG00005038535/ENSEASG00005003091/ENSEASG00005011478/ENSEASG00005013453/ENSEASG00005010184/ENSEASG00005025412/ENSEASG00005021265/ENSEASG00005019332/…	49
BP	GO:0019693	ribose phosphate metabolic process	30/1352	237/14313	0.0599585	0.308412	0.268229	ENSEASG00005013806/ENSEASG00005000128/ENSEASG00005012865/ENSEASG00005016668/ENSEASG00005017323/ENSEASG00005008690/ENSEASG00005013275/ENSEASG00005012785/ENSEASG00005000628/ENSEASG00005013555/ENSEASG00005016871/ENSEASG00005012110/ENSEASG00005010694/ENSEASG00005009780/ENSEASG00005018430/ENSEASG00005015879/ENSEASG00005016066/ENSEASG00005006275/ENSEASG00005009946/ENSEASG00005000212/ENSEASG00005014826/…	30
BP	GO:0002768	immune response-regulating cell surface receptor signaling pathway	19/1352	138/14313	0.0605803	0.308412	0.268229	ENSEASG00005001294/ENSEASG00005003787/ENSEASG00005009503/ENSEASG00005002221/ENSEASG00005016107/ENSEASG00005011239/ENSEASG00005000076/ENSEASG00005012035/ENSEASG00005022541/ENSEASG00005025981/ENSEASG00005023102/ENSEASG00005037724/ENSEASG00005011331/ENSEASG00005013475/ENSEASG00005014951/ENSEASG00005014248/ENSEASG00005016877/ENSEASG00005003832/ENSEASG00005016369	19
BP	GO:0007179	transforming growth factor beta receptor signaling pathway	19/1352	138/14313	0.0605803	0.308412	0.268229	ENSEASG00005036469/ENSEASG00005012366/ENSEASG00005034008/ENSEASG00005015345/ENSEASG00005016139/ENSEASG00005009971/ENSEASG00005034685/ENSEASG00005009930/ENSEASG00005027366/ENSEASG00005020296/ENSEASG00005002269/ENSEASG00005029765/ENSEASG00005009931/ENSEASG00005006479/ENSEASG00005012604/ENSEASG00005017691/ENSEASG00005004514/ENSEASG00005026963/ENSEASG00005025974	19
BP	GO:0009410	response to xenobiotic stimulus	19/1352	138/14313	0.0605803	0.308412	0.268229	ENSEASG00005030009/ENSEASG00005023454/ENSEASG00005012865/ENSEASG00005002104/ENSEASG00005014668/ENSEASG00005010637/ENSEASG00005017466/ENSEASG00005031732/ENSEASG00005010517/ENSEASG00005011239/ENSEASG00005015054/ENSEASG00005021899/ENSEASG00005033310/ENSEASG00005020404/ENSEASG00005022541/ENSEASG00005015193/ENSEASG00005019215/ENSEASG00005022866/ENSEASG00005019714	19
BP	GO:0050679	positive regulation of epithelial cell proliferation	19/1352	138/14313	0.0605803	0.308412	0.268229	ENSEASG00005026827/ENSEASG00005028997/ENSEASG00005015345/ENSEASG00005023472/ENSEASG00005004167/ENSEASG00005014576/ENSEASG00005005039/ENSEASG00005034422/ENSEASG00005025138/ENSEASG00005034155/ENSEASG00005002457/ENSEASG00005004276/ENSEASG00005005676/ENSEASG00005004424/ENSEASG00005007713/ENSEASG00005025974/ENSEASG00005018458/ENSEASG00005029305/ENSEASG00005022360	19
BP	GO:1901987	regulation of cell cycle phase transition	28/1352	219/14313	0.0608536	0.308412	0.268229	ENSEASG00005016440/ENSEASG00005000930/ENSEASG00005000773/ENSEASG00005017323/ENSEASG00005002751/ENSEASG00005008754/ENSEASG00005023139/ENSEASG00005005611/ENSEASG00005022606/ENSEASG00005005039/ENSEASG00005018388/ENSEASG00005016087/ENSEASG00005007134/ENSEASG00005025138/ENSEASG00005014019/ENSEASG00005007450/ENSEASG00005012055/ENSEASG00005029765/ENSEASG00005004708/ENSEASG00005037594/ENSEASG00005010077/…	28
BP	GO:0001991	regulation of systemic arterial blood pressure by circulatory renin-angiotensin	3/1352	10/14313	0.0609123	0.308412	0.268229	ENSEASG00005011458/ENSEASG00005013714/ENSEASG00005012777	3
BP	GO:0003310	pancreatic A cell differentiation	3/1352	10/14313	0.0609123	0.308412	0.268229	ENSEASG00005013453/ENSEASG00005009971/ENSEASG00005000638	3
BP	GO:0006563	L-serine metabolic process	3/1352	10/14313	0.0609123	0.308412	0.268229	ENSEASG00005008875/ENSEASG00005006410/ENSEASG00005008154	3
BP	GO:0010635	regulation of mitochondrial fusion	3/1352	10/14313	0.0609123	0.308412	0.268229	ENSEASG00005014958/ENSEASG00005020210/ENSEASG00005019721	3
BP	GO:0021903	rostrocaudal neural tube patterning	3/1352	10/14313	0.0609123	0.308412	0.268229	ENSEASG00005013453/ENSEASG00005000638/ENSEASG00005008843	3
BP	GO:0021984	adenohypophysis development	3/1352	10/14313	0.0609123	0.308412	0.268229	ENSEASG00005000638/ENSEASG00005008843/ENSEASG00005025974	3
BP	GO:0030728	ovulation	3/1352	10/14313	0.0609123	0.308412	0.268229	ENSEASG00005015345/ENSEASG00005020678/ENSEASG00005032039	3
BP	GO:0032095	regulation of response to food	3/1352	10/14313	0.0609123	0.308412	0.268229	ENSEASG00005021625/ENSEASG00005038822/ENSEASG00005014290	3
BP	GO:0034134	toll-like receptor 2 signaling pathway	3/1352	10/14313	0.0609123	0.308412	0.268229	ENSEASG00005008134/ENSEASG00005014576/ENSEASG00005016369	3
BP	GO:0042532	negative regulation of tyrosine phosphorylation of STAT protein	3/1352	10/14313	0.0609123	0.308412	0.268229	ENSEASG00005011526/ENSEASG00005002221/ENSEASG00005010184	3
BP	GO:0048681	negative regulation of axon regeneration	3/1352	10/14313	0.0609123	0.308412	0.268229	ENSEASG00005016921/ENSEASG00005032983/ENSEASG00005005240	3
BP	GO:0051561	positive regulation of mitochondrial calcium ion concentration	3/1352	10/14313	0.0609123	0.308412	0.268229	ENSEASG00005010800/ENSEASG00005016568/ENSEASG00005026424	3
BP	GO:0070202	regulation of establishment of protein localization to chromosome	3/1352	10/14313	0.0609123	0.308412	0.268229	ENSEASG00005019021/ENSEASG00005019113/ENSEASG00005008081	3
BP	GO:0070203	regulation of establishment of protein localization to telomere	3/1352	10/14313	0.0609123	0.308412	0.268229	ENSEASG00005019021/ENSEASG00005019113/ENSEASG00005008081	3
BP	GO:0098877	neurotransmitter receptor transport to plasma membrane	3/1352	10/14313	0.0609123	0.308412	0.268229	ENSEASG00005017519/ENSEASG00005010637/ENSEASG00005008779	3
BP	GO:1902074	response to salt	3/1352	10/14313	0.0609123	0.308412	0.268229	ENSEASG00005028422/ENSEASG00005017073/ENSEASG00005013714	3
BP	GO:1905456	regulation of lymphoid progenitor cell differentiation	3/1352	10/14313	0.0609123	0.308412	0.268229	ENSEASG00005000638/ENSEASG00005017691/ENSEASG00005008273	3
BP	GO:2000463	positive regulation of excitatory postsynaptic potential	3/1352	10/14313	0.0609123	0.308412	0.268229	ENSEASG00005026827/ENSEASG00005015907/ENSEASG00005012173	3
BP	GO:0050852	T cell receptor signaling pathway	12/1352	78/14313	0.0614336	0.310398	0.269955	ENSEASG00005001294/ENSEASG00005003787/ENSEASG00005009503/ENSEASG00005002221/ENSEASG00005011239/ENSEASG00005012035/ENSEASG00005022541/ENSEASG00005023102/ENSEASG00005037724/ENSEASG00005014951/ENSEASG00005014248/ENSEASG00005003832	12
BP	GO:0071901	negative regulation of protein serine/threonine kinase activity	12/1352	78/14313	0.0614336	0.310398	0.269955	ENSEASG00005009874/ENSEASG00005000930/ENSEASG00005002655/ENSEASG00005015345/ENSEASG00005011129/ENSEASG00005004708/ENSEASG00005037594/ENSEASG00005013699/ENSEASG00005013723/ENSEASG00005018428/ENSEASG00005025974/ENSEASG00005016369	12
BP	GO:0009914	hormone transport	25/1352	192/14313	0.061732	0.311578	0.270982	ENSEASG00005025539/ENSEASG00005004633/ENSEASG00005015907/ENSEASG00005020830/ENSEASG00005011709/ENSEASG00005025806/ENSEASG00005011458/ENSEASG00005021342/ENSEASG00005006221/ENSEASG00005010433/ENSEASG00005030079/ENSEASG00005002867/ENSEASG00005016568/ENSEASG00005038822/ENSEASG00005006539/ENSEASG00005030111/ENSEASG00005004418/ENSEASG00005014290/ENSEASG00005037265/ENSEASG00005011474/ENSEASG00005028719/…	25
BP	GO:0002573	myeloid leukocyte differentiation	23/1352	174/14313	0.0618853	0.312024	0.27137	ENSEASG00005031738/ENSEASG00005002661/ENSEASG00005014049/ENSEASG00005003981/ENSEASG00005022608/ENSEASG00005011526/ENSEASG00005015345/ENSEASG00005001301/ENSEASG00005002221/ENSEASG00005010433/ENSEASG00005007511/ENSEASG00005012225/ENSEASG00005030111/ENSEASG00005005890/ENSEASG00005015879/ENSEASG00005000496/ENSEASG00005026752/ENSEASG00005006367/ENSEASG00005012175/ENSEASG00005025974/ENSEASG00005016369/…	23
BP	GO:0035270	endocrine system development	14/1352	95/14313	0.062072	0.312051	0.271393	ENSEASG00005025539/ENSEASG00005019056/ENSEASG00005003218/ENSEASG00005013453/ENSEASG00005009971/ENSEASG00005000638/ENSEASG00005007134/ENSEASG00005008843/ENSEASG00005025138/ENSEASG00005001800/ENSEASG00005022541/ENSEASG00005016811/ENSEASG00005000344/ENSEASG00005025974	14
BP	GO:0030219	megakaryocyte differentiation	7/1352	38/14313	0.0623452	0.312051	0.271393	ENSEASG00005003218/ENSEASG00005022608/ENSEASG00005005728/ENSEASG00005029765/ENSEASG00005008176/ENSEASG00005003999/ENSEASG00005009488	7
BP	GO:0043388	positive regulation of DNA binding	7/1352	38/14313	0.0623452	0.312051	0.271393	ENSEASG00005013453/ENSEASG00005023366/ENSEASG00005011052/ENSEASG00005012225/ENSEASG00005009930/ENSEASG00005000638/ENSEASG00005019721	7
BP	GO:0046324	regulation of glucose import	7/1352	38/14313	0.0623452	0.312051	0.271393	ENSEASG00005000308/ENSEASG00005038822/ENSEASG00005010694/ENSEASG00005004718/ENSEASG00005004424/ENSEASG00005018043/ENSEASG00005006160	7
BP	GO:0048814	regulation of dendrite morphogenesis	7/1352	38/14313	0.0623452	0.312051	0.271393	ENSEASG00005023216/ENSEASG00005012248/ENSEASG00005014541/ENSEASG00005015050/ENSEASG00005025911/ENSEASG00005012335/ENSEASG00005012173	7
BP	GO:0050772	positive regulation of axonogenesis	7/1352	38/14313	0.0623452	0.312051	0.271393	ENSEASG00005017532/ENSEASG00005008279/ENSEASG00005003218/ENSEASG00005015035/ENSEASG00005018391/ENSEASG00005006046/ENSEASG00005002457	7
BP	GO:0099565	chemical synaptic transmission, postsynaptic	7/1352	38/14313	0.0623452	0.312051	0.271393	ENSEASG00005026827/ENSEASG00005004269/ENSEASG00005015907/ENSEASG00005019087/ENSEASG00005014290/ENSEASG00005011706/ENSEASG00005012173	7
BP	GO:0034764	positive regulation of transmembrane transport	17/1352	121/14313	0.0625888	0.312619	0.271887	ENSEASG00005007072/ENSEASG00005004037/ENSEASG00005004718/ENSEASG00005000542/ENSEASG00005007064/ENSEASG00005024207/ENSEASG00005016389/ENSEASG00005001310/ENSEASG00005003651/ENSEASG00005026080/ENSEASG00005004424/ENSEASG00005005719/ENSEASG00005000620/ENSEASG00005015463/ENSEASG00005027513/ENSEASG00005006160/ENSEASG00005001935	17
BP	GO:0042129	regulation of T cell proliferation	17/1352	121/14313	0.0625888	0.312619	0.271887	ENSEASG00005001294/ENSEASG00005006388/ENSEASG00005003129/ENSEASG00005038822/ENSEASG00005006993/ENSEASG00005000638/ENSEASG00005008093/ENSEASG00005003425/ENSEASG00005003489/ENSEASG00005037724/ENSEASG00005014287/ENSEASG00005005205/ENSEASG00005003816/ENSEASG00005014248/ENSEASG00005008273/ENSEASG00005003832/ENSEASG00005019461	17
BP	GO:0033077	T cell differentiation in thymus	11/1352	70/14313	0.0629555	0.314124	0.273196	ENSEASG00005001294/ENSEASG00005016265/ENSEASG00005003218/ENSEASG00005013540/ENSEASG00005002221/ENSEASG00005004303/ENSEASG00005013737/ENSEASG00005038606/ENSEASG00005008273/ENSEASG00005029305/ENSEASG00005013263	11
BP	GO:0045619	regulation of lymphocyte differentiation	18/1352	130/14313	0.063542	0.316721	0.275455	ENSEASG00005006684/ENSEASG00005001294/ENSEASG00005016265/ENSEASG00005011526/ENSEASG00005002221/ENSEASG00005014425/ENSEASG00005002062/ENSEASG00005011239/ENSEASG00005006993/ENSEASG00005021899/ENSEASG00005017114/ENSEASG00005013737/ENSEASG00005008273/ENSEASG00005011460/ENSEASG00005019461/ENSEASG00005029305/ENSEASG00005013263/ENSEASG00005003055	18
BP	GO:0009798	axis specification	10/1352	62/14313	0.0640783	0.31826	0.276793	ENSEASG00005026827/ENSEASG00005011874/ENSEASG00005017532/ENSEASG00005016637/ENSEASG00005025792/ENSEASG00005003218/ENSEASG00005020202/ENSEASG00005013453/ENSEASG00005015956/ENSEASG00005025138	10
BP	GO:0030500	regulation of bone mineralization	10/1352	62/14313	0.0640783	0.31826	0.276793	ENSEASG00005000765/ENSEASG00005037151/ENSEASG00005013078/ENSEASG00005016111/ENSEASG00005017073/ENSEASG00005006320/ENSEASG00005002457/ENSEASG00005012501/ENSEASG00005005205/ENSEASG00005025974	10
BP	GO:0007200	phospholipase C-activating G protein-coupled receptor signaling pathway	8/1352	46/14313	0.0641819	0.31826	0.276793	ENSEASG00005025565/ENSEASG00005008238/ENSEASG00005002627/ENSEASG00005004037/ENSEASG00005011474/ENSEASG00005028719/ENSEASG00005015463/ENSEASG00005030778	8
BP	GO:0030641	regulation of cellular pH	8/1352	46/14313	0.0641819	0.31826	0.276793	ENSEASG00005012423/ENSEASG00005000191/ENSEASG00005022066/ENSEASG00005016668/ENSEASG00005017515/ENSEASG00005012373/ENSEASG00005016389/ENSEASG00005017025	8
BP	GO:0061387	regulation of extent of cell growth	8/1352	46/14313	0.0641819	0.31826	0.276793	ENSEASG00005017532/ENSEASG00005016921/ENSEASG00005003218/ENSEASG00005003396/ENSEASG00005004901/ENSEASG00005006046/ENSEASG00005002457/ENSEASG00005011866	8
BP	GO:0046546	development of primary male sexual characteristics	13/1352	87/14313	0.0643492	0.318761	0.277229	ENSEASG00005023267/ENSEASG00005031198/ENSEASG00005003618/ENSEASG00005022326/ENSEASG00005011458/ENSEASG00005002627/ENSEASG00005034685/ENSEASG00005036661/ENSEASG00005022541/ENSEASG00005005676/ENSEASG00005012777/ENSEASG00005005422/ENSEASG00005003055	13
BP	GO:0046323	glucose import	9/1352	54/14313	0.064593	0.31931	0.277706	ENSEASG00005010029/ENSEASG00005000308/ENSEASG00005038822/ENSEASG00005010694/ENSEASG00005004718/ENSEASG00005004424/ENSEASG00005018043/ENSEASG00005006160/ENSEASG00005001348	9
BP	GO:1904894	positive regulation of receptor signaling pathway via STAT	9/1352	54/14313	0.064593	0.31931	0.277706	ENSEASG00005011526/ENSEASG00005030079/ENSEASG00005007448/ENSEASG00005038822/ENSEASG00005006993/ENSEASG00005000638/ENSEASG00005002750/ENSEASG00005000344/ENSEASG00005016369	9
BP	GO:0048638	regulation of developmental growth	25/1352	193/14313	0.0648396	0.319871	0.278194	ENSEASG00005012502/ENSEASG00005017532/ENSEASG00005012350/ENSEASG00005020288/ENSEASG00005016921/ENSEASG00005003218/ENSEASG00005009690/ENSEASG00005003396/ENSEASG00005013540/ENSEASG00005021403/ENSEASG00005000308/ENSEASG00005004901/ENSEASG00005019126/ENSEASG00005038822/ENSEASG00005007134/ENSEASG00005021717/ENSEASG00005008843/ENSEASG00005006046/ENSEASG00005037594/ENSEASG00005002457/ENSEASG00005005676/…	25
BP	GO:1904062	regulation of cation transmembrane transport	25/1352	193/14313	0.0648396	0.319871	0.278194	ENSEASG00005027020/ENSEASG00005012994/ENSEASG00005007072/ENSEASG00005035914/ENSEASG00005023366/ENSEASG00005023403/ENSEASG00005007972/ENSEASG00005000107/ENSEASG00005004037/ENSEASG00005035329/ENSEASG00005025383/ENSEASG00005000542/ENSEASG00005007064/ENSEASG00005024207/ENSEASG00005016389/ENSEASG00005021617/ENSEASG00005003651/ENSEASG00005026080/ENSEASG00005005719/ENSEASG00005000620/ENSEASG00005001924/…	25
BP	GO:0071560	cellular response to transforming growth factor beta stimulus	22/1352	166/14313	0.0651637	0.32114	0.279298	ENSEASG00005026827/ENSEASG00005036469/ENSEASG00005012366/ENSEASG00005034008/ENSEASG00005015345/ENSEASG00005016139/ENSEASG00005009971/ENSEASG00005011239/ENSEASG00005034685/ENSEASG00005009930/ENSEASG00005027366/ENSEASG00005022541/ENSEASG00005020296/ENSEASG00005002269/ENSEASG00005029765/ENSEASG00005009931/ENSEASG00005006479/ENSEASG00005012604/ENSEASG00005017691/ENSEASG00005004514/ENSEASG00005026963/…	22
BP	GO:0031589	cell-substrate adhesion	30/1352	239/14313	0.0654799	0.322368	0.280366	ENSEASG00005003218/ENSEASG00005009971/ENSEASG00005008428/ENSEASG00005019353/ENSEASG00005021589/ENSEASG00005013044/ENSEASG00005001817/ENSEASG00005014853/ENSEASG00005013314/ENSEASG00005012514/ENSEASG00005021899/ENSEASG00005016817/ENSEASG00005019986/ENSEASG00005021752/ENSEASG00005001252/ENSEASG00005025911/ENSEASG00005037455/ENSEASG00005022541/ENSEASG00005010825/ENSEASG00005004708/ENSEASG00005003785/…	30
BP	GO:0007009	plasma membrane organization	14/1352	96/14313	0.0666483	0.326809	0.284228	ENSEASG00005004633/ENSEASG00005006221/ENSEASG00005020986/ENSEASG00005016294/ENSEASG00005013390/ENSEASG00005006006/ENSEASG00005005676/ENSEASG00005019948/ENSEASG00005013122/ENSEASG00005004424/ENSEASG00005001273/ENSEASG00005022408/ENSEASG00005018899/ENSEASG00005013235	14
BP	GO:0050921	positive regulation of chemotaxis	14/1352	96/14313	0.0666483	0.326809	0.284228	ENSEASG00005003799/ENSEASG00005016568/ENSEASG00005000076/ENSEASG00005021899/ENSEASG00005033570/ENSEASG00005025138/ENSEASG00005021916/ENSEASG00005036084/ENSEASG00005006046/ENSEASG00005024207/ENSEASG00005028946/ENSEASG00005030788/ENSEASG00005002457/ENSEASG00005014287	14
BP	GO:0003156	regulation of animal organ formation	6/1352	31/14313	0.066722	0.326809	0.284228	ENSEASG00005021403/ENSEASG00005000638/ENSEASG00005008843/ENSEASG00005025138/ENSEASG00005005676/ENSEASG00005025974	6
BP	GO:0070988	demethylation	6/1352	31/14313	0.066722	0.326809	0.284228	ENSEASG00005016265/ENSEASG00005013829/ENSEASG00005013453/ENSEASG00005004303/ENSEASG00005037408/ENSEASG00005026963	6
BP	GO:1902305	regulation of sodium ion transmembrane transport	6/1352	31/14313	0.066722	0.326809	0.284228	ENSEASG00005035914/ENSEASG00005035329/ENSEASG00005025383/ENSEASG00005016389/ENSEASG00005003651/ENSEASG00005027513	6
BP	GO:0002764	immune response-regulating signaling pathway	19/1352	140/14313	0.0680521	0.33106	0.287925	ENSEASG00005001294/ENSEASG00005003787/ENSEASG00005009503/ENSEASG00005002221/ENSEASG00005016107/ENSEASG00005011239/ENSEASG00005000076/ENSEASG00005012035/ENSEASG00005022541/ENSEASG00005025981/ENSEASG00005023102/ENSEASG00005037724/ENSEASG00005011331/ENSEASG00005013475/ENSEASG00005014951/ENSEASG00005014248/ENSEASG00005016877/ENSEASG00005003832/ENSEASG00005016369	19
BP	GO:0031929	TOR signaling	15/1352	105/14313	0.0684385	0.33106	0.287925	ENSEASG00005015345/ENSEASG00005011270/ENSEASG00005010029/ENSEASG00005023970/ENSEASG00005003928/ENSEASG00005004167/ENSEASG00005038822/ENSEASG00005024839/ENSEASG00005011527/ENSEASG00005004424/ENSEASG00005017691/ENSEASG00005001070/ENSEASG00005006463/ENSEASG00005026963/ENSEASG00005018381	15
BP	GO:0031330	negative regulation of cellular catabolic process	22/1352	167/14313	0.0686626	0.33106	0.287925	ENSEASG00005000863/ENSEASG00005018998/ENSEASG00005002655/ENSEASG00005012373/ENSEASG00005023970/ENSEASG00005021625/ENSEASG00005000088/ENSEASG00005007511/ENSEASG00005038822/ENSEASG00005034422/ENSEASG00005009930/ENSEASG00005014019/ENSEASG00005023142/ENSEASG00005025911/ENSEASG00005037402/ENSEASG00005011527/ENSEASG00005036051/ENSEASG00005004424/ENSEASG00005014826/ENSEASG00005001070/ENSEASG00005013479/…	22
BP	GO:0034767	positive regulation of ion transmembrane transport	13/1352	88/14313	0.0692838	0.33106	0.287925	ENSEASG00005007072/ENSEASG00005004037/ENSEASG00005000542/ENSEASG00005007064/ENSEASG00005024207/ENSEASG00005016389/ENSEASG00005003651/ENSEASG00005026080/ENSEASG00005005719/ENSEASG00005000620/ENSEASG00005015463/ENSEASG00005027513/ENSEASG00005001935	13
BP	GO:0006458	'de novo' protein folding	4/1352	17/14313	0.069701	0.33106	0.287925	ENSEASG00005006299/ENSEASG00005022374/ENSEASG00005002578/ENSEASG00005008081	4
BP	GO:0007176	regulation of epidermal growth factor-activated receptor activity	4/1352	17/14313	0.069701	0.33106	0.287925	ENSEASG00005028997/ENSEASG00005015822/ENSEASG00005013699/ENSEASG00005028719	4
BP	GO:0015813	L-glutamate transmembrane transport	4/1352	17/14313	0.069701	0.33106	0.287925	ENSEASG00005007437/ENSEASG00005003010/ENSEASG00005014668/ENSEASG00005010637	4
BP	GO:0030517	negative regulation of axon extension	4/1352	17/14313	0.069701	0.33106	0.287925	ENSEASG00005017532/ENSEASG00005016921/ENSEASG00005004901/ENSEASG00005011866	4
BP	GO:0032104	regulation of response to extracellular stimulus	4/1352	17/14313	0.069701	0.33106	0.287925	ENSEASG00005021625/ENSEASG00005038822/ENSEASG00005014290/ENSEASG00005011500	4
BP	GO:0032107	regulation of response to nutrient levels	4/1352	17/14313	0.069701	0.33106	0.287925	ENSEASG00005021625/ENSEASG00005038822/ENSEASG00005014290/ENSEASG00005011500	4
BP	GO:0034143	regulation of toll-like receptor 4 signaling pathway	4/1352	17/14313	0.069701	0.33106	0.287925	ENSEASG00005005728/ENSEASG00005002867/ENSEASG00005000076/ENSEASG00005016369	4
BP	GO:0035584	calcium-mediated signaling using intracellular calcium source	4/1352	17/14313	0.069701	0.33106	0.287925	ENSEASG00005026627/ENSEASG00005026424/ENSEASG00005037455/ENSEASG00005021539	4
BP	GO:0044794	positive regulation by host of viral process	4/1352	17/14313	0.069701	0.33106	0.287925	ENSEASG00005003618/ENSEASG00005002578/ENSEASG00005013723/ENSEASG00005013479	4
BP	GO:0050999	regulation of nitric-oxide synthase activity	4/1352	17/14313	0.069701	0.33106	0.287925	ENSEASG00005038822/ENSEASG00005013723/ENSEASG00005004424/ENSEASG00005003158	4
BP	GO:0051125	regulation of actin nucleation	4/1352	17/14313	0.069701	0.33106	0.287925	ENSEASG00005012350/ENSEASG00005012812/ENSEASG00005016817/ENSEASG00005006475	4
BP	GO:0061001	regulation of dendritic spine morphogenesis	4/1352	17/14313	0.069701	0.33106	0.287925	ENSEASG00005014541/ENSEASG00005025911/ENSEASG00005012335/ENSEASG00005012173	4
BP	GO:0090312	positive regulation of protein deacetylation	4/1352	17/14313	0.069701	0.33106	0.287925	ENSEASG00005015345/ENSEASG00005034685/ENSEASG00005006080/ENSEASG00005022360	4
BP	GO:0140467	integrated stress response signaling	4/1352	17/14313	0.069701	0.33106	0.287925	ENSEASG00005002221/ENSEASG00005026484/ENSEASG00005003816/ENSEASG00005010463	4
BP	GO:0048017	inositol lipid-mediated signaling	16/1352	114/14313	0.0698064	0.33106	0.287925	ENSEASG00005015345/ENSEASG00005021799/ENSEASG00005023472/ENSEASG00005002150/ENSEASG00005002763/ENSEASG00005030079/ENSEASG00005015822/ENSEASG00005038822/ENSEASG00005006993/ENSEASG00005026627/ENSEASG00005030788/ENSEASG00005004424/ENSEASG00005016262/ENSEASG00005015463/ENSEASG00005003567/ENSEASG00005011436	16
BP	GO:0006829	zinc ion transport	5/1352	24/14313	0.0698418	0.33106	0.287925	ENSEASG00005016580/ENSEASG00005018817/ENSEASG00005028995/ENSEASG00005010637/ENSEASG00005016597	5
BP	GO:0007435	salivary gland morphogenesis	5/1352	24/14313	0.0698418	0.33106	0.287925	ENSEASG00005013453/ENSEASG00005008843/ENSEASG00005025138/ENSEASG00005013021/ENSEASG00005006242	5
BP	GO:0009595	detection of biotic stimulus	5/1352	24/14313	0.0698418	0.33106	0.287925	ENSEASG00005008134/ENSEASG00005014576/ENSEASG00005000076/ENSEASG00005025981/ENSEASG00005023015	5
BP	GO:0010923	negative regulation of phosphatase activity	5/1352	24/14313	0.0698418	0.33106	0.287925	ENSEASG00005008618/ENSEASG00005007448/ENSEASG00005016389/ENSEASG00005025885/ENSEASG00005008338	5
BP	GO:0032689	negative regulation of interferon-gamma production	5/1352	24/14313	0.0698418	0.33106	0.287925	ENSEASG00005014576/ENSEASG00005021899/ENSEASG00005030788/ENSEASG00005005205/ENSEASG00005003055	5
BP	GO:0033081	regulation of T cell differentiation in thymus	5/1352	24/14313	0.0698418	0.33106	0.287925	ENSEASG00005016265/ENSEASG00005002221/ENSEASG00005013737/ENSEASG00005008273/ENSEASG00005029305	5
BP	GO:0051642	centrosome localization	5/1352	24/14313	0.0698418	0.33106	0.287925	ENSEASG00005015310/ENSEASG00005018388/ENSEASG00005006681/ENSEASG00005013702/ENSEASG00005010230	5
BP	GO:0061842	microtubule organizing center localization	5/1352	24/14313	0.0698418	0.33106	0.287925	ENSEASG00005015310/ENSEASG00005018388/ENSEASG00005006681/ENSEASG00005013702/ENSEASG00005010230	5
BP	GO:0070741	response to interleukin-6	5/1352	24/14313	0.0698418	0.33106	0.287925	ENSEASG00005002221/ENSEASG00005015509/ENSEASG00005026752/ENSEASG00005000344/ENSEASG00005012175	5
BP	GO:0099084	postsynaptic specialization organization	5/1352	24/14313	0.0698418	0.33106	0.287925	ENSEASG00005004269/ENSEASG00005005072/ENSEASG00005022541/ENSEASG00005010025/ENSEASG00005016811	5
BP	GO:1900271	regulation of long-term synaptic potentiation	5/1352	24/14313	0.0698418	0.33106	0.287925	ENSEASG00005012658/ENSEASG00005002431/ENSEASG00005007064/ENSEASG00005013723/ENSEASG00005014287	5
BP	GO:1901797	negative regulation of signal transduction by p53 class mediator	5/1352	24/14313	0.0698418	0.33106	0.287925	ENSEASG00005015345/ENSEASG00005021521/ENSEASG00005006080/ENSEASG00005019721/ENSEASG00005011194	5
BP	GO:0016239	positive regulation of macroautophagy	10/1352	63/14313	0.0700267	0.33106	0.287925	ENSEASG00005016180/ENSEASG00005015730/ENSEASG00005015345/ENSEASG00005010029/ENSEASG00005014576/ENSEASG00005034422/ENSEASG00005014958/ENSEASG00005001070/ENSEASG00005019721/ENSEASG00005013235	10
BP	GO:0032088	negative regulation of NF-kappaB transcription factor activity	10/1352	63/14313	0.0700267	0.33106	0.287925	ENSEASG00005015345/ENSEASG00005038736/ENSEASG00005004167/ENSEASG00005014576/ENSEASG00005021633/ENSEASG00005037402/ENSEASG00005009284/ENSEASG00005016389/ENSEASG00005004708/ENSEASG00005017769	10
BP	GO:1900046	regulation of hemostasis	10/1352	63/14313	0.0700267	0.33106	0.287925	ENSEASG00005021311/ENSEASG00005007312/ENSEASG00005018327/ENSEASG00005013314/ENSEASG00005007064/ENSEASG00005037455/ENSEASG00005006320/ENSEASG00005013723/ENSEASG00005015463/ENSEASG00005016369	10
BP	GO:0009299	mRNA transcription	7/1352	39/14313	0.0700703	0.33106	0.287925	ENSEASG00005003063/ENSEASG00005011239/ENSEASG00005026484/ENSEASG00005010550/ENSEASG00005019255/ENSEASG00005018943/ENSEASG00005003055	7
BP	GO:0031663	lipopolysaccharide-mediated signaling pathway	7/1352	39/14313	0.0700703	0.33106	0.287925	ENSEASG00005007511/ENSEASG00005000076/ENSEASG00005006993/ENSEASG00005008093/ENSEASG00005006806/ENSEASG00005004424/ENSEASG00005016369	7
BP	GO:0051640	organelle localization	39/1352	325/14313	0.0707671	0.333954	0.290443	ENSEASG00005012423/ENSEASG00005016504/ENSEASG00005030009/ENSEASG00005025663/ENSEASG00005012384/ENSEASG00005004633/ENSEASG00005015310/ENSEASG00005015907/ENSEASG00005008279/ENSEASG00005002239/ENSEASG00005015345/ENSEASG00005021342/ENSEASG00005006221/ENSEASG00005007312/ENSEASG00005010433/ENSEASG00005004167/ENSEASG00005013453/ENSEASG00005015035/ENSEASG00005016871/ENSEASG00005009566/ENSEASG00005018388/…	39
BP	GO:0099003	vesicle-mediated transport in synapse	17/1352	123/14313	0.0708219	0.333954	0.290443	ENSEASG00005026827/ENSEASG00005008967/ENSEASG00005015907/ENSEASG00005017519/ENSEASG00005006221/ENSEASG00005021625/ENSEASG00005020986/ENSEASG00005035253/ENSEASG00005009780/ENSEASG00005006729/ENSEASG00005015603/ENSEASG00005016811/ENSEASG00005009875/ENSEASG00005023151/ENSEASG00005001964/ENSEASG00005019721/ENSEASG00005008040	17
BP	GO:0048285	organelle fission	41/1352	344/14313	0.0710069	0.334498	0.290916	ENSEASG00005009874/ENSEASG00005036906/ENSEASG00005030009/ENSEASG00005028997/ENSEASG00005031198/ENSEASG00005004203/ENSEASG00005004031/ENSEASG00005002239/ENSEASG00005020830/ENSEASG00005027729/ENSEASG00005011710/ENSEASG00005002871/ENSEASG00005002751/ENSEASG00005023139/ENSEASG00005025057/ENSEASG00005029106/ENSEASG00005002743/ENSEASG00005016158/ENSEASG00005022606/ENSEASG00005016568/ENSEASG00005019126/…	41
BP	GO:0042509	regulation of tyrosine phosphorylation of STAT protein	8/1352	47/14313	0.0712435	0.334956	0.291314	ENSEASG00005011526/ENSEASG00005002221/ENSEASG00005030079/ENSEASG00005010184/ENSEASG00005006993/ENSEASG00005000638/ENSEASG00005000344/ENSEASG00005016369	8
BP	GO:0050709	negative regulation of protein secretion	8/1352	47/14313	0.0712435	0.334956	0.291314	ENSEASG00005004633/ENSEASG00005014290/ENSEASG00005013723/ENSEASG00005028719/ENSEASG00005023296/ENSEASG00005018428/ENSEASG00005005240/ENSEASG00005019721	8
BP	GO:0048872	homeostasis of number of cells	30/1352	241/14313	0.0713511	0.335134	0.291469	ENSEASG00005038764/ENSEASG00005003218/ENSEASG00005022608/ENSEASG00005004362/ENSEASG00005004062/ENSEASG00005011962/ENSEASG00005017466/ENSEASG00005005718/ENSEASG00005001301/ENSEASG00005002221/ENSEASG00005002062/ENSEASG00005014576/ENSEASG00005011239/ENSEASG00005002431/ENSEASG00005004303/ENSEASG00005034422/ENSEASG00005018430/ENSEASG00005037896/ENSEASG00005033310/ENSEASG00005037455/ENSEASG00005016811/…	30
BP	GO:0007162	negative regulation of cell adhesion	24/1352	186/14313	0.071782	0.336424	0.292591	ENSEASG00005006388/ENSEASG00005016921/ENSEASG00005011526/ENSEASG00005000462/ENSEASG00005010095/ENSEASG00005002221/ENSEASG00005005968/ENSEASG00005010184/ENSEASG00005006539/ENSEASG00005017114/ENSEASG00005021752/ENSEASG00005007064/ENSEASG00005003002/ENSEASG00005037455/ENSEASG00005004708/ENSEASG00005003785/ENSEASG00005004424/ENSEASG00005021769/ENSEASG00005019215/ENSEASG00005009875/ENSEASG00005005205/…	24
BP	GO:0043280	positive regulation of cysteine-type endopeptidase activity involved in apoptotic process	12/1352	80/14313	0.0718358	0.336424	0.292591	ENSEASG00005013806/ENSEASG00005000930/ENSEASG00005010637/ENSEASG00005015345/ENSEASG00005038452/ENSEASG00005026424/ENSEASG00005028459/ENSEASG00005037402/ENSEASG00005023296/ENSEASG00005019215/ENSEASG00005000062/ENSEASG00005014248	12
BP	GO:0051224	negative regulation of protein transport	12/1352	80/14313	0.0718358	0.336424	0.292591	ENSEASG00005004633/ENSEASG00005026084/ENSEASG00005001602/ENSEASG00005014290/ENSEASG00005037455/ENSEASG00005016389/ENSEASG00005013723/ENSEASG00005028719/ENSEASG00005023296/ENSEASG00005018428/ENSEASG00005005240/ENSEASG00005019721	12
BP	GO:0045165	cell fate commitment	23/1352	177/14313	0.0720904	0.337288	0.293342	ENSEASG00005026827/ENSEASG00005016265/ENSEASG00005019056/ENSEASG00005013540/ENSEASG00005002927/ENSEASG00005013453/ENSEASG00005009971/ENSEASG00005012225/ENSEASG00005022194/ENSEASG00005000638/ENSEASG00005019509/ENSEASG00005021484/ENSEASG00005015956/ENSEASG00005008843/ENSEASG00005025138/ENSEASG00005029689/ENSEASG00005022641/ENSEASG00005038606/ENSEASG00005005676/ENSEASG00005008261/ENSEASG00005000344/…	23
BP	GO:0002685	regulation of leukocyte migration	20/1352	150/14313	0.0722746	0.33782	0.293805	ENSEASG00005020830/ENSEASG00005003799/ENSEASG00005014576/ENSEASG00005007511/ENSEASG00005016568/ENSEASG00005003129/ENSEASG00005000076/ENSEASG00005021899/ENSEASG00005021916/ENSEASG00005036084/ENSEASG00005024207/ENSEASG00005022541/ENSEASG00005028946/ENSEASG00005003785/ENSEASG00005030788/ENSEASG00005005466/ENSEASG00005004424/ENSEASG00005014287/ENSEASG00005012604/ENSEASG00005016369	20
BP	GO:0016049	cell growth	32/1352	260/14313	0.0725887	0.338959	0.294795	ENSEASG00005017532/ENSEASG00005016921/ENSEASG00005004269/ENSEASG00005003218/ENSEASG00005015345/ENSEASG00005010029/ENSEASG00005016611/ENSEASG00005003396/ENSEASG00005002927/ENSEASG00005014425/ENSEASG00005018624/ENSEASG00005000308/ENSEASG00005024606/ENSEASG00005004901/ENSEASG00005033310/ENSEASG00005014019/ENSEASG00005036084/ENSEASG00005006046/ENSEASG00005022541/ENSEASG00005004708/ENSEASG00005037594/…	32
BP	GO:0072507	divalent inorganic cation homeostasis	34/1352	279/14313	0.0735066	0.342762	0.298103	ENSEASG00005014049/ENSEASG00005010481/ENSEASG00005010713/ENSEASG00005025792/ENSEASG00005016580/ENSEASG00005018817/ENSEASG00005028995/ENSEASG00005010637/ENSEASG00005010800/ENSEASG00005004167/ENSEASG00005016568/ENSEASG00005020067/ENSEASG00005000107/ENSEASG00005004530/ENSEASG00005019087/ENSEASG00005004037/ENSEASG00005026424/ENSEASG00005017073/ENSEASG00005011474/ENSEASG00005000542/ENSEASG00005015603/…	34
BP	GO:0055086	nucleobase-containing small molecule metabolic process	41/1352	345/14313	0.0735459	0.342762	0.298103	ENSEASG00005013806/ENSEASG00005000128/ENSEASG00005007264/ENSEASG00005012865/ENSEASG00005009333/ENSEASG00005016668/ENSEASG00005000773/ENSEASG00005017323/ENSEASG00005008690/ENSEASG00005013275/ENSEASG00005012785/ENSEASG00005000628/ENSEASG00005013555/ENSEASG00005026136/ENSEASG00005006533/ENSEASG00005030968/ENSEASG00005016871/ENSEASG00005023479/ENSEASG00005013497/ENSEASG00005012110/ENSEASG00005010694/…	41
BP	GO:0008037	cell recognition	11/1352	72/14313	0.0742205	0.345013	0.300061	ENSEASG00005019021/ENSEASG00005009865/ENSEASG00005028118/ENSEASG00005004303/ENSEASG00005032502/ENSEASG00005007064/ENSEASG00005006417/ENSEASG00005008093/ENSEASG00005019113/ENSEASG00005004276/ENSEASG00005008081	11
BP	GO:1902652	secondary alcohol metabolic process	11/1352	72/14313	0.0742205	0.345013	0.300061	ENSEASG00005006261/ENSEASG00005038822/ENSEASG00005018430/ENSEASG00005016280/ENSEASG00005016330/ENSEASG00005026752/ENSEASG00005013723/ENSEASG00005011505/ENSEASG00005003953/ENSEASG00005018428/ENSEASG00005016670	11
BP	GO:0006814	sodium ion transport	16/1352	115/14313	0.07432	0.345013	0.300061	ENSEASG00005000191/ENSEASG00005022066/ENSEASG00005016668/ENSEASG00005017466/ENSEASG00005022916/ENSEASG00005022947/ENSEASG00005035914/ENSEASG00005019491/ENSEASG00005035329/ENSEASG00005025383/ENSEASG00005013714/ENSEASG00005016389/ENSEASG00005003651/ENSEASG00005004424/ENSEASG00005023486/ENSEASG00005027513	16
BP	GO:2001252	positive regulation of chromosome organization	16/1352	115/14313	0.07432	0.345013	0.300061	ENSEASG00005019021/ENSEASG00005027729/ENSEASG00005015345/ENSEASG00005023139/ENSEASG00005008485/ENSEASG00005002743/ENSEASG00005016158/ENSEASG00005034685/ENSEASG00005019113/ENSEASG00005010077/ENSEASG00005019512/ENSEASG00005008081/ENSEASG00005019244/ENSEASG00005016405/ENSEASG00005018919/ENSEASG00005022360	16
BP	GO:0055067	monovalent inorganic cation homeostasis	13/1352	89/14313	0.0744597	0.345013	0.300061	ENSEASG00005012423/ENSEASG00005000191/ENSEASG00005022066/ENSEASG00005016668/ENSEASG00005017515/ENSEASG00005014668/ENSEASG00005017283/ENSEASG00005012373/ENSEASG00005017466/ENSEASG00005013714/ENSEASG00005016389/ENSEASG00005003651/ENSEASG00005017025	13
BP	GO:2001056	positive regulation of cysteine-type endopeptidase activity	13/1352	89/14313	0.0744597	0.345013	0.300061	ENSEASG00005013806/ENSEASG00005000930/ENSEASG00005010637/ENSEASG00005015345/ENSEASG00005038452/ENSEASG00005026424/ENSEASG00005028459/ENSEASG00005037402/ENSEASG00005023296/ENSEASG00005019215/ENSEASG00005017821/ENSEASG00005000062/ENSEASG00005014248	13
BP	GO:0044057	regulation of system process	37/1352	308/14313	0.0757734	0.346934	0.301731	ENSEASG00005026827/ENSEASG00005016921/ENSEASG00005004269/ENSEASG00005034543/ENSEASG00005010713/ENSEASG00005015907/ENSEASG00005025792/ENSEASG00005003218/ENSEASG00005002104/ENSEASG00005010637/ENSEASG00005021568/ENSEASG00005011458/ENSEASG00005035914/ENSEASG00005033363/ENSEASG00005038822/ENSEASG00005038261/ENSEASG00005019509/ENSEASG00005004530/ENSEASG00005014290/ENSEASG00005025383/ENSEASG00005025138/…	37
BP	GO:0002262	myeloid cell homeostasis	18/1352	133/14313	0.0757851	0.346934	0.301731	ENSEASG00005038764/ENSEASG00005003218/ENSEASG00005022608/ENSEASG00005004362/ENSEASG00005004062/ENSEASG00005011962/ENSEASG00005017466/ENSEASG00005005718/ENSEASG00005002221/ENSEASG00005002431/ENSEASG00005004303/ENSEASG00005034422/ENSEASG00005018430/ENSEASG00005037455/ENSEASG00005022693/ENSEASG00005003999/ENSEASG00005013263/ENSEASG00005016369	18
BP	GO:0001504	neurotransmitter uptake	6/1352	32/14313	0.0758556	0.346934	0.301731	ENSEASG00005009690/ENSEASG00005004978/ENSEASG00005019670/ENSEASG00005014503/ENSEASG00005003010/ENSEASG00005019721	6
BP	GO:0019748	secondary metabolic process	6/1352	32/14313	0.0758556	0.346934	0.301731	ENSEASG00005012865/ENSEASG00005023759/ENSEASG00005013629/ENSEASG00005020404/ENSEASG00005024850/ENSEASG00005015193	6
BP	GO:0030851	granulocyte differentiation	6/1352	32/14313	0.0758556	0.346934	0.301731	ENSEASG00005022608/ENSEASG00005005890/ENSEASG00005000496/ENSEASG00005026752/ENSEASG00005016369/ENSEASG00005003055	6
BP	GO:0032309	icosanoid secretion	6/1352	32/14313	0.0758556	0.346934	0.301731	ENSEASG00005002661/ENSEASG00005028809/ENSEASG00005010433/ENSEASG00005038822/ENSEASG00005021521/ENSEASG00005012777	6
BP	GO:0035305	negative regulation of dephosphorylation	6/1352	32/14313	0.0758556	0.346934	0.301731	ENSEASG00005008618/ENSEASG00005023472/ENSEASG00005007448/ENSEASG00005016389/ENSEASG00005025885/ENSEASG00005008338	6
BP	GO:0043550	regulation of lipid kinase activity	6/1352	32/14313	0.0758556	0.346934	0.301731	ENSEASG00005005636/ENSEASG00005002763/ENSEASG00005014576/ENSEASG00005007259/ENSEASG00005015463/ENSEASG00005016369	6
BP	GO:0048536	spleen development	6/1352	32/14313	0.0758556	0.346934	0.301731	ENSEASG00005002062/ENSEASG00005009971/ENSEASG00005011239/ENSEASG00005015242/ENSEASG00005025138/ENSEASG00005029765	6
BP	GO:0090132	epithelium migration	28/1352	224/14313	0.0761339	0.346934	0.301731	ENSEASG00005026827/ENSEASG00005019412/ENSEASG00005012350/ENSEASG00005025792/ENSEASG00005003218/ENSEASG00005015345/ENSEASG00005018825/ENSEASG00005024606/ENSEASG00005023366/ENSEASG00005034422/ENSEASG00005021674/ENSEASG00005008843/ENSEASG00005007763/ENSEASG00005033570/ENSEASG00005025138/ENSEASG00005001252/ENSEASG00005015879/ENSEASG00005025911/ENSEASG00005036084/ENSEASG00005015617/ENSEASG00005027375/…	28
BP	GO:0016054	organic acid catabolic process	20/1352	151/14313	0.076264	0.346934	0.301731	ENSEASG00005006181/ENSEASG00005010029/ENSEASG00005020163/ENSEASG00005013555/ENSEASG00005038822/ENSEASG00005023479/ENSEASG00005004102/ENSEASG00005022235/ENSEASG00005015100/ENSEASG00005020404/ENSEASG00005008411/ENSEASG00005020936/ENSEASG00005004424/ENSEASG00005008154/ENSEASG00005022866/ENSEASG00005014826/ENSEASG00005002691/ENSEASG00005015650/ENSEASG00005020981/ENSEASG00005013448	20
BP	GO:0046395	carboxylic acid catabolic process	20/1352	151/14313	0.076264	0.346934	0.301731	ENSEASG00005006181/ENSEASG00005010029/ENSEASG00005020163/ENSEASG00005013555/ENSEASG00005038822/ENSEASG00005023479/ENSEASG00005004102/ENSEASG00005022235/ENSEASG00005015100/ENSEASG00005020404/ENSEASG00005008411/ENSEASG00005020936/ENSEASG00005004424/ENSEASG00005008154/ENSEASG00005022866/ENSEASG00005014826/ENSEASG00005002691/ENSEASG00005015650/ENSEASG00005020981/ENSEASG00005013448	20
BP	GO:0001952	regulation of cell-matrix adhesion	12/1352	81/14313	0.0774378	0.346934	0.301731	ENSEASG00005009971/ENSEASG00005012514/ENSEASG00005016817/ENSEASG00005037455/ENSEASG00005010825/ENSEASG00005004708/ENSEASG00005003785/ENSEASG00005005466/ENSEASG00005021769/ENSEASG00005019215/ENSEASG00005009875/ENSEASG00005015671	12
BP	GO:0051101	regulation of DNA binding	12/1352	81/14313	0.0774378	0.346934	0.301731	ENSEASG00005036469/ENSEASG00005000930/ENSEASG00005013453/ENSEASG00005002743/ENSEASG00005023366/ENSEASG00005011052/ENSEASG00005012225/ENSEASG00005009930/ENSEASG00005000638/ENSEASG00005000688/ENSEASG00005014287/ENSEASG00005019721	12
BP	GO:0062207	regulation of pattern recognition receptor signaling pathway	12/1352	81/14313	0.0774378	0.346934	0.301731	ENSEASG00005008134/ENSEASG00005004385/ENSEASG00005005728/ENSEASG00005002867/ENSEASG00005014576/ENSEASG00005000076/ENSEASG00005012225/ENSEASG00005015509/ENSEASG00005036807/ENSEASG00005030788/ENSEASG00005004650/ENSEASG00005016369	12
BP	GO:0071482	cellular response to light stimulus	12/1352	81/14313	0.0774378	0.346934	0.301731	ENSEASG00005015345/ENSEASG00005022504/ENSEASG00005010708/ENSEASG00005013275/ENSEASG00005012248/ENSEASG00005023366/ENSEASG00005011048/ENSEASG00005017598/ENSEASG00005023759/ENSEASG00005028422/ENSEASG00005019512/ENSEASG00005016405	12
BP	GO:0048598	embryonic morphogenesis	52/1352	452/14313	0.0779001	0.346934	0.301731	ENSEASG00005006684/ENSEASG00005026827/ENSEASG00005011874/ENSEASG00005017532/ENSEASG00005022634/ENSEASG00005019186/ENSEASG00005020288/ENSEASG00005002225/ENSEASG00005005882/ENSEASG00005022897/ENSEASG00005003218/ENSEASG00005022608/ENSEASG00005008173/ENSEASG00005013453/ENSEASG00005000609/ENSEASG00005000628/ENSEASG00005010184/ENSEASG00005023366/ENSEASG00005011052/ENSEASG00005005488/ENSEASG00005002407/…	52
BP	GO:0032611	interleukin-1 beta production	9/1352	56/14313	0.0779243	0.346934	0.301731	ENSEASG00005025097/ENSEASG00005014576/ENSEASG00005038452/ENSEASG00005007511/ENSEASG00005009780/ENSEASG00005014290/ENSEASG00005011474/ENSEASG00005021539/ENSEASG00005014287	9
BP	GO:0032651	regulation of interleukin-1 beta production	9/1352	56/14313	0.0779243	0.346934	0.301731	ENSEASG00005025097/ENSEASG00005014576/ENSEASG00005038452/ENSEASG00005007511/ENSEASG00005009780/ENSEASG00005014290/ENSEASG00005011474/ENSEASG00005021539/ENSEASG00005014287	9
BP	GO:0099504	synaptic vesicle cycle	15/1352	107/14313	0.0779493	0.346934	0.301731	ENSEASG00005026827/ENSEASG00005008967/ENSEASG00005015907/ENSEASG00005006221/ENSEASG00005021625/ENSEASG00005020986/ENSEASG00005009780/ENSEASG00005006729/ENSEASG00005015603/ENSEASG00005016811/ENSEASG00005009875/ENSEASG00005023151/ENSEASG00005001964/ENSEASG00005019721/ENSEASG00005008040	15
BP	GO:0006177	GMP biosynthetic process	3/1352	11/14313	0.078051	0.346934	0.301731	ENSEASG00005006275/ENSEASG00005010445/ENSEASG00005019587	3
BP	GO:0008272	sulfate transport	3/1352	11/14313	0.078051	0.346934	0.301731	ENSEASG00005021272/ENSEASG00005017515/ENSEASG00005009316	3
BP	GO:0009159	deoxyribonucleoside monophosphate catabolic process	3/1352	11/14313	0.078051	0.346934	0.301731	ENSEASG00005000128/ENSEASG00005026136/ENSEASG00005018007	3
BP	GO:0010829	negative regulation of glucose transmembrane transport	3/1352	11/14313	0.078051	0.346934	0.301731	ENSEASG00005000308/ENSEASG00005038822/ENSEASG00005018043	3
BP	GO:0015846	polyamine transport	3/1352	11/14313	0.078051	0.346934	0.301731	ENSEASG00005019670/ENSEASG00005001310/ENSEASG00005035978	3
BP	GO:0030836	positive regulation of actin filament depolymerization	3/1352	11/14313	0.078051	0.346934	0.301731	ENSEASG00005005322/ENSEASG00005012350/ENSEASG00005007312	3
BP	GO:0031167	rRNA methylation	3/1352	11/14313	0.078051	0.346934	0.301731	ENSEASG00005013417/ENSEASG00005007198/ENSEASG00005013565	3
BP	GO:0032042	mitochondrial DNA metabolic process	3/1352	11/14313	0.078051	0.346934	0.301731	ENSEASG00005010029/ENSEASG00005013275/ENSEASG00005017691	3
BP	GO:0033700	phospholipid efflux	3/1352	11/14313	0.078051	0.346934	0.301731	ENSEASG00005013723/ENSEASG00005036051/ENSEASG00005004976	3
BP	GO:0034349	glial cell apoptotic process	3/1352	11/14313	0.078051	0.346934	0.301731	ENSEASG00005016107/ENSEASG00005021899/ENSEASG00005003832	3
BP	GO:0035459	vesicle cargo loading	3/1352	11/14313	0.078051	0.346934	0.301731	ENSEASG00005003618/ENSEASG00005013864/ENSEASG00005007615	3
BP	GO:0039532	negative regulation of viral-induced cytoplasmic pattern recognition receptor signaling pathway	3/1352	11/14313	0.078051	0.346934	0.301731	ENSEASG00005004385/ENSEASG00005030788/ENSEASG00005004650	3
BP	GO:0043558	regulation of translational initiation in response to stress	3/1352	11/14313	0.078051	0.346934	0.301731	ENSEASG00005001800/ENSEASG00005003816/ENSEASG00005025885	3
BP	GO:0044321	response to leptin	3/1352	11/14313	0.078051	0.346934	0.301731	ENSEASG00005015345/ENSEASG00005002867/ENSEASG00005038822	3
BP	GO:0045342	MHC class II biosynthetic process	3/1352	11/14313	0.078051	0.346934	0.301731	ENSEASG00005012373/ENSEASG00005015345/ENSEASG00005021539	3
BP	GO:0051000	positive regulation of nitric-oxide synthase activity	3/1352	11/14313	0.078051	0.346934	0.301731	ENSEASG00005013723/ENSEASG00005004424/ENSEASG00005003158	3
BP	GO:0051044	positive regulation of membrane protein ectodomain proteolysis	3/1352	11/14313	0.078051	0.346934	0.301731	ENSEASG00005013723/ENSEASG00005028719/ENSEASG00005018899	3
BP	GO:0051923	sulfation	3/1352	11/14313	0.078051	0.346934	0.301731	ENSEASG00005012865/ENSEASG00005012434/ENSEASG00005002728	3
BP	GO:0070571	negative regulation of neuron projection regeneration	3/1352	11/14313	0.078051	0.346934	0.301731	ENSEASG00005016921/ENSEASG00005032983/ENSEASG00005005240	3
BP	GO:0098543	detection of other organism	3/1352	11/14313	0.078051	0.346934	0.301731	ENSEASG00005008134/ENSEASG00005014576/ENSEASG00005025981	3
BP	GO:1900016	negative regulation of cytokine production involved in inflammatory response	3/1352	11/14313	0.078051	0.346934	0.301731	ENSEASG00005022037/ENSEASG00005014561/ENSEASG00005015463	3
BP	GO:1902033	regulation of hematopoietic stem cell proliferation	3/1352	11/14313	0.078051	0.346934	0.301731	ENSEASG00005021403/ENSEASG00005026752/ENSEASG00005012777	3
BP	GO:1902430	negative regulation of amyloid-beta formation	3/1352	11/14313	0.078051	0.346934	0.301731	ENSEASG00005002655/ENSEASG00005016294/ENSEASG00005013723	3
BP	GO:1904816	positive regulation of protein localization to chromosome, telomeric region	3/1352	11/14313	0.078051	0.346934	0.301731	ENSEASG00005019021/ENSEASG00005019113/ENSEASG00005008081	3
BP	GO:0097061	dendritic spine organization	7/1352	40/14313	0.0783397	0.347574	0.302288	ENSEASG00005026827/ENSEASG00005014541/ENSEASG00005007064/ENSEASG00005025911/ENSEASG00005012335/ENSEASG00005012173/ENSEASG00005013723	7
BP	GO:1903426	regulation of reactive oxygen species biosynthetic process	7/1352	40/14313	0.0783397	0.347574	0.302288	ENSEASG00005006091/ENSEASG00005007842/ENSEASG00005011052/ENSEASG00005017945/ENSEASG00005016294/ENSEASG00005008053/ENSEASG00005004424	7
BP	GO:0009259	ribonucleotide metabolic process	29/1352	234/14313	0.0785459	0.348148	0.302788	ENSEASG00005013806/ENSEASG00005000128/ENSEASG00005012865/ENSEASG00005016668/ENSEASG00005017323/ENSEASG00005008690/ENSEASG00005013275/ENSEASG00005012785/ENSEASG00005000628/ENSEASG00005013555/ENSEASG00005016871/ENSEASG00005012110/ENSEASG00005010694/ENSEASG00005009780/ENSEASG00005015879/ENSEASG00005016066/ENSEASG00005006275/ENSEASG00005009946/ENSEASG00005000212/ENSEASG00005014826/ENSEASG00005014561/…	29
BP	GO:0006446	regulation of translational initiation	8/1352	48/14313	0.0787591	0.348148	0.302788	ENSEASG00005014019/ENSEASG00005001800/ENSEASG00005000922/ENSEASG00005001070/ENSEASG00005003816/ENSEASG00005022829/ENSEASG00005023186/ENSEASG00005025885	8
BP	GO:0042542	response to hydrogen peroxide	8/1352	48/14313	0.0787591	0.348148	0.302788	ENSEASG00005008279/ENSEASG00005020830/ENSEASG00005015345/ENSEASG00005038736/ENSEASG00005028422/ENSEASG00005007191/ENSEASG00005012175/ENSEASG00005014248	8
BP	GO:2000117	negative regulation of cysteine-type endopeptidase activity	8/1352	48/14313	0.0787591	0.348148	0.302788	ENSEASG00005034450/ENSEASG00005003928/ENSEASG00005023366/ENSEASG00005020613/ENSEASG00005021899/ENSEASG00005007191/ENSEASG00005004424/ENSEASG00005011194	8
BP	GO:0061136	regulation of proteasomal protein catabolic process	17/1352	125/14313	0.0797504	0.352207	0.306317	ENSEASG00005013806/ENSEASG00005016070/ENSEASG00005016850/ENSEASG00005027152/ENSEASG00005021625/ENSEASG00005012786/ENSEASG00005012514/ENSEASG00005024839/ENSEASG00005023142/ENSEASG00005016294/ENSEASG00005013723/ENSEASG00005004424/ENSEASG00005016915/ENSEASG00005002855/ENSEASG00005019721/ENSEASG00005026963/ENSEASG00005022360	17
BP	GO:0030522	intracellular receptor signaling pathway	22/1352	170/14313	0.0799266	0.352661	0.306712	ENSEASG00005015345/ENSEASG00005004385/ENSEASG00005006299/ENSEASG00005021403/ENSEASG00005019491/ENSEASG00005014576/ENSEASG00005022238/ENSEASG00005022541/ENSEASG00005000496/ENSEASG00005030788/ENSEASG00005010077/ENSEASG00005005676/ENSEASG00005005579/ENSEASG00005022976/ENSEASG00005000816/ENSEASG00005017025/ENSEASG00005010550/ENSEASG00005011500/ENSEASG00005004650/ENSEASG00005025974/ENSEASG00005017769/…	22
BP	GO:0006469	negative regulation of protein kinase activity	18/1352	134/14313	0.0801924	0.352688	0.306736	ENSEASG00005009874/ENSEASG00005000930/ENSEASG00005002655/ENSEASG00005005726/ENSEASG00005015345/ENSEASG00005002221/ENSEASG00005010184/ENSEASG00005011129/ENSEASG00005026848/ENSEASG00005007064/ENSEASG00005004708/ENSEASG00005037594/ENSEASG00005013699/ENSEASG00005013723/ENSEASG00005004424/ENSEASG00005018428/ENSEASG00005025974/ENSEASG00005016369	18
BP	GO:1903362	regulation of cellular protein catabolic process	21/1352	161/14313	0.0802334	0.352688	0.306736	ENSEASG00005013806/ENSEASG00005016070/ENSEASG00005016850/ENSEASG00005012970/ENSEASG00005022440/ENSEASG00005027152/ENSEASG00005021625/ENSEASG00005012786/ENSEASG00005009930/ENSEASG00005012514/ENSEASG00005024839/ENSEASG00005023142/ENSEASG00005025911/ENSEASG00005016294/ENSEASG00005013723/ENSEASG00005004424/ENSEASG00005016915/ENSEASG00005002855/ENSEASG00005019721/ENSEASG00005026963/ENSEASG00005022360	21
BP	GO:0051963	regulation of synapse assembly	11/1352	73/14313	0.0803022	0.352688	0.306736	ENSEASG00005026827/ENSEASG00005005072/ENSEASG00005000163/ENSEASG00005020838/ENSEASG00005004076/ENSEASG00005014290/ENSEASG00005036013/ENSEASG00005007064/ENSEASG00005014019/ENSEASG00005012173/ENSEASG00005026080	11
BP	GO:0045732	positive regulation of protein catabolic process	19/1352	143/14313	0.0803955	0.352688	0.306736	ENSEASG00005013806/ENSEASG00005016070/ENSEASG00005016850/ENSEASG00005012970/ENSEASG00005002655/ENSEASG00005022440/ENSEASG00005010095/ENSEASG00005012786/ENSEASG00005012514/ENSEASG00005016294/ENSEASG00005037594/ENSEASG00005013723/ENSEASG00005004424/ENSEASG00005028719/ENSEASG00005016915/ENSEASG00005002855/ENSEASG00005019721/ENSEASG00005018899/ENSEASG00005022360	19
BP	GO:0006775	fat-soluble vitamin metabolic process	5/1352	25/14313	0.0808137	0.352688	0.306736	ENSEASG00005021351/ENSEASG00005015509/ENSEASG00005017073/ENSEASG00005020404/ENSEASG00005016041	5
BP	GO:0007431	salivary gland development	5/1352	25/14313	0.0808137	0.352688	0.306736	ENSEASG00005013453/ENSEASG00005008843/ENSEASG00005025138/ENSEASG00005013021/ENSEASG00005006242	5
BP	GO:0030866	cortical actin cytoskeleton organization	5/1352	25/14313	0.0808137	0.352688	0.306736	ENSEASG00005012350/ENSEASG00005007312/ENSEASG00005016987/ENSEASG00005017624/ENSEASG00005003495	5
BP	GO:0031640	killing of cells of other organism	5/1352	25/14313	0.0808137	0.352688	0.306736	ENSEASG00005017466/ENSEASG00005031732/ENSEASG00005007511/ENSEASG00005021539/ENSEASG00005015463	5
BP	GO:0032814	regulation of natural killer cell activation	5/1352	25/14313	0.0808137	0.352688	0.306736	ENSEASG00005016265/ENSEASG00005038822/ENSEASG00005021911/ENSEASG00005006993/ENSEASG00005021899	5
BP	GO:0043277	apoptotic cell clearance	5/1352	25/14313	0.0808137	0.352688	0.306736	ENSEASG00005004303/ENSEASG00005021589/ENSEASG00005021899/ENSEASG00005032502/ENSEASG00005003055	5
BP	GO:0046676	negative regulation of insulin secretion	5/1352	25/14313	0.0808137	0.352688	0.306736	ENSEASG00005004633/ENSEASG00005014290/ENSEASG00005028719/ENSEASG00005023296/ENSEASG00005019721	5
BP	GO:2000649	regulation of sodium ion transmembrane transporter activity	5/1352	25/14313	0.0808137	0.352688	0.306736	ENSEASG00005035914/ENSEASG00005035329/ENSEASG00005025383/ENSEASG00005016389/ENSEASG00005027513	5
BP	GO:0030335	positive regulation of cell migration	41/1352	348/14313	0.0815457	0.355194	0.308915	ENSEASG00005026827/ENSEASG00005012350/ENSEASG00005015310/ENSEASG00005015345/ENSEASG00005010095/ENSEASG00005003799/ENSEASG00005002763/ENSEASG00005009971/ENSEASG00005023366/ENSEASG00005007448/ENSEASG00005016568/ENSEASG00005003129/ENSEASG00005000076/ENSEASG00005021589/ENSEASG00005034422/ENSEASG00005021674/ENSEASG00005021899/ENSEASG00005033570/ENSEASG00005025138/ENSEASG00005019986/ENSEASG00005021916/…	41
BP	GO:0006520	cellular amino acid metabolic process	25/1352	198/14313	0.0820187	0.355194	0.308915	ENSEASG00005006181/ENSEASG00005000128/ENSEASG00005014668/ENSEASG00005025806/ENSEASG00005013358/ENSEASG00005008875/ENSEASG00005006410/ENSEASG00005020163/ENSEASG00005023479/ENSEASG00005013497/ENSEASG00005005782/ENSEASG00005015868/ENSEASG00005013629/ENSEASG00005017080/ENSEASG00005001941/ENSEASG00005026484/ENSEASG00005004249/ENSEASG00005008411/ENSEASG00005008154/ENSEASG00005010061/ENSEASG00005021037/…	25
BP	GO:1901990	regulation of mitotic cell cycle phase transition	25/1352	198/14313	0.0820187	0.355194	0.308915	ENSEASG00005016440/ENSEASG00005000930/ENSEASG00005000773/ENSEASG00005017323/ENSEASG00005002751/ENSEASG00005008754/ENSEASG00005023139/ENSEASG00005005611/ENSEASG00005022606/ENSEASG00005005039/ENSEASG00005018388/ENSEASG00005016087/ENSEASG00005025138/ENSEASG00005014019/ENSEASG00005007450/ENSEASG00005012055/ENSEASG00005029765/ENSEASG00005004708/ENSEASG00005037594/ENSEASG00005010077/ENSEASG00005004424/…	25
BP	GO:0050776	regulation of immune response	55/1352	483/14313	0.0826188	0.355194	0.308915	ENSEASG00005001294/ENSEASG00005003787/ENSEASG00005010992/ENSEASG00005025097/ENSEASG00005009503/ENSEASG00005012373/ENSEASG00005015345/ENSEASG00005002221/ENSEASG00005014425/ENSEASG00005016107/ENSEASG00005025992/ENSEASG00005020651/ENSEASG00005002062/ENSEASG00005010433/ENSEASG00005013275/ENSEASG00005014576/ENSEASG00005011239/ENSEASG00005007511/ENSEASG00005014541/ENSEASG00005038822/ENSEASG00005000076/…	55
BP	GO:0090130	tissue migration	28/1352	226/14313	0.0829259	0.355194	0.308915	ENSEASG00005026827/ENSEASG00005019412/ENSEASG00005012350/ENSEASG00005025792/ENSEASG00005003218/ENSEASG00005015345/ENSEASG00005018825/ENSEASG00005024606/ENSEASG00005023366/ENSEASG00005034422/ENSEASG00005021674/ENSEASG00005008843/ENSEASG00005007763/ENSEASG00005033570/ENSEASG00005025138/ENSEASG00005001252/ENSEASG00005015879/ENSEASG00005025911/ENSEASG00005036084/ENSEASG00005015617/ENSEASG00005027375/…	28
BP	GO:1903578	regulation of ATP metabolic process	10/1352	65/14313	0.0829391	0.355194	0.308915	ENSEASG00005013806/ENSEASG00005000863/ENSEASG00005016668/ENSEASG00005008690/ENSEASG00005013275/ENSEASG00005009780/ENSEASG00005026424/ENSEASG00005037754/ENSEASG00005017691/ENSEASG00005022360	10
BP	GO:0000002	mitochondrial genome maintenance	4/1352	18/14313	0.0831865	0.355194	0.308915	ENSEASG00005010029/ENSEASG00005013275/ENSEASG00005000628/ENSEASG00005017691	4
BP	GO:0001562	response to protozoan	4/1352	18/14313	0.0831865	0.355194	0.308915	ENSEASG00005006388/ENSEASG00005012373/ENSEASG00005013834/ENSEASG00005012225	4
BP	GO:0006740	NADPH regeneration	4/1352	18/14313	0.0831865	0.355194	0.308915	ENSEASG00005014961/ENSEASG00005008690/ENSEASG00005018430/ENSEASG00005020936	4
BP	GO:0010712	regulation of collagen metabolic process	4/1352	18/14313	0.0831865	0.355194	0.308915	ENSEASG00005017598/ENSEASG00005012604/ENSEASG00005015463/ENSEASG00005023015	4
BP	GO:0010894	negative regulation of steroid biosynthetic process	4/1352	18/14313	0.0831865	0.355194	0.308915	ENSEASG00005019949/ENSEASG00005015509/ENSEASG00005013723/ENSEASG00005025974	4
BP	GO:0016073	snRNA metabolic process	4/1352	18/14313	0.0831865	0.355194	0.308915	ENSEASG00005004198/ENSEASG00005004498/ENSEASG00005020613/ENSEASG00005017338	4
BP	GO:0030220	platelet formation	4/1352	18/14313	0.0831865	0.355194	0.308915	ENSEASG00005005322/ENSEASG00005012423/ENSEASG00005025539/ENSEASG00005003218	4
BP	GO:0033119	negative regulation of RNA splicing	4/1352	18/14313	0.0831865	0.355194	0.308915	ENSEASG00005001074/ENSEASG00005030788/ENSEASG00005006080/ENSEASG00005025747	4
BP	GO:0045745	positive regulation of G protein-coupled receptor signaling pathway	4/1352	18/14313	0.0831865	0.355194	0.308915	ENSEASG00005018817/ENSEASG00005008843/ENSEASG00005006417/ENSEASG00005015463	4
BP	GO:0045823	positive regulation of heart contraction	4/1352	18/14313	0.0831865	0.355194	0.308915	ENSEASG00005010637/ENSEASG00005036084/ENSEASG00005000620/ENSEASG00005003158	4
BP	GO:0045948	positive regulation of translational initiation	4/1352	18/14313	0.0831865	0.355194	0.308915	ENSEASG00005001070/ENSEASG00005003816/ENSEASG00005022829/ENSEASG00005023186	4
BP	GO:0061844	antimicrobial humoral immune response mediated by antimicrobial peptide	4/1352	18/14313	0.0831865	0.355194	0.308915	ENSEASG00005031732/ENSEASG00005014576/ENSEASG00005009761/ENSEASG00005015463	4
BP	GO:0098815	modulation of excitatory postsynaptic potential	4/1352	18/14313	0.0831865	0.355194	0.308915	ENSEASG00005026827/ENSEASG00005004269/ENSEASG00005015907/ENSEASG00005012173	4
BP	GO:1900078	positive regulation of cellular response to insulin stimulus	4/1352	18/14313	0.0831865	0.355194	0.308915	ENSEASG00005002655/ENSEASG00005015345/ENSEASG00005002221/ENSEASG00005019461	4
BP	GO:1901381	positive regulation of potassium ion transmembrane transport	4/1352	18/14313	0.0831865	0.355194	0.308915	ENSEASG00005004037/ENSEASG00005003651/ENSEASG00005026080/ENSEASG00005005719	4
BP	GO:1904263	positive regulation of TORC1 signaling	4/1352	18/14313	0.0831865	0.355194	0.308915	ENSEASG00005010029/ENSEASG00005023970/ENSEASG00005011527/ENSEASG00005004424	4
BP	GO:1904646	cellular response to amyloid-beta	4/1352	18/14313	0.0831865	0.355194	0.308915	ENSEASG00005008134/ENSEASG00005014287/ENSEASG00005001924/ENSEASG00005000062	4
BP	GO:0002688	regulation of leukocyte chemotaxis	12/1352	82/14313	0.0833098	0.355194	0.308915	ENSEASG00005003799/ENSEASG00005014576/ENSEASG00005016568/ENSEASG00005000076/ENSEASG00005021899/ENSEASG00005021916/ENSEASG00005036084/ENSEASG00005024207/ENSEASG00005028946/ENSEASG00005030788/ENSEASG00005005466/ENSEASG00005016369	12
BP	GO:0006959	humoral immune response	12/1352	82/14313	0.0833098	0.355194	0.308915	ENSEASG00005031732/ENSEASG00005002062/ENSEASG00005014576/ENSEASG00005009761/ENSEASG00005032502/ENSEASG00005003159/ENSEASG00005014956/ENSEASG00005036234/ENSEASG00005030788/ENSEASG00005021539/ENSEASG00005015463/ENSEASG00005003832	12
BP	GO:1903076	regulation of protein localization to plasma membrane	12/1352	82/14313	0.0833098	0.355194	0.308915	ENSEASG00005012350/ENSEASG00005007072/ENSEASG00005012658/ENSEASG00005035914/ENSEASG00005003129/ENSEASG00005015879/ENSEASG00005005676/ENSEASG00005004424/ENSEASG00005010230/ENSEASG00005008779/ENSEASG00005022360/ENSEASG00005001935	12
BP	GO:0031214	biomineral tissue development	16/1352	117/14313	0.0839146	0.356566	0.310108	ENSEASG00005011874/ENSEASG00005000765/ENSEASG00005037151/ENSEASG00005020830/ENSEASG00005013078/ENSEASG00005021899/ENSEASG00005016111/ENSEASG00005017073/ENSEASG00005006320/ENSEASG00005020296/ENSEASG00005001357/ENSEASG00005002457/ENSEASG00005012501/ENSEASG00005026484/ENSEASG00005005205/ENSEASG00005025974	16
BP	GO:0110148	biomineralization	16/1352	117/14313	0.0839146	0.356566	0.310108	ENSEASG00005011874/ENSEASG00005000765/ENSEASG00005037151/ENSEASG00005020830/ENSEASG00005013078/ENSEASG00005021899/ENSEASG00005016111/ENSEASG00005017073/ENSEASG00005006320/ENSEASG00005020296/ENSEASG00005001357/ENSEASG00005002457/ENSEASG00005012501/ENSEASG00005026484/ENSEASG00005005205/ENSEASG00005025974	16
BP	GO:0051348	negative regulation of transferase activity	22/1352	171/14313	0.0839411	0.356566	0.310108	ENSEASG00005009874/ENSEASG00005000930/ENSEASG00005002655/ENSEASG00005005726/ENSEASG00005015345/ENSEASG00005002221/ENSEASG00005008485/ENSEASG00005010184/ENSEASG00005018388/ENSEASG00005011129/ENSEASG00005026848/ENSEASG00005007064/ENSEASG00005004708/ENSEASG00005037594/ENSEASG00005013699/ENSEASG00005013723/ENSEASG00005004424/ENSEASG00005018428/ENSEASG00005019721/ENSEASG00005025974/ENSEASG00005016369/…	22
BP	GO:0071559	response to transforming growth factor beta	22/1352	171/14313	0.0839411	0.356566	0.310108	ENSEASG00005026827/ENSEASG00005036469/ENSEASG00005012366/ENSEASG00005034008/ENSEASG00005015345/ENSEASG00005016139/ENSEASG00005009971/ENSEASG00005011239/ENSEASG00005034685/ENSEASG00005009930/ENSEASG00005027366/ENSEASG00005022541/ENSEASG00005020296/ENSEASG00005002269/ENSEASG00005029765/ENSEASG00005009931/ENSEASG00005006479/ENSEASG00005012604/ENSEASG00005017691/ENSEASG00005004514/ENSEASG00005026963/…	22
BP	GO:0007264	small GTPase mediated signal transduction	35/1352	292/14313	0.0842253	0.356566	0.310108	ENSEASG00005016504/ENSEASG00005012970/ENSEASG00005018825/ENSEASG00005000462/ENSEASG00005018788/ENSEASG00005035914/ENSEASG00005006540/ENSEASG00005015237/ENSEASG00005015050/ENSEASG00005021589/ENSEASG00005024839/ENSEASG00005009780/ENSEASG00005025138/ENSEASG00005007425/ENSEASG00005007064/ENSEASG00005012534/ENSEASG00005011706/ENSEASG00005020296/ENSEASG00005004708/ENSEASG00005001139/ENSEASG00005013723/…	35
BP	GO:0010498	proteasomal protein catabolic process	35/1352	292/14313	0.0842253	0.356566	0.310108	ENSEASG00005013806/ENSEASG00005016070/ENSEASG00005016850/ENSEASG00005036906/ENSEASG00005008786/ENSEASG00005030009/ENSEASG00005015345/ENSEASG00005031780/ENSEASG00005022440/ENSEASG00005027152/ENSEASG00005021625/ENSEASG00005038736/ENSEASG00005002867/ENSEASG00005012786/ENSEASG00005012514/ENSEASG00005024839/ENSEASG00005006729/ENSEASG00005023142/ENSEASG00005016294/ENSEASG00005014421/ENSEASG00005002171/…	35
BP	GO:0044770	cell cycle phase transition	35/1352	292/14313	0.0842253	0.356566	0.310108	ENSEASG00005016440/ENSEASG00005036906/ENSEASG00005000930/ENSEASG00005000773/ENSEASG00005017323/ENSEASG00005002384/ENSEASG00005002751/ENSEASG00005008754/ENSEASG00005023139/ENSEASG00005005611/ENSEASG00005022606/ENSEASG00005005039/ENSEASG00005018388/ENSEASG00005016087/ENSEASG00005007134/ENSEASG00005025138/ENSEASG00005014019/ENSEASG00005007450/ENSEASG00005012055/ENSEASG00005029765/ENSEASG00005004708/…	35
BP	GO:2001233	regulation of apoptotic signaling pathway	35/1352	292/14313	0.0842253	0.356566	0.310108	ENSEASG00005006091/ENSEASG00005018998/ENSEASG00005000930/ENSEASG00005015345/ENSEASG00005034450/ENSEASG00005002221/ENSEASG00005027152/ENSEASG00005000628/ENSEASG00005012248/ENSEASG00005023366/ENSEASG00005012786/ENSEASG00005003129/ENSEASG00005021589/ENSEASG00005034685/ENSEASG00005034422/ENSEASG00005012514/ENSEASG00005026424/ENSEASG00005025138/ENSEASG00005019192/ENSEASG00005001800/ENSEASG00005016294/…	35
BP	GO:0006631	fatty acid metabolic process	26/1352	208/14313	0.0848835	0.3576	0.311008	ENSEASG00005015345/ENSEASG00005010029/ENSEASG00005008992/ENSEASG00005006299/ENSEASG00005028809/ENSEASG00005010433/ENSEASG00005013555/ENSEASG00005038822/ENSEASG00005035579/ENSEASG00005004102/ENSEASG00005005890/ENSEASG00005022235/ENSEASG00005004683/ENSEASG00005011888/ENSEASG00005036084/ENSEASG00005015100/ENSEASG00005010077/ENSEASG00005036051/ENSEASG00005020936/ENSEASG00005004424/ENSEASG00005022866/…	26
BP	GO:0061024	membrane organization	49/1352	426/14313	0.0850601	0.3576	0.311008	ENSEASG00005006091/ENSEASG00005016504/ENSEASG00005012384/ENSEASG00005037541/ENSEASG00005003618/ENSEASG00005004633/ENSEASG00005000880/ENSEASG00005018825/ENSEASG00005013864/ENSEASG00005007615/ENSEASG00005006221/ENSEASG00005000323/ENSEASG00005007194/ENSEASG00005020986/ENSEASG00005000628/ENSEASG00005030968/ENSEASG00005020067/ENSEASG00005018306/ENSEASG00005024496/ENSEASG00005018382/ENSEASG00005010694/…	49
BP	GO:0032206	positive regulation of telomere maintenance	9/1352	57/14313	0.0851735	0.3576	0.311008	ENSEASG00005019021/ENSEASG00005008485/ENSEASG00005002743/ENSEASG00005019113/ENSEASG00005019512/ENSEASG00005008081/ENSEASG00005016405/ENSEASG00005018919/ENSEASG00005022360	9
BP	GO:0032481	positive regulation of type I interferon production	9/1352	57/14313	0.0851735	0.3576	0.311008	ENSEASG00005002677/ENSEASG00005010992/ENSEASG00005025097/ENSEASG00005008173/ENSEASG00005007511/ENSEASG00005009284/ENSEASG00005001232/ENSEASG00005022976/ENSEASG00005018824	9
BP	GO:0034121	regulation of toll-like receptor signaling pathway	9/1352	57/14313	0.0851735	0.3576	0.311008	ENSEASG00005008134/ENSEASG00005005728/ENSEASG00005002867/ENSEASG00005014576/ENSEASG00005000076/ENSEASG00005012225/ENSEASG00005015509/ENSEASG00005036807/ENSEASG00005016369	9
BP	GO:1903409	reactive oxygen species biosynthetic process	9/1352	57/14313	0.0851735	0.3576	0.311008	ENSEASG00005006091/ENSEASG00005007842/ENSEASG00005015160/ENSEASG00005011052/ENSEASG00005017945/ENSEASG00005016294/ENSEASG00005008053/ENSEASG00005004424/ENSEASG00005002691	9
[truncated: 4,959 more rows]
