# Supplementary material for: Identification and functional prediction of lncRNAs associated with intramuscular lipid deposition in Guangling donkeys
Source: Front Vet Sci. 2024 Jul 5;11:1410109. doi: 10.3389/fvets.2024.1410109 (PMC11258529; doi:10.3389/fvets.2024.1410109)
Supplement: Supplementary file 8 [file Table_8.XLSX]

## Sheet: Table 1
Supplementary Table S8. GO analysis for differentially expressed potential target genes regulated by DELs in trans
ONTOLOGY	ID	Description	GeneRatio	BgRatio	pvalue	p.adjust	qvalue	geneID	Count
BP	GO:0046488	phosphatidylinositol metabolic process	5/56	110/14313	6.84176e-05	0.0795697	0.0734589	ENSEASG00005010404/ENSEASG00005025229/ENSEASG00005023390/ENSEASG00005010433/ENSEASG00005007312	5
BP	GO:0046486	glycerolipid metabolic process	6/56	248/14313	0.000400577	0.155829	0.143862	ENSEASG00005010404/ENSEASG00005025229/ENSEASG00005023390/ENSEASG00005010433/ENSEASG00005007312/ENSEASG00005035411	6
BP	GO:0002366	leukocyte activation involved in immune response	5/56	182/14313	0.000711067	0.155829	0.143862	ENSEASG00005013834/ENSEASG00005013044/ENSEASG00005017115/ENSEASG00005010433/ENSEASG00005003055	5
BP	GO:0002263	cell activation involved in immune response	5/56	183/14313	0.000728881	0.155829	0.143862	ENSEASG00005013834/ENSEASG00005013044/ENSEASG00005017115/ENSEASG00005010433/ENSEASG00005003055	5
BP	GO:0036490	regulation of translation in response to endoplasmic reticulum stress	2/56	11/14313	0.00080844	0.155829	0.143862	ENSEASG00005025885/ENSEASG00005010029	2
BP	GO:0006650	glycerophospholipid metabolic process	5/56	188/14313	0.000823018	0.155829	0.143862	ENSEASG00005010404/ENSEASG00005025229/ENSEASG00005023390/ENSEASG00005010433/ENSEASG00005007312	5
BP	GO:0071801	regulation of podosome assembly	2/56	12/14313	0.000967694	0.155829	0.143862	ENSEASG00005003725/ENSEASG00005017115	2
BP	GO:0034109	homotypic cell-cell adhesion	3/56	54/14313	0.00122168	0.155829	0.143862	ENSEASG00005019986/ENSEASG00005007312/ENSEASG00005010255	3
BP	GO:0043555	regulation of translation in response to stress	2/56	15/14313	0.00152796	0.155829	0.143862	ENSEASG00005025885/ENSEASG00005010029	2
BP	GO:0062012	regulation of small molecule metabolic process	5/56	220/14313	0.00165604	0.155829	0.143862	ENSEASG00005016280/ENSEASG00005010433/ENSEASG00005007312/ENSEASG00005010029/ENSEASG00005016668	5
BP	GO:0002285	lymphocyte activation involved in immune response	4/56	130/14313	0.00165642	0.155829	0.143862	ENSEASG00005013834/ENSEASG00005013044/ENSEASG00005017115/ENSEASG00005003055	4
BP	GO:0006909	phagocytosis	4/56	130/14313	0.00165642	0.155829	0.143862	ENSEASG00005032502/ENSEASG00005003725/ENSEASG00005013834/ENSEASG00005003055	4
BP	GO:0071800	podosome assembly	2/56	16/14313	0.00174186	0.155829	0.143862	ENSEASG00005003725/ENSEASG00005017115	2
BP	GO:0002286	T cell activation involved in immune response	3/56	68/14313	0.00237483	0.186792	0.172447	ENSEASG00005013044/ENSEASG00005017115/ENSEASG00005003055	3
BP	GO:0016311	dephosphorylation	5/56	246/14313	0.0026941	0.186792	0.172447	ENSEASG00005016280/ENSEASG00005010404/ENSEASG00005007312/ENSEASG00005025885/ENSEASG00005010255	5
BP	GO:0010922	positive regulation of phosphatase activity	2/56	20/14313	0.00273041	0.186792	0.172447	ENSEASG00005007312/ENSEASG00005025885	2
BP	GO:0033622	integrin activation	2/56	20/14313	0.00273041	0.186792	0.172447	ENSEASG00005019986/ENSEASG00005007312	2
BP	GO:0006636	unsaturated fatty acid biosynthetic process	2/56	23/14313	0.00360853	0.233151	0.215245	ENSEASG00005010433/ENSEASG00005008992	2
BP	GO:0006644	phospholipid metabolic process	5/56	273/14313	0.00420479	0.245151	0.226324	ENSEASG00005010404/ENSEASG00005025229/ENSEASG00005023390/ENSEASG00005010433/ENSEASG00005007312	5
BP	GO:0043277	apoptotic cell clearance	2/56	25/14313	0.00425751	0.245151	0.226324	ENSEASG00005032502/ENSEASG00005003055	2
BP	GO:0006506	GPI anchor biosynthetic process	2/56	26/14313	0.00460077	0.245151	0.226324	ENSEASG00005025229/ENSEASG00005023390	2
BP	GO:0044283	small molecule biosynthetic process	6/56	401/14313	0.00463743	0.245151	0.226324	ENSEASG00005010433/ENSEASG00005007312/ENSEASG00005008992/ENSEASG00005010029/ENSEASG00005009333/ENSEASG00005018007	6
BP	GO:0006505	GPI anchor metabolic process	2/56	27/14313	0.00495641	0.246124	0.227222	ENSEASG00005025229/ENSEASG00005023390	2
BP	GO:0055067	monovalent inorganic cation homeostasis	3/56	89/14313	0.00507909	0.246124	0.227222	ENSEASG00005017283/ENSEASG00005016668/ENSEASG00005000191	3
BP	GO:0046839	phospholipid dephosphorylation	2/56	28/14313	0.00532433	0.247688	0.228666	ENSEASG00005016280/ENSEASG00005010404	2
BP	GO:0090407	organophosphate biosynthetic process	5/56	307/14313	0.00686956	0.307281	0.283682	ENSEASG00005010398/ENSEASG00005025229/ENSEASG00005023390/ENSEASG00005007312/ENSEASG00005018007	5
BP	GO:0030099	myeloid cell differentiation	5/56	314/14313	0.0075381	0.315802	0.291549	ENSEASG00005013834/ENSEASG00005017839/ENSEASG00005010433/ENSEASG00005003055/ENSEASG00005004062	5
BP	GO:0030198	extracellular matrix organization	4/56	201/14313	0.0078458	0.315802	0.291549	ENSEASG00005023494/ENSEASG00005036013/ENSEASG00005017115/ENSEASG00005020514	4
BP	GO:0043062	extracellular structure organization	4/56	203/14313	0.00811848	0.315802	0.291549	ENSEASG00005023494/ENSEASG00005036013/ENSEASG00005017115/ENSEASG00005020514	4
BP	GO:0035306	positive regulation of dephosphorylation	2/56	36/14313	0.00869825	0.315802	0.291549	ENSEASG00005007312/ENSEASG00005025885	2
BP	GO:0006109	regulation of carbohydrate metabolic process	3/56	113/14313	0.00980415	0.315802	0.291549	ENSEASG00005007312/ENSEASG00005010029/ENSEASG00005016668	3
BP	GO:0006814	sodium ion transport	3/56	115/14313	0.0102824	0.315802	0.291549	ENSEASG00005019491/ENSEASG00005016668/ENSEASG00005000191	3
BP	GO:0051453	regulation of intracellular pH	2/56	41/14313	0.0111812	0.315802	0.291549	ENSEASG00005016668/ENSEASG00005000191	2
BP	GO:0070527	platelet aggregation	2/56	41/14313	0.0111812	0.315802	0.291549	ENSEASG00005019986/ENSEASG00005007312	2
BP	GO:0140029	exocytic process	2/56	41/14313	0.0111812	0.315802	0.291549	ENSEASG00005010433/ENSEASG00005007312	2
BP	GO:0033559	unsaturated fatty acid metabolic process	2/56	42/14313	0.011711	0.315802	0.291549	ENSEASG00005010433/ENSEASG00005008992	2
BP	GO:0045017	glycerolipid biosynthetic process	3/56	121/14313	0.0117976	0.315802	0.291549	ENSEASG00005025229/ENSEASG00005023390/ENSEASG00005035411	3
BP	GO:0046148	pigment biosynthetic process	2/56	43/14313	0.0122517	0.315802	0.291549	ENSEASG00005024850/ENSEASG00005003977	2
BP	GO:1901292	nucleoside phosphate catabolic process	2/56	43/14313	0.0122517	0.315802	0.291549	ENSEASG00005009333/ENSEASG00005018007	2
BP	GO:0032535	regulation of cellular component size	4/56	236/14313	0.0135488	0.315802	0.291549	ENSEASG00005012812/ENSEASG00005007312/ENSEASG00005025885/ENSEASG00005003396	4
BP	GO:0030641	regulation of cellular pH	2/56	46/14313	0.0139382	0.315802	0.291549	ENSEASG00005016668/ENSEASG00005000191	2
BP	GO:0006661	phosphatidylinositol biosynthetic process	2/56	51/14313	0.016958	0.315802	0.291549	ENSEASG00005025229/ENSEASG00005023390	2
BP	GO:0009247	glycolipid biosynthetic process	2/56	51/14313	0.016958	0.315802	0.291549	ENSEASG00005025229/ENSEASG00005023390	2
BP	GO:0016051	carbohydrate biosynthetic process	3/56	140/14313	0.0174083	0.315802	0.291549	ENSEASG00005013400/ENSEASG00005007312/ENSEASG00005010029	3
BP	GO:0042440	pigment metabolic process	2/56	52/14313	0.0175925	0.315802	0.291549	ENSEASG00005024850/ENSEASG00005003977	2
BP	GO:0045637	regulation of myeloid cell differentiation	3/56	144/14313	0.0187493	0.315802	0.291549	ENSEASG00005017839/ENSEASG00005010433/ENSEASG00005003055	3
BP	GO:0010921	regulation of phosphatase activity	2/56	55/14313	0.0195557	0.315802	0.291549	ENSEASG00005007312/ENSEASG00005025885	2
BP	GO:0008610	lipid biosynthetic process	5/56	399/14313	0.0195946	0.315802	0.291549	ENSEASG00005025229/ENSEASG00005023390/ENSEASG00005010433/ENSEASG00005008992/ENSEASG00005035411	5
BP	GO:0005975	carbohydrate metabolic process	5/56	403/14313	0.0203621	0.315802	0.291549	ENSEASG00005001799/ENSEASG00005013400/ENSEASG00005007312/ENSEASG00005010029/ENSEASG00005016668	5
BP	GO:0045638	negative regulation of myeloid cell differentiation	2/56	57/14313	0.0209134	0.315802	0.291549	ENSEASG00005017839/ENSEASG00005003055	2
BP	GO:0030258	lipid modification	3/56	152/14313	0.0215994	0.315802	0.291549	ENSEASG00005016280/ENSEASG00005010404/ENSEASG00005010029	3
BP	GO:0006885	regulation of pH	2/56	59/14313	0.0223093	0.315802	0.291549	ENSEASG00005016668/ENSEASG00005000191	2
BP	GO:0002697	regulation of immune effector process	4/56	279/14313	0.0235008	0.315802	0.291549	ENSEASG00005032502/ENSEASG00005010433/ENSEASG00005003055/ENSEASG00005004011	4
BP	GO:0007229	integrin-mediated signaling pathway	2/56	61/14313	0.0237429	0.315802	0.291549	ENSEASG00005019986/ENSEASG00005007312	2
BP	GO:0030004	cellular monovalent inorganic cation homeostasis	2/56	62/14313	0.0244736	0.315802	0.291549	ENSEASG00005016668/ENSEASG00005000191	2
BP	GO:0043255	regulation of carbohydrate biosynthetic process	2/56	62/14313	0.0244736	0.315802	0.291549	ENSEASG00005007312/ENSEASG00005010029	2
BP	GO:0050764	regulation of phagocytosis	2/56	62/14313	0.0244736	0.315802	0.291549	ENSEASG00005032502/ENSEASG00005003725	2
BP	GO:0034404	nucleobase-containing small molecule biosynthetic process	2/56	64/14313	0.0259624	0.315802	0.291549	ENSEASG00005009333/ENSEASG00005018007	2
BP	GO:0002699	positive regulation of immune effector process	3/56	164/14313	0.0262966	0.315802	0.291549	ENSEASG00005032502/ENSEASG00005010433/ENSEASG00005003055	3
BP	GO:0044262	cellular carbohydrate metabolic process	3/56	165/14313	0.0267109	0.315802	0.291549	ENSEASG00005013400/ENSEASG00005007312/ENSEASG00005010029	3
BP	GO:0051261	protein depolymerization	2/56	65/14313	0.0267203	0.315802	0.291549	ENSEASG00005010368/ENSEASG00005007312	2
BP	GO:0031334	positive regulation of protein-containing complex assembly	3/56	166/14313	0.0271287	0.315802	0.291549	ENSEASG00005012812/ENSEASG00005017115/ENSEASG00005007312	3
BP	GO:0043254	regulation of protein-containing complex assembly	4/56	296/14313	0.0284027	0.315802	0.291549	ENSEASG00005012812/ENSEASG00005003725/ENSEASG00005017115/ENSEASG00005007312	4
BP	GO:0006753	nucleoside phosphate metabolic process	4/56	299/14313	0.0293266	0.315802	0.291549	ENSEASG00005010398/ENSEASG00005016668/ENSEASG00005009333/ENSEASG00005018007	4
BP	GO:0006813	potassium ion transport	3/56	172/14313	0.0297092	0.315802	0.291549	ENSEASG00005013450/ENSEASG00005017283/ENSEASG00005000191	3
BP	GO:0006664	glycolipid metabolic process	2/56	69/14313	0.0298406	0.315802	0.291549	ENSEASG00005025229/ENSEASG00005023390	2
BP	GO:0043473	pigmentation	2/56	69/14313	0.0298406	0.315802	0.291549	ENSEASG00005023494/ENSEASG00005024850	2
BP	GO:0030168	platelet activation	2/56	70/14313	0.0306424	0.315802	0.291549	ENSEASG00005019986/ENSEASG00005007312	2
BP	GO:1903509	liposaccharide metabolic process	2/56	70/14313	0.0306424	0.315802	0.291549	ENSEASG00005025229/ENSEASG00005023390	2
BP	GO:0006497	protein lipidation	2/56	71/14313	0.0314527	0.315802	0.291549	ENSEASG00005025229/ENSEASG00005023390	2
BP	GO:0010977	negative regulation of neuron projection development	2/56	73/14313	0.0330987	0.315802	0.291549	ENSEASG00005010404/ENSEASG00005003396	2
BP	GO:0009617	response to bacterium	4/56	311/14313	0.033201	0.315802	0.291549	ENSEASG00005013834/ENSEASG00005003055/ENSEASG00005000191/ENSEASG00005035411	4
BP	GO:0090066	regulation of anatomical structure size	4/56	311/14313	0.033201	0.315802	0.291549	ENSEASG00005012812/ENSEASG00005007312/ENSEASG00005025885/ENSEASG00005003396	4
BP	GO:0046434	organophosphate catabolic process	2/56	74/14313	0.0339342	0.315802	0.291549	ENSEASG00005009333/ENSEASG00005018007	2
BP	GO:0035725	sodium ion transmembrane transport	2/56	75/14313	0.0347779	0.315802	0.291549	ENSEASG00005016668/ENSEASG00005000191	2
BP	GO:0042158	lipoprotein biosynthetic process	2/56	76/14313	0.0356297	0.315802	0.291549	ENSEASG00005025229/ENSEASG00005023390	2
BP	GO:0006633	fatty acid biosynthetic process	2/56	78/14313	0.0373577	0.315802	0.291549	ENSEASG00005010433/ENSEASG00005008992	2
BP	GO:0032649	regulation of interferon-gamma production	2/56	79/14313	0.0382336	0.315802	0.291549	ENSEASG00005013834/ENSEASG00005003055	2
BP	GO:0001867	complement activation, lectin pathway	1/56	10/14313	0.0384554	0.315802	0.291549	ENSEASG00005032502	1
BP	GO:0002830	positive regulation of type 2 immune response	1/56	10/14313	0.0384554	0.315802	0.291549	ENSEASG00005003055	1
BP	GO:0015937	coenzyme A biosynthetic process	1/56	10/14313	0.0384554	0.315802	0.291549	ENSEASG00005010398	1
BP	GO:0034374	low-density lipoprotein particle remodeling	1/56	10/14313	0.0384554	0.315802	0.291549	ENSEASG00005010433	1
BP	GO:0043173	nucleotide salvage	1/56	10/14313	0.0384554	0.315802	0.291549	ENSEASG00005018007	1
BP	GO:0043589	skin morphogenesis	1/56	10/14313	0.0384554	0.315802	0.291549	ENSEASG00005009489	1
BP	GO:0045624	positive regulation of T-helper cell differentiation	1/56	10/14313	0.0384554	0.315802	0.291549	ENSEASG00005003055	1
BP	GO:0070207	protein homotrimerization	1/56	10/14313	0.0384554	0.315802	0.291549	ENSEASG00005004062	1
BP	GO:0071472	cellular response to salt stress	1/56	10/14313	0.0384554	0.315802	0.291549	ENSEASG00005017283	1
BP	GO:0032609	interferon-gamma production	2/56	80/14313	0.0391173	0.315802	0.291549	ENSEASG00005013834/ENSEASG00005003055	2
BP	GO:0035303	regulation of dephosphorylation	2/56	81/14313	0.0400089	0.315802	0.291549	ENSEASG00005007312/ENSEASG00005025885	2
BP	GO:0043624	cellular protein complex disassembly	2/56	82/14313	0.0409082	0.315802	0.291549	ENSEASG00005010368/ENSEASG00005007312	2
BP	GO:0006658	phosphatidylserine metabolic process	1/56	11/14313	0.0422201	0.315802	0.291549	ENSEASG00005010433	1
BP	GO:0006904	vesicle docking involved in exocytosis	1/56	11/14313	0.0422201	0.315802	0.291549	ENSEASG00005007312	1
BP	GO:0009158	ribonucleoside monophosphate catabolic process	1/56	11/14313	0.0422201	0.315802	0.291549	ENSEASG00005018007	1
BP	GO:0009159	deoxyribonucleoside monophosphate catabolic process	1/56	11/14313	0.0422201	0.315802	0.291549	ENSEASG00005018007	1
BP	GO:0010744	positive regulation of macrophage derived foam cell differentiation	1/56	11/14313	0.0422201	0.315802	0.291549	ENSEASG00005010433	1
BP	GO:0030836	positive regulation of actin filament depolymerization	1/56	11/14313	0.0422201	0.315802	0.291549	ENSEASG00005007312	1
BP	GO:0031958	corticosteroid receptor signaling pathway	1/56	11/14313	0.0422201	0.315802	0.291549	ENSEASG00005019491	1
BP	GO:0032042	mitochondrial DNA metabolic process	1/56	11/14313	0.0422201	0.315802	0.291549	ENSEASG00005010029	1
BP	GO:0033005	positive regulation of mast cell activation	1/56	11/14313	0.0422201	0.315802	0.291549	ENSEASG00005010433	1
BP	GO:0042921	glucocorticoid receptor signaling pathway	1/56	11/14313	0.0422201	0.315802	0.291549	ENSEASG00005019491	1
BP	GO:0043558	regulation of translational initiation in response to stress	1/56	11/14313	0.0422201	0.315802	0.291549	ENSEASG00005025885	1
BP	GO:0055012	ventricular cardiac muscle cell differentiation	1/56	11/14313	0.0422201	0.315802	0.291549	ENSEASG00005003055	1
BP	GO:0060008	Sertoli cell differentiation	1/56	11/14313	0.0422201	0.315802	0.291549	ENSEASG00005003055	1
BP	GO:0070493	thrombin-activated receptor signaling pathway	1/56	11/14313	0.0422201	0.315802	0.291549	ENSEASG00005007312	1
BP	GO:0072531	pyrimidine-containing compound transmembrane transport	1/56	11/14313	0.0422201	0.315802	0.291549	ENSEASG00005004978	1
BP	GO:1902931	negative regulation of alcohol biosynthetic process	1/56	11/14313	0.0422201	0.315802	0.291549	ENSEASG00005007312	1
BP	GO:0002761	regulation of myeloid leukocyte differentiation	2/56	85/14313	0.0436516	0.315802	0.291549	ENSEASG00005010433/ENSEASG00005003055	2
BP	GO:0032479	regulation of type I interferon production	2/56	85/14313	0.0436516	0.315802	0.291549	ENSEASG00005013834/ENSEASG00005004011	2
BP	GO:0032606	type I interferon production	2/56	85/14313	0.0436516	0.315802	0.291549	ENSEASG00005013834/ENSEASG00005004011	2
BP	GO:0062013	positive regulation of small molecule metabolic process	2/56	85/14313	0.0436516	0.315802	0.291549	ENSEASG00005010433/ENSEASG00005016668	2
BP	GO:0009749	response to glucose	2/56	87/14313	0.0455178	0.315802	0.291549	ENSEASG00005010029/ENSEASG00005017283	2
BP	GO:0055086	nucleobase-containing small molecule metabolic process	4/56	345/14313	0.045747	0.315802	0.291549	ENSEASG00005010398/ENSEASG00005016668/ENSEASG00005009333/ENSEASG00005018007	4
BP	GO:0009129	pyrimidine nucleoside monophosphate metabolic process	1/56	12/14313	0.0459704	0.315802	0.291549	ENSEASG00005018007	1
BP	GO:0010572	positive regulation of platelet activation	1/56	12/14313	0.0459704	0.315802	0.291549	ENSEASG00005007312	1
BP	GO:0030852	regulation of granulocyte differentiation	1/56	12/14313	0.0459704	0.315802	0.291549	ENSEASG00005003055	1
BP	GO:0032516	positive regulation of phosphoprotein phosphatase activity	1/56	12/14313	0.0459704	0.315802	0.291549	ENSEASG00005025885	1
BP	GO:0032634	interleukin-5 production	1/56	12/14313	0.0459704	0.315802	0.291549	ENSEASG00005003055	1
BP	GO:0032674	regulation of interleukin-5 production	1/56	12/14313	0.0459704	0.315802	0.291549	ENSEASG00005003055	1
BP	GO:0033631	cell-cell adhesion mediated by integrin	1/56	12/14313	0.0459704	0.315802	0.291549	ENSEASG00005019986	1
BP	GO:0042454	ribonucleoside catabolic process	1/56	12/14313	0.0459704	0.315802	0.291549	ENSEASG00005018007	1
BP	GO:0045821	positive regulation of glycolytic process	1/56	12/14313	0.0459704	0.315802	0.291549	ENSEASG00005016668	1
BP	GO:0048841	regulation of axon extension involved in axon guidance	1/56	12/14313	0.0459704	0.315802	0.291549	ENSEASG00005003396	1
BP	GO:0070206	protein trimerization	1/56	12/14313	0.0459704	0.315802	0.291549	ENSEASG00005004062	1
BP	GO:1901881	positive regulation of protein depolymerization	1/56	12/14313	0.0459704	0.315802	0.291549	ENSEASG00005007312	1
BP	GO:2000047	regulation of cell-cell adhesion mediated by cadherin	1/56	12/14313	0.0459704	0.315802	0.291549	ENSEASG00005010255	1
BP	GO:2000479	regulation of cAMP-dependent protein kinase activity	1/56	12/14313	0.0459704	0.315802	0.291549	ENSEASG00005010029	1
BP	GO:0009746	response to hexose	2/56	89/14313	0.0474133	0.315802	0.291549	ENSEASG00005010029/ENSEASG00005017283	2
BP	GO:0006631	fatty acid metabolic process	3/56	208/14313	0.0478087	0.315802	0.291549	ENSEASG00005010433/ENSEASG00005008992/ENSEASG00005010029	3
BP	GO:0034284	response to monosaccharide	2/56	90/14313	0.0483718	0.315802	0.291549	ENSEASG00005010029/ENSEASG00005017283	2
BP	GO:0009651	response to salt stress	1/56	13/14313	0.0497062	0.315802	0.291549	ENSEASG00005017283	1
BP	GO:0032401	establishment of melanosome localization	1/56	13/14313	0.0497062	0.315802	0.291549	ENSEASG00005024850	1
BP	GO:0032402	melanosome transport	1/56	13/14313	0.0497062	0.315802	0.291549	ENSEASG00005024850	1
BP	GO:0032515	negative regulation of phosphoprotein phosphatase activity	1/56	13/14313	0.0497062	0.315802	0.291549	ENSEASG00005025885	1
BP	GO:0033623	regulation of integrin activation	1/56	13/14313	0.0497062	0.315802	0.291549	ENSEASG00005007312	1
BP	GO:0034375	high-density lipoprotein particle remodeling	1/56	13/14313	0.0497062	0.315802	0.291549	ENSEASG00005010433	1
BP	GO:0043302	positive regulation of leukocyte degranulation	1/56	13/14313	0.0497062	0.315802	0.291549	ENSEASG00005010433	1
BP	GO:0043455	regulation of secondary metabolic process	1/56	13/14313	0.0497062	0.315802	0.291549	ENSEASG00005024850	1
BP	GO:0048021	regulation of melanin biosynthetic process	1/56	13/14313	0.0497062	0.315802	0.291549	ENSEASG00005024850	1
BP	GO:0071391	cellular response to estrogen stimulus	1/56	13/14313	0.0497062	0.315802	0.291549	ENSEASG00005003055	1
BP	GO:0072148	epithelial cell fate commitment	1/56	13/14313	0.0497062	0.315802	0.291549	ENSEASG00005003055	1
BP	GO:1900376	regulation of secondary metabolite biosynthetic process	1/56	13/14313	0.0497062	0.315802	0.291549	ENSEASG00005024850	1
BP	GO:1901031	regulation of response to reactive oxygen species	1/56	13/14313	0.0497062	0.315802	0.291549	ENSEASG00005010029	1
BP	GO:2001135	regulation of endocytic recycling	1/56	13/14313	0.0497062	0.315802	0.291549	ENSEASG00005010433	1
BP	GO:0001819	positive regulation of cytokine production	4/56	356/14313	0.050305	0.315802	0.291549	ENSEASG00005013834/ENSEASG00005010433/ENSEASG00005003055/ENSEASG00005004011	4
BP	GO:0010675	regulation of cellular carbohydrate metabolic process	2/56	92/14313	0.0503099	0.315802	0.291549	ENSEASG00005007312/ENSEASG00005010029	2
BP	GO:0032787	monocarboxylic acid metabolic process	4/56	357/14313	0.0507315	0.315802	0.291549	ENSEASG00005010433/ENSEASG00005008992/ENSEASG00005010029/ENSEASG00005016668	4
BP	GO:0046474	glycerophospholipid biosynthetic process	2/56	93/14313	0.0512895	0.315802	0.291549	ENSEASG00005025229/ENSEASG00005023390	2
BP	GO:0055088	lipid homeostasis	2/56	93/14313	0.0512895	0.315802	0.291549	ENSEASG00005016280/ENSEASG00005010029	2
BP	GO:0008361	regulation of cell size	2/56	94/14313	0.0522759	0.315802	0.291549	ENSEASG00005007312/ENSEASG00005003396	2
BP	GO:0046467	membrane lipid biosynthetic process	2/56	94/14313	0.0522759	0.315802	0.291549	ENSEASG00005025229/ENSEASG00005023390	2
BP	GO:0009125	nucleoside monophosphate catabolic process	1/56	14/14313	0.0534276	0.315802	0.291549	ENSEASG00005018007	1
BP	GO:0009162	deoxyribonucleoside monophosphate metabolic process	1/56	14/14313	0.0534276	0.315802	0.291549	ENSEASG00005018007	1
BP	GO:0010866	regulation of triglyceride biosynthetic process	1/56	14/14313	0.0534276	0.315802	0.291549	ENSEASG00005035411	1
BP	GO:0015732	prostaglandin transport	1/56	14/14313	0.0534276	0.315802	0.291549	ENSEASG00005010433	1
BP	GO:0015936	coenzyme A metabolic process	1/56	14/14313	0.0534276	0.315802	0.291549	ENSEASG00005010398	1
BP	GO:0032400	melanosome localization	1/56	14/14313	0.0534276	0.315802	0.291549	ENSEASG00005024850	1
BP	GO:0043567	regulation of insulin-like growth factor receptor signaling pathway	1/56	14/14313	0.0534276	0.315802	0.291549	ENSEASG00005006479	1
BP	GO:0045064	T-helper 2 cell differentiation	1/56	14/14313	0.0534276	0.315802	0.291549	ENSEASG00005003055	1
BP	GO:0046386	deoxyribose phosphate catabolic process	1/56	14/14313	0.0534276	0.315802	0.291549	ENSEASG00005018007	1
BP	GO:0051904	pigment granule transport	1/56	14/14313	0.0534276	0.315802	0.291549	ENSEASG00005024850	1
BP	GO:0051905	establishment of pigment granule localization	1/56	14/14313	0.0534276	0.315802	0.291549	ENSEASG00005024850	1
BP	GO:0031345	negative regulation of cell projection organization	2/56	97/14313	0.0552759	0.315802	0.291549	ENSEASG00005010404/ENSEASG00005003396	2
BP	GO:0051017	actin filament bundle assembly	2/56	97/14313	0.0552759	0.315802	0.291549	ENSEASG00005017115/ENSEASG00005007312	2
BP	GO:0071222	cellular response to lipopolysaccharide	2/56	97/14313	0.0552759	0.315802	0.291549	ENSEASG00005013834/ENSEASG00005003055	2
BP	GO:0032956	regulation of actin cytoskeleton organization	3/56	222/14313	0.0560258	0.315802	0.291549	ENSEASG00005012812/ENSEASG00005003725/ENSEASG00005007312	3
BP	GO:0030318	melanocyte differentiation	1/56	15/14313	0.0571347	0.315802	0.291549	ENSEASG00005023494	1
BP	GO:0032892	positive regulation of organic acid transport	1/56	15/14313	0.0571347	0.315802	0.291549	ENSEASG00005010433	1
BP	GO:0045723	positive regulation of fatty acid biosynthetic process	1/56	15/14313	0.0571347	0.315802	0.291549	ENSEASG00005010433	1
BP	GO:0046597	negative regulation of viral entry into host cell	1/56	15/14313	0.0571347	0.315802	0.291549	ENSEASG00005032502	1
BP	GO:0048278	vesicle docking	1/56	15/14313	0.0571347	0.315802	0.291549	ENSEASG00005007312	1
BP	GO:0051875	pigment granule localization	1/56	15/14313	0.0571347	0.315802	0.291549	ENSEASG00005024850	1
BP	GO:1904262	negative regulation of TORC1 signaling	1/56	15/14313	0.0571347	0.315802	0.291549	ENSEASG00005010029	1
BP	GO:2000191	regulation of fatty acid transport	1/56	15/14313	0.0571347	0.315802	0.291549	ENSEASG00005010433	1
BP	GO:0009743	response to carbohydrate	2/56	99/14313	0.0573091	0.315802	0.291549	ENSEASG00005010029/ENSEASG00005017283	2
BP	GO:0061572	actin filament bundle organization	2/56	99/14313	0.0573091	0.315802	0.291549	ENSEASG00005017115/ENSEASG00005007312	2
BP	GO:0050867	positive regulation of cell activation	3/56	227/14313	0.0591146	0.315802	0.291549	ENSEASG00005010433/ENSEASG00005007312/ENSEASG00005003055	3
BP	GO:0030218	erythrocyte differentiation	2/56	101/14313	0.0593683	0.315802	0.291549	ENSEASG00005017839/ENSEASG00005004062	2
BP	GO:0060294	cilium movement involved in cell motility	2/56	101/14313	0.0593683	0.315802	0.291549	ENSEASG00005010433/ENSEASG00005011536	2
BP	GO:0061041	regulation of wound healing	2/56	101/14313	0.0593683	0.315802	0.291549	ENSEASG00005007312/ENSEASG00005013743	2
BP	GO:0009725	response to hormone	4/56	377/14313	0.0596818	0.315802	0.291549	ENSEASG00005024850/ENSEASG00005019491/ENSEASG00005003055/ENSEASG00005010029	4
BP	GO:0006417	regulation of translation	3/56	229/14313	0.0603724	0.315802	0.291549	ENSEASG00005019491/ENSEASG00005025885/ENSEASG00005010029	3
BP	GO:0019216	regulation of lipid metabolic process	3/56	229/14313	0.0603724	0.315802	0.291549	ENSEASG00005016280/ENSEASG00005010433/ENSEASG00005035411	3
BP	GO:1903707	negative regulation of hemopoiesis	2/56	102/14313	0.0604075	0.315802	0.291549	ENSEASG00005017839/ENSEASG00005003055	2
BP	GO:0003417	growth plate cartilage development	1/56	16/14313	0.0608276	0.315802	0.291549	ENSEASG00005003055	1
BP	GO:0009164	nucleoside catabolic process	1/56	16/14313	0.0608276	0.315802	0.291549	ENSEASG00005018007	1
BP	GO:0009220	pyrimidine ribonucleotide biosynthetic process	1/56	16/14313	0.0608276	0.315802	0.291549	ENSEASG00005018007	1
BP	GO:0009264	deoxyribonucleotide catabolic process	1/56	16/14313	0.0608276	0.315802	0.291549	ENSEASG00005018007	1
BP	GO:0015858	nucleoside transport	1/56	16/14313	0.0608276	0.315802	0.291549	ENSEASG00005004978	1
BP	GO:0018904	ether metabolic process	1/56	16/14313	0.0608276	0.315802	0.291549	ENSEASG00005016280	1
BP	GO:0032753	positive regulation of interleukin-4 production	1/56	16/14313	0.0608276	0.315802	0.291549	ENSEASG00005003055	1
BP	GO:0042832	defense response to protozoan	1/56	16/14313	0.0608276	0.315802	0.291549	ENSEASG00005013834	1
BP	GO:0043304	regulation of mast cell degranulation	1/56	16/14313	0.0608276	0.315802	0.291549	ENSEASG00005010433	1
BP	GO:0046337	phosphatidylethanolamine metabolic process	1/56	16/14313	0.0608276	0.315802	0.291549	ENSEASG00005010433	1
BP	GO:0048846	axon extension involved in axon guidance	1/56	16/14313	0.0608276	0.315802	0.291549	ENSEASG00005003396	1
BP	GO:0055075	potassium ion homeostasis	1/56	16/14313	0.0608276	0.315802	0.291549	ENSEASG00005017283	1
BP	GO:0060438	trachea development	1/56	16/14313	0.0608276	0.315802	0.291549	ENSEASG00005003055	1
BP	GO:0072529	pyrimidine-containing compound catabolic process	1/56	16/14313	0.0608276	0.315802	0.291549	ENSEASG00005018007	1
BP	GO:0072530	purine-containing compound transmembrane transport	1/56	16/14313	0.0608276	0.315802	0.291549	ENSEASG00005004978	1
BP	GO:1901642	nucleoside transmembrane transport	1/56	16/14313	0.0608276	0.315802	0.291549	ENSEASG00005004978	1
BP	GO:1902284	neuron projection extension involved in neuron projection guidance	1/56	16/14313	0.0608276	0.315802	0.291549	ENSEASG00005003396	1
BP	GO:0071219	cellular response to molecule of bacterial origin	2/56	103/14313	0.0614529	0.315802	0.291549	ENSEASG00005013834/ENSEASG00005003055	2
BP	GO:0001539	cilium or flagellum-dependent cell motility	2/56	104/14313	0.0625047	0.315802	0.291549	ENSEASG00005010433/ENSEASG00005011536	2
BP	GO:0042157	lipoprotein metabolic process	2/56	104/14313	0.0625047	0.315802	0.291549	ENSEASG00005025229/ENSEASG00005023390	2
BP	GO:0060285	cilium-dependent cell motility	2/56	104/14313	0.0625047	0.315802	0.291549	ENSEASG00005010433/ENSEASG00005011536	2
BP	GO:0009259	ribonucleotide metabolic process	3/56	234/14313	0.0635721	0.315802	0.291549	ENSEASG00005010398/ENSEASG00005016668/ENSEASG00005018007	3
BP	GO:0001516	prostaglandin biosynthetic process	1/56	17/14313	0.0645062	0.315802	0.291549	ENSEASG00005010433	1
BP	GO:0006783	heme biosynthetic process	1/56	17/14313	0.0645062	0.315802	0.291549	ENSEASG00005003977	1
BP	GO:0010743	regulation of macrophage derived foam cell differentiation	1/56	17/14313	0.0645062	0.315802	0.291549	ENSEASG00005010433	1
BP	GO:0032438	melanosome organization	1/56	17/14313	0.0645062	0.315802	0.291549	ENSEASG00005024850	1
BP	GO:0033006	regulation of mast cell activation involved in immune response	1/56	17/14313	0.0645062	0.315802	0.291549	ENSEASG00005010433	1
BP	GO:0046457	prostanoid biosynthetic process	1/56	17/14313	0.0645062	0.315802	0.291549	ENSEASG00005010433	1
BP	GO:0046471	phosphatidylglycerol metabolic process	1/56	17/14313	0.0645062	0.315802	0.291549	ENSEASG00005010433	1
BP	GO:0046885	regulation of hormone biosynthetic process	1/56	17/14313	0.0645062	0.315802	0.291549	ENSEASG00005024262	1
BP	GO:0051125	regulation of actin nucleation	1/56	17/14313	0.0645062	0.315802	0.291549	ENSEASG00005012812	1
BP	GO:0044089	positive regulation of cellular component biogenesis	4/56	388/14313	0.0649439	0.315802	0.291549	ENSEASG00005036013/ENSEASG00005012812/ENSEASG00005017115/ENSEASG00005007312	4
BP	GO:0019693	ribose phosphate metabolic process	3/56	237/14313	0.0655294	0.315802	0.291549	ENSEASG00005010398/ENSEASG00005016668/ENSEASG00005018007	3
BP	GO:0034101	erythrocyte homeostasis	2/56	107/14313	0.0656966	0.315802	0.291549	ENSEASG00005017839/ENSEASG00005004062	2
BP	GO:0002244	hematopoietic progenitor cell differentiation	2/56	108/14313	0.0667726	0.315802	0.291549	ENSEASG00005007312/ENSEASG00005003055	2
BP	GO:0009755	hormone-mediated signaling pathway	2/56	108/14313	0.0667726	0.315802	0.291549	ENSEASG00005024850/ENSEASG00005019491	2
BP	GO:0000002	mitochondrial genome maintenance	1/56	18/14313	0.0681707	0.315802	0.291549	ENSEASG00005010029	1
BP	GO:0001562	response to protozoan	1/56	18/14313	0.0681707	0.315802	0.291549	ENSEASG00005013834	1
BP	GO:0001675	acrosome assembly	1/56	18/14313	0.0681707	0.315802	0.291549	ENSEASG00005010433	1
BP	GO:0002888	positive regulation of myeloid leukocyte mediated immunity	1/56	18/14313	0.0681707	0.315802	0.291549	ENSEASG00005010433	1
BP	GO:0009648	photoperiodism	1/56	18/14313	0.0681707	0.315802	0.291549	ENSEASG00005019491	1
BP	GO:0032958	inositol phosphate biosynthetic process	1/56	18/14313	0.0681707	0.315802	0.291549	ENSEASG00005007312	1
BP	GO:0034656	nucleobase-containing small molecule catabolic process	1/56	18/14313	0.0681707	0.315802	0.291549	ENSEASG00005018007	1
BP	GO:0043153	entrainment of circadian clock by photoperiod	1/56	18/14313	0.0681707	0.315802	0.291549	ENSEASG00005019491	1
BP	GO:0043372	positive regulation of CD4-positive, alpha-beta T cell differentiation	1/56	18/14313	0.0681707	0.315802	0.291549	ENSEASG00005003055	1
BP	GO:0044331	cell-cell adhesion mediated by cadherin	1/56	18/14313	0.0681707	0.315802	0.291549	ENSEASG00005010255	1
BP	GO:0045981	positive regulation of nucleotide metabolic process	1/56	18/14313	0.0681707	0.315802	0.291549	ENSEASG00005016668	1
BP	GO:0046473	phosphatidic acid metabolic process	1/56	18/14313	0.0681707	0.315802	0.291549	ENSEASG00005010433	1
BP	GO:0048753	pigment granule organization	1/56	18/14313	0.0681707	0.315802	0.291549	ENSEASG00005024850	1
BP	GO:1900544	positive regulation of purine nucleotide metabolic process	1/56	18/14313	0.0681707	0.315802	0.291549	ENSEASG00005016668	1
BP	GO:1904263	positive regulation of TORC1 signaling	1/56	18/14313	0.0681707	0.315802	0.291549	ENSEASG00005010029	1
BP	GO:1904646	cellular response to amyloid-beta	1/56	18/14313	0.0681707	0.315802	0.291549	ENSEASG00005001924	1
BP	GO:0071805	potassium ion transmembrane transport	2/56	111/14313	0.070036	0.315802	0.291549	ENSEASG00005017283/ENSEASG00005000191	2
BP	GO:0042060	wound healing	3/56	244/14313	0.0702041	0.315802	0.291549	ENSEASG00005019986/ENSEASG00005007312/ENSEASG00005013743	3
BP	GO:0007159	leukocyte cell-cell adhesion	3/56	245/14313	0.0708841	0.315802	0.291549	ENSEASG00005019986/ENSEASG00005013044/ENSEASG00005003055	3
BP	GO:1901137	carbohydrate derivative biosynthetic process	4/56	401/14313	0.0714694	0.315802	0.291549	ENSEASG00005010398/ENSEASG00005025229/ENSEASG00005023390/ENSEASG00005018007	4
BP	GO:0032970	regulation of actin filament-based process	3/56	246/14313	0.0715671	0.315802	0.291549	ENSEASG00005012812/ENSEASG00005003725/ENSEASG00005007312	3
BP	GO:0007157	heterophilic cell-cell adhesion via plasma membrane cell adhesion molecules	1/56	19/14313	0.0718211	0.315802	0.291549	ENSEASG00005013044	1
BP	GO:0033137	negative regulation of peptidyl-serine phosphorylation	1/56	19/14313	0.0718211	0.315802	0.291549	ENSEASG00005010404	1
BP	GO:0035308	negative regulation of protein dephosphorylation	1/56	19/14313	0.0718211	0.315802	0.291549	ENSEASG00005025885	1
BP	GO:0080111	DNA demethylation	1/56	19/14313	0.0718211	0.315802	0.291549	ENSEASG00005037408	1
BP	GO:0009260	ribonucleotide biosynthetic process	2/56	113/14313	0.0722405	0.315802	0.291549	ENSEASG00005010398/ENSEASG00005018007	2
BP	GO:0072330	monocarboxylic acid biosynthetic process	2/56	115/14313	0.0744675	0.315802	0.291549	ENSEASG00005010433/ENSEASG00005008992	2
BP	GO:0006221	pyrimidine nucleotide biosynthetic process	1/56	20/14313	0.0754575	0.315802	0.291549	ENSEASG00005018007	1
BP	GO:0006779	porphyrin-containing compound biosynthetic process	1/56	20/14313	0.0754575	0.315802	0.291549	ENSEASG00005003977	1
BP	GO:0009649	entrainment of circadian clock	1/56	20/14313	0.0754575	0.315802	0.291549	ENSEASG00005019491	1
BP	GO:0010737	protein kinase A signaling	1/56	20/14313	0.0754575	0.315802	0.291549	ENSEASG00005017115	1
BP	GO:0032633	interleukin-4 production	1/56	20/14313	0.0754575	0.315802	0.291549	ENSEASG00005003055	1
BP	GO:0032673	regulation of interleukin-4 production	1/56	20/14313	0.0754575	0.315802	0.291549	ENSEASG00005003055	1
BP	GO:0034368	protein-lipid complex remodeling	1/56	20/14313	0.0754575	0.315802	0.291549	ENSEASG00005010433	1
BP	GO:0034369	plasma lipoprotein particle remodeling	1/56	20/14313	0.0754575	0.315802	0.291549	ENSEASG00005010433	1
BP	GO:0042438	melanin biosynthetic process	1/56	20/14313	0.0754575	0.315802	0.291549	ENSEASG00005024850	1
BP	GO:0043094	cellular metabolic compound salvage	1/56	20/14313	0.0754575	0.315802	0.291549	ENSEASG00005018007	1
BP	GO:0043647	inositol phosphate metabolic process	1/56	20/14313	0.0754575	0.315802	0.291549	ENSEASG00005007312	1
BP	GO:0071514	genetic imprinting	1/56	20/14313	0.0754575	0.315802	0.291549	ENSEASG00005024850	1
BP	GO:0098869	cellular oxidant detoxification	1/56	20/14313	0.0754575	0.315802	0.291549	ENSEASG00005010029	1
BP	GO:1902667	regulation of axon guidance	1/56	20/14313	0.0754575	0.315802	0.291549	ENSEASG00005003396	1
BP	GO:0046390	ribose phosphate biosynthetic process	2/56	116/14313	0.0755892	0.315802	0.291549	ENSEASG00005010398/ENSEASG00005018007	2
BP	GO:0008654	phospholipid biosynthetic process	2/56	119/14313	0.078987	0.315802	0.291549	ENSEASG00005025229/ENSEASG00005023390	2
BP	GO:1902107	positive regulation of leukocyte differentiation	2/56	119/14313	0.078987	0.315802	0.291549	ENSEASG00005010433/ENSEASG00005003055	2
BP	GO:0006582	melanin metabolic process	1/56	21/14313	0.0790798	0.315802	0.291549	ENSEASG00005024850	1
BP	GO:0033003	regulation of mast cell activation	1/56	21/14313	0.0790798	0.315802	0.291549	ENSEASG00005010433	1
BP	GO:0034367	protein-containing complex remodeling	1/56	21/14313	0.0790798	0.315802	0.291549	ENSEASG00005010433	1
BP	GO:0035510	DNA dealkylation	1/56	21/14313	0.0790798	0.315802	0.291549	ENSEASG00005037408	1
BP	GO:0044550	secondary metabolite biosynthetic process	1/56	21/14313	0.0790798	0.315802	0.291549	ENSEASG00005024850	1
BP	GO:0090382	phagosome maturation	1/56	21/14313	0.0790798	0.315802	0.291549	ENSEASG00005000191	1
BP	GO:0097242	amyloid-beta clearance	1/56	21/14313	0.0790798	0.315802	0.291549	ENSEASG00005010433	1
BP	GO:1900017	positive regulation of cytokine production involved in inflammatory response	1/56	21/14313	0.0790798	0.315802	0.291549	ENSEASG00005010433	1
BP	GO:1901658	glycosyl compound catabolic process	1/56	21/14313	0.0790798	0.315802	0.291549	ENSEASG00005018007	1
BP	GO:1902894	negative regulation of pri-miRNA transcription by RNA polymerase II	1/56	21/14313	0.0790798	0.315802	0.291549	ENSEASG00005003055	1
BP	GO:0007596	blood coagulation	2/56	120/14313	0.0801302	0.315802	0.291549	ENSEASG00005019986/ENSEASG00005007312	2
BP	GO:0010975	regulation of neuron projection development	3/56	259/14313	0.0807159	0.315802	0.291549	ENSEASG00005010404/ENSEASG00005010433/ENSEASG00005003396	3
BP	GO:0046890	regulation of lipid biosynthetic process	2/56	121/14313	0.0812787	0.315802	0.291549	ENSEASG00005010433/ENSEASG00005035411	2
BP	GO:0007411	axon guidance	2/56	122/14313	0.0824323	0.315802	0.291549	ENSEASG00005036013/ENSEASG00005003396	2
BP	GO:0045665	negative regulation of neuron differentiation	2/56	122/14313	0.0824323	0.315802	0.291549	ENSEASG00005010404/ENSEASG00005003396	2
BP	GO:0002313	mature B cell differentiation involved in immune response	1/56	22/14313	0.0826882	0.315802	0.291549	ENSEASG00005013834	1
BP	GO:0003416	endochondral bone growth	1/56	22/14313	0.0826882	0.315802	0.291549	ENSEASG00005003055	1
BP	GO:0009218	pyrimidine ribonucleotide metabolic process	1/56	22/14313	0.0826882	0.315802	0.291549	ENSEASG00005018007	1
BP	GO:0009394	2'-deoxyribonucleotide metabolic process	1/56	22/14313	0.0826882	0.315802	0.291549	ENSEASG00005018007	1
BP	GO:0010742	macrophage derived foam cell differentiation	1/56	22/14313	0.0826882	0.315802	0.291549	ENSEASG00005010433	1
BP	GO:0019692	deoxyribose phosphate metabolic process	1/56	22/14313	0.0826882	0.315802	0.291549	ENSEASG00005018007	1
BP	GO:0033014	tetrapyrrole biosynthetic process	1/56	22/14313	0.0826882	0.315802	0.291549	ENSEASG00005003977	1
BP	GO:0034314	Arp2/3 complex-mediated actin nucleation	1/56	22/14313	0.0826882	0.315802	0.291549	ENSEASG00005012812	1
BP	GO:0045622	regulation of T-helper cell differentiation	1/56	22/14313	0.0826882	0.315802	0.291549	ENSEASG00005003055	1
BP	GO:0046856	phosphatidylinositol dephosphorylation	1/56	22/14313	0.0826882	0.315802	0.291549	ENSEASG00005010404	1
BP	GO:0055083	monovalent inorganic anion homeostasis	1/56	22/14313	0.0826882	0.315802	0.291549	ENSEASG00005017283	1
BP	GO:0055090	acylglycerol homeostasis	1/56	22/14313	0.0826882	0.315802	0.291549	ENSEASG00005010029	1
BP	GO:0070328	triglyceride homeostasis	1/56	22/14313	0.0826882	0.315802	0.291549	ENSEASG00005010029	1
BP	GO:1904645	response to amyloid-beta	1/56	22/14313	0.0826882	0.315802	0.291549	ENSEASG00005001924	1
BP	GO:0007599	hemostasis	2/56	123/14313	0.083591	0.315802	0.291549	ENSEASG00005019986/ENSEASG00005007312	2
BP	GO:0071216	cellular response to biotic stimulus	2/56	123/14313	0.083591	0.315802	0.291549	ENSEASG00005013834/ENSEASG00005003055	2
BP	GO:0007015	actin filament organization	3/56	264/14313	0.0843651	0.315802	0.291549	ENSEASG00005012812/ENSEASG00005017115/ENSEASG00005007312	3
BP	GO:0008064	regulation of actin polymerization or depolymerization	2/56	124/14313	0.0847548	0.315802	0.291549	ENSEASG00005012812/ENSEASG00005007312	2
BP	GO:0030832	regulation of actin filament length	2/56	124/14313	0.0847548	0.315802	0.291549	ENSEASG00005012812/ENSEASG00005007312	2
BP	GO:0050817	coagulation	2/56	124/14313	0.0847548	0.315802	0.291549	ENSEASG00005019986/ENSEASG00005007312	2
BP	GO:0097485	neuron projection guidance	2/56	124/14313	0.0847548	0.315802	0.291549	ENSEASG00005036013/ENSEASG00005003396	2
BP	GO:0030036	actin cytoskeleton organization	4/56	427/14313	0.0854963	0.315802	0.291549	ENSEASG00005012812/ENSEASG00005003725/ENSEASG00005017115/ENSEASG00005007312	4
BP	GO:0002828	regulation of type 2 immune response	1/56	23/14313	0.0862828	0.315802	0.291549	ENSEASG00005003055	1
BP	GO:0007019	microtubule depolymerization	1/56	23/14313	0.0862828	0.315802	0.291549	ENSEASG00005010368	1
BP	GO:0007288	sperm axoneme assembly	1/56	23/14313	0.0862828	0.315802	0.291549	ENSEASG00005010433	1
BP	GO:0009156	ribonucleoside monophosphate biosynthetic process	1/56	23/14313	0.0862828	0.315802	0.291549	ENSEASG00005018007	1
BP	GO:0042168	heme metabolic process	1/56	23/14313	0.0862828	0.315802	0.291549	ENSEASG00005003977	1
BP	GO:0043243	positive regulation of protein-containing complex disassembly	1/56	23/14313	0.0862828	0.315802	0.291549	ENSEASG00005007312	1
BP	GO:0046456	icosanoid biosynthetic process	1/56	23/14313	0.0862828	0.315802	0.291549	ENSEASG00005010433	1
BP	GO:0048384	retinoic acid receptor signaling pathway	1/56	23/14313	0.0862828	0.315802	0.291549	ENSEASG00005003055	1
BP	GO:0071711	basement membrane organization	1/56	23/14313	0.0862828	0.315802	0.291549	ENSEASG00005036013	1
BP	GO:0090077	foam cell differentiation	1/56	23/14313	0.0862828	0.315802	0.291549	ENSEASG00005010433	1
BP	GO:1903034	regulation of response to wounding	2/56	126/14313	0.0870973	0.315802	0.291549	ENSEASG00005007312/ENSEASG00005013743	2
BP	GO:0045055	regulated exocytosis	2/56	127/14313	0.0882759	0.315802	0.291549	ENSEASG00005010433/ENSEASG00005007312	2
BP	GO:0009262	deoxyribonucleotide metabolic process	1/56	24/14313	0.0898635	0.315802	0.291549	ENSEASG00005018007	1
BP	GO:0010923	negative regulation of phosphatase activity	1/56	24/14313	0.0898635	0.315802	0.291549	ENSEASG00005025885	1
BP	GO:0021772	olfactory bulb development	1/56	24/14313	0.0898635	0.315802	0.291549	ENSEASG00005003396	1
BP	GO:0032689	negative regulation of interferon-gamma production	1/56	24/14313	0.0898635	0.315802	0.291549	ENSEASG00005003055	1
BP	GO:0061037	negative regulation of cartilage development	1/56	24/14313	0.0898635	0.315802	0.291549	ENSEASG00005003055	1
BP	GO:0072528	pyrimidine-containing compound biosynthetic process	1/56	24/14313	0.0898635	0.315802	0.291549	ENSEASG00005018007	1
BP	GO:0090181	regulation of cholesterol metabolic process	1/56	24/14313	0.0898635	0.315802	0.291549	ENSEASG00005016280	1
BP	GO:1903580	positive regulation of ATP metabolic process	1/56	24/14313	0.0898635	0.315802	0.291549	ENSEASG00005016668	1
BP	GO:0042742	defense response to bacterium	2/56	129/14313	0.0906475	0.315802	0.291549	ENSEASG00005013834/ENSEASG00005000191	2
BP	GO:0034248	regulation of cellular amide metabolic process	3/56	274/14313	0.0918736	0.315802	0.291549	ENSEASG00005019491/ENSEASG00005025885/ENSEASG00005010029	3
BP	GO:1902905	positive regulation of supramolecular fiber organization	2/56	131/14313	0.093038	0.315802	0.291549	ENSEASG00005012812/ENSEASG00005007312	2
BP	GO:0009261	ribonucleotide catabolic process	1/56	25/14313	0.0934304	0.315802	0.291549	ENSEASG00005018007	1
BP	GO:0021680	cerebellar Purkinje cell layer development	1/56	25/14313	0.0934304	0.315802	0.291549	ENSEASG00005001799	1
BP	GO:0022617	extracellular matrix disassembly	1/56	25/14313	0.0934304	0.315802	0.291549	ENSEASG00005017115	1
BP	GO:0030866	cortical actin cytoskeleton organization	1/56	25/14313	0.0934304	0.315802	0.291549	ENSEASG00005007312	1
BP	GO:0045923	positive regulation of fatty acid metabolic process	1/56	25/14313	0.0934304	0.315802	0.291549	ENSEASG00005010433	1
BP	GO:0050482	arachidonic acid secretion	1/56	25/14313	0.0934304	0.315802	0.291549	ENSEASG00005010433	1
BP	GO:0050931	pigment cell differentiation	1/56	25/14313	0.0934304	0.315802	0.291549	ENSEASG00005023494	1
BP	GO:0098868	bone growth	1/56	25/14313	0.0934304	0.315802	0.291549	ENSEASG00005003055	1
BP	GO:1903963	arachidonate transport	1/56	25/14313	0.0934304	0.315802	0.291549	ENSEASG00005010433	1
BP	GO:0007018	microtubule-based movement	3/56	277/14313	0.0941795	0.315802	0.291549	ENSEASG00005010368/ENSEASG00005010433/ENSEASG00005011536	3
BP	GO:0098662	inorganic cation transmembrane transport	4/56	444/14313	0.095351	0.315802	0.291549	ENSEASG00005001924/ENSEASG00005017283/ENSEASG00005016668/ENSEASG00005000191	4
BP	GO:0002262	myeloid cell homeostasis	2/56	133/14313	0.095447	0.315802	0.291549	ENSEASG00005017839/ENSEASG00005004062	2
BP	GO:0009124	nucleoside monophosphate biosynthetic process	1/56	26/14313	0.0969836	0.315802	0.291549	ENSEASG00005018007	1
BP	GO:0016556	mRNA modification	1/56	26/14313	0.0969836	0.315802	0.291549	ENSEASG00005037408	1
BP	GO:0018198	peptidyl-cysteine modification	1/56	26/14313	0.0969836	0.315802	0.291549	ENSEASG00005003977	1
BP	GO:0019432	triglyceride biosynthetic process	1/56	26/14313	0.0969836	0.315802	0.291549	ENSEASG00005035411	1
BP	GO:0021988	olfactory lobe development	1/56	26/14313	0.0969836	0.315802	0.291549	ENSEASG00005003396	1
BP	GO:0030194	positive regulation of blood coagulation	1/56	26/14313	0.0969836	0.315802	0.291549	ENSEASG00005007312	1
BP	GO:0035307	positive regulation of protein dephosphorylation	1/56	26/14313	0.0969836	0.315802	0.291549	ENSEASG00005025885	1
BP	GO:0043300	regulation of leukocyte degranulation	1/56	26/14313	0.0969836	0.315802	0.291549	ENSEASG00005010433	1
BP	GO:0046596	regulation of viral entry into host cell	1/56	26/14313	0.0969836	0.315802	0.291549	ENSEASG00005032502	1
BP	GO:1900048	positive regulation of hemostasis	1/56	26/14313	0.0969836	0.315802	0.291549	ENSEASG00005007312	1
BP	GO:1903793	positive regulation of anion transport	1/56	26/14313	0.0969836	0.315802	0.291549	ENSEASG00005010433	1
BP	GO:2000516	positive regulation of CD4-positive, alpha-beta T cell activation	1/56	26/14313	0.0969836	0.315802	0.291549	ENSEASG00005003055	1
BP	GO:1903706	regulation of hemopoiesis	3/56	283/14313	0.0988632	0.315802	0.291549	ENSEASG00005017839/ENSEASG00005010433/ENSEASG00005003055	3
BP	GO:0003341	cilium movement	2/56	136/14313	0.0990942	0.315802	0.291549	ENSEASG00005010433/ENSEASG00005011536	2
BP	GO:0002335	mature B cell differentiation	1/56	27/14313	0.100523	0.315802	0.291549	ENSEASG00005013834	1
BP	GO:0006693	prostaglandin metabolic process	1/56	27/14313	0.100523	0.315802	0.291549	ENSEASG00005010433	1
BP	GO:0007131	reciprocal meiotic recombination	1/56	27/14313	0.100523	0.315802	0.291549	ENSEASG00005011710	1
BP	GO:0032350	regulation of hormone metabolic process	1/56	27/14313	0.100523	0.315802	0.291549	ENSEASG00005024262	1
BP	GO:0032890	regulation of organic acid transport	1/56	27/14313	0.100523	0.315802	0.291549	ENSEASG00005010433	1
BP	GO:0043303	mast cell degranulation	1/56	27/14313	0.100523	0.315802	0.291549	ENSEASG00005010433	1
BP	GO:0060390	regulation of SMAD protein signal transduction	1/56	27/14313	0.100523	0.315802	0.291549	ENSEASG00005006479	1
BP	GO:0071396	cellular response to lipid	3/56	286/14313	0.10124	0.315802	0.291549	ENSEASG00005013834/ENSEASG00005019491/ENSEASG00005003055	3
BP	GO:0006643	membrane lipid metabolic process	2/56	138/14313	0.101548	0.315802	0.291549	ENSEASG00005025229/ENSEASG00005023390	2
BP	GO:0008154	actin polymerization or depolymerization	2/56	138/14313	0.101548	0.315802	0.291549	ENSEASG00005012812/ENSEASG00005007312	2
BP	GO:0002279	mast cell activation involved in immune response	1/56	28/14313	0.104049	0.315802	0.291549	ENSEASG00005010433	1
BP	GO:0006692	prostanoid metabolic process	1/56	28/14313	0.104049	0.315802	0.291549	ENSEASG00005010433	1
BP	GO:0006778	porphyrin-containing compound metabolic process	1/56	28/14313	0.104049	0.315802	0.291549	ENSEASG00005003977	1
BP	GO:0030865	cortical cytoskeleton organization	1/56	28/14313	0.104049	0.315802	0.291549	ENSEASG00005007312	1
BP	GO:0031076	embryonic camera-type eye development	1/56	28/14313	0.104049	0.315802	0.291549	ENSEASG00005003055	1
BP	GO:0033866	nucleoside bisphosphate biosynthetic process	1/56	28/14313	0.104049	0.315802	0.291549	ENSEASG00005010398	1
BP	GO:0034030	ribonucleoside bisphosphate biosynthetic process	1/56	28/14313	0.104049	0.315802	0.291549	ENSEASG00005010398	1
BP	GO:0034033	purine nucleoside bisphosphate biosynthetic process	1/56	28/14313	0.104049	0.315802	0.291549	ENSEASG00005010398	1
BP	GO:0035825	homologous recombination	1/56	28/14313	0.104049	0.315802	0.291549	ENSEASG00005011710	1
BP	GO:0042634	regulation of hair cycle	1/56	28/14313	0.104049	0.315802	0.291549	ENSEASG00005019491	1
BP	GO:0050820	positive regulation of coagulation	1/56	28/14313	0.104049	0.315802	0.291549	ENSEASG00005007312	1
BP	GO:0070528	protein kinase C signaling	1/56	28/14313	0.104049	0.315802	0.291549	ENSEASG00005007312	1
BP	GO:0071470	cellular response to osmotic stress	1/56	28/14313	0.104049	0.315802	0.291549	ENSEASG00005017283	1
BP	GO:1905898	positive regulation of response to endoplasmic reticulum stress	1/56	28/14313	0.104049	0.315802	0.291549	ENSEASG00005025885	1
BP	GO:0009117	nucleotide metabolic process	3/56	291/14313	0.105254	0.315802	0.291549	ENSEASG00005010398/ENSEASG00005016668/ENSEASG00005018007	3
BP	GO:0051495	positive regulation of cytoskeleton organization	2/56	141/14313	0.105259	0.315802	0.291549	ENSEASG00005012812/ENSEASG00005007312	2
BP	GO:0019439	aromatic compound catabolic process	3/56	292/14313	0.106064	0.315802	0.291549	ENSEASG00005016280/ENSEASG00005009333/ENSEASG00005018007	3
BP	GO:0022407	regulation of cell-cell adhesion	3/56	292/14313	0.106064	0.315802	0.291549	ENSEASG00005019986/ENSEASG00005010255/ENSEASG00005003055	3
BP	GO:1901615	organic hydroxy compound metabolic process	3/56	293/14313	0.106877	0.315802	0.291549	ENSEASG00005024850/ENSEASG00005016280/ENSEASG00005007312	3
BP	GO:0002068	glandular epithelial cell development	1/56	29/14313	0.107561	0.315802	0.291549	ENSEASG00005003055	1
BP	GO:0002448	mast cell mediated immunity	1/56	29/14313	0.107561	0.315802	0.291549	ENSEASG00005010433	1
BP	GO:0006220	pyrimidine nucleotide metabolic process	1/56	29/14313	0.107561	0.315802	0.291549	ENSEASG00005018007	1
BP	GO:0042446	hormone biosynthetic process	1/56	29/14313	0.107561	0.315802	0.291549	ENSEASG00005024262	1
BP	GO:0045744	negative regulation of G protein-coupled receptor signaling pathway	1/56	29/14313	0.107561	0.315802	0.291549	ENSEASG00005007312	1
BP	GO:0060351	cartilage development involved in endochondral bone morphogenesis	1/56	29/14313	0.107561	0.315802	0.291549	ENSEASG00005003055	1
BP	GO:0071300	cellular response to retinoic acid	1/56	29/14313	0.107561	0.315802	0.291549	ENSEASG00005003055	1
BP	GO:0090207	regulation of triglyceride metabolic process	1/56	29/14313	0.107561	0.315802	0.291549	ENSEASG00005035411	1
BP	GO:0140353	lipid export from cell	1/56	29/14313	0.107561	0.315802	0.291549	ENSEASG00005010433	1
BP	GO:1903307	positive regulation of regulated secretory pathway	1/56	29/14313	0.107561	0.315802	0.291549	ENSEASG00005010433	1
BP	GO:0022411	cellular component disassembly	3/56	294/14313	0.107692	0.315802	0.291549	ENSEASG00005010368/ENSEASG00005017115/ENSEASG00005007312	3
BP	GO:0032496	response to lipopolysaccharide	2/56	143/14313	0.107754	0.315802	0.291549	ENSEASG00005013834/ENSEASG00005003055	2
BP	GO:0097435	supramolecular fiber organization	4/56	465/14313	0.10824	0.315802	0.291549	ENSEASG00005012812/ENSEASG00005010368/ENSEASG00005017115/ENSEASG00005007312	4
BP	GO:1901617	organic hydroxy compound biosynthetic process	2/56	144/14313	0.109008	0.315802	0.291549	ENSEASG00005024850/ENSEASG00005007312	2
BP	GO:0015711	organic anion transport	3/56	296/14313	0.10933	0.315802	0.291549	ENSEASG00005010433/ENSEASG00005004062/ENSEASG00005016668	3
BP	GO:0006091	generation of precursor metabolites and energy	3/56	297/14313	0.110153	0.315802	0.291549	ENSEASG00005024850/ENSEASG00005013400/ENSEASG00005016668	3
BP	GO:0005978	glycogen biosynthetic process	1/56	30/14313	0.11106	0.315802	0.291549	ENSEASG00005013400	1
BP	GO:0006956	complement activation	1/56	30/14313	0.11106	0.315802	0.291549	ENSEASG00005032502	1
BP	GO:0009250	glucan biosynthetic process	1/56	30/14313	0.11106	0.315802	0.291549	ENSEASG00005013400	1
BP	GO:0010543	regulation of platelet activation	1/56	30/14313	0.11106	0.315802	0.291549	ENSEASG00005007312	1
BP	GO:0032735	positive regulation of interleukin-12 production	1/56	30/14313	0.11106	0.315802	0.291549	ENSEASG00005013834	1
BP	GO:0033144	negative regulation of intracellular steroid hormone receptor signaling pathway	1/56	30/14313	0.11106	0.315802	0.291549	ENSEASG00005019491	1
BP	GO:0033363	secretory granule organization	1/56	30/14313	0.11106	0.315802	0.291549	ENSEASG00005010433	1
BP	GO:0033628	regulation of cell adhesion mediated by integrin	1/56	30/14313	0.11106	0.315802	0.291549	ENSEASG00005019986	1
BP	GO:0042092	type 2 immune response	1/56	30/14313	0.11106	0.315802	0.291549	ENSEASG00005003055	1
BP	GO:0042304	regulation of fatty acid biosynthetic process	1/56	30/14313	0.11106	0.315802	0.291549	ENSEASG00005010433	1
BP	GO:0043370	regulation of CD4-positive, alpha-beta T cell differentiation	1/56	30/14313	0.11106	0.315802	0.291549	ENSEASG00005003055	1
BP	GO:0071827	plasma lipoprotein particle organization	1/56	30/14313	0.11106	0.315802	0.291549	ENSEASG00005010433	1
BP	GO:0140056	organelle localization by membrane tethering	1/56	30/14313	0.11106	0.315802	0.291549	ENSEASG00005007312	1
BP	GO:1901532	regulation of hematopoietic progenitor cell differentiation	1/56	30/14313	0.11106	0.315802	0.291549	ENSEASG00005003055	1
BP	GO:1901570	fatty acid derivative biosynthetic process	1/56	30/14313	0.11106	0.315802	0.291549	ENSEASG00005010433	1
BP	GO:0045596	negative regulation of cell differentiation	4/56	470/14313	0.111422	0.316057	0.291785	ENSEASG00005010404/ENSEASG00005017839/ENSEASG00005003055/ENSEASG00005003396	4
BP	GO:0098660	inorganic ion transmembrane transport	4/56	471/14313	0.112063	0.317103	0.29275	ENSEASG00005001924/ENSEASG00005017283/ENSEASG00005016668/ENSEASG00005000191	4
BP	GO:0002886	regulation of myeloid leukocyte mediated immunity	1/56	31/14313	0.114545	0.319357	0.294831	ENSEASG00005010433	1
BP	GO:0042149	cellular response to glucose starvation	1/56	31/14313	0.114545	0.319357	0.294831	ENSEASG00005010029	1
BP	GO:0043627	response to estrogen	1/56	31/14313	0.114545	0.319357	0.294831	ENSEASG00005003055	1
BP	GO:0046638	positive regulation of alpha-beta T cell differentiation	1/56	31/14313	0.114545	0.319357	0.294831	ENSEASG00005003055	1
BP	GO:0070988	demethylation	1/56	31/14313	0.114545	0.319357	0.294831	ENSEASG00005037408	1
BP	GO:0097028	dendritic cell differentiation	1/56	31/14313	0.114545	0.319357	0.294831	ENSEASG00005013834	1
BP	GO:0050767	regulation of neurogenesis	4/56	479/14313	0.117255	0.319357	0.294831	ENSEASG00005036013/ENSEASG00005010404/ENSEASG00005010433/ENSEASG00005003396	4
BP	GO:0009165	nucleotide biosynthetic process	2/56	151/14313	0.117891	0.319357	0.294831	ENSEASG00005010398/ENSEASG00005018007	2
BP	GO:0001504	neurotransmitter uptake	1/56	32/14313	0.118017	0.319357	0.294831	ENSEASG00005004978	1
BP	GO:0002762	negative regulation of myeloid leukocyte differentiation	1/56	32/14313	0.118017	0.319357	0.294831	ENSEASG00005003055	1
BP	GO:0019748	secondary metabolic process	1/56	32/14313	0.118017	0.319357	0.294831	ENSEASG00005024850	1
BP	GO:0030851	granulocyte differentiation	1/56	32/14313	0.118017	0.319357	0.294831	ENSEASG00005003055	1
BP	GO:0032309	icosanoid secretion	1/56	32/14313	0.118017	0.319357	0.294831	ENSEASG00005010433	1
BP	GO:0035305	negative regulation of dephosphorylation	1/56	32/14313	0.118017	0.319357	0.294831	ENSEASG00005025885	1
BP	GO:0052372	modulation by symbiont of entry into host	1/56	32/14313	0.118017	0.319357	0.294831	ENSEASG00005032502	1
BP	GO:0071825	protein-lipid complex subunit organization	1/56	32/14313	0.118017	0.319357	0.294831	ENSEASG00005010433	1
BP	GO:2001222	regulation of neuron migration	1/56	32/14313	0.118017	0.319357	0.294831	ENSEASG00005036013	1
BP	GO:0033500	carbohydrate homeostasis	2/56	152/14313	0.119175	0.319357	0.294831	ENSEASG00005010029/ENSEASG00005017283	2
BP	GO:0042593	glucose homeostasis	2/56	152/14313	0.119175	0.319357	0.294831	ENSEASG00005010029/ENSEASG00005017283	2
BP	GO:0098657	import into cell	2/56	152/14313	0.119175	0.319357	0.294831	ENSEASG00005017283/ENSEASG00005004978	2
BP	GO:0030029	actin filament-based process	4/56	484/14313	0.120553	0.319357	0.294831	ENSEASG00005012812/ENSEASG00005003725/ENSEASG00005017115/ENSEASG00005007312	4
BP	GO:0032870	cellular response to hormone stimulus	3/56	310/14313	0.121066	0.319357	0.294831	ENSEASG00005024850/ENSEASG00005019491/ENSEASG00005003055	3
BP	GO:0008542	visual learning	1/56	33/14313	0.121476	0.319357	0.294831	ENSEASG00005001799	1
BP	GO:0009161	ribonucleoside monophosphate metabolic process	1/56	33/14313	0.121476	0.319357	0.294831	ENSEASG00005018007	1
BP	GO:0010677	negative regulation of cellular carbohydrate metabolic process	1/56	33/14313	0.121476	0.319357	0.294831	ENSEASG00005007312	1
BP	GO:0030834	regulation of actin filament depolymerization	1/56	33/14313	0.121476	0.319357	0.294831	ENSEASG00005007312	1
BP	GO:0043666	regulation of phosphoprotein phosphatase activity	1/56	33/14313	0.121476	0.319357	0.294831	ENSEASG00005025885	1
BP	GO:0048009	insulin-like growth factor receptor signaling pathway	1/56	33/14313	0.121476	0.319357	0.294831	ENSEASG00005006479	1
BP	GO:0048066	developmental pigmentation	1/56	33/14313	0.121476	0.319357	0.294831	ENSEASG00005023494	1
BP	GO:0032984	protein-containing complex disassembly	2/56	154/14313	0.121754	0.319357	0.294831	ENSEASG00005010368/ENSEASG00005007312	2
BP	GO:1901293	nucleoside phosphate biosynthetic process	2/56	154/14313	0.121754	0.319357	0.294831	ENSEASG00005010398/ENSEASG00005018007	2
BP	GO:1903708	positive regulation of hemopoiesis	2/56	154/14313	0.121754	0.319357	0.294831	ENSEASG00005010433/ENSEASG00005003055	2
BP	GO:1901361	organic cyclic compound catabolic process	3/56	311/14313	0.121921	0.319357	0.294831	ENSEASG00005016280/ENSEASG00005009333/ENSEASG00005018007	3
BP	GO:0002237	response to molecule of bacterial origin	2/56	156/14313	0.124346	0.322851	0.298057	ENSEASG00005013834/ENSEASG00005003055	2
BP	GO:0009611	response to wounding	3/56	314/14313	0.124503	0.322851	0.298057	ENSEASG00005019986/ENSEASG00005007312/ENSEASG00005013743	3
BP	GO:0042789	mRNA transcription by RNA polymerase II	1/56	34/14313	0.124921	0.322851	0.298057	ENSEASG00005003055	1
BP	GO:0046460	neutral lipid biosynthetic process	1/56	34/14313	0.124921	0.322851	0.298057	ENSEASG00005035411	1
BP	GO:0046463	acylglycerol biosynthetic process	1/56	34/14313	0.124921	0.322851	0.298057	ENSEASG00005035411	1
BP	GO:0051591	response to cAMP	1/56	34/14313	0.124921	0.322851	0.298057	ENSEASG00005019491	1
BP	GO:0046649	lymphocyte activation	4/56	493/14313	0.126593	0.325216	0.300241	ENSEASG00005013834/ENSEASG00005013044/ENSEASG00005017115/ENSEASG00005003055	4
BP	GO:0006111	regulation of gluconeogenesis	1/56	35/14313	0.128353	0.325216	0.300241	ENSEASG00005010029	1
BP	GO:0007632	visual behavior	1/56	35/14313	0.128353	0.325216	0.300241	ENSEASG00005001799	1
BP	GO:0033059	cellular pigmentation	1/56	35/14313	0.128353	0.325216	0.300241	ENSEASG00005024850	1
BP	GO:0043113	receptor clustering	1/56	35/14313	0.128353	0.325216	0.300241	ENSEASG00005013044	1
BP	GO:0045576	mast cell activation	1/56	35/14313	0.128353	0.325216	0.300241	ENSEASG00005010433	1
BP	GO:0046189	phenol-containing compound biosynthetic process	1/56	35/14313	0.128353	0.325216	0.300241	ENSEASG00005024850	1
BP	GO:1902930	regulation of alcohol biosynthetic process	1/56	35/14313	0.128353	0.325216	0.300241	ENSEASG00005007312	1
BP	GO:1903432	regulation of TORC1 signaling	1/56	35/14313	0.128353	0.325216	0.300241	ENSEASG00005010029	1
BP	GO:0010608	posttranscriptional regulation of gene expression	3/56	320/14313	0.129725	0.327979	0.302791	ENSEASG00005019491/ENSEASG00005025885/ENSEASG00005010029	3
BP	GO:1902115	regulation of organelle assembly	2/56	161/14313	0.130886	0.329583	0.304271	ENSEASG00005003725/ENSEASG00005017115	2
BP	GO:0060627	regulation of vesicle-mediated transport	3/56	322/14313	0.131483	0.329583	0.304271	ENSEASG00005032502/ENSEASG00005003725/ENSEASG00005010433	3
BP	GO:0030042	actin filament depolymerization	1/56	36/14313	0.131772	0.329583	0.304271	ENSEASG00005007312	1
BP	GO:1990748	cellular detoxification	1/56	36/14313	0.131772	0.329583	0.304271	ENSEASG00005010029	1
BP	GO:0043269	regulation of ion transport	3/56	324/14313	0.13325	0.329583	0.304271	ENSEASG00005001924/ENSEASG00005019491/ENSEASG00005010433	3
BP	GO:0051640	organelle localization	3/56	325/14313	0.134137	0.329583	0.304271	ENSEASG00005024850/ENSEASG00005010433/ENSEASG00005007312	3
BP	GO:0002534	cytokine production involved in inflammatory response	1/56	37/14313	0.135177	0.329583	0.304271	ENSEASG00005010433	1
BP	GO:0009166	nucleotide catabolic process	1/56	37/14313	0.135177	0.329583	0.304271	ENSEASG00005018007	1
BP	GO:0022406	membrane docking	1/56	37/14313	0.135177	0.329583	0.304271	ENSEASG00005007312	1
BP	GO:0030516	regulation of axon extension	1/56	37/14313	0.135177	0.329583	0.304271	ENSEASG00005003396	1
BP	GO:0031529	ruffle organization	1/56	37/14313	0.135177	0.329583	0.304271	ENSEASG00005007312	1
BP	GO:0031532	actin cytoskeleton reorganization	1/56	37/14313	0.135177	0.329583	0.304271	ENSEASG00005007312	1
BP	GO:0032233	positive regulation of actin filament bundle assembly	1/56	37/14313	0.135177	0.329583	0.304271	ENSEASG00005007312	1
BP	GO:0045010	actin nucleation	1/56	37/14313	0.135177	0.329583	0.304271	ENSEASG00005012812	1
BP	GO:0045646	regulation of erythrocyte differentiation	1/56	37/14313	0.135177	0.329583	0.304271	ENSEASG00005017839	1
BP	GO:0045912	negative regulation of carbohydrate metabolic process	1/56	37/14313	0.135177	0.329583	0.304271	ENSEASG00005007312	1
BP	GO:1900015	regulation of cytokine production involved in inflammatory response	1/56	37/14313	0.135177	0.329583	0.304271	ENSEASG00005010433	1
BP	GO:0050768	negative regulation of neurogenesis	2/56	165/14313	0.136174	0.33132	0.305875	ENSEASG00005010404/ENSEASG00005003396	2
BP	GO:0006110	regulation of glycolytic process	1/56	38/14313	0.13857	0.335044	0.309314	ENSEASG00005016668	1
BP	GO:0033013	tetrapyrrole metabolic process	1/56	38/14313	0.13857	0.335044	0.309314	ENSEASG00005003977	1
BP	GO:0140115	export across plasma membrane	1/56	38/14313	0.13857	0.335044	0.309314	ENSEASG00005016668	1
BP	GO:0051402	neuron apoptotic process	2/56	169/14313	0.141511	0.340385	0.314244	ENSEASG00005023390/ENSEASG00005010433	2
BP	GO:0009123	nucleoside monophosphate metabolic process	1/56	39/14313	0.141949	0.340385	0.314244	ENSEASG00005018007	1
BP	GO:0009299	mRNA transcription	1/56	39/14313	0.141949	0.340385	0.314244	ENSEASG00005003055	1
BP	GO:0032007	negative regulation of TOR signaling	1/56	39/14313	0.141949	0.340385	0.314244	ENSEASG00005010029	1
BP	GO:0030522	intracellular receptor signaling pathway	2/56	170/14313	0.142853	0.341847	0.315594	ENSEASG00005019491/ENSEASG00005003055	2
BP	GO:0006970	response to osmotic stress	1/56	40/14313	0.145315	0.343369	0.316999	ENSEASG00005017283	1
BP	GO:0015804	neutral amino acid transport	1/56	40/14313	0.145315	0.343369	0.316999	ENSEASG00005004062	1
BP	GO:0034198	cellular response to amino acid starvation	1/56	40/14313	0.145315	0.343369	0.316999	ENSEASG00005010029	1
BP	GO:0046470	phosphatidylcholine metabolic process	1/56	40/14313	0.145315	0.343369	0.316999	ENSEASG00005010433	1
BP	GO:0070972	protein localization to endoplasmic reticulum	1/56	40/14313	0.145315	0.343369	0.316999	ENSEASG00005025885	1
BP	GO:0006066	alcohol metabolic process	2/56	172/14313	0.145544	0.343369	0.316999	ENSEASG00005016280/ENSEASG00005007312	2
BP	GO:0010563	negative regulation of phosphorus metabolic process	3/56	338/14313	0.145851	0.343369	0.316999	ENSEASG00005010404/ENSEASG00005007312/ENSEASG00005025885	3
BP	GO:0045936	negative regulation of phosphate metabolic process	3/56	338/14313	0.145851	0.343369	0.316999	ENSEASG00005010404/ENSEASG00005007312/ENSEASG00005025885	3
BP	GO:0002573	myeloid leukocyte differentiation	2/56	174/14313	0.148246	0.344425	0.317974	ENSEASG00005010433/ENSEASG00005003055	2
BP	GO:0034976	response to endoplasmic reticulum stress	2/56	174/14313	0.148246	0.344425	0.317974	ENSEASG00005025885/ENSEASG00005010029	2
BP	GO:0009119	ribonucleoside metabolic process	1/56	41/14313	0.148669	0.344425	0.317974	ENSEASG00005018007	1
BP	GO:0038202	TORC1 signaling	1/56	41/14313	0.148669	0.344425	0.317974	ENSEASG00005010029	1
BP	GO:0043470	regulation of carbohydrate catabolic process	1/56	41/14313	0.148669	0.344425	0.317974	ENSEASG00005016668	1
BP	GO:0046173	polyol biosynthetic process	1/56	41/14313	0.148669	0.344425	0.317974	ENSEASG00005007312	1
BP	GO:0050766	positive regulation of phagocytosis	1/56	41/14313	0.148669	0.344425	0.317974	ENSEASG00005032502	1
BP	GO:0097237	cellular response to toxic substance	1/56	41/14313	0.148669	0.344425	0.317974	ENSEASG00005010029	1
BP	GO:0042110	T cell activation	3/56	344/14313	0.15137	0.347416	0.320735	ENSEASG00005013044/ENSEASG00005017115/ENSEASG00005003055	3
BP	GO:0032008	positive regulation of TOR signaling	1/56	42/14313	0.152009	0.347416	0.320735	ENSEASG00005010029	1
BP	GO:0033692	cellular polysaccharide biosynthetic process	1/56	42/14313	0.152009	0.347416	0.320735	ENSEASG00005013400	1
BP	GO:0043299	leukocyte degranulation	1/56	42/14313	0.152009	0.347416	0.320735	ENSEASG00005010433	1
BP	GO:0072527	pyrimidine-containing compound metabolic process	1/56	42/14313	0.152009	0.347416	0.320735	ENSEASG00005018007	1
BP	GO:1990928	response to amino acid starvation	1/56	42/14313	0.152009	0.347416	0.320735	ENSEASG00005010029	1
BP	GO:0050778	positive regulation of immune response	3/56	345/14313	0.152296	0.347416	0.320735	ENSEASG00005032502/ENSEASG00005010433/ENSEASG00005003055	3
BP	GO:0051607	defense response to virus	2/56	179/14313	0.155046	0.347416	0.320735	ENSEASG00005032502/ENSEASG00005004011	2
BP	GO:0002028	regulation of sodium ion transport	1/56	43/14313	0.155336	0.347416	0.320735	ENSEASG00005019491	1
BP	GO:0021695	cerebellar cortex development	1/56	43/14313	0.155336	0.347416	0.320735	ENSEASG00005001799	1
BP	GO:0032615	interleukin-12 production	1/56	43/14313	0.155336	0.347416	0.320735	ENSEASG00005013834	1
BP	GO:0032655	regulation of interleukin-12 production	1/56	43/14313	0.155336	0.347416	0.320735	ENSEASG00005013834	1
BP	GO:0032720	negative regulation of tumor necrosis factor production	1/56	43/14313	0.155336	0.347416	0.320735	ENSEASG00005003055	1
BP	GO:0046637	regulation of alpha-beta T cell differentiation	1/56	43/14313	0.155336	0.347416	0.320735	ENSEASG00005003055	1
BP	GO:0061045	negative regulation of wound healing	1/56	43/14313	0.155336	0.347416	0.320735	ENSEASG00005013743	1
BP	GO:0071230	cellular response to amino acid stimulus	1/56	43/14313	0.155336	0.347416	0.320735	ENSEASG00005010029	1
BP	GO:0071715	icosanoid transport	1/56	43/14313	0.155336	0.347416	0.320735	ENSEASG00005010433	1
BP	GO:1901571	fatty acid derivative transport	1/56	43/14313	0.155336	0.347416	0.320735	ENSEASG00005010433	1
BP	GO:0051961	negative regulation of nervous system development	2/56	180/14313	0.156413	0.347927	0.321207	ENSEASG00005010404/ENSEASG00005003396	2
BP	GO:0022409	positive regulation of cell-cell adhesion	2/56	181/14313	0.157783	0.347927	0.321207	ENSEASG00005010255/ENSEASG00005003055	2
BP	GO:0015909	long-chain fatty acid transport	1/56	44/14313	0.158651	0.347927	0.321207	ENSEASG00005010433	1
BP	GO:0032608	interferon-beta production	1/56	44/14313	0.158651	0.347927	0.321207	ENSEASG00005004011	1
BP	GO:0032648	regulation of interferon-beta production	1/56	44/14313	0.158651	0.347927	0.321207	ENSEASG00005004011	1
BP	GO:0051965	positive regulation of synapse assembly	1/56	44/14313	0.158651	0.347927	0.321207	ENSEASG00005036013	1
BP	GO:0060324	face development	1/56	44/14313	0.158651	0.347927	0.321207	ENSEASG00005003055	1
BP	GO:0098754	detoxification	1/56	44/14313	0.158651	0.347927	0.321207	ENSEASG00005010029	1
BP	GO:1903556	negative regulation of tumor necrosis factor superfamily cytokine production	1/56	44/14313	0.158651	0.347927	0.321207	ENSEASG00005003055	1
BP	GO:0046394	carboxylic acid biosynthetic process	2/56	182/14313	0.159155	0.347927	0.321207	ENSEASG00005010433/ENSEASG00005008992	2
BP	GO:0070997	neuron death	2/56	182/14313	0.159155	0.347927	0.321207	ENSEASG00005023390/ENSEASG00005010433	2
BP	GO:0110053	regulation of actin filament organization	2/56	182/14313	0.159155	0.347927	0.321207	ENSEASG00005012812/ENSEASG00005007312	2
BP	GO:0006470	protein dephosphorylation	2/56	183/14313	0.160529	0.349446	0.32261	ENSEASG00005025885/ENSEASG00005010255	2
BP	GO:0045087	innate immune response	3/56	354/14313	0.160717	0.349446	0.32261	ENSEASG00005032502/ENSEASG00005013834/ENSEASG00005004011	3
BP	GO:0016050	vesicle organization	2/56	184/14313	0.161906	0.349446	0.32261	ENSEASG00005024850/ENSEASG00005010433	2
BP	GO:0002763	positive regulation of myeloid leukocyte differentiation	1/56	45/14313	0.161953	0.349446	0.32261	ENSEASG00005010433	1
BP	GO:0034394	protein localization to cell surface	1/56	45/14313	0.161953	0.349446	0.32261	ENSEASG00005010255	1
BP	GO:0045123	cellular extravasation	1/56	45/14313	0.161953	0.349446	0.32261	ENSEASG00005013044	1
BP	GO:0072678	T cell migration	1/56	45/14313	0.161953	0.349446	0.32261	ENSEASG00005013044	1
BP	GO:0016053	organic acid biosynthetic process	2/56	185/14313	0.163285	0.350506	0.323588	ENSEASG00005010433/ENSEASG00005008992	2
BP	GO:0048705	skeletal system morphogenesis	2/56	185/14313	0.163285	0.350506	0.323588	ENSEASG00005024806/ENSEASG00005003055	2
BP	GO:0045664	regulation of neuron differentiation	3/56	358/14313	0.164506	0.350506	0.323588	ENSEASG00005010404/ENSEASG00005010433/ENSEASG00005003396	3
BP	GO:0032922	circadian regulation of gene expression	1/56	46/14313	0.165242	0.350506	0.323588	ENSEASG00005019491	1
BP	GO:0046635	positive regulation of alpha-beta T cell activation	1/56	46/14313	0.165242	0.350506	0.323588	ENSEASG00005003055	1
BP	GO:0061387	regulation of extent of cell growth	1/56	46/14313	0.165242	0.350506	0.323588	ENSEASG00005003396	1
BP	GO:0097006	regulation of plasma lipoprotein particle levels	1/56	46/14313	0.165242	0.350506	0.323588	ENSEASG00005010433	1
BP	GO:1901879	regulation of protein depolymerization	1/56	46/14313	0.165242	0.350506	0.323588	ENSEASG00005007312	1
BP	GO:2000514	regulation of CD4-positive, alpha-beta T cell activation	1/56	46/14313	0.165242	0.350506	0.323588	ENSEASG00005003055	1
BP	GO:0051493	regulation of cytoskeleton organization	3/56	359/14313	0.165458	0.350506	0.323588	ENSEASG00005012812/ENSEASG00005003725/ENSEASG00005007312	3
BP	GO:0006635	fatty acid beta-oxidation	1/56	47/14313	0.168519	0.354408	0.32719	ENSEASG00005010029	1
BP	GO:0042093	T-helper cell differentiation	1/56	47/14313	0.168519	0.354408	0.32719	ENSEASG00005003055	1
BP	GO:0045913	positive regulation of carbohydrate metabolic process	1/56	47/14313	0.168519	0.354408	0.32719	ENSEASG00005016668	1
BP	GO:0060350	endochondral bone morphogenesis	1/56	47/14313	0.168519	0.354408	0.32719	ENSEASG00005003055	1
BP	GO:0006887	exocytosis	2/56	191/14313	0.171604	0.356756	0.329358	ENSEASG00005010433/ENSEASG00005007312	2
BP	GO:0002294	CD4-positive, alpha-beta T cell differentiation involved in immune response	1/56	48/14313	0.171783	0.356756	0.329358	ENSEASG00005003055	1
BP	GO:0006446	regulation of translational initiation	1/56	48/14313	0.171783	0.356756	0.329358	ENSEASG00005025885	1
BP	GO:0006690	icosanoid metabolic process	1/56	48/14313	0.171783	0.356756	0.329358	ENSEASG00005010433	1
BP	GO:0034637	cellular carbohydrate biosynthetic process	1/56	48/14313	0.171783	0.356756	0.329358	ENSEASG00005013400	1
BP	GO:0071229	cellular response to acid chemical	1/56	48/14313	0.171783	0.356756	0.329358	ENSEASG00005010029	1
BP	GO:0090303	positive regulation of wound healing	1/56	48/14313	0.171783	0.356756	0.329358	ENSEASG00005007312	1
BP	GO:0000271	polysaccharide biosynthetic process	1/56	49/14313	0.175034	0.359021	0.331449	ENSEASG00005013400	1
BP	GO:0002287	alpha-beta T cell activation involved in immune response	1/56	49/14313	0.175034	0.359021	0.331449	ENSEASG00005003055	1
BP	GO:0002293	alpha-beta T cell differentiation involved in immune response	1/56	49/14313	0.175034	0.359021	0.331449	ENSEASG00005003055	1
BP	GO:0030330	DNA damage response, signal transduction by p53 class mediator	1/56	49/14313	0.175034	0.359021	0.331449	ENSEASG00005010029	1
BP	GO:0033627	cell adhesion mediated by integrin	1/56	49/14313	0.175034	0.359021	0.331449	ENSEASG00005019986	1
BP	GO:0120254	olefinic compound metabolic process	1/56	49/14313	0.175034	0.359021	0.331449	ENSEASG00005016280	1
BP	GO:1902882	regulation of response to oxidative stress	1/56	49/14313	0.175034	0.359021	0.331449	ENSEASG00005010029	1
BP	GO:0032456	endocytic recycling	1/56	50/14313	0.178273	0.364379	0.336395	ENSEASG00005010433	1
BP	GO:0055081	anion homeostasis	1/56	50/14313	0.178273	0.364379	0.336395	ENSEASG00005017283	1
BP	GO:0010721	negative regulation of cell development	2/56	196/14313	0.178591	0.364387	0.336403	ENSEASG00005010404/ENSEASG00005003396	2
BP	GO:0046942	carboxylic acid transport	2/56	198/14313	0.181398	0.367742	0.3395	ENSEASG00005010433/ENSEASG00005004062	2
BP	GO:0032370	positive regulation of lipid transport	1/56	51/14313	0.181499	0.367742	0.3395	ENSEASG00005010433	1
BP	GO:0032526	response to retinoic acid	1/56	51/14313	0.181499	0.367742	0.3395	ENSEASG00005003055	1
BP	GO:0044070	regulation of anion transport	1/56	51/14313	0.181499	0.367742	0.3395	ENSEASG00005010433	1
BP	GO:0005977	glycogen metabolic process	1/56	52/14313	0.184713	0.371021	0.342528	ENSEASG00005013400	1
BP	GO:0006073	cellular glucan metabolic process	1/56	52/14313	0.184713	0.371021	0.342528	ENSEASG00005013400	1
BP	GO:0035304	regulation of protein dephosphorylation	1/56	52/14313	0.184713	0.371021	0.342528	ENSEASG00005025885	1
BP	GO:0043200	response to amino acid	1/56	52/14313	0.184713	0.371021	0.342528	ENSEASG00005010029	1
BP	GO:1903036	positive regulation of response to wounding	1/56	52/14313	0.184713	0.371021	0.342528	ENSEASG00005007312	1
BP	GO:0015849	organic acid transport	2/56	201/14313	0.185622	0.372205	0.34362	ENSEASG00005010433/ENSEASG00005004062	2
BP	GO:0002292	T cell differentiation involved in immune response	1/56	53/14313	0.187915	0.372943	0.344302	ENSEASG00005003055	1
BP	GO:0032418	lysosome localization	1/56	53/14313	0.187915	0.372943	0.344302	ENSEASG00005010433	1
BP	GO:0033143	regulation of intracellular steroid hormone receptor signaling pathway	1/56	53/14313	0.187915	0.372943	0.344302	ENSEASG00005019491	1
BP	GO:0044042	glucan metabolic process	1/56	53/14313	0.187915	0.372943	0.344302	ENSEASG00005013400	1
BP	GO:0045921	positive regulation of exocytosis	1/56	53/14313	0.187915	0.372943	0.344302	ENSEASG00005010433	1
BP	GO:0060395	SMAD protein signal transduction	1/56	53/14313	0.187915	0.372943	0.344302	ENSEASG00005006479	1
BP	GO:0033993	response to lipid	3/56	385/14313	0.190758	0.374504	0.345743	ENSEASG00005013834/ENSEASG00005019491/ENSEASG00005003055	3
BP	GO:0002532	production of molecular mediator involved in inflammatory response	1/56	54/14313	0.191104	0.374504	0.345743	ENSEASG00005010433	1
BP	GO:0007631	feeding behavior	1/56	54/14313	0.191104	0.374504	0.345743	ENSEASG00005024850	1
BP	GO:0046323	glucose import	1/56	54/14313	0.191104	0.374504	0.345743	ENSEASG00005010029	1
BP	GO:0046718	viral entry into host cell	1/56	54/14313	0.191104	0.374504	0.345743	ENSEASG00005032502	1
BP	GO:1900542	regulation of purine nucleotide metabolic process	1/56	54/14313	0.191104	0.374504	0.345743	ENSEASG00005016668	1
BP	GO:0062197	cellular response to chemical stress	2/56	205/14313	0.191277	0.374504	0.345743	ENSEASG00005010029/ENSEASG00005017283	2
BP	GO:1902105	regulation of leukocyte differentiation	2/56	205/14313	0.191277	0.374504	0.345743	ENSEASG00005010433/ENSEASG00005003055	2
BP	GO:0050865	regulation of cell activation	3/56	386/14313	0.191751	0.374801	0.346017	ENSEASG00005010433/ENSEASG00005007312/ENSEASG00005003055	3
BP	GO:0120035	regulation of plasma membrane bounded cell projection organization	3/56	387/14313	0.192746	0.376113	0.347228	ENSEASG00005010404/ENSEASG00005010433/ENSEASG00005003396	3
BP	GO:0006140	regulation of nucleotide metabolic process	1/56	55/14313	0.194281	0.37784	0.348823	ENSEASG00005016668	1
BP	GO:0061035	regulation of cartilage development	1/56	55/14313	0.194281	0.37784	0.348823	ENSEASG00005003055	1
BP	GO:0006820	anion transport	3/56	391/14313	0.196737	0.380579	0.351351	ENSEASG00005010433/ENSEASG00005004062/ENSEASG00005016668	3
BP	GO:0031344	regulation of cell projection organization	3/56	391/14313	0.196737	0.380579	0.351351	ENSEASG00005010404/ENSEASG00005010433/ENSEASG00005003396	3
BP	GO:0006094	gluconeogenesis	1/56	56/14313	0.197445	0.380579	0.351351	ENSEASG00005010029	1
BP	GO:0030512	negative regulation of transforming growth factor beta receptor signaling pathway	1/56	56/14313	0.197445	0.380579	0.351351	ENSEASG00005006479	1
BP	GO:0032729	positive regulation of interferon-gamma production	1/56	56/14313	0.197445	0.380579	0.351351	ENSEASG00005013834	1
BP	GO:0032386	regulation of intracellular transport	2/56	211/14313	0.199804	0.380579	0.351351	ENSEASG00005017115/ENSEASG00005010433	2
BP	GO:0001707	mesoderm formation	1/56	57/14313	0.200597	0.380579	0.351351	ENSEASG00005009489	1
BP	GO:0006112	energy reserve metabolic process	1/56	57/14313	0.200597	0.380579	0.351351	ENSEASG00005013400	1
BP	GO:0008306	associative learning	1/56	57/14313	0.200597	0.380579	0.351351	ENSEASG00005001799	1
BP	GO:0009116	nucleoside metabolic process	1/56	57/14313	0.200597	0.380579	0.351351	ENSEASG00005018007	1
BP	GO:0032481	positive regulation of type I interferon production	1/56	57/14313	0.200597	0.380579	0.351351	ENSEASG00005004011	1
BP	GO:0042632	cholesterol homeostasis	1/56	57/14313	0.200597	0.380579	0.351351	ENSEASG00005016280	1
BP	GO:0046889	positive regulation of lipid biosynthetic process	1/56	57/14313	0.200597	0.380579	0.351351	ENSEASG00005010433	1
BP	GO:0051668	localization within membrane	1/56	57/14313	0.200597	0.380579	0.351351	ENSEASG00005013044	1
BP	GO:1903845	negative regulation of cellular response to transforming growth factor beta stimulus	1/56	57/14313	0.200597	0.380579	0.351351	ENSEASG00005006479	1
BP	GO:0001558	regulation of cell growth	2/56	212/14313	0.20123	0.381156	0.351884	ENSEASG00005003396/ENSEASG00005010029	2
BP	GO:0007281	germ cell development	2/56	213/14313	0.202657	0.382172	0.352822	ENSEASG00005010433/ENSEASG00005003055	2
BP	GO:0002275	myeloid cell activation involved in immune response	1/56	58/14313	0.203738	0.382172	0.352822	ENSEASG00005010433	1
BP	GO:0044409	entry into host	1/56	58/14313	0.203738	0.382172	0.352822	ENSEASG00005032502	1
BP	GO:0048675	axon extension	1/56	58/14313	0.203738	0.382172	0.352822	ENSEASG00005003396	1
BP	GO:0055092	sterol homeostasis	1/56	58/14313	0.203738	0.382172	0.352822	ENSEASG00005016280	1
BP	GO:1903901	negative regulation of viral life cycle	1/56	58/14313	0.203738	0.382172	0.352822	ENSEASG00005032502	1
BP	GO:0010959	regulation of metal ion transport	2/56	214/14313	0.204085	0.382173	0.352823	ENSEASG00005001924/ENSEASG00005019491	2
BP	GO:0002696	positive regulation of leukocyte activation	2/56	215/14313	0.205515	0.382173	0.352823	ENSEASG00005010433/ENSEASG00005003055	2
BP	GO:0008543	fibroblast growth factor receptor signaling pathway	1/56	59/14313	0.206866	0.382173	0.352823	ENSEASG00005036013	1
BP	GO:0019319	hexose biosynthetic process	1/56	59/14313	0.206866	0.382173	0.352823	ENSEASG00005010029	1
BP	GO:0042116	macrophage activation	1/56	59/14313	0.206866	0.382173	0.352823	ENSEASG00005010433	1
BP	GO:0044728	DNA methylation or demethylation	1/56	59/14313	0.206866	0.382173	0.352823	ENSEASG00005037408	1
BP	GO:0048332	mesoderm morphogenesis	1/56	59/14313	0.206866	0.382173	0.352823	ENSEASG00005009489	1
BP	GO:0071346	cellular response to interferon-gamma	1/56	59/14313	0.206866	0.382173	0.352823	ENSEASG00005013834	1
BP	GO:0009416	response to light stimulus	2/56	217/14313	0.208377	0.382173	0.352823	ENSEASG00005001799/ENSEASG00005019491	2
BP	GO:0044282	small molecule catabolic process	2/56	217/14313	0.208377	0.382173	0.352823	ENSEASG00005010029/ENSEASG00005018007	2
BP	GO:1901652	response to peptide	2/56	217/14313	0.208377	0.382173	0.352823	ENSEASG00005001924/ENSEASG00005010029	2
BP	GO:0001101	response to acid chemical	1/56	60/14313	0.209982	0.382173	0.352823	ENSEASG00005010029	1
BP	GO:0002066	columnar/cuboidal epithelial cell development	1/56	60/14313	0.209982	0.382173	0.352823	ENSEASG00005003055	1
BP	GO:0009062	fatty acid catabolic process	1/56	60/14313	0.209982	0.382173	0.352823	ENSEASG00005010029	1
BP	GO:0019751	polyol metabolic process	1/56	60/14313	0.209982	0.382173	0.352823	ENSEASG00005007312	1
BP	GO:0061614	pri-miRNA transcription by RNA polymerase II	1/56	60/14313	0.209982	0.382173	0.352823	ENSEASG00005003055	1
BP	GO:0071333	cellular response to glucose stimulus	1/56	60/14313	0.209982	0.382173	0.352823	ENSEASG00005017283	1
BP	GO:1902893	regulation of pri-miRNA transcription by RNA polymerase II	1/56	60/14313	0.209982	0.382173	0.352823	ENSEASG00005003055	1
BP	GO:1903035	negative regulation of response to wounding	1/56	60/14313	0.209982	0.382173	0.352823	ENSEASG00005013743	1
BP	GO:0030193	regulation of blood coagulation	1/56	61/14313	0.213086	0.38362	0.354159	ENSEASG00005007312	1
BP	GO:0033865	nucleoside bisphosphate metabolic process	1/56	61/14313	0.213086	0.38362	0.354159	ENSEASG00005010398	1
BP	GO:0033875	ribonucleoside bisphosphate metabolic process	1/56	61/14313	0.213086	0.38362	0.354159	ENSEASG00005010398	1
BP	GO:0034032	purine nucleoside bisphosphate metabolic process	1/56	61/14313	0.213086	0.38362	0.354159	ENSEASG00005010398	1
BP	GO:0042770	signal transduction in response to DNA damage	1/56	61/14313	0.213086	0.38362	0.354159	ENSEASG00005010029	1
BP	GO:0046683	response to organophosphorus	1/56	61/14313	0.213086	0.38362	0.354159	ENSEASG00005019491	1
BP	GO:0050688	regulation of defense response to virus	1/56	61/14313	0.213086	0.38362	0.354159	ENSEASG00005004011	1
BP	GO:0050878	regulation of body fluid levels	2/56	221/14313	0.214116	0.384879	0.355321	ENSEASG00005019986/ENSEASG00005007312	2
BP	GO:0009150	purine ribonucleotide metabolic process	2/56	222/14313	0.215553	0.385015	0.355446	ENSEASG00005010398/ENSEASG00005016668	2
BP	GO:0002444	myeloid leukocyte mediated immunity	1/56	62/14313	0.216178	0.385015	0.355446	ENSEASG00005010433	1
BP	GO:0043367	CD4-positive, alpha-beta T cell differentiation	1/56	62/14313	0.216178	0.385015	0.355446	ENSEASG00005003055	1
BP	GO:0071326	cellular response to monosaccharide stimulus	1/56	62/14313	0.216178	0.385015	0.355446	ENSEASG00005017283	1
BP	GO:0071331	cellular response to hexose stimulus	1/56	62/14313	0.216178	0.385015	0.355446	ENSEASG00005017283	1
BP	GO:1905897	regulation of response to endoplasmic reticulum stress	1/56	62/14313	0.216178	0.385015	0.355446	ENSEASG00005025885	1
BP	GO:0002067	glandular epithelial cell differentiation	1/56	63/14313	0.219258	0.386945	0.357228	ENSEASG00005003055	1
BP	GO:0009141	nucleoside triphosphate metabolic process	1/56	63/14313	0.219258	0.386945	0.357228	ENSEASG00005009333	1
BP	GO:0016239	positive regulation of macroautophagy	1/56	63/14313	0.219258	0.386945	0.357228	ENSEASG00005010029	1
BP	GO:0019218	regulation of steroid metabolic process	1/56	63/14313	0.219258	0.386945	0.357228	ENSEASG00005016280	1
BP	GO:0032088	negative regulation of NF-kappaB transcription factor activity	1/56	63/14313	0.219258	0.386945	0.357228	ENSEASG00005004011	1
BP	GO:1900046	regulation of hemostasis	1/56	63/14313	0.219258	0.386945	0.357228	ENSEASG00005007312	1
BP	GO:0002312	B cell activation involved in immune response	1/56	64/14313	0.222326	0.38882	0.358959	ENSEASG00005013834	1
BP	GO:0006641	triglyceride metabolic process	1/56	64/14313	0.222326	0.38882	0.358959	ENSEASG00005035411	1
BP	GO:0033209	tumor necrosis factor-mediated signaling pathway	1/56	64/14313	0.222326	0.38882	0.358959	ENSEASG00005004011	1
BP	GO:0045582	positive regulation of T cell differentiation	1/56	64/14313	0.222326	0.38882	0.358959	ENSEASG00005003055	1
BP	GO:0046364	monosaccharide biosynthetic process	1/56	64/14313	0.222326	0.38882	0.358959	ENSEASG00005010029	1
BP	GO:1905954	positive regulation of lipid localization	1/56	64/14313	0.222326	0.38882	0.358959	ENSEASG00005010433	1
BP	GO:0002521	leukocyte differentiation	3/56	419/14313	0.225225	0.391223	0.361178	ENSEASG00005013834/ENSEASG00005010433/ENSEASG00005003055	3
BP	GO:0032147	activation of protein kinase activity	1/56	65/14313	0.225382	0.391223	0.361178	ENSEASG00005010029	1
BP	GO:0044264	cellular polysaccharide metabolic process	1/56	65/14313	0.225382	0.391223	0.361178	ENSEASG00005013400	1
BP	GO:1901568	fatty acid derivative metabolic process	1/56	65/14313	0.225382	0.391223	0.361178	ENSEASG00005010433	1
BP	GO:1903578	regulation of ATP metabolic process	1/56	65/14313	0.225382	0.391223	0.361178	ENSEASG00005016668	1
BP	GO:0010638	positive regulation of organelle organization	3/56	420/14313	0.226259	0.392159	0.362042	ENSEASG00005012812/ENSEASG00005017115/ENSEASG00005007312	3
BP	GO:0019217	regulation of fatty acid metabolic process	1/56	66/14313	0.228427	0.393571	0.363346	ENSEASG00005010433	1
BP	GO:0030838	positive regulation of actin filament polymerization	1/56	66/14313	0.228427	0.393571	0.363346	ENSEASG00005012812	1
BP	GO:0050818	regulation of coagulation	1/56	66/14313	0.228427	0.393571	0.363346	ENSEASG00005007312	1
BP	GO:0071322	cellular response to carbohydrate stimulus	1/56	66/14313	0.228427	0.393571	0.363346	ENSEASG00005017283	1
BP	GO:0015908	fatty acid transport	1/56	67/14313	0.23146	0.397032	0.366541	ENSEASG00005010433	1
BP	GO:0032231	regulation of actin filament bundle assembly	1/56	67/14313	0.23146	0.397032	0.366541	ENSEASG00005007312	1
BP	GO:1901657	glycosyl compound metabolic process	1/56	67/14313	0.23146	0.397032	0.366541	ENSEASG00005018007	1
BP	GO:0031347	regulation of defense response	3/56	426/14313	0.232479	0.397685	0.367144	ENSEASG00005010433/ENSEASG00005004011/ENSEASG00005013743	3
BP	GO:0006163	purine nucleotide metabolic process	2/56	234/14313	0.232867	0.397685	0.367144	ENSEASG00005010398/ENSEASG00005016668	2
BP	GO:0051656	establishment of organelle localization	2/56	234/14313	0.232867	0.397685	0.367144	ENSEASG00005024850/ENSEASG00005010433	2
BP	GO:0006096	glycolytic process	1/56	68/14313	0.234481	0.398104	0.36753	ENSEASG00005016668	1
BP	GO:0006757	ATP generation from ADP	1/56	68/14313	0.234481	0.398104	0.36753	ENSEASG00005016668	1
BP	GO:0007613	memory	1/56	68/14313	0.234481	0.398104	0.36753	ENSEASG00005001799	1
BP	GO:0035082	axoneme assembly	1/56	68/14313	0.234481	0.398104	0.36753	ENSEASG00005010433	1
BP	GO:0008285	negative regulation of cell population proliferation	3/56	429/14313	0.235601	0.398415	0.367818	ENSEASG00005033300/ENSEASG00005017839/ENSEASG00005010255	3
BP	GO:0001843	neural tube closure	1/56	69/14313	0.23749	0.398415	0.367818	ENSEASG00005003055	1
BP	GO:0006304	DNA modification	1/56	69/14313	0.23749	0.398415	0.367818	ENSEASG00005037408	1
BP	GO:0008203	cholesterol metabolic process	1/56	69/14313	0.23749	0.398415	0.367818	ENSEASG00005016280	1
BP	GO:0019395	fatty acid oxidation	1/56	69/14313	0.23749	0.398415	0.367818	ENSEASG00005010029	1
BP	GO:0021549	cerebellum development	1/56	69/14313	0.23749	0.398415	0.367818	ENSEASG00005001799	1
BP	GO:0061912	selective autophagy	1/56	69/14313	0.23749	0.398415	0.367818	ENSEASG00005010029	1
BP	GO:1902106	negative regulation of leukocyte differentiation	1/56	69/14313	0.23749	0.398415	0.367818	ENSEASG00005003055	1
BP	GO:0055080	cation homeostasis	3/56	432/14313	0.238732	0.398415	0.367818	ENSEASG00005017283/ENSEASG00005016668/ENSEASG00005000191	3
BP	GO:0031589	cell-substrate adhesion	2/56	239/14313	0.24011	0.398415	0.367818	ENSEASG00005019986/ENSEASG00005013044	2
BP	GO:0010906	regulation of glucose metabolic process	1/56	70/14313	0.240488	0.398415	0.367818	ENSEASG00005010029	1
BP	GO:0014074	response to purine-containing compound	1/56	70/14313	0.240488	0.398415	0.367818	ENSEASG00005019491	1
BP	GO:0055007	cardiac muscle cell differentiation	1/56	70/14313	0.240488	0.398415	0.367818	ENSEASG00005003055	1
BP	GO:0060606	tube closure	1/56	70/14313	0.240488	0.398415	0.367818	ENSEASG00005003055	1
BP	GO:0072676	lymphocyte migration	1/56	70/14313	0.240488	0.398415	0.367818	ENSEASG00005013044	1
BP	GO:1900182	positive regulation of protein localization to nucleus	1/56	70/14313	0.240488	0.398415	0.367818	ENSEASG00005010029	1
BP	GO:1904659	glucose transmembrane transport	1/56	70/14313	0.240488	0.398415	0.367818	ENSEASG00005010029	1
BP	GO:0009615	response to virus	2/56	240/14313	0.241561	0.39938	0.368708	ENSEASG00005032502/ENSEASG00005004011	2
BP	GO:0048872	homeostasis of number of cells	2/56	241/14313	0.243012	0.39938	0.368708	ENSEASG00005017839/ENSEASG00005004062	2
BP	GO:0008645	hexose transmembrane transport	1/56	71/14313	0.243474	0.39938	0.368708	ENSEASG00005010029	1
BP	GO:0018958	phenol-containing compound metabolic process	1/56	71/14313	0.243474	0.39938	0.368708	ENSEASG00005024850	1
BP	GO:0034446	substrate adhesion-dependent cell spreading	1/56	71/14313	0.243474	0.39938	0.368708	ENSEASG00005019986	1
BP	GO:0046031	ADP metabolic process	1/56	71/14313	0.243474	0.39938	0.368708	ENSEASG00005016668	1
BP	GO:0046887	positive regulation of hormone secretion	1/56	71/14313	0.243474	0.39938	0.368708	ENSEASG00005010433	1
BP	GO:0008037	cell recognition	1/56	72/14313	0.246449	0.400867	0.370081	ENSEASG00005032502	1
BP	GO:0010927	cellular component assembly involved in morphogenesis	1/56	72/14313	0.246449	0.400867	0.370081	ENSEASG00005010433	1
BP	GO:0042752	regulation of circadian rhythm	1/56	72/14313	0.246449	0.400867	0.370081	ENSEASG00005019491	1
BP	GO:0046634	regulation of alpha-beta T cell activation	1/56	72/14313	0.246449	0.400867	0.370081	ENSEASG00005003055	1
BP	GO:1902117	positive regulation of organelle assembly	1/56	72/14313	0.246449	0.400867	0.370081	ENSEASG00005017115	1
BP	GO:1902652	secondary alcohol metabolic process	1/56	72/14313	0.246449	0.400867	0.370081	ENSEASG00005016280	1
BP	GO:0098771	inorganic ion homeostasis	3/56	440/14313	0.247117	0.401392	0.370566	ENSEASG00005017283/ENSEASG00005016668/ENSEASG00005000191	3
BP	GO:0005976	polysaccharide metabolic process	1/56	73/14313	0.249412	0.402635	0.371714	ENSEASG00005013400	1
BP	GO:0015749	monosaccharide transmembrane transport	1/56	73/14313	0.249412	0.402635	0.371714	ENSEASG00005010029	1
BP	GO:0051963	regulation of synapse assembly	1/56	73/14313	0.249412	0.402635	0.371714	ENSEASG00005036013	1
BP	GO:0050727	regulation of inflammatory response	2/56	247/14313	0.251725	0.402635	0.371714	ENSEASG00005010433/ENSEASG00005013743	2
BP	GO:0009135	purine nucleoside diphosphate metabolic process	1/56	74/14313	0.252364	0.402635	0.371714	ENSEASG00005016668	1
BP	GO:0009179	purine ribonucleoside diphosphate metabolic process	1/56	74/14313	0.252364	0.402635	0.371714	ENSEASG00005016668	1
BP	GO:0009636	response to toxic substance	1/56	74/14313	0.252364	0.402635	0.371714	ENSEASG00005010029	1
BP	GO:0014020	primary neural tube formation	1/56	74/14313	0.252364	0.402635	0.371714	ENSEASG00005003055	1
BP	GO:0016125	sterol metabolic process	1/56	74/14313	0.252364	0.402635	0.371714	ENSEASG00005016280	1
BP	GO:0034219	carbohydrate transmembrane transport	1/56	74/14313	0.252364	0.402635	0.371714	ENSEASG00005010029	1
BP	GO:0043244	regulation of protein-containing complex disassembly	1/56	74/14313	0.252364	0.402635	0.371714	ENSEASG00005007312	1
BP	GO:1901890	positive regulation of cell junction assembly	1/56	74/14313	0.252364	0.402635	0.371714	ENSEASG00005036013	1
BP	GO:0000904	cell morphogenesis involved in differentiation	3/56	445/14313	0.252383	0.402635	0.371714	ENSEASG00005019986/ENSEASG00005036013/ENSEASG00005003396	3
BP	GO:0007409	axonogenesis	2/56	249/14313	0.254633	0.403971	0.372947	ENSEASG00005036013/ENSEASG00005003396	2
BP	GO:0001657	ureteric bud development	1/56	75/14313	0.255304	0.403971	0.372947	ENSEASG00005003055	1
BP	GO:0034341	response to interferon-gamma	1/56	75/14313	0.255304	0.403971	0.372947	ENSEASG00005013834	1
BP	GO:0048704	embryonic skeletal system morphogenesis	1/56	75/14313	0.255304	0.403971	0.372947	ENSEASG00005024806	1
BP	GO:0072163	mesonephric epithelium development	1/56	75/14313	0.255304	0.403971	0.372947	ENSEASG00005003055	1
BP	GO:0072164	mesonephric tubule development	1/56	75/14313	0.255304	0.403971	0.372947	ENSEASG00005003055	1
BP	GO:1902903	regulation of supramolecular fiber organization	2/56	251/14313	0.257541	0.404206	0.373164	ENSEASG00005012812/ENSEASG00005007312	2
BP	GO:0032989	cellular component morphogenesis	3/56	450/14313	0.257666	0.404206	0.373164	ENSEASG00005036013/ENSEASG00005010433/ENSEASG00005003396	3
BP	GO:0006165	nucleoside diphosphate phosphorylation	1/56	76/14313	0.258233	0.404206	0.373164	ENSEASG00005016668	1
BP	GO:0044344	cellular response to fibroblast growth factor stimulus	1/56	76/14313	0.258233	0.404206	0.373164	ENSEASG00005036013	1
BP	GO:0045621	positive regulation of lymphocyte differentiation	1/56	76/14313	0.258233	0.404206	0.373164	ENSEASG00005003055	1
BP	GO:0046939	nucleotide phosphorylation	1/56	76/14313	0.258233	0.404206	0.373164	ENSEASG00005016668	1
BP	GO:0048525	negative regulation of viral process	1/56	76/14313	0.258233	0.404206	0.373164	ENSEASG00005032502	1
BP	GO:0060349	bone morphogenesis	1/56	76/14313	0.258233	0.404206	0.373164	ENSEASG00005003055	1
BP	GO:0048598	embryonic morphogenesis	3/56	452/14313	0.259784	0.404958	0.373858	ENSEASG00005009489/ENSEASG00005024806/ENSEASG00005003055	3
BP	GO:0001678	cellular glucose homeostasis	1/56	77/14313	0.261151	0.404958	0.373858	ENSEASG00005017283	1
BP	GO:0045639	positive regulation of myeloid cell differentiation	1/56	77/14313	0.261151	0.404958	0.373858	ENSEASG00005010433	1
BP	GO:0071774	response to fibroblast growth factor	1/56	77/14313	0.261151	0.404958	0.373858	ENSEASG00005036013	1
BP	GO:0072329	monocarboxylic acid catabolic process	1/56	77/14313	0.261151	0.404958	0.373858	ENSEASG00005010029	1
BP	GO:1901264	carbohydrate derivative transport	1/56	77/14313	0.261151	0.404958	0.373858	ENSEASG00005004978	1
BP	GO:1903305	regulation of regulated secretory pathway	1/56	77/14313	0.261151	0.404958	0.373858	ENSEASG00005010433	1
BP	GO:0072521	purine-containing compound metabolic process	2/56	254/14313	0.261905	0.405587	0.374439	ENSEASG00005010398/ENSEASG00005016668	2
BP	GO:0034655	nucleobase-containing compound catabolic process	2/56	255/14313	0.26336	0.406215	0.375018	ENSEASG00005009333/ENSEASG00005018007	2
BP	GO:0051129	negative regulation of cellular component organization	3/56	456/14313	0.264028	0.406215	0.375018	ENSEASG00005012812/ENSEASG00005010404/ENSEASG00005003396	3
BP	GO:0008277	regulation of G protein-coupled receptor signaling pathway	1/56	78/14313	0.264057	0.406215	0.375018	ENSEASG00005007312	1
BP	GO:0022037	metencephalon development	1/56	78/14313	0.264057	0.406215	0.375018	ENSEASG00005001799	1
BP	GO:0034440	lipid oxidation	1/56	78/14313	0.264057	0.406215	0.375018	ENSEASG00005010029	1
BP	GO:0001823	mesonephros development	1/56	79/14313	0.266952	0.409045	0.377632	ENSEASG00005003055	1
BP	GO:0030518	intracellular steroid hormone receptor signaling pathway	1/56	79/14313	0.266952	0.409045	0.377632	ENSEASG00005019491	1
BP	GO:0062014	negative regulation of small molecule metabolic process	1/56	79/14313	0.266952	0.409045	0.377632	ENSEASG00005007312	1
BP	GO:0001841	neural tube formation	1/56	80/14313	0.269836	0.412378	0.380708	ENSEASG00005003055	1
BP	GO:0031109	microtubule polymerization or depolymerization	1/56	80/14313	0.269836	0.412378	0.380708	ENSEASG00005010368	1
BP	GO:0016049	cell growth	2/56	260/14313	0.270637	0.413058	0.381336	ENSEASG00005003396/ENSEASG00005010029	2
BP	GO:0035710	CD4-positive, alpha-beta T cell activation	1/56	81/14313	0.272709	0.414589	0.38275	ENSEASG00005003055	1
BP	GO:0046165	alcohol biosynthetic process	1/56	81/14313	0.272709	0.414589	0.38275	ENSEASG00005007312	1
BP	GO:0051650	establishment of vesicle localization	1/56	81/14313	0.272709	0.414589	0.38275	ENSEASG00005024850	1
BP	GO:0055082	cellular chemical homeostasis	3/56	466/14313	0.274678	0.416761	0.384754	ENSEASG00005017283/ENSEASG00005016668/ENSEASG00005000191	3
BP	GO:0006413	translational initiation	1/56	82/14313	0.275571	0.416761	0.384754	ENSEASG00005025885	1
BP	GO:0006959	humoral immune response	1/56	82/14313	0.275571	0.416761	0.384754	ENSEASG00005032502	1
BP	GO:0009185	ribonucleoside diphosphate metabolic process	1/56	82/14313	0.275571	0.416761	0.384754	ENSEASG00005016668	1
BP	GO:0006639	acylglycerol metabolic process	1/56	83/14313	0.278422	0.419436	0.387224	ENSEASG00005035411	1
BP	GO:0017148	negative regulation of translation	1/56	83/14313	0.278422	0.419436	0.387224	ENSEASG00005010029	1
BP	GO:0043401	steroid hormone mediated signaling pathway	1/56	83/14313	0.278422	0.419436	0.387224	ENSEASG00005019491	1
BP	GO:0007127	meiosis I	1/56	84/14313	0.281261	0.422073	0.389659	ENSEASG00005011710	1
BP	GO:0008360	regulation of cell shape	1/56	84/14313	0.281261	0.422073	0.389659	ENSEASG00005003725	1
BP	GO:0052126	movement in host environment	1/56	84/14313	0.281261	0.422073	0.389659	ENSEASG00005032502	1
BP	GO:0006638	neutral lipid metabolic process	1/56	85/14313	0.28409	0.425221	0.392565	ENSEASG00005035411	1
BP	GO:0061982	meiosis I cell cycle process	1/56	85/14313	0.28409	0.425221	0.392565	ENSEASG00005011710	1
BP	GO:0006897	endocytosis	2/56	270/14313	0.285187	0.426148	0.39342	ENSEASG00005008968/ENSEASG00005032502	2
BP	GO:0001578	microtubule bundle formation	1/56	86/14313	0.286908	0.426148	0.39342	ENSEASG00005010433	1
BP	GO:0006865	amino acid transport	1/56	86/14313	0.286908	0.426148	0.39342	ENSEASG00005004062	1
BP	GO:0008584	male gonad development	1/56	86/14313	0.286908	0.426148	0.39342	ENSEASG00005003055	1
BP	GO:0046632	alpha-beta T cell differentiation	1/56	86/14313	0.286908	0.426148	0.39342	ENSEASG00005003055	1
BP	GO:0050770	regulation of axonogenesis	1/56	86/14313	0.286908	0.426148	0.39342	ENSEASG00005003396	1
BP	GO:0061564	axon development	2/56	272/14313	0.288095	0.427366	0.394545	ENSEASG00005036013/ENSEASG00005003396	2
BP	GO:0031331	positive regulation of cellular catabolic process	2/56	273/14313	0.289549	0.427586	0.394749	ENSEASG00005010029/ENSEASG00005016668	2
BP	GO:0032368	regulation of lipid transport	1/56	87/14313	0.289715	0.427586	0.394749	ENSEASG00005010433	1
BP	GO:0046546	development of primary male sexual characteristics	1/56	87/14313	0.289715	0.427586	0.394749	ENSEASG00005003055	1
BP	GO:1903169	regulation of calcium ion transmembrane transport	1/56	87/14313	0.289715	0.427586	0.394749	ENSEASG00005001924	1
BP	GO:0030317	flagellated sperm motility	1/56	88/14313	0.292511	0.429532	0.396545	ENSEASG00005010433	1
BP	GO:0032273	positive regulation of protein polymerization	1/56	88/14313	0.292511	0.429532	0.396545	ENSEASG00005012812	1
BP	GO:0043467	regulation of generation of precursor metabolites and energy	1/56	88/14313	0.292511	0.429532	0.396545	ENSEASG00005016668	1
BP	GO:0097722	sperm motility	1/56	88/14313	0.292511	0.429532	0.396545	ENSEASG00005010433	1
BP	GO:0050776	regulation of immune response	3/56	483/14313	0.292892	0.429551	0.396562	ENSEASG00005032502/ENSEASG00005010433/ENSEASG00005003055	3
BP	GO:0060322	head development	3/56	484/14313	0.293967	0.430584	0.397516	ENSEASG00005001799/ENSEASG00005003055/ENSEASG00005003396	3
BP	GO:0006090	pyruvate metabolic process	1/56	89/14313	0.295296	0.431539	0.398398	ENSEASG00005016668	1
BP	GO:0030098	lymphocyte differentiation	2/56	277/14313	0.295361	0.431539	0.398398	ENSEASG00005013834/ENSEASG00005003055	2
BP	GO:0010243	response to organonitrogen compound	3/56	486/14313	0.296118	0.432102	0.398918	ENSEASG00005001924/ENSEASG00005019491/ENSEASG00005010029	3
BP	GO:0030183	B cell differentiation	1/56	90/14313	0.29807	0.433862	0.400542	ENSEASG00005013834	1
BP	GO:0032006	regulation of TOR signaling	1/56	90/14313	0.29807	0.433862	0.400542	ENSEASG00005010029	1
BP	GO:0033135	regulation of peptidyl-serine phosphorylation	1/56	91/14313	0.300834	0.437067	0.403502	ENSEASG00005010404	1
BP	GO:0007498	mesoderm development	1/56	92/14313	0.303587	0.437067	0.403502	ENSEASG00005009489	1
BP	GO:0008643	carbohydrate transport	1/56	92/14313	0.303587	0.437067	0.403502	ENSEASG00005010029	1
BP	GO:0035051	cardiocyte differentiation	1/56	92/14313	0.303587	0.437067	0.403502	ENSEASG00005003055	1
BP	GO:0045834	positive regulation of lipid metabolic process	1/56	92/14313	0.303587	0.437067	0.403502	ENSEASG00005010433	1
BP	GO:0050729	positive regulation of inflammatory response	1/56	92/14313	0.303587	0.437067	0.403502	ENSEASG00005010433	1
BP	GO:0051648	vesicle localization	1/56	92/14313	0.303587	0.437067	0.403502	ENSEASG00005024850	1
BP	GO:1990138	neuron projection extension	1/56	92/14313	0.303587	0.437067	0.403502	ENSEASG00005003396	1
BP	GO:0050801	ion homeostasis	3/56	493/14313	0.303655	0.437067	0.403502	ENSEASG00005017283/ENSEASG00005016668/ENSEASG00005000191	3
BP	GO:0022604	regulation of cell morphogenesis	2/56	283/14313	0.304069	0.437122	0.403552	ENSEASG00005003725/ENSEASG00005003396	2
BP	GO:0017015	regulation of transforming growth factor beta receptor signaling pathway	1/56	93/14313	0.306329	0.437667	0.404055	ENSEASG00005006479	1
BP	GO:0040029	regulation of gene expression, epigenetic	1/56	93/14313	0.306329	0.437667	0.404055	ENSEASG00005024850	1
BP	GO:0042303	molting cycle	1/56	93/14313	0.306329	0.437667	0.404055	ENSEASG00005019491	1
BP	GO:0042633	hair cycle	1/56	93/14313	0.306329	0.437667	0.404055	ENSEASG00005019491	1
BP	GO:0090101	negative regulation of transmembrane receptor protein serine/threonine kinase signaling pathway	1/56	93/14313	0.306329	0.437667	0.404055	ENSEASG00005006479	1
BP	GO:0044270	cellular nitrogen compound catabolic process	2/56	285/14313	0.306968	0.437805	0.404183	ENSEASG00005009333/ENSEASG00005018007	2
BP	GO:0140352	export from cell	3/56	498/14313	0.309045	0.437805	0.404183	ENSEASG00005010433/ENSEASG00005007312/ENSEASG00005016668	3
BP	GO:0002224	toll-like receptor signaling pathway	1/56	94/14313	0.309061	0.437805	0.404183	ENSEASG00005004011	1
BP	GO:0009132	nucleoside diphosphate metabolic process	1/56	94/14313	0.309061	0.437805	0.404183	ENSEASG00005016668	1
BP	GO:0010565	regulation of cellular ketone metabolic process	1/56	94/14313	0.309061	0.437805	0.404183	ENSEASG00005010433	1
BP	GO:1901136	carbohydrate derivative catabolic process	1/56	94/14313	0.309061	0.437805	0.404183	ENSEASG00005018007	1
BP	GO:1903844	regulation of cellular response to transforming growth factor beta stimulus	1/56	94/14313	0.309061	0.437805	0.404183	ENSEASG00005006479	1
BP	GO:0046700	heterocycle catabolic process	2/56	287/14313	0.309865	0.438409	0.404741	ENSEASG00005009333/ENSEASG00005018007	2
BP	GO:0002705	positive regulation of leukocyte mediated immunity	1/56	95/14313	0.311782	0.440586	0.40675	ENSEASG00005010433	1
BP	GO:0009314	response to radiation	2/56	289/14313	0.31276	0.440896	0.407036	ENSEASG00005001799/ENSEASG00005019491	2
BP	GO:0022412	cellular process involved in reproduction in multicellular organism	2/56	289/14313	0.31276	0.440896	0.407036	ENSEASG00005010433/ENSEASG00005003055	2
BP	GO:0001704	formation of primary germ layer	1/56	97/14313	0.317193	0.446065	0.411808	ENSEASG00005009489	1
BP	GO:0006575	cellular modified amino acid metabolic process	1/56	97/14313	0.317193	0.446065	0.411808	ENSEASG00005010433	1
BP	GO:0030308	negative regulation of cell growth	1/56	98/14313	0.319883	0.448221	0.413799	ENSEASG00005010029	1
BP	GO:0034249	negative regulation of cellular amide metabolic process	1/56	98/14313	0.319883	0.448221	0.413799	ENSEASG00005010029	1
BP	GO:0048706	embryonic skeletal system development	1/56	98/14313	0.319883	0.448221	0.413799	ENSEASG00005024806	1
BP	GO:0051701	biological process involved in interaction with host	1/56	99/14313	0.322562	0.450889	0.416262	ENSEASG00005032502	1
BP	GO:0090090	negative regulation of canonical Wnt signaling pathway	1/56	99/14313	0.322562	0.450889	0.416262	ENSEASG00005010255	1
BP	GO:0001838	embryonic epithelial tube formation	1/56	100/14313	0.325231	0.454074	0.419202	ENSEASG00005003055	1
BP	GO:0051090	regulation of DNA-binding transcription factor activity	2/56	298/14313	0.325757	0.454263	0.419376	ENSEASG00005003725/ENSEASG00005004011	2
BP	GO:0045785	positive regulation of cell adhesion	2/56	299/14313	0.327197	0.455598	0.420609	ENSEASG00005010255/ENSEASG00005003055	2
BP	GO:0035265	organ growth	1/56	101/14313	0.32789	0.455598	0.420609	ENSEASG00005003055	1
BP	GO:0051302	regulation of cell division	1/56	101/14313	0.32789	0.455598	0.420609	ENSEASG00005010368	1
BP	GO:0006836	neurotransmitter transport	1/56	102/14313	0.330538	0.45873	0.4235	ENSEASG00005004978	1
BP	GO:0010817	regulation of hormone levels	2/56	302/14313	0.331515	0.459104	0.423846	ENSEASG00005010433/ENSEASG00005024262	2
BP	GO:0007612	learning	1/56	103/14313	0.333176	0.459104	0.423846	ENSEASG00005001799	1
BP	GO:0015718	monocarboxylic acid transport	1/56	103/14313	0.333176	0.459104	0.423846	ENSEASG00005010433	1
BP	GO:0016241	regulation of macroautophagy	1/56	103/14313	0.333176	0.459104	0.423846	ENSEASG00005010029	1
BP	GO:0046661	male sex differentiation	1/56	103/14313	0.333176	0.459104	0.423846	ENSEASG00005003055	1
BP	GO:1900180	regulation of protein localization to nucleus	1/56	103/14313	0.333176	0.459104	0.423846	ENSEASG00005010029	1
BP	GO:0051494	negative regulation of cytoskeleton organization	1/56	104/14313	0.335804	0.461086	0.425676	ENSEASG00005012812	1
BP	GO:0098739	import across plasma membrane	1/56	104/14313	0.335804	0.461086	0.425676	ENSEASG00005017283	1
BP	GO:1902904	negative regulation of supramolecular fiber organization	1/56	104/14313	0.335804	0.461086	0.425676	ENSEASG00005012812	1
BP	GO:0000302	response to reactive oxygen species	1/56	105/14313	0.338422	0.462871	0.427323	ENSEASG00005010029	1
BP	GO:0009152	purine ribonucleotide biosynthetic process	1/56	105/14313	0.338422	0.462871	0.427323	ENSEASG00005010398	1
BP	GO:0031929	TOR signaling	1/56	105/14313	0.338422	0.462871	0.427323	ENSEASG00005010029	1
BP	GO:0051962	positive regulation of nervous system development	2/56	307/14313	0.338696	0.462871	0.427323	ENSEASG00005036013/ENSEASG00005010433	2
BP	GO:0043524	negative regulation of neuron apoptotic process	1/56	106/14313	0.341029	0.465513	0.429763	ENSEASG00005010433	1
BP	GO:0016052	carbohydrate catabolic process	1/56	107/14313	0.343627	0.466322	0.430509	ENSEASG00005016668	1
BP	GO:0050728	negative regulation of inflammatory response	1/56	107/14313	0.343627	0.466322	0.430509	ENSEASG00005013743	1
BP	GO:0072175	epithelial tube formation	1/56	107/14313	0.343627	0.466322	0.430509	ENSEASG00005003055	1
BP	GO:0072331	signal transduction by p53 class mediator	1/56	107/14313	0.343627	0.466322	0.430509	ENSEASG00005010029	1
BP	GO:1905952	regulation of lipid localization	1/56	107/14313	0.343627	0.466322	0.430509	ENSEASG00005010433	1
BP	GO:1903900	regulation of viral life cycle	1/56	108/14313	0.346214	0.469286	0.433245	ENSEASG00005032502	1
BP	GO:0001505	regulation of neurotransmitter levels	1/56	109/14313	0.348792	0.470585	0.434445	ENSEASG00005004978	1
BP	GO:0032640	tumor necrosis factor production	1/56	109/14313	0.348792	0.470585	0.434445	ENSEASG00005003055	1
BP	GO:0032680	regulation of tumor necrosis factor production	1/56	109/14313	0.348792	0.470585	0.434445	ENSEASG00005003055	1
BP	GO:0045580	regulation of T cell differentiation	1/56	109/14313	0.348792	0.470585	0.434445	ENSEASG00005003055	1
BP	GO:0017157	regulation of exocytosis	1/56	110/14313	0.351359	0.472405	0.436125	ENSEASG00005010433	1
BP	GO:0030833	regulation of actin filament polymerization	1/56	110/14313	0.351359	0.472405	0.436125	ENSEASG00005012812	1
BP	GO:0030902	hindbrain development	1/56	110/14313	0.351359	0.472405	0.436125	ENSEASG00005001799	1
BP	GO:0006164	purine nucleotide biosynthetic process	1/56	111/14313	0.353916	0.474199	0.437782	ENSEASG00005010398	1
BP	GO:0009267	cellular response to starvation	1/56	111/14313	0.353916	0.474199	0.437782	ENSEASG00005010029	1
BP	GO:0072073	kidney epithelium development	1/56	111/14313	0.353916	0.474199	0.437782	ENSEASG00005003055	1
BP	GO:0007416	synapse assembly	1/56	112/14313	0.356464	0.475422	0.43891	ENSEASG00005036013	1
BP	GO:0010508	positive regulation of autophagy	1/56	112/14313	0.356464	0.475422	0.43891	ENSEASG00005010029	1
BP	GO:0071383	cellular response to steroid hormone stimulus	1/56	112/14313	0.356464	0.475422	0.43891	ENSEASG00005019491	1
BP	GO:1901215	negative regulation of neuron death	1/56	112/14313	0.356464	0.475422	0.43891	ENSEASG00005010433	1
BP	GO:0071706	tumor necrosis factor superfamily cytokine production	1/56	113/14313	0.359002	0.47771	0.441023	ENSEASG00005003055	1
BP	GO:1903555	regulation of tumor necrosis factor superfamily cytokine production	1/56	113/14313	0.359002	0.47771	0.441023	ENSEASG00005003055	1
BP	GO:0071417	cellular response to organonitrogen compound	2/56	323/14313	0.361519	0.480511	0.443609	ENSEASG00005001924/ENSEASG00005010029	2
BP	GO:0009896	positive regulation of catabolic process	2/56	324/14313	0.362937	0.481845	0.44484	ENSEASG00005010029/ENSEASG00005016668	2
BP	GO:0072522	purine-containing compound biosynthetic process	1/56	115/14313	0.364048	0.482075	0.445052	ENSEASG00005010398	1
BP	GO:0002683	negative regulation of immune system process	2/56	325/14313	0.364354	0.482075	0.445052	ENSEASG00005017839/ENSEASG00005003055	2
BP	GO:0048568	embryonic organ development	2/56	325/14313	0.364354	0.482075	0.445052	ENSEASG00005024806/ENSEASG00005003055	2
BP	GO:0051345	positive regulation of hydrolase activity	2/56	326/14313	0.365769	0.483398	0.446274	ENSEASG00005007312/ENSEASG00005025885	2
BP	GO:0090288	negative regulation of cellular response to growth factor stimulus	1/56	116/14313	0.366556	0.483887	0.446726	ENSEASG00005006479	1
BP	GO:0048667	cell morphogenesis involved in neuron differentiation	2/56	327/14313	0.367184	0.484167	0.446984	ENSEASG00005036013/ENSEASG00005003396	2
BP	GO:0001764	neuron migration	1/56	118/14313	0.371544	0.487703	0.450249	ENSEASG00005036013	1
BP	GO:0030041	actin filament polymerization	1/56	118/14313	0.371544	0.487703	0.450249	ENSEASG00005012812	1
BP	GO:0043433	negative regulation of DNA-binding transcription factor activity	1/56	118/14313	0.371544	0.487703	0.450249	ENSEASG00005004011	1
BP	GO:0071356	cellular response to tumor necrosis factor	1/56	118/14313	0.371544	0.487703	0.450249	ENSEASG00005004011	1
BP	GO:0048588	developmental cell growth	1/56	119/14313	0.374023	0.490404	0.452742	ENSEASG00005003396	1
BP	GO:0009451	RNA modification	1/56	120/14313	0.376493	0.491426	0.453686	ENSEASG00005037408	1
BP	GO:0016331	morphogenesis of embryonic epithelium	1/56	120/14313	0.376493	0.491426	0.453686	ENSEASG00005003055	1
BP	GO:0030534	adult behavior	1/56	120/14313	0.376493	0.491426	0.453686	ENSEASG00005024850	1
BP	GO:0035148	tube formation	1/56	120/14313	0.376493	0.491426	0.453686	ENSEASG00005003055	1
BP	GO:0030178	negative regulation of Wnt signaling pathway	1/56	121/14313	0.378953	0.492978	0.455118	ENSEASG00005010255	1
BP	GO:0042594	response to starvation	1/56	121/14313	0.378953	0.492978	0.455118	ENSEASG00005010029	1
BP	GO:0046631	alpha-beta T cell activation	1/56	121/14313	0.378953	0.492978	0.455118	ENSEASG00005003055	1
BP	GO:0006006	glucose metabolic process	1/56	124/14313	0.386276	0.501383	0.462878	ENSEASG00005010029	1
BP	GO:0042445	hormone metabolic process	1/56	124/14313	0.386276	0.501383	0.462878	ENSEASG00005024262	1
BP	GO:0015931	nucleobase-containing compound transport	1/56	125/14313	0.388698	0.503403	0.464743	ENSEASG00005004978	1
BP	GO:0051099	positive regulation of binding	1/56	125/14313	0.388698	0.503403	0.464743	ENSEASG00005003055	1
BP	GO:0002065	columnar/cuboidal epithelial cell differentiation	1/56	127/14313	0.393514	0.507944	0.468935	ENSEASG00005003055	1
BP	GO:0007623	circadian rhythm	1/56	127/14313	0.393514	0.507944	0.468935	ENSEASG00005019491	1
BP	GO:0140013	meiotic nuclear division	1/56	127/14313	0.393514	0.507944	0.468935	ENSEASG00005011710	1
BP	GO:0021915	neural tube development	1/56	128/14313	0.395909	0.509338	0.470222	ENSEASG00005003055	1
BP	GO:0044242	cellular lipid catabolic process	1/56	128/14313	0.395909	0.509338	0.470222	ENSEASG00005010029	1
BP	GO:0048469	cell maturation	1/56	128/14313	0.395909	0.509338	0.470222	ENSEASG00005010433	1
BP	GO:0040008	regulation of growth	2/56	349/14313	0.397993	0.511275	0.47201	ENSEASG00005003396/ENSEASG00005010029	2
BP	GO:0043523	regulation of neuron apoptotic process	1/56	129/14313	0.398293	0.511275	0.47201	ENSEASG00005010433	1
BP	GO:0045619	regulation of lymphocyte differentiation	1/56	130/14313	0.400669	0.513757	0.474302	ENSEASG00005003055	1
BP	GO:0010976	positive regulation of neuron projection development	1/56	131/14313	0.403035	0.516223	0.476578	ENSEASG00005010433	1
BP	GO:0035264	multicellular organism growth	1/56	132/14313	0.405393	0.518101	0.478312	ENSEASG00005003055	1
BP	GO:0043491	protein kinase B signaling	1/56	132/14313	0.405393	0.518101	0.478312	ENSEASG00005010029	1
BP	GO:0048812	neuron projection morphogenesis	2/56	355/14313	0.406283	0.518669	0.478836	ENSEASG00005036013/ENSEASG00005003396	2
BP	GO:0048545	response to steroid hormone	1/56	133/14313	0.407741	0.519959	0.480027	ENSEASG00005019491	1
BP	GO:0006935	chemotaxis	2/56	357/14313	0.409035	0.520468	0.480497	ENSEASG00005036013/ENSEASG00005003396	2
BP	GO:1901699	cellular response to nitrogen compound	2/56	357/14313	0.409035	0.520468	0.480497	ENSEASG00005001924/ENSEASG00005010029	2
BP	GO:0045926	negative regulation of growth	1/56	134/14313	0.41008	0.521227	0.481198	ENSEASG00005010029	1
BP	GO:0002694	regulation of leukocyte activation	2/56	359/14313	0.411781	0.522475	0.48235	ENSEASG00005010433/ENSEASG00005003055	2
BP	GO:0034612	response to tumor necrosis factor	1/56	135/14313	0.41241	0.522475	0.48235	ENSEASG00005004011	1
BP	GO:0048738	cardiac muscle tissue development	1/56	135/14313	0.41241	0.522475	0.48235	ENSEASG00005003055	1
BP	GO:0042330	taxis	2/56	361/14313	0.414521	0.524273	0.48401	ENSEASG00005036013/ENSEASG00005003396	2
BP	GO:1901888	regulation of cell junction assembly	1/56	136/14313	0.41473	0.524273	0.48401	ENSEASG00005036013	1
BP	GO:0001666	response to hypoxia	1/56	137/14313	0.417042	0.524914	0.484601	ENSEASG00005003993	1
BP	GO:0007286	spermatid development	1/56	137/14313	0.417042	0.524914	0.484601	ENSEASG00005010433	1
BP	GO:0051924	regulation of calcium ion transport	1/56	137/14313	0.417042	0.524914	0.484601	ENSEASG00005001924	1
BP	GO:1903046	meiotic cell cycle process	1/56	137/14313	0.417042	0.524914	0.484601	ENSEASG00005011710	1
BP	GO:0031400	negative regulation of protein modification process	2/56	364/14313	0.41862	0.525537	0.485177	ENSEASG00005010404/ENSEASG00005025885	2
BP	GO:0002221	pattern recognition receptor signaling pathway	1/56	138/14313	0.419345	0.525537	0.485177	ENSEASG00005004011	1
BP	GO:0007179	transforming growth factor beta receptor signaling pathway	1/56	138/14313	0.419345	0.525537	0.485177	ENSEASG00005006479	1
BP	GO:0031669	cellular response to nutrient levels	1/56	138/14313	0.419345	0.525537	0.485177	ENSEASG00005010029	1
BP	GO:0036293	response to decreased oxygen levels	1/56	139/14313	0.421639	0.527276	0.486782	ENSEASG00005003993	1
BP	GO:0048515	spermatid differentiation	1/56	139/14313	0.421639	0.527276	0.486782	ENSEASG00005010433	1
BP	GO:0002703	regulation of leukocyte mediated immunity	1/56	140/14313	0.423924	0.528036	0.487484	ENSEASG00005010433	1
BP	GO:0032868	response to insulin	1/56	140/14313	0.423924	0.528036	0.487484	ENSEASG00005010029	1
BP	GO:0050920	regulation of chemotaxis	1/56	140/14313	0.423924	0.528036	0.487484	ENSEASG00005003396	1
BP	GO:0120039	plasma membrane bounded cell projection morphogenesis	2/56	368/14313	0.424063	0.528036	0.487484	ENSEASG00005036013/ENSEASG00005003396	2
BP	GO:0048858	cell projection morphogenesis	2/56	371/14313	0.428129	0.530679	0.489924	ENSEASG00005036013/ENSEASG00005003396	2
BP	GO:0002274	myeloid leukocyte activation	1/56	142/14313	0.428468	0.530679	0.489924	ENSEASG00005010433	1
BP	GO:0008406	gonad development	1/56	142/14313	0.428468	0.530679	0.489924	ENSEASG00005003055	1
BP	GO:0046883	regulation of hormone secretion	1/56	142/14313	0.428468	0.530679	0.489924	ENSEASG00005010433	1
BP	GO:0050870	positive regulation of T cell activation	1/56	142/14313	0.428468	0.530679	0.489924	ENSEASG00005003055	1
BP	GO:0007369	gastrulation	1/56	143/14313	0.430726	0.531214	0.490418	ENSEASG00005009489	1
BP	GO:0016197	endosomal transport	1/56	143/14313	0.430726	0.531214	0.490418	ENSEASG00005010433	1
BP	GO:0042180	cellular ketone metabolic process	1/56	143/14313	0.430726	0.531214	0.490418	ENSEASG00005010433	1
BP	GO:0060560	developmental growth involved in morphogenesis	1/56	143/14313	0.430726	0.531214	0.490418	ENSEASG00005003396	1
BP	GO:1901214	regulation of neuron death	1/56	144/14313	0.432976	0.533423	0.492457	ENSEASG00005010433	1
BP	GO:0007160	cell-matrix adhesion	1/56	145/14313	0.435217	0.534485	0.493438	ENSEASG00005013044	1
BP	GO:0033157	regulation of intracellular protein transport	1/56	145/14313	0.435217	0.534485	0.493438	ENSEASG00005017115	1
BP	GO:0045137	development of primary sexual characteristics	1/56	145/14313	0.435217	0.534485	0.493438	ENSEASG00005003055	1
BP	GO:0051321	meiotic cell cycle	1/56	146/14313	0.437449	0.53666	0.495446	ENSEASG00005011710	1
BP	GO:0098742	cell-cell adhesion via plasma-membrane adhesion molecules	1/56	147/14313	0.439673	0.53838	0.497034	ENSEASG00005013044	1
BP	GO:0007507	heart development	2/56	380/14313	0.44024	0.53838	0.497034	ENSEASG00005036013/ENSEASG00005003055	2
BP	GO:0030003	cellular cation homeostasis	2/56	380/14313	0.44024	0.53838	0.497034	ENSEASG00005016668/ENSEASG00005000191	2
BP	GO:0001501	skeletal system development	2/56	382/14313	0.442914	0.541062	0.49951	ENSEASG00005024806/ENSEASG00005003055	2
BP	GO:0032271	regulation of protein polymerization	1/56	149/14313	0.444094	0.541062	0.49951	ENSEASG00005012812	1
BP	GO:0070482	response to oxygen levels	1/56	149/14313	0.444094	0.541062	0.49951	ENSEASG00005003993	1
BP	GO:0043270	positive regulation of ion transport	1/56	150/14313	0.446292	0.541062	0.49951	ENSEASG00005010433	1
BP	GO:0048736	appendage development	1/56	150/14313	0.446292	0.541062	0.49951	ENSEASG00005003055	1
BP	GO:0050807	regulation of synapse organization	1/56	150/14313	0.446292	0.541062	0.49951	ENSEASG00005036013	1
BP	GO:0060173	limb development	1/56	150/14313	0.446292	0.541062	0.49951	ENSEASG00005003055	1
BP	GO:1903827	regulation of cellular protein localization	2/56	385/14313	0.446911	0.541062	0.49951	ENSEASG00005017115/ENSEASG00005010029	2
BP	GO:0016054	organic acid catabolic process	1/56	151/14313	0.448482	0.541062	0.49951	ENSEASG00005010029	1
BP	GO:0019318	hexose metabolic process	1/56	151/14313	0.448482	0.541062	0.49951	ENSEASG00005010029	1
BP	GO:0046395	carboxylic acid catabolic process	1/56	151/14313	0.448482	0.541062	0.49951	ENSEASG00005010029	1
BP	GO:0050803	regulation of synapse structure or activity	1/56	151/14313	0.448482	0.541062	0.49951	ENSEASG00005036013	1
BP	GO:0051346	negative regulation of hydrolase activity	1/56	151/14313	0.448482	0.541062	0.49951	ENSEASG00005025885	1
BP	GO:0050792	regulation of viral process	1/56	152/14313	0.450663	0.542283	0.500637	ENSEASG00005032502	1
BP	GO:0051260	protein homooligomerization	1/56	152/14313	0.450663	0.542283	0.500637	ENSEASG00005004062	1
BP	GO:0032990	cell part morphogenesis	2/56	388/14313	0.450892	0.542283	0.500637	ENSEASG00005036013/ENSEASG00005003396	2
BP	GO:0051216	cartilage development	1/56	153/14313	0.452835	0.544057	0.502274	ENSEASG00005003055	1
BP	GO:0006873	cellular ion homeostasis	2/56	391/14313	0.454858	0.545924	0.503998	ENSEASG00005016668/ENSEASG00005000191	2
BP	GO:0006338	chromatin remodeling	1/56	155/14313	0.457154	0.548114	0.50602	ENSEASG00005019491	1
BP	GO:1903532	positive regulation of secretion by cell	1/56	156/14313	0.459302	0.550121	0.507873	ENSEASG00005010433	1
BP	GO:0031668	cellular response to extracellular stimulus	1/56	158/14313	0.463571	0.553524	0.511015	ENSEASG00005010029	1
BP	GO:0046777	protein autophosphorylation	1/56	158/14313	0.463571	0.553524	0.511015	ENSEASG00005003725	1
BP	GO:1903039	positive regulation of leukocyte cell-cell adhesion	1/56	158/14313	0.463571	0.553524	0.511015	ENSEASG00005003055	1
BP	GO:0007626	locomotory behavior	1/56	159/14313	0.465693	0.554919	0.512303	ENSEASG00005001799	1
BP	GO:0010769	regulation of cell morphogenesis involved in differentiation	1/56	159/14313	0.465693	0.554919	0.512303	ENSEASG00005003396	1
BP	GO:0043903	regulation of biological process involved in symbiotic interaction	1/56	160/14313	0.467807	0.556868	0.514101	ENSEASG00005032502	1
BP	GO:0072593	reactive oxygen species metabolic process	1/56	162/14313	0.47201	0.561297	0.51819	ENSEASG00005010029	1
BP	GO:0006954	inflammatory response	2/56	405/14313	0.473156	0.562085	0.518918	ENSEASG00005010433/ENSEASG00005013743	2
BP	GO:0007169	transmembrane receptor protein tyrosine kinase signaling pathway	2/56	406/14313	0.47445	0.563046	0.519805	ENSEASG00005006479/ENSEASG00005036013	2
BP	GO:0009952	anterior/posterior pattern specification	1/56	164/14313	0.476181	0.564525	0.52117	ENSEASG00005024806	1
BP	GO:0019058	viral life cycle	1/56	165/14313	0.478254	0.56468	0.521314	ENSEASG00005032502	1
BP	GO:0048511	rhythmic process	1/56	165/14313	0.478254	0.56468	0.521314	ENSEASG00005019491	1
BP	GO:0051047	positive regulation of secretion	1/56	165/14313	0.478254	0.56468	0.521314	ENSEASG00005010433	1
BP	GO:0060541	respiratory system development	1/56	165/14313	0.478254	0.56468	0.521314	ENSEASG00005003055	1
BP	GO:0071560	cellular response to transforming growth factor beta stimulus	1/56	166/14313	0.480319	0.566543	0.523034	ENSEASG00005006479	1
BP	GO:0007611	learning or memory	1/56	167/14313	0.482377	0.568393	0.524742	ENSEASG00005001799	1
BP	GO:0034599	cellular response to oxidative stress	1/56	170/14313	0.4885	0.574444	0.530328	ENSEASG00005010029	1
BP	GO:0048863	stem cell differentiation	1/56	170/14313	0.4885	0.574444	0.530328	ENSEASG00005024806	1
BP	GO:0005996	monosaccharide metabolic process	1/56	171/14313	0.490525	0.574503	0.530382	ENSEASG00005010029	1
BP	GO:0008202	steroid metabolic process	1/56	171/14313	0.490525	0.574503	0.530382	ENSEASG00005016280	1
BP	GO:0060348	bone development	1/56	171/14313	0.490525	0.574503	0.530382	ENSEASG00005003055	1
BP	GO:0071559	response to transforming growth factor beta	1/56	171/14313	0.490525	0.574503	0.530382	ENSEASG00005006479	1
BP	GO:0031348	negative regulation of defense response	1/56	172/14313	0.492543	0.576285	0.532028	ENSEASG00005013743	1
BP	GO:0042113	B cell activation	1/56	173/14313	0.494552	0.578055	0.533661	ENSEASG00005013834	1
BP	GO:0030336	negative regulation of cell migration	1/56	174/14313	0.496554	0.579784	0.535258	ENSEASG00005010255	1
BP	GO:0060828	regulation of canonical Wnt signaling pathway	1/56	175/14313	0.498548	0.579784	0.535258	ENSEASG00005010255	1
BP	GO:0000226	microtubule cytoskeleton organization	2/56	426/14313	0.499924	0.579784	0.535258	ENSEASG00005010368/ENSEASG00005010433	2
BP	GO:0071363	cellular response to growth factor stimulus	2/56	426/14313	0.499924	0.579784	0.535258	ENSEASG00005006479/ENSEASG00005036013	2
BP	GO:0002064	epithelial cell development	1/56	176/14313	0.500534	0.579784	0.535258	ENSEASG00005003055	1
BP	GO:0018105	peptidyl-serine phosphorylation	1/56	176/14313	0.500534	0.579784	0.535258	ENSEASG00005010404	1
BP	GO:0043434	response to peptide hormone	1/56	176/14313	0.500534	0.579784	0.535258	ENSEASG00005010029	1
BP	GO:0071695	anatomical structure maturation	1/56	176/14313	0.500534	0.579784	0.535258	ENSEASG00005010433	1
BP	GO:0007276	gamete generation	2/56	427/14313	0.501178	0.579784	0.535258	ENSEASG00005010433/ENSEASG00005003055	2
BP	GO:0007548	sex differentiation	1/56	177/14313	0.502513	0.579784	0.535258	ENSEASG00005003055	1
BP	GO:0045165	cell fate commitment	1/56	177/14313	0.502513	0.579784	0.535258	ENSEASG00005003055	1
BP	GO:0051146	striated muscle cell differentiation	1/56	177/14313	0.502513	0.579784	0.535258	ENSEASG00005003055	1
BP	GO:1901653	cellular response to peptide	1/56	177/14313	0.502513	0.579784	0.535258	ENSEASG00005001924	1
BP	GO:0007610	behavior	2/56	431/14313	0.506173	0.583166	0.53838	ENSEASG00005024850/ENSEASG00005001799	2
BP	GO:0021537	telencephalon development	1/56	179/14313	0.506447	0.583166	0.53838	ENSEASG00005003396	1
BP	GO:0070588	calcium ion transmembrane transport	1/56	183/14313	0.514223	0.59095	0.545567	ENSEASG00005001924	1
BP	GO:2000146	negative regulation of cell motility	1/56	183/14313	0.514223	0.59095	0.545567	ENSEASG00005010255	1
BP	GO:0048589	developmental growth	2/56	438/14313	0.514839	0.591074	0.545681	ENSEASG00005003055/ENSEASG00005003396	2
BP	GO:0070848	response to growth factor	2/56	439/14313	0.516069	0.59141	0.545991	ENSEASG00005006479/ENSEASG00005036013	2
BP	GO:0015980	energy derivation by oxidation of organic compounds	1/56	184/14313	0.516148	0.59141	0.545991	ENSEASG00005013400	1
BP	GO:0003007	heart morphogenesis	1/56	185/14313	0.518066	0.591858	0.546404	ENSEASG00005036013	1
BP	GO:0016042	lipid catabolic process	1/56	185/14313	0.518066	0.591858	0.546404	ENSEASG00005010029	1
BP	GO:0046879	hormone secretion	1/56	185/14313	0.518066	0.591858	0.546404	ENSEASG00005010433	1
BP	GO:0007420	brain development	2/56	442/14313	0.519748	0.592294	0.546808	ENSEASG00005001799/ENSEASG00005003396	2
BP	GO:0045666	positive regulation of neuron differentiation	1/56	186/14313	0.519976	0.592294	0.546808	ENSEASG00005010433	1
BP	GO:0090092	regulation of transmembrane receptor protein serine/threonine kinase signaling pathway	1/56	186/14313	0.519976	0.592294	0.546808	ENSEASG00005006479	1
BP	GO:0046034	ATP metabolic process	1/56	188/14313	0.523775	0.596037	0.550263	ENSEASG00005016668	1
BP	GO:0002253	activation of immune response	1/56	190/14313	0.527543	0.598498	0.552535	ENSEASG00005032502	1
BP	GO:0051251	positive regulation of lymphocyte activation	1/56	190/14313	0.527543	0.598498	0.552535	ENSEASG00005003055	1
BP	GO:0050890	cognition	1/56	191/14313	0.529417	0.598498	0.552535	ENSEASG00005001799	1
BP	GO:0051271	negative regulation of cellular component movement	1/56	191/14313	0.529417	0.598498	0.552535	ENSEASG00005010255	1
BP	GO:0071496	cellular response to external stimulus	1/56	191/14313	0.529417	0.598498	0.552535	ENSEASG00005010029	1
BP	GO:0016071	mRNA metabolic process	2/56	451/14313	0.530674	0.598498	0.552535	ENSEASG00005037408/ENSEASG00005003055	2
BP	GO:0009914	hormone transport	1/56	192/14313	0.531283	0.598498	0.552535	ENSEASG00005010433	1
BP	GO:0016236	macroautophagy	1/56	192/14313	0.531283	0.598498	0.552535	ENSEASG00005010029	1
BP	GO:0051258	protein polymerization	1/56	192/14313	0.531283	0.598498	0.552535	ENSEASG00005012812	1
BP	GO:0018209	peptidyl-serine modification	1/56	193/14313	0.533142	0.598498	0.552535	ENSEASG00005010404	1
BP	GO:0031349	positive regulation of defense response	1/56	193/14313	0.533142	0.598498	0.552535	ENSEASG00005010433	1
BP	GO:0040013	negative regulation of locomotion	1/56	193/14313	0.533142	0.598498	0.552535	ENSEASG00005010255	1
BP	GO:0048638	regulation of developmental growth	1/56	193/14313	0.533142	0.598498	0.552535	ENSEASG00005003396	1
BP	GO:1904062	regulation of cation transmembrane transport	1/56	193/14313	0.533142	0.598498	0.552535	ENSEASG00005001924	1
BP	GO:0051301	cell division	1/56	195/14313	0.536838	0.602066	0.555828	ENSEASG00005010368	1
BP	GO:0001818	negative regulation of cytokine production	1/56	197/14313	0.540505	0.605595	0.559086	ENSEASG00005003055	1
BP	GO:0043588	skin development	1/56	199/14313	0.544143	0.607689	0.56102	ENSEASG00005009489	1
BP	GO:0051259	protein complex oligomerization	1/56	199/14313	0.544143	0.607689	0.56102	ENSEASG00005004062	1
BP	GO:0061448	connective tissue development	1/56	199/14313	0.544143	0.607689	0.56102	ENSEASG00005003055	1
BP	GO:0032940	secretion by cell	2/56	463/14313	0.544987	0.607689	0.56102	ENSEASG00005010433/ENSEASG00005007312	2
BP	GO:0048729	tissue morphogenesis	2/56	463/14313	0.544987	0.607689	0.56102	ENSEASG00005009489/ENSEASG00005003055	2
BP	GO:0031346	positive regulation of cell projection organization	1/56	201/14313	0.547754	0.610189	0.563328	ENSEASG00005010433	1
BP	GO:0018108	peptidyl-tyrosine phosphorylation	1/56	202/14313	0.549548	0.611603	0.564633	ENSEASG00005003725	1
BP	GO:0018212	peptidyl-tyrosine modification	1/56	204/14313	0.553117	0.614985	0.567756	ENSEASG00005003725	1
BP	GO:0006310	DNA recombination	1/56	207/14313	0.558417	0.619103	0.571557	ENSEASG00005011710	1
BP	GO:0030217	T cell differentiation	1/56	207/14313	0.558417	0.619103	0.571557	ENSEASG00005003055	1
BP	GO:0031667	response to nutrient levels	1/56	207/14313	0.558417	0.619103	0.571557	ENSEASG00005010029	1
BP	GO:0009306	protein secretion	1/56	209/14313	0.561916	0.622389	0.574591	ENSEASG00005007312	1
BP	GO:0035592	establishment of protein localization to extracellular region	1/56	210/14313	0.563656	0.623722	0.575822	ENSEASG00005007312	1
BP	GO:0071214	cellular response to abiotic stimulus	1/56	211/14313	0.565389	0.624451	0.576495	ENSEASG00005017283	1
BP	GO:0104004	cellular response to environmental stimulus	1/56	211/14313	0.565389	0.624451	0.576495	ENSEASG00005017283	1
BP	GO:0002443	leukocyte mediated immunity	1/56	213/14313	0.568834	0.626471	0.578359	ENSEASG00005010433	1
BP	GO:0060070	canonical Wnt signaling pathway	1/56	213/14313	0.568834	0.626471	0.578359	ENSEASG00005010255	1
BP	GO:0090287	regulation of cellular response to growth factor stimulus	1/56	213/14313	0.568834	0.626471	0.578359	ENSEASG00005006479	1
BP	GO:0048609	multicellular organismal reproductive process	2/56	485/14313	0.570455	0.626675	0.578548	ENSEASG00005010433/ENSEASG00005003055	2
BP	GO:0034765	regulation of ion transmembrane transport	1/56	214/14313	0.570546	0.626675	0.578548	ENSEASG00005001924	1
BP	GO:0001822	kidney development	1/56	215/14313	0.572252	0.626675	0.578548	ENSEASG00005003055	1
BP	GO:0010506	regulation of autophagy	1/56	215/14313	0.572252	0.626675	0.578548	ENSEASG00005010029	1
BP	GO:0034504	protein localization to nucleus	1/56	215/14313	0.572252	0.626675	0.578548	ENSEASG00005010029	1
BP	GO:0071692	protein localization to extracellular region	1/56	215/14313	0.572252	0.626675	0.578548	ENSEASG00005007312	1
BP	GO:0071345	cellular response to cytokine stimulus	2/56	494/14313	0.580582	0.634711	0.585966	ENSEASG00005013834/ENSEASG00005004011	2
BP	GO:1903037	regulation of leukocyte cell-cell adhesion	1/56	220/14313	0.580681	0.634711	0.585966	ENSEASG00005003055	1
BP	GO:0016032	viral process	1/56	222/14313	0.584007	0.636551	0.587666	ENSEASG00005032502	1
BP	GO:0048562	embryonic organ morphogenesis	1/56	222/14313	0.584007	0.636551	0.587666	ENSEASG00005024806	1
BP	GO:0071900	regulation of protein serine/threonine kinase activity	1/56	222/14313	0.584007	0.636551	0.587666	ENSEASG00005010029	1
BP	GO:0032504	multicellular organism reproduction	2/56	499/14313	0.586134	0.638271	0.589254	ENSEASG00005010433/ENSEASG00005003055	2
BP	GO:0021700	developmental maturation	1/56	225/14313	0.588947	0.639539	0.590423	ENSEASG00005010433	1
BP	GO:0042391	regulation of membrane potential	1/56	225/14313	0.588947	0.639539	0.590423	ENSEASG00005016668	1
BP	GO:0050863	regulation of T cell activation	1/56	225/14313	0.588947	0.639539	0.590423	ENSEASG00005003055	1
BP	GO:0045787	positive regulation of cell cycle	1/56	226/14313	0.590581	0.640118	0.590958	ENSEASG00005003055	1
BP	GO:0072001	renal system development	1/56	226/14313	0.590581	0.640118	0.590958	ENSEASG00005003055	1
BP	GO:0030111	regulation of Wnt signaling pathway	1/56	227/14313	0.592209	0.640687	0.591484	ENSEASG00005010255	1
BP	GO:1903829	positive regulation of cellular protein localization	1/56	227/14313	0.592209	0.640687	0.591484	ENSEASG00005010029	1
BP	GO:0009991	response to extracellular stimulus	1/56	228/14313	0.59383	0.641844	0.592552	ENSEASG00005010029	1
BP	GO:0045860	positive regulation of protein kinase activity	1/56	232/14313	0.600252	0.648183	0.598404	ENSEASG00005010029	1
BP	GO:0002790	peptide secretion	1/56	233/14313	0.601842	0.649297	0.599432	ENSEASG00005007312	1
BP	GO:0002831	regulation of response to biotic stimulus	1/56	237/14313	0.608139	0.655483	0.605143	ENSEASG00005004011	1
BP	GO:0042692	muscle cell differentiation	1/56	239/14313	0.611251	0.657618	0.607114	ENSEASG00005003055	1
BP	GO:0050900	leukocyte migration	1/56	239/14313	0.611251	0.657618	0.607114	ENSEASG00005013044	1
BP	GO:0043010	camera-type eye development	1/56	242/14313	0.615873	0.661978	0.61114	ENSEASG00005003055	1
BP	GO:0034329	cell junction assembly	1/56	245/14313	0.620442	0.666273	0.615105	ENSEASG00005036013	1
BP	GO:0006979	response to oxidative stress	1/56	251/14313	0.629419	0.67529	0.623429	ENSEASG00005010029	1
BP	GO:0006869	lipid transport	1/56	252/14313	0.630895	0.676249	0.624315	ENSEASG00005010433	1
BP	GO:0010639	negative regulation of organelle organization	1/56	253/14313	0.632365	0.676578	0.624618	ENSEASG00005012812	1
BP	GO:0051098	regulation of binding	1/56	253/14313	0.632365	0.676578	0.624618	ENSEASG00005003055	1
BP	GO:0001655	urogenital system development	1/56	254/14313	0.633829	0.677521	0.625489	ENSEASG00005003055	1
BP	GO:0033674	positive regulation of kinase activity	1/56	258/14313	0.639629	0.682746	0.630312	ENSEASG00005010029	1
BP	GO:0014706	striated muscle tissue development	1/56	259/14313	0.641065	0.682746	0.630312	ENSEASG00005003055	1
BP	GO:0019221	cytokine-mediated signaling pathway	1/56	259/14313	0.641065	0.682746	0.630312	ENSEASG00005004011	1
BP	GO:0060562	epithelial tube morphogenesis	1/56	259/14313	0.641065	0.682746	0.630312	ENSEASG00005003055	1
BP	GO:0032102	negative regulation of response to external stimulus	1/56	261/14313	0.64392	0.683907	0.631385	ENSEASG00005013743	1
BP	GO:0050769	positive regulation of neurogenesis	1/56	261/14313	0.64392	0.683907	0.631385	ENSEASG00005010433	1
BP	GO:0060271	cilium assembly	1/56	261/14313	0.64392	0.683907	0.631385	ENSEASG00005010433	1
BP	GO:0044403	biological process involved in symbiotic interaction	1/56	263/14313	0.646752	0.686289	0.633584	ENSEASG00005032502	1
BP	GO:0006816	calcium ion transport	1/56	264/14313	0.64816	0.686765	0.634023	ENSEASG00005001924	1
BP	GO:0001933	negative regulation of protein phosphorylation	1/56	265/14313	0.649563	0.686765	0.634023	ENSEASG00005010404	1
BP	GO:0023061	signal release	1/56	265/14313	0.649563	0.686765	0.634023	ENSEASG00005010433	1
BP	GO:0030900	forebrain development	1/56	265/14313	0.649563	0.686765	0.634023	ENSEASG00005003396	1
BP	GO:0003002	regionalization	1/56	266/14313	0.650959	0.687617	0.634809	ENSEASG00005024806	1
BP	GO:0007178	transmembrane receptor protein serine/threonine kinase signaling pathway	1/56	267/14313	0.652351	0.687837	0.635013	ENSEASG00005006479	1
BP	GO:0034762	regulation of transmembrane transport	1/56	267/14313	0.652351	0.687837	0.635013	ENSEASG00005001924	1
BP	GO:0050808	synapse organization	1/56	272/14313	0.659227	0.694458	0.641125	ENSEASG00005036013	1
BP	GO:0001654	eye development	1/56	274/14313	0.66194	0.696684	0.643181	ENSEASG00005003055	1
BP	GO:0150063	visual system development	1/56	275/14313	0.663288	0.697472	0.643908	ENSEASG00005003055	1
BP	GO:0060537	muscle tissue development	1/56	276/14313	0.664632	0.698254	0.644629	ENSEASG00005003055	1
BP	GO:0048880	sensory system development	1/56	278/14313	0.667302	0.700427	0.646635	ENSEASG00005003055	1
BP	GO:0044782	cilium organization	1/56	284/14313	0.67519	0.708066	0.653688	ENSEASG00005010433	1
BP	GO:0010876	lipid localization	1/56	288/14313	0.680345	0.71283	0.658087	ENSEASG00005010433	1
BP	GO:0071407	cellular response to organic cyclic compound	1/56	294/14313	0.687929	0.720127	0.664823	ENSEASG00005019491	1
BP	GO:0032103	positive regulation of response to external stimulus	1/56	295/14313	0.689175	0.720783	0.665429	ENSEASG00005010433	1
BP	GO:0016055	Wnt signaling pathway	1/56	298/14313	0.692886	0.724013	0.66841	ENSEASG00005010255	1
BP	GO:0042326	negative regulation of phosphorylation	1/56	300/14313	0.695335	0.72592	0.670171	ENSEASG00005010404	1
BP	GO:0198738	cell-cell signaling by wnt	1/56	301/14313	0.696553	0.726539	0.670742	ENSEASG00005010255	1
BP	GO:0048608	reproductive structure development	1/56	303/14313	0.698973	0.728411	0.67247	ENSEASG00005003055	1
BP	GO:0051249	regulation of lymphocyte activation	1/56	305/14313	0.701375	0.730259	0.674177	ENSEASG00005003055	1
BP	GO:0061458	reproductive system development	1/56	306/14313	0.702569	0.730848	0.67472	ENSEASG00005003055	1
BP	GO:0000280	nuclear division	1/56	307/14313	0.703758	0.731431	0.675258	ENSEASG00005011710	1
BP	GO:0010720	positive regulation of cell development	1/56	309/14313	0.706122	0.733233	0.676922	ENSEASG00005010433	1
BP	GO:0007283	spermatogenesis	1/56	313/14313	0.710796	0.737427	0.680794	ENSEASG00005010433	1
BP	GO:1903530	regulation of secretion by cell	1/56	315/14313	0.713105	0.739163	0.682397	ENSEASG00005010433	1
BP	GO:0010256	endomembrane system organization	1/56	317/14313	0.715396	0.740877	0.68398	ENSEASG00005010433	1
BP	GO:0051347	positive regulation of transferase activity	1/56	320/14313	0.718798	0.743739	0.686621	ENSEASG00005010029	1
BP	GO:0048232	male gamete generation	1/56	326/14313	0.725485	0.749324	0.691777	ENSEASG00005010433	1
BP	GO:0051223	regulation of protein transport	1/56	326/14313	0.725485	0.749324	0.691777	ENSEASG00005017115	1
BP	GO:0006914	autophagy	1/56	331/14313	0.730937	0.753617	0.695741	ENSEASG00005010029	1
BP	GO:0061919	process utilizing autophagic mechanism	1/56	331/14313	0.730937	0.753617	0.695741	ENSEASG00005010029	1
BP	GO:0007389	pattern specification process	1/56	336/14313	0.736283	0.758456	0.700208	ENSEASG00005024806	1
BP	GO:1905114	cell surface receptor signaling pathway involved in cell-cell signaling	1/56	339/14313	0.73944	0.760763	0.702338	ENSEASG00005010255	1
BP	GO:0007005	mitochondrion organization	1/56	340/14313	0.740484	0.760763	0.702338	ENSEASG00005010029	1
BP	GO:0043086	negative regulation of catalytic activity	1/56	340/14313	0.740484	0.760763	0.702338	ENSEASG00005025885	1
BP	GO:0090087	regulation of peptide transport	1/56	341/14313	0.741525	0.761159	0.702704	ENSEASG00005017115	1
BP	GO:0051046	regulation of secretion	1/56	343/14313	0.743592	0.762608	0.704042	ENSEASG00005010433	1
BP	GO:0048285	organelle fission	1/56	344/14313	0.74462	0.76299	0.704394	ENSEASG00005011710	1
BP	GO:0070201	regulation of establishment of protein localization	1/56	345/14313	0.745644	0.763366	0.704741	ENSEASG00005017115	1
BP	GO:0001525	angiogenesis	1/56	347/14313	0.74768	0.764777	0.706044	ENSEASG00005020514	1
BP	GO:0030335	positive regulation of cell migration	1/56	348/14313	0.748691	0.765139	0.706378	ENSEASG00005019986	1
BP	GO:2000147	positive regulation of cell motility	1/56	364/14313	0.764348	0.780453	0.720516	ENSEASG00005019986	1
BP	GO:0072657	protein localization to membrane	1/56	366/14313	0.766236	0.781695	0.721663	ENSEASG00005013044	1
BP	GO:0051272	positive regulation of cellular component movement	1/56	370/14313	0.769968	0.784814	0.724542	ENSEASG00005019986	1
BP	GO:0040017	positive regulation of locomotion	1/56	376/14313	0.775457	0.789717	0.729068	ENSEASG00005019986	1
BP	GO:0006325	chromatin organization	1/56	378/14313	0.777258	0.790858	0.730122	ENSEASG00005019491	1
BP	GO:0055065	metal ion homeostasis	1/56	381/14313	0.779933	0.792603	0.731733	ENSEASG00005017283	1
BP	GO:1902532	negative regulation of intracellular signal transduction	1/56	382/14313	0.780817	0.792603	0.731733	ENSEASG00005010029	1
BP	GO:0002009	morphogenesis of an epithelium	1/56	383/14313	0.781698	0.792603	0.731733	ENSEASG00005003055	1
BP	GO:0014070	response to organic cyclic compound	1/56	383/14313	0.781698	0.792603	0.731733	ENSEASG00005019491	1
BP	GO:0120031	plasma membrane bounded cell projection assembly	1/56	385/14313	0.78345	0.793687	0.732734	ENSEASG00005010433	1
BP	GO:0045859	regulation of protein kinase activity	1/56	386/14313	0.784321	0.793877	0.732909	ENSEASG00005010029	1
BP	GO:0030031	cell projection assembly	1/56	387/14313	0.785188	0.794064	0.733082	ENSEASG00005010433	1
BP	GO:0030162	regulation of proteolysis	1/56	398/14313	0.794505	0.802788	0.741136	ENSEASG00005004011	1
BP	GO:0006511	ubiquitin-dependent protein catabolic process	1/56	415/14313	0.808128	0.815136	0.752536	ENSEASG00005019513	1
BP	GO:0007423	sensory organ development	1/56	415/14313	0.808128	0.815136	0.752536	ENSEASG00005003055	1
BP	GO:0061061	muscle structure development	1/56	417/14313	0.809671	0.815985	0.753319	ENSEASG00005003055	1
BP	GO:0019941	modification-dependent protein catabolic process	1/56	420/14313	0.811963	0.817587	0.754798	ENSEASG00005019513	1
BP	GO:0043632	modification-dependent macromolecule catabolic process	1/56	423/14313	0.814228	0.819158	0.756248	ENSEASG00005019513	1
BP	GO:0048514	blood vessel morphogenesis	1/56	425/14313	0.815722	0.819953	0.756982	ENSEASG00005020514	1
BP	GO:0043549	regulation of kinase activity	1/56	430/14313	0.819408	0.822946	0.759746	ENSEASG00005010029	1
BP	GO:0034330	cell junction organization	1/56	436/14313	0.823736	0.826579	0.7631	ENSEASG00005036013	1
BP	GO:0030855	epithelial cell differentiation	1/56	444/14313	0.829348	0.831493	0.767636	ENSEASG00005003055	1
BP	GO:0080135	regulation of cellular response to stress	1/56	482/14313	0.853698	0.855169	0.789494	ENSEASG00005025885	1
BP	GO:0001568	blood vessel development	1/56	492/14313	0.859517	0.860256	0.794191	ENSEASG00005020514	1
BP	GO:0051603	proteolysis involved in cellular protein catabolic process	1/56	497/14313	0.86234	0.86234	0.796114	ENSEASG00005019513	1
CC	GO:0002102	podosome	2/52	18/13228	0.00222745	0.294024	0.271984	ENSEASG00005019986/ENSEASG00005017115	2
CC	GO:0001726	ruffle	3/52	100/13228	0.00708565	0.342171	0.316521	ENSEASG00005010404/ENSEASG00005017115/ENSEASG00005007312	3
CC	GO:0005925	focal adhesion	3/52	118/13228	0.0111327	0.342171	0.316521	ENSEASG00005036013/ENSEASG00005003725/ENSEASG00005017115	3
CC	GO:0030055	cell-substrate junction	3/52	124/13228	0.012724	0.342171	0.316521	ENSEASG00005036013/ENSEASG00005003725/ENSEASG00005017115	3
CC	GO:0005884	actin filament	2/52	54/13228	0.0190394	0.342171	0.316521	ENSEASG00005003725/ENSEASG00005017115	2
CC	GO:0016323	basolateral plasma membrane	3/52	155/13228	0.0229464	0.342171	0.316521	ENSEASG00005017283/ENSEASG00005004978/ENSEASG00005016668	3
CC	GO:1905369	endopeptidase complex	2/52	69/13228	0.0300718	0.342171	0.316521	ENSEASG00005032502/ENSEASG00005023390	2
CC	GO:0015629	actin cytoskeleton	4/52	323/13228	0.0377655	0.342171	0.316521	ENSEASG00005019986/ENSEASG00005003725/ENSEASG00005017115/ENSEASG00005003055	4
CC	GO:0031932	TORC2 complex	1/52	10/13228	0.0386353	0.342171	0.316521	ENSEASG00005010029	1
CC	GO:0032009	early phagosome	1/52	10/13228	0.0386353	0.342171	0.316521	ENSEASG00005000191	1
CC	GO:0016021	integral component of membrane	4/52	335/13228	0.0422648	0.342171	0.316521	ENSEASG00005001924/ENSEASG00005013044/ENSEASG00005023390/ENSEASG00005004011	4
CC	GO:0030670	phagocytic vesicle membrane	1/52	11/13228	0.0424173	0.342171	0.316521	ENSEASG00005000191	1
CC	GO:0031224	intrinsic component of membrane	4/52	342/13228	0.045025	0.342171	0.316521	ENSEASG00005001924/ENSEASG00005013044/ENSEASG00005023390/ENSEASG00005004011	4
CC	GO:0009898	cytoplasmic side of plasma membrane	2/52	87/13228	0.0458662	0.342171	0.316521	ENSEASG00005003725/ENSEASG00005004011	2
CC	GO:0038201	TOR complex	1/52	12/13228	0.0461848	0.342171	0.316521	ENSEASG00005010029	1
CC	GO:0043198	dendritic shaft	1/52	12/13228	0.0461848	0.342171	0.316521	ENSEASG00005010404	1
CC	GO:0001891	phagocytic cup	1/52	14/13228	0.0536761	0.342171	0.316521	ENSEASG00005017115	1
CC	GO:0035371	microtubule plus-end	1/52	14/13228	0.0536761	0.342171	0.316521	ENSEASG00005010368	1
CC	GO:1905368	peptidase complex	2/52	99/13228	0.057744	0.342171	0.316521	ENSEASG00005032502/ENSEASG00005023390	2
CC	GO:0055037	recycling endosome	2/52	101/13228	0.0598181	0.342171	0.316521	ENSEASG00005010433/ENSEASG00005000191	2
CC	GO:0031252	cell leading edge	3/52	228/13228	0.0603065	0.342171	0.316521	ENSEASG00005010404/ENSEASG00005017115/ENSEASG00005007312	3
CC	GO:0097386	glial cell projection	1/52	16/13228	0.0611097	0.342171	0.316521	ENSEASG00005017115	1
CC	GO:0098562	cytoplasmic side of membrane	2/52	105/13228	0.0640427	0.342171	0.316521	ENSEASG00005003725/ENSEASG00005004011	2
CC	GO:0000314	organellar small ribosomal subunit	1/52	17/13228	0.064805	0.342171	0.316521	ENSEASG00005006162	1
CC	GO:0005763	mitochondrial small ribosomal subunit	1/52	17/13228	0.064805	0.342171	0.316521	ENSEASG00005006162	1
CC	GO:0070161	anchoring junction	4/52	407/13228	0.0753862	0.361608	0.334502	ENSEASG00005036013/ENSEASG00005003725/ENSEASG00005017115/ENSEASG00005010255	4
CC	GO:0030666	endocytic vesicle membrane	1/52	20/13228	0.0758056	0.361608	0.334502	ENSEASG00005000191	1
CC	GO:0030176	integral component of endoplasmic reticulum membrane	1/52	21/13228	0.0794441	0.361608	0.334502	ENSEASG00005023390	1
CC	GO:0031227	intrinsic component of endoplasmic reticulum membrane	1/52	21/13228	0.0794441	0.361608	0.334502	ENSEASG00005023390	1
CC	GO:1990752	microtubule end	1/52	22/13228	0.0830686	0.365502	0.338104	ENSEASG00005010368	1
CC	GO:0098802	plasma membrane signaling receptor complex	2/52	127/13228	0.0889319	0.378678	0.350292	ENSEASG00005013044/ENSEASG00005004011	2
CC	GO:0008305	integrin complex	1/52	26/13228	0.0974272	0.401887	0.371762	ENSEASG00005013044	1
CC	GO:0000795	synaptonemal complex	1/52	32/13228	0.118553	0.428744	0.396605	ENSEASG00005011710	1
CC	GO:0031300	intrinsic component of organelle membrane	1/52	32/13228	0.118553	0.428744	0.396605	ENSEASG00005023390	1
CC	GO:0031301	integral component of organelle membrane	1/52	32/13228	0.118553	0.428744	0.396605	ENSEASG00005023390	1
CC	GO:0099086	synaptonemal structure	1/52	32/13228	0.118553	0.428744	0.396605	ENSEASG00005011710	1
CC	GO:0001917	photoreceptor inner segment	1/52	36/13228	0.132366	0.428744	0.396605	ENSEASG00005008968	1
CC	GO:0005891	voltage-gated calcium channel complex	1/52	36/13228	0.132366	0.428744	0.396605	ENSEASG00005001924	1
CC	GO:0008287	protein serine/threonine phosphatase complex	1/52	37/13228	0.135786	0.428744	0.396605	ENSEASG00005025885	1
CC	GO:1903293	phosphatase complex	1/52	37/13228	0.135786	0.428744	0.396605	ENSEASG00005025885	1
CC	GO:0098636	protein complex involved in cell adhesion	1/52	38/13228	0.139193	0.428744	0.396605	ENSEASG00005013044	1
CC	GO:0001725	stress fiber	1/52	39/13228	0.142586	0.428744	0.396605	ENSEASG00005017115	1
CC	GO:0097517	contractile actin filament bundle	1/52	39/13228	0.142586	0.428744	0.396605	ENSEASG00005017115	1
CC	GO:0055038	recycling endosome membrane	1/52	40/13228	0.145967	0.428744	0.396605	ENSEASG00005000191	1
CC	GO:0099513	polymeric cytoskeletal fiber	3/52	340/13228	0.14901	0.428744	0.396605	ENSEASG00005003725/ENSEASG00005010368/ENSEASG00005017115	3
CC	GO:0042641	actomyosin	1/52	43/13228	0.15603	0.428744	0.396605	ENSEASG00005017115	1
CC	GO:0032432	actin filament bundle	1/52	44/13228	0.159359	0.428744	0.396605	ENSEASG00005017115	1
CC	GO:0005881	cytoplasmic microtubule	1/52	45/13228	0.162674	0.428744	0.396605	ENSEASG00005010368	1
CC	GO:0015935	small ribosomal subunit	1/52	45/13228	0.162674	0.428744	0.396605	ENSEASG00005006162	1
CC	GO:0032587	ruffle membrane	1/52	46/13228	0.165977	0.428744	0.396605	ENSEASG00005007312	1
CC	GO:0005901	caveola	1/52	47/13228	0.169267	0.428744	0.396605	ENSEASG00005003725	1
CC	GO:0001750	photoreceptor outer segment	1/52	50/13228	0.179061	0.428744	0.396605	ENSEASG00005008968	1
CC	GO:0030426	growth cone	1/52	50/13228	0.179061	0.428744	0.396605	ENSEASG00005010404	1
CC	GO:0030427	site of polarized growth	1/52	51/13228	0.1823	0.428744	0.396605	ENSEASG00005010404	1
CC	GO:0030175	filopodium	1/52	52/13228	0.185527	0.428744	0.396605	ENSEASG00005017115	1
CC	GO:0034704	calcium channel complex	1/52	52/13228	0.185527	0.428744	0.396605	ENSEASG00005001924	1
CC	GO:0005887	integral component of plasma membrane	2/52	203/13228	0.189763	0.428744	0.396605	ENSEASG00005013044/ENSEASG00005004011	2
CC	GO:0031226	intrinsic component of plasma membrane	2/52	203/13228	0.189763	0.428744	0.396605	ENSEASG00005013044/ENSEASG00005004011	2
CC	GO:0098797	plasma membrane protein complex	3/52	392/13228	0.199466	0.428744	0.396605	ENSEASG00005001924/ENSEASG00005013044/ENSEASG00005004011	3
CC	GO:0005876	spindle microtubule	1/52	57/13228	0.201475	0.428744	0.396605	ENSEASG00005010368	1
CC	GO:0031012	extracellular matrix	2/52	213/13228	0.20406	0.428744	0.396605	ENSEASG00005006479/ENSEASG00005020514	2
CC	GO:0000313	organellar ribosome	1/52	58/13228	0.204628	0.428744	0.396605	ENSEASG00005006162	1
CC	GO:0005761	mitochondrial ribosome	1/52	58/13228	0.204628	0.428744	0.396605	ENSEASG00005006162	1
CC	GO:0030424	axon	2/52	220/13228	0.214143	0.440418	0.407404	ENSEASG00005010404/ENSEASG00005017283	2
CC	GO:0000794	condensed nuclear chromosome	1/52	62/13228	0.217117	0.440418	0.407404	ENSEASG00005011710	1
CC	GO:0044853	plasma membrane raft	1/52	63/13228	0.220209	0.440418	0.407404	ENSEASG00005003725	1
CC	GO:0045335	phagocytic vesicle	1/52	69/13228	0.238511	0.462039	0.427404	ENSEASG00005000191	1
CC	GO:0097733	photoreceptor cell cilium	1/52	69/13228	0.238511	0.462039	0.427404	ENSEASG00005008968	1
CC	GO:0031256	leading edge membrane	1/52	70/13228	0.24152	0.462039	0.427404	ENSEASG00005007312	1
CC	GO:0043235	receptor complex	2/52	245/13228	0.250493	0.471186	0.435865	ENSEASG00005013044/ENSEASG00005004011	2
CC	GO:1902554	serine/threonine protein kinase complex	1/52	74/13228	0.253441	0.471186	0.435865	ENSEASG00005010029	1
CC	GO:0097731	9+0 non-motile cilium	1/52	78/13228	0.265177	0.486158	0.449716	ENSEASG00005008968	1
CC	GO:0150034	distal axon	1/52	84/13228	0.282444	0.490794	0.454004	ENSEASG00005010404	1
CC	GO:1902911	protein kinase complex	1/52	84/13228	0.282444	0.490794	0.454004	ENSEASG00005010029	1
CC	GO:0098552	side of membrane	2/52	268/13228	0.284136	0.490794	0.454004	ENSEASG00005003725/ENSEASG00005004011	2
CC	GO:0099512	supramolecular fiber	3/52	474/13228	0.285584	0.490794	0.454004	ENSEASG00005003725/ENSEASG00005010368/ENSEASG00005017115	3
CC	GO:0099081	supramolecular polymer	3/52	481/13228	0.293144	0.490794	0.454004	ENSEASG00005003725/ENSEASG00005010368/ENSEASG00005017115	3
CC	GO:0005777	peroxisome	1/52	88/13228	0.293733	0.490794	0.454004	ENSEASG00005016280	1
CC	GO:0042579	microbody	1/52	88/13228	0.293733	0.490794	0.454004	ENSEASG00005016280	1
CC	GO:0000785	chromatin	3/52	488/13228	0.300721	0.496189	0.458995	ENSEASG00005033300/ENSEASG00005003993/ENSEASG00005003055	3
CC	GO:0005814	centriole	1/52	97/13228	0.3185	0.519038	0.480131	ENSEASG00005010433	1
CC	GO:0097730	non-motile cilium	1/52	100/13228	0.326565	0.521542	0.482447	ENSEASG00005008968	1
CC	GO:0000786	nucleosome	1/52	102/13228	0.33189	0.521542	0.482447	ENSEASG00005033300	1
CC	GO:0036126	sperm flagellum	1/52	102/13228	0.33189	0.521542	0.482447	ENSEASG00005011536	1
CC	GO:0005911	cell-cell junction	2/52	304/13228	0.336514	0.522587	0.483414	ENSEASG00005036013/ENSEASG00005010255	2
CC	GO:0044815	DNA packaging complex	1/52	111/13228	0.355344	0.540668	0.50014	ENSEASG00005033300	1
CC	GO:0000793	condensed chromosome	1/52	113/13228	0.360445	0.540668	0.50014	ENSEASG00005011710	1
CC	GO:0097729	9+2 motile cilium	1/52	113/13228	0.360445	0.540668	0.50014	ENSEASG00005011536	1
CC	GO:0098858	actin-based cell projection	1/52	116/13228	0.368023	0.545832	0.504917	ENSEASG00005017115	1
CC	GO:0030139	endocytic vesicle	1/52	120/13228	0.37799	0.554386	0.512829	ENSEASG00005000191	1
CC	GO:0005789	endoplasmic reticulum membrane	2/52	349/13228	0.400406	0.577503	0.534214	ENSEASG00005023390/ENSEASG00005008992	2
CC	GO:0044391	ribosomal subunit	1/52	131/13228	0.404611	0.577503	0.534214	ENSEASG00005006162	1
CC	GO:0005802	trans-Golgi network	1/52	134/13228	0.411675	0.577503	0.534214	ENSEASG00005020514	1
CC	GO:0062023	collagen-containing extracellular matrix	1/52	134/13228	0.411675	0.577503	0.534214	ENSEASG00005006479	1
CC	GO:0048471	perinuclear region of cytoplasm	2/52	360/13228	0.415627	0.577503	0.534214	ENSEASG00005017115/ENSEASG00005024262	2
CC	GO:0042175	nuclear outer membrane-endoplasmic reticulum membrane network	2/52	367/13228	0.425218	0.584675	0.540848	ENSEASG00005023390/ENSEASG00005008992	2
CC	GO:0031514	motile cilium	1/52	142/13228	0.430114	0.585309	0.541434	ENSEASG00005011536	1
CC	GO:0031253	cell projection membrane	1/52	150/13228	0.447985	0.602014	0.556887	ENSEASG00005007312	1
CC	GO:0045121	membrane raft	1/52	158/13228	0.465306	0.602014	0.556887	ENSEASG00005003725	1
CC	GO:0098857	membrane microdomain	1/52	158/13228	0.465306	0.602014	0.556887	ENSEASG00005003725	1
CC	GO:0000139	Golgi membrane	1/52	161/13228	0.471663	0.602014	0.556887	ENSEASG00005025229	1
CC	GO:0030659	cytoplasmic vesicle membrane	1/52	163/13228	0.47586	0.602014	0.556887	ENSEASG00005000191	1
CC	GO:0034703	cation channel complex	1/52	163/13228	0.47586	0.602014	0.556887	ENSEASG00005001924	1
CC	GO:0098791	Golgi apparatus subcompartment	1/52	167/13228	0.484156	0.602014	0.556887	ENSEASG00005020514	1
CC	GO:0030425	dendrite	1/52	175/13228	0.500363	0.602014	0.556887	ENSEASG00005010404	1
CC	GO:0061695	transferase complex, transferring phosphorus-containing groups	1/52	177/13228	0.504336	0.602014	0.556887	ENSEASG00005010029	1
CC	GO:0097447	dendritic tree	1/52	177/13228	0.504336	0.602014	0.556887	ENSEASG00005010404	1
CC	GO:0012506	vesicle membrane	1/52	179/13228	0.508278	0.602014	0.556887	ENSEASG00005000191	1
CC	GO:0090575	RNA polymerase II transcription regulator complex	1/52	180/13228	0.510238	0.602014	0.556887	ENSEASG00005003055	1
CC	GO:0031984	organelle subcompartment	1/52	183/13228	0.51607	0.602014	0.556887	ENSEASG00005020514	1
CC	GO:0032993	protein-DNA complex	1/52	183/13228	0.51607	0.602014	0.556887	ENSEASG00005033300	1
CC	GO:0005759	mitochondrial matrix	1/52	184/13228	0.517999	0.602014	0.556887	ENSEASG00005006162	1
CC	GO:0005874	microtubule	1/52	185/13228	0.519921	0.602014	0.556887	ENSEASG00005010368	1
CC	GO:0034702	ion channel complex	1/52	185/13228	0.519921	0.602014	0.556887	ENSEASG00005001924	1
CC	GO:0005769	early endosome	1/52	194/13228	0.53688	0.608172	0.562584	ENSEASG00005000191	1
CC	GO:0010008	endosome membrane	1/52	194/13228	0.53688	0.608172	0.562584	ENSEASG00005000191	1
CC	GO:0005929	cilium	2/52	457/13228	0.540748	0.608172	0.562584	ENSEASG00005008968/ENSEASG00005011536	2
CC	GO:0016324	apical plasma membrane	1/52	199/13228	0.546046	0.608172	0.562584	ENSEASG00005004978	1
CC	GO:0009986	cell surface	2/52	464/13228	0.549067	0.608172	0.562584	ENSEASG00005013044/ENSEASG00005016668	2
CC	GO:0098798	mitochondrial protein-containing complex	1/52	203/13228	0.55325	0.608172	0.562584	ENSEASG00005006162	1
CC	GO:0000228	nuclear chromosome	1/52	206/13228	0.55858	0.608172	0.562584	ENSEASG00005011710	1
CC	GO:1902495	transmembrane transporter complex	1/52	208/13228	0.562099	0.608172	0.562584	ENSEASG00005001924	1
CC	GO:1990351	transporter complex	1/52	227/13228	0.594182	0.637658	0.589859	ENSEASG00005001924	1
CC	GO:0005819	spindle	1/52	252/13228	0.632905	0.67299	0.622543	ENSEASG00005010368	1
CC	GO:0045177	apical part of cell	1/52	255/13228	0.637301	0.67299	0.622543	ENSEASG00005004978	1
CC	GO:0005840	ribosome	1/52	259/13228	0.643082	0.673705	0.623204	ENSEASG00005006162	1
CC	GO:0000323	lytic vacuole	1/52	276/13228	0.66666	0.686256	0.634814	ENSEASG00005003725	1
CC	GO:0005764	lysosome	1/52	276/13228	0.66666	0.686256	0.634814	ENSEASG00005003725	1
CC	GO:0036477	somatodendritic compartment	1/52	279/13228	0.670659	0.686256	0.634814	ENSEASG00005010404	1
CC	GO:0005773	vacuole	1/52	339/13228	0.741444	0.752851	0.696417	ENSEASG00005003725	1
CC	GO:0005667	transcription regulator complex	1/52	368/13228	0.770076	0.775955	0.717789	ENSEASG00005003055	1
CC	GO:1990904	ribonucleoprotein complex	1/52	454/13228	0.837912	0.837912	0.775102	ENSEASG00005006162	1
MF	GO:0015291	secondary active transmembrane transporter activity	4/61	159/14778	0.00418326	0.296272	0.27134	ENSEASG00005017283/ENSEASG00005004062/ENSEASG00005016668/ENSEASG00005000191	4
MF	GO:0015293	symporter activity	3/61	80/14778	0.0043872	0.296272	0.27134	ENSEASG00005017283/ENSEASG00005004062/ENSEASG00005016668	3
MF	GO:0046873	metal ion transmembrane transporter activity	5/61	339/14778	0.0128547	0.296272	0.27134	ENSEASG00005001924/ENSEASG00005013450/ENSEASG00005017283/ENSEASG00005016668/ENSEASG00005000191	5
MF	GO:0015079	potassium ion transmembrane transporter activity	3/61	132/14778	0.0172035	0.296272	0.27134	ENSEASG00005013450/ENSEASG00005017283/ENSEASG00005000191	3
MF	GO:0008509	anion transmembrane transporter activity	4/61	243/14778	0.0179141	0.296272	0.27134	ENSEASG00005017283/ENSEASG00005004062/ENSEASG00005016668/ENSEASG00005000191	4
MF	GO:0016757	glycosyltransferase activity	4/61	246/14778	0.0186509	0.296272	0.27134	ENSEASG00005001799/ENSEASG00005013400/ENSEASG00005025229/ENSEASG00005018007	4
MF	GO:0022804	active transmembrane transporter activity	4/61	262/14778	0.0228986	0.296272	0.27134	ENSEASG00005017283/ENSEASG00005004062/ENSEASG00005016668/ENSEASG00005000191	4
MF	GO:0050839	cell adhesion molecule binding	3/61	148/14778	0.0232116	0.296272	0.27134	ENSEASG00005019986/ENSEASG00005013044/ENSEASG00005017115	3
MF	GO:0015297	antiporter activity	2/61	58/14778	0.0238912	0.296272	0.27134	ENSEASG00005004062/ENSEASG00005000191	2
MF	GO:0031490	chromatin DNA binding	2/61	62/14778	0.027046	0.296272	0.27134	ENSEASG00005019491/ENSEASG00005003055	2
MF	GO:0000978	RNA polymerase II cis-regulatory region sequence-specific DNA binding	5/61	436/14778	0.0336973	0.296272	0.27134	ENSEASG00005003993/ENSEASG00005013834/ENSEASG00005017839/ENSEASG00005019491/ENSEASG00005003055	5
MF	GO:0051219	phosphoprotein binding	2/61	72/14778	0.0356135	0.296272	0.27134	ENSEASG00005008968/ENSEASG00005003725	2
MF	GO:0042578	phosphoric ester hydrolase activity	4/61	304/14778	0.0366869	0.296272	0.27134	ENSEASG00005016280/ENSEASG00005010404/ENSEASG00005010255/ENSEASG00005009333	4
MF	GO:0019901	protein kinase binding	5/61	450/14778	0.0378214	0.296272	0.27134	ENSEASG00005007312/ENSEASG00005025885/ENSEASG00005003055/ENSEASG00005017283/ENSEASG00005004011	5
MF	GO:0015294	solute:cation symporter activity	2/61	75/14778	0.0383633	0.296272	0.27134	ENSEASG00005017283/ENSEASG00005016668	2
MF	GO:0000987	cis-regulatory region sequence-specific DNA binding	5/61	457/14778	0.0399956	0.296272	0.27134	ENSEASG00005003993/ENSEASG00005013834/ENSEASG00005017839/ENSEASG00005019491/ENSEASG00005003055	5
MF	GO:0015269	calcium-activated potassium channel activity	1/61	10/14778	0.0405313	0.296272	0.27134	ENSEASG00005013450	1
MF	GO:0015385	sodium:proton antiporter activity	1/61	10/14778	0.0405313	0.296272	0.27134	ENSEASG00005000191	1
MF	GO:0031996	thioesterase binding	1/61	10/14778	0.0405313	0.296272	0.27134	ENSEASG00005004011	1
MF	GO:0022853	active ion transmembrane transporter activity	3/61	188/14778	0.0425985	0.296272	0.27134	ENSEASG00005017283/ENSEASG00005016668/ENSEASG00005000191	3
MF	GO:0005178	integrin binding	2/61	81/14778	0.0440966	0.296272	0.27134	ENSEASG00005019986/ENSEASG00005017115	2
MF	GO:0019903	protein phosphatase binding	2/61	83/14778	0.0460746	0.296272	0.27134	ENSEASG00005025885/ENSEASG00005004011	2
MF	GO:0022890	inorganic cation transmembrane transporter activity	5/61	476/14778	0.0462784	0.296272	0.27134	ENSEASG00005001924/ENSEASG00005013450/ENSEASG00005017283/ENSEASG00005016668/ENSEASG00005000191	5
MF	GO:0005092	GDP-dissociation inhibitor activity	1/61	13/14778	0.0523725	0.296272	0.27134	ENSEASG00005010029	1
MF	GO:0005104	fibroblast growth factor receptor binding	1/61	13/14778	0.0523725	0.296272	0.27134	ENSEASG00005036013	1
MF	GO:0005451	monovalent cation:proton antiporter activity	1/61	13/14778	0.0523725	0.296272	0.27134	ENSEASG00005000191	1
MF	GO:0051139	metal ion:proton antiporter activity	1/61	13/14778	0.0523725	0.296272	0.27134	ENSEASG00005000191	1
MF	GO:0051393	alpha-actinin binding	1/61	13/14778	0.0523725	0.296272	0.27134	ENSEASG00005003055	1
MF	GO:0071855	neuropeptide receptor binding	1/61	13/14778	0.0523725	0.296272	0.27134	ENSEASG00005024850	1
MF	GO:0005326	neurotransmitter transmembrane transporter activity	1/61	14/14778	0.0562875	0.296272	0.27134	ENSEASG00005004978	1
MF	GO:0015377	cation:chloride symporter activity	1/61	14/14778	0.0562875	0.296272	0.27134	ENSEASG00005017283	1
MF	GO:0015106	bicarbonate transmembrane transporter activity	1/61	15/14778	0.0601866	0.296272	0.27134	ENSEASG00005016668	1
MF	GO:0015103	inorganic anion transmembrane transporter activity	2/61	99/14778	0.0630073	0.296272	0.27134	ENSEASG00005017283/ENSEASG00005016668	2
MF	GO:0019789	SUMO transferase activity	1/61	16/14778	0.0640699	0.296272	0.27134	ENSEASG00005011710	1
MF	GO:0005452	inorganic anion exchanger activity	1/61	17/14778	0.0679374	0.296272	0.27134	ENSEASG00005016668	1
MF	GO:0005501	retinoid binding	1/61	17/14778	0.0679374	0.296272	0.27134	ENSEASG00005003055	1
MF	GO:0015296	anion:cation symporter activity	1/61	17/14778	0.0679374	0.296272	0.27134	ENSEASG00005017283	1
MF	GO:0019840	isoprenoid binding	1/61	17/14778	0.0679374	0.296272	0.27134	ENSEASG00005003055	1
MF	GO:0016791	phosphatase activity	3/61	233/14778	0.0715554	0.296272	0.27134	ENSEASG00005016280/ENSEASG00005010404/ENSEASG00005010255	3
MF	GO:0005337	nucleoside transmembrane transporter activity	1/61	18/14778	0.0717891	0.296272	0.27134	ENSEASG00005004978	1
MF	GO:0140313	molecular sequestering activity	1/61	18/14778	0.0717891	0.296272	0.27134	ENSEASG00005010029	1
MF	GO:0042805	actinin binding	1/61	19/14778	0.0756252	0.296272	0.27134	ENSEASG00005003055	1
MF	GO:0031406	carboxylic acid binding	2/61	110/14778	0.0756832	0.296272	0.27134	ENSEASG00005003055/ENSEASG00005010029	2
MF	GO:0043177	organic acid binding	2/61	111/14778	0.0768733	0.296272	0.27134	ENSEASG00005003055/ENSEASG00005010029	2
MF	GO:0015081	sodium ion transmembrane transporter activity	2/61	114/14778	0.0804792	0.296272	0.27134	ENSEASG00005016668/ENSEASG00005000191	2
MF	GO:0005227	calcium activated cation channel activity	1/61	21/14778	0.0832507	0.296272	0.27134	ENSEASG00005013450	1
MF	GO:0043325	phosphatidylinositol-3,4-bisphosphate binding	1/61	21/14778	0.0832507	0.296272	0.27134	ENSEASG00005007312	1
MF	GO:0052866	phosphatidylinositol phosphate phosphatase activity	1/61	21/14778	0.0832507	0.296272	0.27134	ENSEASG00005010404	1
MF	GO:0019902	phosphatase binding	2/61	119/14778	0.0866039	0.296272	0.27134	ENSEASG00005025885/ENSEASG00005004011	2
MF	GO:0016814	hydrolase activity, acting on carbon-nitrogen (but not peptide) bonds, in cyclic amidines	1/61	22/14778	0.0870402	0.296272	0.27134	ENSEASG00005037408	1
MF	GO:0019239	deaminase activity	1/61	22/14778	0.0870402	0.296272	0.27134	ENSEASG00005037408	1
MF	GO:0030215	semaphorin receptor binding	1/61	22/14778	0.0870402	0.296272	0.27134	ENSEASG00005003396	1
MF	GO:0015299	solute:proton antiporter activity	1/61	23/14778	0.0908143	0.303286	0.277764	ENSEASG00005000191	1
MF	GO:0005080	protein kinase C binding	1/61	25/14778	0.0983165	0.311412	0.285207	ENSEASG00005007312	1
MF	GO:0015491	cation:cation antiporter activity	1/61	25/14778	0.0983165	0.311412	0.285207	ENSEASG00005000191	1
MF	GO:0004601	peroxidase activity	1/61	26/14778	0.102045	0.311412	0.285207	ENSEASG00005010029	1
MF	GO:0005164	tumor necrosis factor receptor binding	1/61	26/14778	0.102045	0.311412	0.285207	ENSEASG00005004011	1
MF	GO:0005245	voltage-gated calcium channel activity	1/61	26/14778	0.102045	0.311412	0.285207	ENSEASG00005001924	1
MF	GO:0004623	phospholipase A2 activity	1/61	28/14778	0.109456	0.322853	0.295684	ENSEASG00005010433	1
MF	GO:0019894	kinesin binding	1/61	28/14778	0.109456	0.322853	0.295684	ENSEASG00005010368	1
MF	GO:0016597	amino acid binding	1/61	29/14778	0.113139	0.322853	0.295684	ENSEASG00005010029	1
MF	GO:0015485	cholesterol binding	1/61	32/14778	0.124098	0.322853	0.295684	ENSEASG00005011492	1
MF	GO:0019843	rRNA binding	1/61	32/14778	0.124098	0.322853	0.295684	ENSEASG00005006162	1
MF	GO:0022839	ion gated channel activity	1/61	32/14778	0.124098	0.322853	0.295684	ENSEASG00005013450	1
MF	GO:0033293	monocarboxylic acid binding	1/61	32/14778	0.124098	0.322853	0.295684	ENSEASG00005003055	1
MF	GO:0019787	ubiquitin-like protein transferase activity	3/61	299/14778	0.125898	0.322853	0.295684	ENSEASG00005019513/ENSEASG00005011710/ENSEASG00005004011	3
MF	GO:0001223	transcription coactivator binding	1/61	33/14778	0.127721	0.322853	0.295684	ENSEASG00005003055	1
MF	GO:0015175	neutral amino acid transmembrane transporter activity	1/61	33/14778	0.127721	0.322853	0.295684	ENSEASG00005004062	1
MF	GO:0015298	solute:cation antiporter activity	1/61	33/14778	0.127721	0.322853	0.295684	ENSEASG00005000191	1
MF	GO:0016684	oxidoreductase activity, acting on peroxide as acceptor	1/61	34/14778	0.13133	0.322853	0.295684	ENSEASG00005010029	1
MF	GO:0032813	tumor necrosis factor receptor superfamily binding	1/61	34/14778	0.13133	0.322853	0.295684	ENSEASG00005004011	1
MF	GO:0050840	extracellular matrix binding	1/61	34/14778	0.13133	0.322853	0.295684	ENSEASG00005020514	1
MF	GO:0070888	E-box binding	1/61	36/14778	0.138503	0.325982	0.29855	ENSEASG00005019491	1
MF	GO:0001784	phosphotyrosine residue binding	1/61	37/14778	0.142068	0.325982	0.29855	ENSEASG00005003725	1
MF	GO:0004879	nuclear receptor activity	1/61	37/14778	0.142068	0.325982	0.29855	ENSEASG00005003055	1
MF	GO:0098531	ligand-activated transcription factor activity	1/61	37/14778	0.142068	0.325982	0.29855	ENSEASG00005003055	1
MF	GO:0008514	organic anion transmembrane transporter activity	2/61	161/14778	0.142706	0.325982	0.29855	ENSEASG00005004062/ENSEASG00005016668	2
MF	GO:0030414	peptidase inhibitor activity	2/61	163/14778	0.145544	0.325982	0.29855	ENSEASG00005023390/ENSEASG00005013743	2
MF	GO:0008289	lipid binding	4/61	495/14778	0.147336	0.325982	0.29855	ENSEASG00005035129/ENSEASG00005007312/ENSEASG00005003055/ENSEASG00005011492	4
MF	GO:0042803	protein homodimerization activity	4/61	495/14778	0.147336	0.325982	0.29855	ENSEASG00005016280/ENSEASG00005007312/ENSEASG00005024262/ENSEASG00005035411	4
MF	GO:0032934	sterol binding	1/61	40/14778	0.152675	0.329555	0.301823	ENSEASG00005011492	1
MF	GO:0051018	protein kinase A binding	1/61	40/14778	0.152675	0.329555	0.301823	ENSEASG00005003055	1
MF	GO:0015179	L-amino acid transmembrane transporter activity	1/61	41/14778	0.156182	0.333063	0.305036	ENSEASG00005004062	1
MF	GO:0016667	oxidoreductase activity, acting on a sulfur group of donors	1/61	43/14778	0.163154	0.339743	0.311153	ENSEASG00005010029	1
MF	GO:0045309	protein phosphorylated amino acid binding	1/61	43/14778	0.163154	0.339743	0.311153	ENSEASG00005003725	1
MF	GO:0005518	collagen binding	1/61	45/14778	0.170068	0.350024	0.320569	ENSEASG00005020514	1
MF	GO:0043178	alcohol binding	1/61	46/14778	0.173504	0.352992	0.323287	ENSEASG00005011492	1
MF	GO:0061134	peptidase regulator activity	2/61	189/14778	0.183402	0.365394	0.334646	ENSEASG00005023390/ENSEASG00005013743	2
MF	GO:0015932	nucleobase-containing compound transmembrane transporter activity	1/61	49/14778	0.183729	0.365394	0.334646	ENSEASG00005004978	1
MF	GO:0030165	PDZ domain binding	1/61	50/14778	0.18711	0.367357	0.336444	ENSEASG00005019513	1
MF	GO:0015370	solute:sodium symporter activity	1/61	51/14778	0.190477	0.367357	0.336444	ENSEASG00005016668	1
MF	GO:0016763	pentosyltransferase activity	1/61	52/14778	0.19383	0.367357	0.336444	ENSEASG00005018007	1
MF	GO:0001217	DNA-binding transcription repressor activity	2/61	198/14778	0.196837	0.367357	0.336444	ENSEASG00005013834/ENSEASG00005003055	2
MF	GO:0016209	antioxidant activity	1/61	53/14778	0.197169	0.367357	0.336444	ENSEASG00005010029	1
MF	GO:1901505	carbohydrate derivative transmembrane transporter activity	1/61	53/14778	0.197169	0.367357	0.336444	ENSEASG00005004978	1
MF	GO:0016765	transferase activity, transferring alkyl or aryl (other than methyl) groups	1/61	54/14778	0.200495	0.369663	0.338555	ENSEASG00005003977	1
MF	GO:0005496	steroid binding	1/61	58/14778	0.213663	0.389881	0.357072	ENSEASG00005011492	1
MF	GO:0015171	amino acid transmembrane transporter activity	1/61	59/14778	0.216922	0.391788	0.358818	ENSEASG00005004062	1
MF	GO:0004725	protein tyrosine phosphatase activity	1/61	60/14778	0.220167	0.393632	0.360508	ENSEASG00005010255	1
MF	GO:0031625	ubiquitin protein ligase binding	2/61	216/14778	0.224049	0.396567	0.363196	ENSEASG00005019491/ENSEASG00005004011	2
MF	GO:0003777	microtubule motor activity	1/61	62/14778	0.226618	0.397143	0.363723	ENSEASG00005010368	1
MF	GO:0008013	beta-catenin binding	1/61	64/14778	0.233017	0.404353	0.370326	ENSEASG00005010255	1
MF	GO:0015108	chloride transmembrane transporter activity	1/61	67/14778	0.242517	0.411987	0.377318	ENSEASG00005017283	1
MF	GO:0044389	ubiquitin-like protein ligase binding	2/61	229/14778	0.243893	0.411987	0.377318	ENSEASG00005019491/ENSEASG00005004011	2
MF	GO:1902936	phosphatidylinositol bisphosphate binding	1/61	68/14778	0.245658	0.411987	0.377318	ENSEASG00005007312	1
MF	GO:0005262	calcium channel activity	1/61	70/14778	0.251901	0.411987	0.377318	ENSEASG00005001924	1
MF	GO:0008081	phosphoric diester hydrolase activity	1/61	70/14778	0.251901	0.411987	0.377318	ENSEASG00005009333	1
MF	GO:0008134	transcription factor binding	3/61	422/14778	0.252698	0.411987	0.377318	ENSEASG00005001400/ENSEASG00005019491/ENSEASG00005003055	3
MF	GO:0030527	structural constituent of chromatin	1/61	71/14778	0.255004	0.411987	0.377318	ENSEASG00005033300	1
MF	GO:0019904	protein domain specific binding	3/61	425/14778	0.256037	0.411987	0.377318	ENSEASG00005019513/ENSEASG00005003055/ENSEASG00005010029	3
MF	GO:0004620	phospholipase activity	1/61	73/14778	0.261171	0.416463	0.381417	ENSEASG00005010433	1
MF	GO:0004867	serine-type endopeptidase inhibitor activity	1/61	78/14778	0.276371	0.436765	0.400011	ENSEASG00005023390	1
MF	GO:0022836	gated channel activity	2/61	253/14778	0.280694	0.439671	0.402673	ENSEASG00005001924/ENSEASG00005013450	2
MF	GO:0001221	transcription coregulator binding	1/61	83/14778	0.291263	0.448542	0.410797	ENSEASG00005003055	1
MF	GO:0005261	cation channel activity	2/61	260/14778	0.291426	0.448542	0.410797	ENSEASG00005001924/ENSEASG00005013450	2
MF	GO:0003779	actin binding	2/61	262/14778	0.294489	0.44935	0.411536	ENSEASG00005012812/ENSEASG00005017115	2
MF	GO:0005179	hormone activity	1/61	86/14778	0.300053	0.453927	0.415728	ENSEASG00005024262	1
MF	GO:0004553	hydrolase activity, hydrolyzing O-glycosyl compounds	1/61	87/14778	0.302959	0.454439	0.416197	ENSEASG00005013400	1
MF	GO:0016298	lipase activity	1/61	88/14778	0.305854	0.454925	0.416643	ENSEASG00005010433	1
MF	GO:0015085	calcium ion transmembrane transporter activity	1/61	89/14778	0.308736	0.455386	0.417064	ENSEASG00005001924	1
MF	GO:0004842	ubiquitin-protein transferase activity	2/61	280/14778	0.321971	0.470982	0.431348	ENSEASG00005019513/ENSEASG00005004011	2
MF	GO:0052689	carboxylic ester hydrolase activity	1/61	95/14778	0.325785	0.472655	0.432881	ENSEASG00005010433	1
MF	GO:0070851	growth factor receptor binding	1/61	96/14778	0.328586	0.472843	0.433053	ENSEASG00005036013	1
MF	GO:0004857	enzyme inhibitor activity	2/61	287/14778	0.332598	0.474757	0.434805	ENSEASG00005023390/ENSEASG00005013743	2
MF	GO:0015078	proton transmembrane transporter activity	1/61	99/14778	0.336921	0.477079	0.436933	ENSEASG00005000191	1
MF	GO:0004713	protein tyrosine kinase activity	1/61	100/14778	0.339676	0.477164	0.43701	ENSEASG00005003725	1
MF	GO:0003774	cytoskeletal motor activity	1/61	103/14778	0.347875	0.480322	0.439903	ENSEASG00005010368	1
MF	GO:0030246	carbohydrate binding	1/61	104/14778	0.350586	0.480322	0.439903	ENSEASG00005036727	1
MF	GO:0046943	carboxylic acid transmembrane transporter activity	1/61	108/14778	0.361318	0.480322	0.439903	ENSEASG00005004062	1
MF	GO:0005342	organic acid transmembrane transporter activity	1/61	109/14778	0.363974	0.480322	0.439903	ENSEASG00005004062	1
MF	GO:0051015	actin filament binding	1/61	109/14778	0.363974	0.480322	0.439903	ENSEASG00005017115	1
MF	GO:0004222	metalloendopeptidase activity	1/61	110/14778	0.366619	0.480322	0.439903	ENSEASG00005023494	1
MF	GO:0016798	hydrolase activity, acting on glycosyl bonds	1/61	111/14778	0.369253	0.480322	0.439903	ENSEASG00005013400	1
MF	GO:0048018	receptor ligand activity	2/61	313/14778	0.371641	0.480322	0.439903	ENSEASG00005036013/ENSEASG00005024262	2
MF	GO:0005267	potassium channel activity	1/61	112/14778	0.371876	0.480322	0.439903	ENSEASG00005013450	1
MF	GO:0016810	hydrolase activity, acting on carbon-nitrogen (but not peptide) bonds	1/61	113/14778	0.374489	0.480322	0.439903	ENSEASG00005037408	1
MF	GO:0022843	voltage-gated cation channel activity	1/61	113/14778	0.374489	0.480322	0.439903	ENSEASG00005001924	1
MF	GO:1901981	phosphatidylinositol phosphate binding	1/61	113/14778	0.374489	0.480322	0.439903	ENSEASG00005007312	1
MF	GO:0030546	signaling receptor activator activity	2/61	321/14778	0.383487	0.488326	0.447232	ENSEASG00005036013/ENSEASG00005024262	2
MF	GO:0030545	signaling receptor regulator activity	2/61	335/14778	0.403995	0.510765	0.467783	ENSEASG00005036013/ENSEASG00005024262	2
MF	GO:0005244	voltage-gated ion channel activity	1/61	129/14778	0.414865	0.514305	0.471026	ENSEASG00005001924	1
MF	GO:0001228	DNA-binding transcription activator activity, RNA polymerase II-specific	2/61	343/14778	0.415574	0.514305	0.471026	ENSEASG00005024806/ENSEASG00005017839	2
MF	GO:0022832	voltage-gated channel activity	1/61	131/14778	0.419728	0.514305	0.471026	ENSEASG00005001924	1
MF	GO:0001216	DNA-binding transcription activator activity	2/61	347/14778	0.421323	0.514305	0.471026	ENSEASG00005024806/ENSEASG00005017839	2
MF	GO:0140297	DNA-binding transcription factor binding	2/61	347/14778	0.421323	0.514305	0.471026	ENSEASG00005001400/ENSEASG00005019491	2
MF	GO:0005216	ion channel activity	2/61	352/14778	0.428471	0.519448	0.475736	ENSEASG00005001924/ENSEASG00005013450	2
MF	GO:0004866	endopeptidase inhibitor activity	1/61	140/14778	0.441124	0.53115	0.486453	ENSEASG00005023390	1
MF	GO:0003682	chromatin binding	2/61	367/14778	0.449641	0.535019	0.489996	ENSEASG00005019491/ENSEASG00005003055	2
MF	GO:0016758	hexosyltransferase activity	1/61	144/14778	0.450383	0.535019	0.489996	ENSEASG00005013400	1
MF	GO:0004721	phosphoprotein phosphatase activity	1/61	149/14778	0.461745	0.54125	0.495704	ENSEASG00005010255	1
MF	GO:0061135	endopeptidase regulator activity	1/61	149/14778	0.461745	0.54125	0.495704	ENSEASG00005023390	1
MF	GO:0015267	channel activity	2/61	387/14778	0.477193	0.552046	0.505591	ENSEASG00005001924/ENSEASG00005013450	2
MF	GO:0022803	passive transmembrane transporter activity	2/61	387/14778	0.477193	0.552046	0.505591	ENSEASG00005001924/ENSEASG00005013450	2
MF	GO:0001664	G protein-coupled receptor binding	1/61	158/14778	0.481616	0.553546	0.506964	ENSEASG00005024850	1
MF	GO:0020037	heme binding	1/61	160/14778	0.485933	0.553781	0.50718	ENSEASG00005024262	1
MF	GO:0030695	GTPase regulator activity	1/61	161/14778	0.488078	0.553781	0.50718	ENSEASG00005010029	1
MF	GO:0046906	tetrapyrrole binding	1/61	167/14778	0.500765	0.564557	0.517049	ENSEASG00005024262	1
MF	GO:0000287	magnesium ion binding	1/61	176/14778	0.519219	0.577998	0.529359	ENSEASG00005016280	1
MF	GO:0003713	transcription coactivator activity	1/61	176/14778	0.519219	0.577998	0.529359	ENSEASG00005007911	1
MF	GO:0008017	microtubule binding	1/61	178/14778	0.523227	0.57882	0.530112	ENSEASG00005010368	1
MF	GO:0016705	oxidoreductase activity, acting on paired donors, with incorporation or reduction of molecular oxygen	1/61	181/14778	0.529179	0.581768	0.532812	ENSEASG00005008992	1
MF	GO:0061630	ubiquitin protein ligase activity	1/61	184/14778	0.535057	0.5846	0.535405	ENSEASG00005004011	1
MF	GO:0008237	metallopeptidase activity	1/61	186/14778	0.538936	0.585225	0.535978	ENSEASG00005023494	1
MF	GO:0001227	DNA-binding transcription repressor activity, RNA polymerase II-specific	1/61	193/14778	0.552263	0.589691	0.540068	ENSEASG00005013834	1
MF	GO:0060589	nucleoside-triphosphatase regulator activity	1/61	195/14778	0.556	0.589691	0.540068	ENSEASG00005010029	1
MF	GO:0061659	ubiquitin-like protein ligase activity	1/61	195/14778	0.556	0.589691	0.540068	ENSEASG00005004011	1
MF	GO:0035091	phosphatidylinositol binding	1/61	196/14778	0.557857	0.589691	0.540068	ENSEASG00005007312	1
MF	GO:0005506	iron ion binding	1/61	197/14778	0.559707	0.589691	0.540068	ENSEASG00005008992	1
MF	GO:0005126	cytokine receptor binding	1/61	214/14778	0.59001	0.61794	0.565939	ENSEASG00005004011	1
MF	GO:0003735	structural constituent of ribosome	1/61	224/14778	0.606867	0.631856	0.578685	ENSEASG00005006162	1
MF	GO:0046982	protein heterodimerization activity	1/61	244/14778	0.638562	0.660968	0.605347	ENSEASG00005033300	1
MF	GO:0015631	tubulin binding	1/61	255/14778	0.654908	0.673947	0.617233	ENSEASG00005010368	1
MF	GO:0061629	RNA polymerase II-specific DNA-binding transcription factor binding	1/61	260/14778	0.662096	0.677405	0.6204	ENSEASG00005001400	1
MF	GO:0003712	transcription coregulator activity	1/61	306/14778	0.721679	0.734122	0.672345	ENSEASG00005007911	1
MF	GO:0005543	phospholipid binding	1/61	311/14778	0.727496	0.73581	0.673891	ENSEASG00005007312	1
MF	GO:0051020	GTPase binding	1/61	384/14778	0.799978	0.804524	0.736822	ENSEASG00005017115	1
MF	GO:0004175	endopeptidase activity	1/61	404/14778	0.816276	0.816276	0.747586	ENSEASG00005023494	1
									2
									6
									1
									3
									2
									5
									1
									2
									1
									1
									1
									1
									1
									1
									1
									5
									1
									1
									2
									1
									1
									1
									1
									1
									1
									1
									4
									1
									1
									1
									1
									1
									1
									3
									1
									1
									1
									1
									1
									1
									1
									1
									1
									1
									1
									1
									2
									2
									1
									1
									1
									3
									2
									2
									1
									1
									1
									2
									2
									1
									1
									1
									1
									1
									2
									1
									1
									3
									5
									1
									5
									1
									1
									5
									5
									1
									1
									1
									1
									1
									1
									1
									1
									1
									1
									1
									1
									1
									1
									1
									1
									1
									1
									2
									3
									1
									1
									1
									1
									1
									1
									2
									2
									1
									1
									1
									4
									2
									1
									1
									1
									1
									1
									1
									1
									1
									1
									1
									1
									1
									1
									1
									4
									2
									1
									1
									1
									1
									1
									1
									1
									1
									1
									1
									4
									1
									1
									1
									1
									2
									2
									3
									1
									1
									1
									1
									2
									5
									1
									2
									1
									1
									1
									1
									1
									5
									1
									1
									1
									2
									2
									1
									1
									2
									1
									4
									1
									1
									1
									2
									2
									1
									1
									1
									1
									2
									1
									2
									2
									1
									2
									1
									1
									1
									1
									1
									1
									3
									1
									2
									2
									1
									1
									1
									1
									3
									2
									2
									4
									1
									2
									1
									1
									1
									1
									2
									1
									2
									1
									1
									1
									1
									1
									1
									1
									1
									3
									4
									1
									1
									1
									3
									1
									1
									1
									2
									2
									2
									2
									1
									1
									1
									1
									1
									1
									2
									1
									1
									3
									1
									2
									2
									1
									4
									1
									2
									1
									2
									2
									1
									2
									1
									1
									1
									1
									1
									1
									1
									2
									1
									1
									1
									1
									2
									2
									1
									2
									3
									3
									1
									1
									2
									2
									1
									1
									1
									1
									2
									2
									1
									2
									2
									2
									1
									1
									1
									1
									3
									1
									1
									2
									2
									1
									2
									1
									1
									1
									1
									1
									1
									1
									1
									2
									1
									1
									1
									1
									6
									6
									6
									6
									2
									3
									7
									3
									6
									3
									3
									4
									2
									2
									2
									2
									6
									3
									4
									5
									7
									7
									5
									2
									4
									3
									2
									3
									3
									4
									4
									1
									1
									3
									1
									1
									4
									2
									2
									1
									4
									4
									5
									3
									4
									1
									8
									8
									1
									3
									2
									1
									1
									1
									2
									2
									2
									2
									3
									2
									1
									1
									1
									3
									3
									1
									1
									1
									2
									2
									1
									3
									2
									1
									1
									1
									1
									1
									7
									2
									5
									1
									1
									2
									5
									5
									1
									5
									1
									2
									5
									1
									1
									2
									1
									4
									7
									2
									1
									3
									2
									1
									1
									1
									5
									1
									1
									2
									3
									2
									1
									1
									1
									2
									1
									1
									1
									2
									1
									1
									1
									1
									2
									2
									2
									1
									5
									1
									1
									2
									1
									2
									1
									1
									1
									5
									1
									2
									1
									1
									1
									1
									1
									1
									4
									1
									3
									1
									5
									1
									1
									3
									1
									1
									1
									5
									1
									1
									1
									1
									1
									1
									1
									1
									3
									2
									1
									2
									1
									1
									1
									1
									5
									1
									1
									3
									1
									1
									1
									1
									1
									1
									1
									4
									1
									1
									1
									2
									2
									1
									1
									2
									1
									1
									3
									1
									2
									1
									1
									1
									1
									2
									2
									2
									2
									1
									1
									1
									1
									1
									2
									2
									2
									2
									8
									12
									8
									8
									8
[truncated: 280 more rows]
