# Supplementary material for: Identification and functional prediction of lncRNAs associated with intramuscular lipid deposition in Guangling donkeys
Source: Front Vet Sci. 2024 Jul 5;11:1410109. doi: 10.3389/fvets.2024.1410109 (PMC11258529; doi:10.3389/fvets.2024.1410109)
Supplement: Supplementary file 9 [file Table_9.XLSX]

## Sheet: Table 1
Supplementary Table S9. Pathway analysis for the potential target genes regulated by DELs in trans
Term	Database	ID	Input.number	Background.number	P-Value	Corrected.P-Value	Input	Hyperlink
MAPK signaling pathway	KEGG PATHWAY	eai04010	46	296	3.65018e-06	0.00115346	RASGRP2|PDGFRB|CRKL|RRAS2|EPHA2|AKT1|NGFR|ARRB1|IL1B|FLT1|TGFA|PPM1A|CACNB1|CACNA1D|CACNA1E|MAPK13|FGF18|DUSP5|DUSP4|NFKB2|FGF10|ANGPT4|PGF|HSPA8|SRF|MYD88|EFNA3|CHUK|PRKCG|RAP1B|EFNA1|FGF9|FGF8|FGF5|FGF4|PTPN7|RPS6KA1|MRAS|MAPK9|SOS2|TAB2|CACNG8|GNA12|ATF4|FGF23|FGF21	http://www.genome.jp/kegg-bin/show_pathway?eai04010/eai:106838493%09red/eai:106838095%09red/eai:106824582%09red/eai:106848274%09red/eai:106838557%09red/eai:106846705%09red/eai:106839506%09red/eai:106846073%09red/eai:106824930%09red/eai:106834780%09red/eai:106833078%09red/eai:106833695%09red/eai:106832775%09red/eai:106833978%09red/eai:106828556%09red/eai:106828311%09red/eai:106839915%09red/eai:106…
Metabolic pathways	KEGG PATHWAY	eai01100	152	1480	9.55417e-06	0.00150956	PGAP1|PCK2|HMGCR|GSTA4|GNPDA1|NQO1|AGPS|UPB1|PYCR2|UGP2|PI4KB|CERS6|B3GNT5|AHCYL2|NDST1|SPR|ACSM4|NDUFB11|PLA2G7|KHK|PLA2G3|NDUFA12|MTMR7|DCT|MTMR1|HPSE|LIPG|HK2|HK3|PCYT2|XYLT1|PIK3C2B|ADCY7|PHGDH|GK|PLD4|L2HGDH|PTGES3|MGAT4C|INPP5J|ECHS1|BST1|ALDH5A1|CPS1|HSD17B12|NIT2|AGXT|PAH|PANK3|NT5M|UROC1|SCD|DGAT2|GATM|TKT|ITPKB|B4GALT1|B4GALT3|B4GALT2|HNMT|GATB|ITPK1|PLCB3|UCK1|GALNT5|PTGES|ALDH4A1|MTHF…	http://www.genome.jp/kegg-bin/show_pathway?eai01100/eai:106841083%09red/eai:106832965%09red/eai:106835132%09red/eai:106824640%09red/eai:106829791%09red/eai:106847124%09red/eai:106837518%09red/eai:106847128%09red/eai:106845596%09red/eai:106827571%09red/eai:106845616%09red/eai:106838003%09red/eai:106845562%09red/eai:106841074%09red/eai:106831985%09red/eai:106828822%09red/eai:106847989%09red/eai:106…
Neuroactive ligand-receptor interaction	KEGG PATHWAY	eai04080	49	345	1.57477e-05	0.00165876	HTR5A|CHRNB2|HTR1D|GHRL|GRIA1|NTSR2|CHRNA10|CCKAR|AVPR1A|ADCYAP1|GABBR1|TSHR|EDNRB|UTS2R|GABRA1|RXFP1|LHCGR|CNR2|GRIN2C|INSL5|RXFP2|ADRA2A|S1PR4|SCT|EDN2|MC1R|OXTR|PTGIR|F2RL3|HTR4|APLN|CHRNA3|GABRB2|P2RY1|TSPO|TACR1|GPR156|F2|BDKRB2|ADRA1D|AVPR2|CHRNA6|LEP|GALR2|GRIN2D|CHRNE|SCTR|GABRD|GLP2R	http://www.genome.jp/kegg-bin/show_pathway?eai04080/eai:106843080%09red/eai:106828525%09red/eai:106845113%09red/eai:106830202%09red/eai:106838305%09red/eai:106846390%09red/eai:106847666%09red/eai:106825694%09red/eai:106838778%09red/eai:106835130%09red/eai:106841764%09red/eai:106844001%09red/eai:106846036%09red/eai:106845944%09red/eai:106845756%09red/eai:106834911%09red/eai:106840833%09red/eai:106…
Rap1 signaling pathway	KEGG PATHWAY	eai04015	35	226	5.39045e-05	0.00393601	RASGRP2|PDGFRB|APBB1IP|CRKL|RAP1B|AKT1|ITGB2|NGFR|MAPK13|FLT1|PGF|FGF4|PARD6G|TLN2|FGF18|FGF10|ANGPT4|PLCB3|EFNA3|MRAS|EFNA1|EPHA2|PRKCZ|PRKCG|FGF9|FGF8|FGF5|P2RY1|BCAR1|ADCY7|ITGAL|F2RL3|FGF23|RALA|FGF21	http://www.genome.jp/kegg-bin/show_pathway?eai04015/eai:106838493%09red/eai:106833627%09red/eai:106835699%09red/eai:106838095%09red/eai:106842975%09red/eai:106824582%09red/eai:106848274%09red/eai:106824930%09red/eai:106833695%09red/eai:106828556%09red/eai:106826528%09red/eai:106831918%09red/eai:106833617%09red/eai:106838258%09red/eai:106831440%09red/eai:106843586%09red/eai:106832910%09red/eai:106…
Pathways in cancer	KEGG PATHWAY	eai05200	65	535	6.22786e-05	0.00393601	RASGRP2|PDGFRB|PTK2|CRKL|MMP1|GSTA4|CDKN1B|NFKBIA|BMP2|NQO1|AKT1|SLC2A1|RARA|EDNRB|TGFA|IL6R|NCOA1|ZBTB16|FZD9|FGF18|NFKB2|FGF10|TXNRD2|CUL2|CDKN2B|PGF|PLCB3|LAMA4|PIM1|CKS2|CAMK2A|PRKCG|CHUK|F2RL3|ADCY7|FGF9|FGF8|FGF5|FGF4|EPOR|HEY1|EGLN3|GLI1|F2|BDKRB2|SOS2|WNT3|MAPK9|HMOX1|WNT6|ITGAV|GSK3B|IL4|AR|GNA12|GNGT2|MMP9|PTCH2|HES1|CEBPA|FGF21|WNT7A|FGF23|RALA|WNT7B	http://www.genome.jp/kegg-bin/show_pathway?eai05200/eai:106841609%09red/eai:106838493%09red/eai:106843080%09red/eai:106829188%09red/eai:106842135%09red/eai:106838495%09red/eai:106841256%09red/eai:106847044%09red/eai:106832571%09red/eai:106840234%09red/eai:106841182%09red/eai:106848274%09red/eai:106824585%09red/eai:106846705%09red/eai:106824765%09red/eai:106844001%09red/eai:106824930%09red/eai:106…
Axon guidance	KEGG PATHWAY	eai04360	30	189	0.000121201	0.00638324	PTK2|NFATC4|EPHA8|SRGAP1|EPHA2|L1CAM|SEMA6D|SEMA4F|MYL9|PARD6G|NEO1|EPHB2|NGEF|UNC5A|EFNA3|CAMK2A|EFNA1|ILK|PRKCZ|SSH2|ABLIM3|SSH1|SEMA5B|SEMA3A|NCK1|SEMA3F|PLXNA1|GSK3B|RND1|BMPR2	http://www.genome.jp/kegg-bin/show_pathway?eai04360/eai:106821997%09red/eai:106829188%09red/eai:106838495%09red/eai:106835135%09red/eai:106830720%09red/eai:106838478%09red/eai:106844755%09red/eai:106823698%09red/eai:106839996%09red/eai:106832428%09red/eai:106834466%09red/eai:106836821%09red/eai:106838086%09red/eai:106821925%09red/eai:106835045%09red/eai:106846305%09red/eai:106845213%09red/eai:106…
Regulation of actin cytoskeleton	KEGG PATHWAY	eai04810	32	216	0.000225861	0.010196	PDGFRB|PTK2|CYFIP1|CRKL|RRAS2|MYL9|WASF2|ARHGEF4|FGF8|FGF18|GNA12|FGF10|ITGB2|ITGB4|FGD3|MYLK2|RDX|MRAS|SSH2|FGF9|SSH1|FGF5|FGF4|BCAR1|F2|BDKRB2|SOS2|ITGAV|ITGAL|GIT1|FGF23|FGF21	http://www.genome.jp/kegg-bin/show_pathway?eai04810/eai:106838493%09red/eai:106821954%09red/eai:106835699%09red/eai:106838095%09red/eai:106842975%09red/eai:106848274%09red/eai:106830304%09red/eai:106844001%09red/eai:106824930%09red/eai:106821997%09red/eai:106833078%09red/eai:106828556%09red/eai:106839098%09red/eai:106831918%09red/eai:106839506%09red/eai:106838258%09red/eai:106831440%09red/eai:106…
Insulin secretion	KEGG PATHWAY	eai04911	17	87	0.000456702	0.0180397	STX1A|KCNMB1|PLCB3|FXYD2|CREB3L4|CCKAR|CACNA1D|CAMK2A|PRKCG|ATP1B3|ADCY7|SLC2A1|ADCYAP1|RAB3A|ATF4|GPR119|RIMS2	http://www.genome.jp/kegg-bin/show_pathway?eai04911/eai:106846249%09red/eai:106822066%09red/eai:106840859%09red/eai:106838495%09red/eai:106838143%09red/eai:106840443%09red/eai:106840265%09red/eai:106837364%09red/eai:106847800%09red/eai:106837103%09red/eai:106824126%09red/eai:106821779%09red/eai:106833627%09red/eai:106838741%09red/eai:106842437%09red/eai:106825011%09red/eai:106845113%09red
Breast cancer	KEGG PATHWAY	eai05224	23	146	0.000780821	0.0274155	AKT1|SOS2|NCOA1|FZD9|FGF18|NFKB2|FGF10|BRCA1|SHC3|FGF9|FGF8|FGF5|FGF4|HEY1|CSNK1A1|WNT3|WNT6|GSK3B|HES1|WNT7B|WNT7A|FGF23|FGF21	http://www.genome.jp/kegg-bin/show_pathway?eai05224/eai:106829188%09red/eai:106832571%09red/eai:106841182%09red/eai:106824930%09red/eai:106844417%09red/eai:106828556%09red/eai:106836509%09red/eai:106837127%09red/eai:106838484%09red/eai:106841633%09red/eai:106837992%09red/eai:106829376%09red/eai:106839506%09red/eai:106838258%09red/eai:106831440%09red/eai:106828064%09red/eai:106844246%09red/eai:106…
PI3K-Akt signaling pathway	KEGG PATHWAY	eai04151	43	352	0.000921486	0.0291189	PCK2|PDGFRB|PTK2|PPP2R3C|EPHA2|AKT1|CRTC2|NGFR|FLT1|TGFA|THBS2|FGF18|OSM|CDKN1B|FGF10|ANGPT4|BRCA1|PGF|LAMA4|ITGB4|TNR|COMP|EFNA3|CHUK|EFNA1|IL6R|FGF9|FGF8|FGF5|FGF4|EPOR|SOS2|SGK1|PPP2CB|ITGAV|GSK3B|IL4|COL1A2|GNGT2|CREB3L4|ATF4|FGF23|FGF21	http://www.genome.jp/kegg-bin/show_pathway?eai04151/eai:106838493%09red/eai:106829188%09red/eai:106830304%09red/eai:106847044%09red/eai:106827993%09red/eai:106846766%09red/eai:106846705%09red/eai:106824437%09red/eai:106824930%09red/eai:106846605%09red/eai:106833695%09red/eai:106848606%09red/eai:106838801%09red/eai:106828556%09red/eai:106841015%09red/eai:106826447%09red/eai:106842437%09red/eai:106…
NF-kappa B signaling pathway	KEGG PATHWAY	eai04064	18	104	0.00110042	0.0295287	LBP|TICAM2|NFKBIA|CD40LG|MYD88|ATM|TAB2|NFKB2|CHUK|RIPK1|TNFRSF11A|ICAM1|EDAR|IL1B|LYN|BCL10|CSNK2A1|BLNK	http://www.genome.jp/kegg-bin/show_pathway?eai04064/eai:106841654%09red/eai:106837992%09red/eai:106831473%09red/eai:106838223%09red/eai:106824038%09red/eai:106834265%09red/eai:106837218%09red/eai:106833699%09red/eai:106838803%09red/eai:106841519%09red/eai:106838557%09red/eai:106846705%09red/eai:106842102%09red/eai:106835071%09red/eai:106832859%09red/eai:106825790%09red/eai:106847888%09red/eai:106…
MicroRNAs in cancer	KEGG PATHWAY	eai05206	22	141	0.00112134	0.0295287	PDGFRB|TIMP3|CRKL|ZFPM2|CDKN1B|ATM|ST14|GLS|PIM1|BRCA1|SIRT1|DNMT3A|TNR|RDX|PRKCG|SOCS1|SOS2|WNT3|HMOX1|BMPR2|MMP9|GLS2	http://www.genome.jp/kegg-bin/show_pathway?eai05206/eai:106838493%09red/eai:106842158%09red/eai:106832965%09red/eai:106848274%09red/eai:106824585%09red/eai:106844414%09red/eai:106840859%09red/eai:106833952%09red/eai:106836509%09red/eai:106825719%09red/eai:106841074%09red/eai:106839506%09red/eai:106838346%09red/eai:106826745%09red/eai:106824062%09red/eai:106828797%09red/eai:106843045%09red/eai:106…
Mitophagy - animal	KEGG PATHWAY	eai04137	13	64	0.00151715	0.0338322	RAB7B|RAB7A|SQSTM1|EIF2AK3|RRAS2|MRAS|MFN1|FIS1|ATF4|MAPK9|TBC1D17|CSNK2A1|BNIP3	http://www.genome.jp/kegg-bin/show_pathway?eai04137/eai:106829311%09red/eai:106833078%09red/eai:106843726%09red/eai:106843729%09red/eai:106833699%09red/eai:106841059%09red/eai:106823474%09red/eai:106824143%09red/eai:106838571%09red/eai:106839341%09red/eai:106834480%09red/eai:106842437%09red/eai:106838095%09red
Pancreatic secretion	KEGG PATHWAY	eai04972	17	99	0.0016081	0.0338322	PNLIPRP1|PLCB3|FXYD2|CCKAR|CLCA4|RAP1B|PRKCG|KCNQ1|PLA2G2A|SLC4A4|ADCY7|SLC26A3|BST1|PLA2G3|SCTR|SCT|ATP1B3	http://www.genome.jp/kegg-bin/show_pathway?eai04972/eai:106840859%09red/eai:106839801%09red/eai:106824957%09red/eai:106825249%09red/eai:106840265%09red/eai:106840443%09red/eai:106838143%09red/eai:106824126%09red/eai:106827092%09red/eai:106836425%09red/eai:106833627%09red/eai:106843586%09red/eai:106830460%09red/eai:106835101%09red/eai:106826933%09red/eai:106822389%09red/eai:106830513%09red
Fluid shear stress and atherosclerosis	KEGG PATHWAY	eai05418	22	146	0.00166603	0.0338322	NCF2|NCF1|PTK2|GSTA4|NQO1|AKT1|MAPK13|IL1B|IL1R2|SUMO1|ICAM1|MAPK9|NPPC|CHUK|GPC1|PRKCZ|SQSTM1|SELE|HMOX1|ITGAV|BMPR2|MMP9	http://www.genome.jp/kegg-bin/show_pathway?eai05418/eai:106842135%09red/eai:106824582%09red/eai:106824069%09red/eai:106846705%09red/eai:106843726%09red/eai:106840982%09red/eai:106832209%09red/eai:106825719%09red/eai:106839396%09red/eai:106843729%09red/eai:106845213%09red/eai:106846305%09red/eai:106841519%09red/eai:106833805%09red/eai:106824062%09red/eai:106827445%09red/eai:106845583%09red/eai:106…
cAMP signaling pathway	KEGG PATHWAY	eai04024	29	216	0.00171302	0.0338322	FXYD2|GHRL|NFKBIA|RAP1B|AKT1|ADCYAP1|TSHR|GABBR1|MYL9|CACNA1D|PDE3B|GLI1|MAPK9|GRIA1|LIPE|GRIN2D|CAMK2A|ATP1B3|HTR4|ADCY7|GPR119|EDN2|ACOX1|GRIN2C|RRAS2|CREB3L4|OXTR|HTR1D|PDE4A	http://www.genome.jp/kegg-bin/show_pathway?eai04024/eai:106845113%09red/eai:106838495%09red/eai:106838305%09red/eai:106841764%09red/eai:106833078%09red/eai:106839990%09red/eai:106834911%09red/eai:106838803%09red/eai:106833050%09red/eai:106835628%09red/eai:106843729%09red/eai:106847941%09red/eai:106847779%09red/eai:106838143%09red/eai:106843586%09red/eai:106840265%09red/eai:106830317%09red/eai:106…
Nicotine addiction	KEGG PATHWAY	eai05033	10	42	0.00190535	0.0354171	SLC17A7|SLC32A1|CHRNB2|GRIN2C|CHRNA6|GRIA1|GRIN2D|GABRD|GABRB2|GABRA1	http://www.genome.jp/kegg-bin/show_pathway?eai05033/eai:106828525%09red/eai:106834911%09red/eai:106838291%09red/eai:106832152%09red/eai:106845216%09red/eai:106832155%09red/eai:106838305%09red/eai:106830197%09red/eai:106828966%09red/eai:106835078%09red
Malaria	KEGG PATHWAY	eai05144	11	51	0.00227299	0.0389775	IL18|ITGB2|CD40LG|COMP|THBS2|ACKR1|ITGAL|ICAM1|SELE|IL1B|MYD88	http://www.genome.jp/kegg-bin/show_pathway?eai05144/eai:106846480%09red/eai:106833805%09red/eai:106834265%09red/eai:106835735%09red/eai:106842975%09red/eai:106846766%09red/eai:106838557%09red/eai:106841519%09red/eai:106825790%09red/eai:106840220%09red/eai:106831918%09red
Ras signaling pathway	KEGG PATHWAY	eai04014	31	242	0.00234359	0.0389775	RASGRP2|PDGFRB|RRAS2|EPHA2|AKT1|NGFR|FLT1|TGFA|FGF18|PLA2G3|FGF10|ANGPT4|PGF|SHC3|EFNA3|MRAS|PRKCG|RAP1B|PLA2G2A|CHUK|EFNA1|FGF9|FGF8|FGF5|FGF4|MAPK9|SOS2|GNGT2|FGF23|RALA|FGF21	http://www.genome.jp/kegg-bin/show_pathway?eai04014/eai:106838493%09red/eai:106838095%09red/eai:106846705%09red/eai:106824930%09red/eai:106833078%09red/eai:106833695%09red/eai:106839801%09red/eai:106828556%09red/eai:106826447%09red/eai:106826933%09red/eai:106833617%09red/eai:106841633%09red/eai:106839506%09red/eai:106838258%09red/eai:106831440%09red/eai:106843586%09red/eai:106843729%09red/eai:106…
Relaxin signaling pathway	KEGG PATHWAY	eai04926	20	133	0.00269665	0.0426071	ARRB1|PLCB3|NFKBIA|SOS2|SHC3|INSL5|MMP1|RXFP2|MAPK13|AKT1|ADCY7|PRKCZ|COL1A2|GNGT2|CREB3L4|MMP9|ATF4|EDNRB|MAPK9|RXFP1	http://www.genome.jp/kegg-bin/show_pathway?eai04926/eai:106841633%09red/eai:106823784%09red/eai:106843080%09red/eai:106838803%09red/eai:106840410%09red/eai:106833627%09red/eai:106835562%09red/eai:106838933%09red/eai:106846249%09red/eai:106845213%09red/eai:106824126%09red/eai:106824582%09red/eai:106843045%09red/eai:106826447%09red/eai:106839597%09red/eai:106838778%09red/eai:106839506%09red/eai:106…
Proximal tubule bicarbonate reclamation	KEGG PATHWAY	eai04964	7	24	0.00350947	0.0528092	PCK2|FXYD2|SLC38A3|ATP1B3|SLC4A4|GLS|GLS2	http://www.genome.jp/kegg-bin/show_pathway?eai04964/eai:106838143%09red/eai:106848606%09red/eai:106840265%09red/eai:106832965%09red/eai:106828797%09red/eai:106830723%09red/eai:106835101%09red
Carbon metabolism	KEGG PATHWAY	eai01200	18	120	0.00438019	0.0629155	PKLR|IDH3B|TKT|PSPH|HK2|HK3|G6PD|AGXT|ACAT2|HIBCH|ECHS1|ENO2|PHGDH|PGAM1|ACOX1|ALDOC|OGDHL|CPS1	http://www.genome.jp/kegg-bin/show_pathway?eai01200/eai:106826649%09red/eai:106832216%09red/eai:106841083%09red/eai:106822998%09red/eai:106828808%09red/eai:106824640%09red/eai:106831864%09red/eai:106830317%09red/eai:106844580%09red/eai:106842039%09red/eai:106844956%09red/eai:106835132%09red/eai:106843053%09red/eai:106847317%09red/eai:106823126%09red/eai:106824269%09red/eai:106821924%09red/eai:106…
Cell adhesion molecules (CAMs)	KEGG PATHWAY	eai04514	23	174	0.00573603	0.0786793	CD40LG|CLDN15|CNTNAP1|CD6|CNTN1|CD226|L1CAM|CDH15|MPZL1|NEO1|ICAM1|CLDN2|CDH2|CADM3|ICOS|ITGB2|SPN|CNTN2|SELE|CD276|ITGAV|VTCN1|ITGAL	http://www.genome.jp/kegg-bin/show_pathway?eai04514/eai:106839296%09red/eai:106826507%09red/eai:106823611%09red/eai:106822504%09red/eai:106842975%09red/eai:106825790%09red/eai:106828242%09red/eai:106835700%09red/eai:106831811%09red/eai:106836648%09red/eai:106831918%09red/eai:106828144%09red/eai:106830210%09red/eai:106844346%09red/eai:106841553%09red/eai:106841519%09red/eai:106833805%09red/eai:106…
Lysine degradation	KEGG PATHWAY	eai00310	11	59	0.00597564	0.0786793	CAMKMT|ASH1L|AADAT|KMT2D|KMT5B|PRDM6|ECHS1|ACAT2|SETD3|SETD2|GCDH	http://www.genome.jp/kegg-bin/show_pathway?eai00310/eai:106844339%09red/eai:106826146%09red/eai:106836860%09red/eai:106839666%09red/eai:106844276%09red/eai:106841083%09red/eai:106823246%09red/eai:106842039%09red/eai:106842785%09red/eai:106843200%09red/eai:106828486%09red
African trypanosomiasis	KEGG PATHWAY	eai05143	8	35	0.00650905	0.0821335	IL18|PLCB3|LAMA4|SELE|PRKCG|ICAM1|IL1B|MYD88	http://www.genome.jp/kegg-bin/show_pathway?eai05143/eai:106833805%09red/eai:106840859%09red/eai:106833627%09red/eai:106847044%09red/eai:106838557%09red/eai:106841519%09red/eai:106840220%09red/eai:106834265%09red
Glutamatergic synapse	KEGG PATHWAY	eai04724	17	116	0.00675782	0.0821335	PLCB3|SLC38A3|SLC38A2|SLC17A7|CACNA1D|PRKCG|GRIN2C|ADCY7|GRIA1|GNGT2|GRIN2D|SLC1A3|SLC1A6|GLS|SLC1A1|GLS2|SLC1A7	http://www.genome.jp/kegg-bin/show_pathway?eai04724/eai:106843444%09red/eai:106822066%09red/eai:106840859%09red/eai:106843615%09red/eai:106834911%09red/eai:106838291%09red/eai:106824759%09red/eai:106832965%09red/eai:106830197%09red/eai:106838305%09red/eai:106824126%09red/eai:106828797%09red/eai:106826447%09red/eai:106833627%09red/eai:106831260%09red/eai:106830723%09red/eai:106833185%09red
GABAergic synapse	KEGG PATHWAY	eai04727	14	90	0.00851236	0.0960681	ADCY7|SLC38A3|SLC38A2|TRAK2|SLC32A1|CACNA1D|PRKCG|GNGT2|GABBR1|GABRD|GABRB2|GLS|GABRA1|GLS2	http://www.genome.jp/kegg-bin/show_pathway?eai04727/eai:106828797%09red/eai:106822066%09red/eai:106840859%09red/eai:106843444%09red/eai:106832152%09red/eai:106845216%09red/eai:106832965%09red/eai:106832155%09red/eai:106824126%09red/eai:106835078%09red/eai:106826447%09red/eai:106843533%09red/eai:106830723%09red/eai:106823495%09red
IL-17 signaling pathway	KEGG PATHWAY	eai04657	14	90	0.00851236	0.0960681	MAPK6|TAB2|NFKBIA|CHUK|GSK3B|MAPK13|IL4|FOSL1|S100A8|MMP9|CXCL10|IL1B|MAPK9|MMP1	http://www.genome.jp/kegg-bin/show_pathway?eai04657/eai:106829188%09red/eai:106837144%09red/eai:106837218%09red/eai:106846274%09red/eai:106838803%09red/eai:106824582%09red/eai:106846789%09red/eai:106841015%09red/eai:106843045%09red/eai:106843117%09red/eai:106838557%09red/eai:106846705%09red/eai:106843729%09red/eai:106833552%09red
Chemokine signaling pathway	KEGG PATHWAY	eai04062	23	182	0.00916255	0.0998402	RASGRP2|NCF1|PTK2|CRKL|NFKBIA|RAP1B|AKT1|CCR5|ARRB1|LYN|CCL25|PLCB3|SHC3|CHUK|PRKCZ|CXCL10|BCAR1|ADCY7|SOS2|CX3CR1|GSK3B|GNGT2|HCK	http://www.genome.jp/kegg-bin/show_pathway?eai04062/eai:106829188%09red/eai:106833627%09red/eai:106844497%09red/eai:106848274%09red/eai:106846705%09red/eai:106839506%09red/eai:106840982%09red/eai:106835699%09red/eai:106838803%09red/eai:106838387%09red/eai:106841654%09red/eai:106833617%09red/eai:106841633%09red/eai:106840410%09red/eai:106843586%09red/eai:106845213%09red/eai:106846305%09red/eai:106…
Glycosaminoglycan biosynthesis - keratan sulfate	KEGG PATHWAY	eai00533	5	16	0.0104664	0.10776	B4GALT1|CHST1|B4GALT3|B3GNT7|B4GALT2	http://www.genome.jp/kegg-bin/show_pathway?eai00533/eai:106827893%09red/eai:106841463%09red/eai:106843980%09red/eai:106827571%09red/eai:106847911%09red
Gastric cancer	KEGG PATHWAY	eai05226	20	153	0.0105714	0.10776	CDKN2B|WNT3|FGF4|CSNK1A1|SHC3|FGF23|FZD9|WNT6|FGF21|AKT1|FGF18|GSK3B|FGF9|FGF8|CDKN1B|FGF5|FGF10|WNT7A|SOS2|WNT7B	http://www.genome.jp/kegg-bin/show_pathway?eai05226/eai:106841633%09red/eai:106829376%09red/eai:106829188%09red/eai:106839506%09red/eai:106826745%09red/eai:106828887%09red/eai:106837127%09red/eai:106837360%09red/eai:106836509%09red/eai:106831440%09red/eai:106839597%09red/eai:106828064%09red/eai:106828556%09red/eai:106838461%09red/eai:106844246%09red/eai:106838484%09red/eai:106824765%09red/eai:106…
Melanogenesis	KEGG PATHWAY	eai04916	15	103	0.0110533	0.109151	MC1R|PLCB3|WNT3|FZD9|CAMK2A|PRKCG|WNT6|ADCY7|ASIP|CREB3L4|EDNRB|GSK3B|WNT7A|DCT|WNT7B	http://www.genome.jp/kegg-bin/show_pathway?eai04916/eai:106838461%09red/eai:106846221%09red/eai:106846249%09red/eai:106829188%09red/eai:106840859%09red/eai:106838495%09red/eai:106836509%09red/eai:106824943%09red/eai:106843080%09red/eai:106824126%09red/eai:106837127%09red/eai:106828226%09red/eai:106833627%09red/eai:106845973%09red/eai:106829376%09red
HIF-1 signaling pathway	KEGG PATHWAY	eai04066	16	114	0.0119348	0.114285	EGLN3|HK2|CDKN1B|HMOX1|CAMK2A|PRKCG|IL6R|AKT1|ENO2|CUL2|HK3|TF|ALDOC|SLC2A1|ANGPT4|FLT1	http://www.genome.jp/kegg-bin/show_pathway?eai04066/eai:106839597%09red/eai:106823199%09red/eai:106833695%09red/eai:106838495%09red/eai:106847317%09red/eai:106841256%09red/eai:106832910%09red/eai:106844580%09red/eai:106828529%09red/eai:106821924%09red/eai:106835132%09red/eai:106847800%09red/eai:106826745%09red/eai:106836625%09red/eai:106825719%09red/eai:106840859%09red
Legionellosis	KEGG PATHWAY	eai05134	10	58	0.0134857	0.124565	IL18|ITGB2|HSPA8|NFKBIA|VCP|HSPD1|IL1B|MYD88|NFKB2|BNIP3	http://www.genome.jp/kegg-bin/show_pathway?eai05134/eai:106837992%09red/eai:106834265%09red/eai:106841059%09red/eai:106838803%09red/eai:106832775%09red/eai:106842975%09red/eai:106846998%09red/eai:106838557%09red/eai:106840220%09red/eai:106834367%09red
cGMP-PKG signaling pathway	KEGG PATHWAY	eai04022	21	169	0.0144669	0.124565	KCNMB1|BDKRB2|NFATC4|ADRA1D|CACNA1D|KCNJ8|MYLK2|ADRA2A|FXYD2|PDE3B|AKT1|PLCB3|GNA12|ADCY7|CREB3L4|ATF4|SRF|EDNRB|NPPC|ATP1B3|MYL9	http://www.genome.jp/kegg-bin/show_pathway?eai04022/eai:106833720%09red/eai:106848610%09red/eai:106822066%09red/eai:106838143%09red/eai:106833627%09red/eai:106832627%09red/eai:106840265%09red/eai:106844836%09red/eai:106837364%09red/eai:106843080%09red/eai:106828696%09red/eai:106825577%09red/eai:106847666%09red/eai:106824126%09red/eai:106835045%09red/eai:106834780%09red/eai:106839597%09red/eai:106…
Central carbon metabolism in cancer	KEGG PATHWAY	eai05230	11	68	0.0145608	0.124565	PDGFRB|SIRT6|HK2|HK3|G6PD|SLC2A1|AKT1|PGAM1|SLC1A5|GLS|GLS2	http://www.genome.jp/kegg-bin/show_pathway?eai05230/eai:106826649%09red/eai:106838493%09red/eai:106832324%09red/eai:106821924%09red/eai:106832965%09red/eai:106839597%09red/eai:106845166%09red/eai:106828797%09red/eai:106844956%09red/eai:106835132%09red/eai:106847800%09red
Maturity onset diabetes of the young	KEGG PATHWAY	eai04950	6	25	0.0145851	0.124565	PKLR|HHEX|ONECUT1|FOXA3|PAX6|HES1	http://www.genome.jp/kegg-bin/show_pathway?eai04950/eai:106845088%09red/eai:106832571%09red/eai:106843771%09red/eai:106837149%09red/eai:106845264%09red/eai:106828491%09red
Primary immunodeficiency	KEGG PATHWAY	eai05340	7	34	0.0168936	0.140483	ICOS|CD40LG|RFX5|RAG2|UNG|AICDA|BLNK	http://www.genome.jp/kegg-bin/show_pathway?eai05340/eai:106828144%09red/eai:106848077%09red/eai:106846509%09red/eai:106837434%09red/eai:106837476%09red/eai:106842102%09red/eai:106825790%09red
Focal adhesion	KEGG PATHWAY	eai04510	24	207	0.0189858	0.150693	FLT1|PDGFRB|PTK2|CRKL|TLN2|RAP1B|AKT1|MYL9|PGF|TNR|THBS2|MAPK9|LAMA4|ITGB4|SHC3|COMP|MYLK2|PRKCG|ILK|BCAR1|SOS2|ITGAV|GSK3B|COL1A2	http://www.genome.jp/kegg-bin/show_pathway?eai04510/eai:106838493%09red/eai:106829188%09red/eai:106835699%09red/eai:106847044%09red/eai:106846766%09red/eai:106848274%09red/eai:106830304%09red/eai:106840859%09red/eai:106833952%09red/eai:106841633%09red/eai:106839506%09red/eai:106843586%09red/eai:106843729%09red/eai:106832910%09red/eai:106838181%09red/eai:106835045%09red/eai:106846305%09red/eai:106…
Cushing syndrome	KEGG PATHWAY	eai04934	19	153	0.0194117	0.150693	CDKN2B|PLCB3|KMT2D|WNT3|FZD9|CACNA1D|RAP1B|MRAP|CAMK2A|ADCY7|WNT6|GSK3B|CREB3L4|CDKN1B|ATF4|PDE11A|KCNK3|WNT7A|WNT7B	http://www.genome.jp/kegg-bin/show_pathway?eai04934/eai:106836860%09red/eai:106846249%09red/eai:106842437%09red/eai:106833627%09red/eai:106838495%09red/eai:106832676%09red/eai:106843586%09red/eai:106836509%09red/eai:106822410%09red/eai:106829376%09red/eai:106824126%09red/eai:106837127%09red/eai:106838461%09red/eai:106829188%09red/eai:106826628%09red/eai:106824765%09red/eai:106845973%09red/eai:106…
Platelet activation	KEGG PATHWAY	eai04611	17	132	0.0196188	0.150693	RASGRP2|F2|PLCB3|APBB1IP|AKT1|TLN2|MYLK2|RAP1B|PTGIR|FERMT3|PRKCZ|COL1A2|ADCY7|MAPK13|F2RL3|LYN|P2RY1	http://www.genome.jp/kegg-bin/show_pathway?eai04611/eai:106839597%09red/eai:106833631%09red/eai:106833627%09red/eai:106848385%09red/eai:106843586%09red/eai:106838933%09red/eai:106833720%09red/eai:106845213%09red/eai:106841654%09red/eai:106845167%09red/eai:106824126%09red/eai:106824582%09red/eai:106837404%09red/eai:106844001%09red/eai:106846903%09red/eai:106836577%09red/eai:106833617%09red
Homologous recombination	KEGG PATHWAY	eai03440	8	44	0.0200288	0.150693	BRCA1|RBBP8|EME1|ATM|SSBP1|RAD51D|RAD51C|RAD51B	http://www.genome.jp/kegg-bin/show_pathway?eai03440/eai:106844770%09red/eai:106826411%09red/eai:106844547%09red/eai:106842610%09red/eai:106821870%09red/eai:106843652%09red/eai:106828632%09red/eai:106826352%09red
Insulin signaling pathway	KEGG PATHWAY	eai04910	18	144	0.0212979	0.151531	PCK2|PKLR|MAPK9|LIPE|SOS2|CRKL|ACACB|HK2|HK3|SHC3|ACACA|PDE3B|SOCS1|PRKCZ|SH2B2|PPP1R3C|AKT1|GSK3B	http://www.genome.jp/kegg-bin/show_pathway?eai04910/eai:106841633%09red/eai:106839597%09red/eai:106847941%09red/eai:106829188%09red/eai:106839506%09red/eai:106830037%09red/eai:106848606%09red/eai:106843729%09red/eai:106848074%09red/eai:106845213%09red/eai:106821924%09red/eai:106848274%09red/eai:106835132%09red/eai:106833050%09red/eai:106844682%09red/eai:106839337%09red/eai:106836751%09red/eai:106…
Glycerolipid metabolism	KEGG PATHWAY	eai00561	10	63	0.0214469	0.151531	PNLIPRP1|PLPP2|LPIN2|PLPP4|LIPG|DGAT2|DGKI|AGPAT2|MOGAT1|GK	http://www.genome.jp/kegg-bin/show_pathway?eai00561/eai:106829983%09red/eai:106832474%09red/eai:106834584%09red/eai:106845562%09red/eai:106840399%09red/eai:106846939%09red/eai:106825863%09red/eai:106836425%09red/eai:106846459%09red/eai:106832708%09red
Nitrogen metabolism	KEGG PATHWAY	eai00910	5	20	0.0219589	0.151531	CA1|CA8|CA13|CA12|CPS1	http://www.genome.jp/kegg-bin/show_pathway?eai00910/eai:106829852%09red/eai:106841674%09red/eai:106829853%09red/eai:106843053%09red/eai:106837244%09red
Yersinia infection	KEGG PATHWAY	eai05135	17	134	0.0220583	0.151531	IL18|RPS6KA1|PTK2|MYD88|WASF2|CRKL|SKAP2|TAB2|NFKBIA|CHUK|GSK3B|AKT1|NLRP3|MAPK13|IL1B|MAPK9|BCAR1	http://www.genome.jp/kegg-bin/show_pathway?eai05135/eai:106823222%09red/eai:106829188%09red/eai:106821825%09red/eai:106835699%09red/eai:106837218%09red/eai:106843729%09red/eai:106838803%09red/eai:106839597%09red/eai:106839915%09red/eai:106824582%09red/eai:106846305%09red/eai:106848274%09red/eai:106838557%09red/eai:106846705%09red/eai:106839098%09red/eai:106840220%09red/eai:106834265%09red
Toll-like receptor signaling pathway	KEGG PATHWAY	eai04620	14	104	0.0238774	0.16041	LBP|TICAM2|MYD88|TAB2|NFKBIA|CHUK|RIPK1|AKT1|TLR6|MAPK13|CXCL10|TLR8|MAPK9|IL1B	http://www.genome.jp/kegg-bin/show_pathway?eai04620/eai:106835071%09red/eai:106834265%09red/eai:106837218%09red/eai:106831473%09red/eai:106843729%09red/eai:106838803%09red/eai:106839597%09red/eai:106824582%09red/eai:106846789%09red/eai:106838557%09red/eai:106846705%09red/eai:106848633%09red/eai:106847888%09red/eai:106822275%09red
Type II diabetes mellitus	KEGG PATHWAY	eai04930	8	46	0.0246744	0.16041	PKLR|SOCS1|HK2|HK3|CACNA1D|CACNA1E|PRKCZ|MAPK9	http://www.genome.jp/kegg-bin/show_pathway?eai04930/eai:106822066%09red/eai:106833978%09red/eai:106843729%09red/eai:106845213%09red/eai:106821924%09red/eai:106835132%09red/eai:106828491%09red/eai:106836751%09red
TNF signaling pathway	KEGG PATHWAY	eai04668	15	115	0.0248737	0.16041	CXCL10|ICAM1|TAB2|NFKBIA|CHUK|RIPK1|AKT1|SELE|NOD2|CREB3L4|MMP9|ATF4|IL1B|MAPK9|MAPK13	http://www.genome.jp/kegg-bin/show_pathway?eai04668/eai:106846249%09red/eai:106833805%09red/eai:106837218%09red/eai:106843729%09red/eai:106838803%09red/eai:106839597%09red/eai:106841519%09red/eai:106824582%09red/eai:106843045%09red/eai:106846789%09red/eai:106838557%09red/eai:106846705%09red/eai:106842437%09red/eai:106822712%09red/eai:106847888%09red
Galactose metabolism	KEGG PATHWAY	eai00052	6	29	0.0257107	0.161068	HK2|HK3|GLB1|B4GALT1|B4GALT2|UGP2	http://www.genome.jp/kegg-bin/show_pathway?eai00052/eai:106828369%09red/eai:106841463%09red/eai:106847911%09red/eai:106838003%09red/eai:106835132%09red/eai:106821924%09red
Inositol phosphate metabolism	KEGG PATHWAY	eai00562	11	75	0.0259951	0.161068	ITPK1|PLCB3|ISYNA1|INPP5J|PIK3C2B|ITPKB|PI4KB|MTMR7|MTMR14|MTMR1|CDIPT	http://www.genome.jp/kegg-bin/show_pathway?eai00562/eai:106823801%09red/eai:106826923%09red/eai:106846371%09red/eai:106833627%09red/eai:106846508%09red/eai:106828210%09red/eai:106825383%09red/eai:106845616%09red/eai:106835605%09red/eai:106834960%09red/eai:106825005%09red
Prostate cancer	KEGG PATHWAY	eai05215	13	96	0.0277043	0.164116	TGFA|PDGFRB|SOS2|CDKN1B|NFKBIA|CHUK|GSK3B|AKT1|AR|CREB3L4|MMP9|ATF4|IL1R2	http://www.genome.jp/kegg-bin/show_pathway?eai05215/eai:106838493%09red/eai:106846249%09red/eai:106829188%09red/eai:106839506%09red/eai:106826745%09red/eai:106828311%09red/eai:106838803%09red/eai:106839597%09red/eai:106825323%09red/eai:106843045%09red/eai:106846705%09red/eai:106842437%09red/eai:106839396%09red
Taste transduction	KEGG PATHWAY	eai04742	12	86	0.0280332	0.164116	PKD1L3|TAS2R5|SCN9A|TAS2R40|SCNN1B|TRPM5|HTR1D|GABBR1|TAS1R3|P2RY1|GABRA1|SCN3A	http://www.genome.jp/kegg-bin/show_pathway?eai04742/eai:106843375%09red/eai:106843316%09red/eai:106839990%09red/eai:106833852%09red/eai:106845237%09red/eai:106832155%09red/eai:106824090%09red/eai:106842574%09red/eai:106830898%09red/eai:106843533%09red/eai:106846153%09red/eai:106836577%09red
Biosynthesis of amino acids	KEGG PATHWAY	eai01230	11	76	0.0280452	0.164116	PKLR|IDH3B|PSPH|TKT|ENO2|PHGDH|PGAM1|PAH|PYCR2|ALDOC|CPS1	http://www.genome.jp/kegg-bin/show_pathway?eai01230/eai:106822998%09red/eai:106844956%09red/eai:106831864%09red/eai:106844731%09red/eai:106844580%09red/eai:106847317%09red/eai:106843053%09red/eai:106824640%09red/eai:106823126%09red/eai:106827269%09red/eai:106828491%09red
ErbB signaling pathway	KEGG PATHWAY	eai04012	12	87	0.0300533	0.17267	TGFA|PTK2|NCK1|CRKL|SHC3|CDKN1B|CAMK2A|PRKCG|GSK3B|AKT1|MAPK9|SOS2	http://www.genome.jp/kegg-bin/show_pathway?eai04012/eai:106841633%09red/eai:106829188%09red/eai:106839506%09red/eai:106840859%09red/eai:106838495%09red/eai:106828311%09red/eai:106843729%09red/eai:106838086%09red/eai:106846305%09red/eai:106848274%09red/eai:106839597%09red/eai:106826745%09red
Ether lipid metabolism	KEGG PATHWAY	eai00565	8	49	0.0329772	0.178854	PLD4|AGPS|ENPP6|PLA2G2A|PLA2G7|PLPP2|LPCAT2|PLA2G3	http://www.genome.jp/kegg-bin/show_pathway?eai00565/eai:106822468%09red/eai:106839801%09red/eai:106839593%09red/eai:106830076%09red/eai:106826616%09red/eai:106826933%09red/eai:106828772%09red/eai:106846459%09red
Fat digestion and absorption	KEGG PATHWAY	eai04975	7	40	0.0336105	0.178854	PNLIPRP1|PLPP2|DGAT2|PLA2G2A|MTTP|PLA2G3|AGPAT2	http://www.genome.jp/kegg-bin/show_pathway?eai04975/eai:106839801%09red/eai:106845562%09red/eai:106834446%09red/eai:106836425%09red/eai:106826933%09red/eai:106840399%09red/eai:106846459%09red
Alanine, aspartate and glutamate metabolism	KEGG PATHWAY	eai00250	7	40	0.0336105	0.178854	NIT2|ALDH4A1|AGXT|ALDH5A1|GLS|CPS1|GLS2	http://www.genome.jp/kegg-bin/show_pathway?eai00250/eai:106832216%09red/eai:106822356%09red/eai:106832965%09red/eai:106838912%09red/eai:106827971%09red/eai:106828797%09red/eai:106843053%09red
Pyruvate metabolism	KEGG PATHWAY	eai00620	7	40	0.0336105	0.178854	PCK2|PKLR|ACACA|ACACB|HAGH|ACAT2|LDHD	http://www.genome.jp/kegg-bin/show_pathway?eai00620/eai:106848074%09red/eai:106848606%09red/eai:106836344%09red/eai:106842039%09red/eai:106844682%09red/eai:106836218%09red/eai:106828491%09red
Hepatocellular carcinoma	KEGG PATHWAY	eai05225	20	175	0.0339596	0.178854	TGFA|WNT7A|PHF10|CSNK1A1|SHC3|GSTA4|FZD9|DPF3|WNT6|PRKCG|NQO1|AKT1|WNT3|HMOX1|GSK3B|PBRM1|BRD7|TXNRD2|SOS2|WNT7B	http://www.genome.jp/kegg-bin/show_pathway?eai05225/eai:106841633%09red/eai:106829376%09red/eai:106829188%09red/eai:106842135%09red/eai:106840859%09red/eai:106825719%09red/eai:106828311%09red/eai:106822094%09red/eai:106845583%09red/eai:106848696%09red/eai:106839597%09red/eai:106827714%09red/eai:106837127%09red/eai:106838461%09red/eai:106824122%09red/eai:106846761%09red/eai:106838484%09red/eai:106…
mTOR signaling pathway	KEGG PATHWAY	eai04150	18	154	0.035976	0.186367	FLCN|RRAGA|SESN2|SGK1|RPS6KA1|WNT3|FZD9|GRB10|CHUK|PRKCG|PRR5|AKT1|WDR24|WNT6|GSK3B|WNT7A|SOS2|WNT7B	http://www.genome.jp/kegg-bin/show_pathway?eai04150/eai:106829376%09red/eai:106829188%09red/eai:106839506%09red/eai:106840859%09red/eai:106836509%09red/eai:106845959%09red/eai:106839119%09red/eai:106839597%09red/eai:106837176%09red/eai:106837127%09red/eai:106836174%09red/eai:106838461%09red/eai:106822902%09red/eai:106834096%09red/eai:106846705%09red/eai:106839915%09red/eai:106840675%09red/eai:106…
Leukocyte transendothelial migration	KEGG PATHWAY	eai04670	15	122	0.0373812	0.188961	NCF2|NCF1|PTK2|NCF4|CLDN15|RAP1B|PRKCG|MAPK13|ITGB2|ITGAL|ICAM1|MMP9|CLDN2|BCAR1|MYL9	http://www.genome.jp/kegg-bin/show_pathway?eai04670/eai:106839296%09red/eai:106840982%09red/eai:106840859%09red/eai:106835699%09red/eai:106843586%09red/eai:106824582%09red/eai:106846305%09red/eai:106839727%09red/eai:106842975%09red/eai:106835045%09red/eai:106843045%09red/eai:106836994%09red/eai:106841519%09red/eai:106831918%09red/eai:106837573%09red
Amphetamine addiction	KEGG PATHWAY	eai05031	10	70	0.0376725	0.188961	STX1A|SIRT1|GRIN2D|GRIA1|CACNA1D|CAMK2A|PRKCG|GRIN2C|CREB3L4|ATF4	http://www.genome.jp/kegg-bin/show_pathway?eai05031/eai:106846249%09red/eai:106822066%09red/eai:106840859%09red/eai:106838495%09red/eai:106834911%09red/eai:106830197%09red/eai:106838305%09red/eai:106837103%09red/eai:106842437%09red/eai:106844414%09red
Vascular smooth muscle contraction	KEGG PATHWAY	eai04270	16	134	0.0397432	0.194385	KCNMB1|PRKCH|AVPR1A|ADRA1D|CACNA1D|MYLK2|PRKCG|PTGIR|PLA2G2A|ADCY7|PLCB3|GNA12|PLA2G3|EDN2|NPPC|MYL9	http://www.genome.jp/kegg-bin/show_pathway?eai04270/eai:106847666%09red/eai:106848535%09red/eai:106822066%09red/eai:106840859%09red/eai:106839801%09red/eai:106847779%09red/eai:106833720%09red/eai:106837364%09red/eai:106845167%09red/eai:106824126%09red/eai:106835045%09red/eai:106834780%09red/eai:106833627%09red/eai:106826933%09red/eai:106844836%09red/eai:106843768%09red
Hedgehog signaling pathway	KEGG PATHWAY	eai04340	7	42	0.0410055	0.194385	CSNK1A1|SPOPL|GSK3B|GLI1|ARRB1|PTCH2|KIF3A	http://www.genome.jp/kegg-bin/show_pathway?eai04340/eai:106822746%09red/eai:106829188%09red/eai:106840410%09red/eai:106832999%09red/eai:106841014%09red/eai:106838484%09red/eai:106847365%09red
Carbohydrate digestion and absorption	KEGG PATHWAY	eai04973	7	42	0.0410055	0.194385	FXYD2|HK2|HK3|CACNA1D|ATP1B3|AKT1|TAS1R3	http://www.genome.jp/kegg-bin/show_pathway?eai04973/eai:106822066%09red/eai:106838143%09red/eai:106840265%09red/eai:106845237%09red/eai:106839597%09red/eai:106821924%09red/eai:106835132%09red
Insulin resistance	KEGG PATHWAY	eai04931	14	113	0.0412146	0.194385	PCK2|RPS6KA1|PPP1R3C|ACACB|NFKBIA|SLC2A1|GSK3B|PTPA|CRTC2|AKT1|CREB3L4|MLX|MAPK9|PRKCZ	http://www.genome.jp/kegg-bin/show_pathway?eai04931/eai:106846249%09red/eai:106829188%09red/eai:106846251%09red/eai:106830037%09red/eai:106848606%09red/eai:106843729%09red/eai:106838803%09red/eai:106848074%09red/eai:106845213%09red/eai:106839597%09red/eai:106847800%09red/eai:106839915%09red/eai:106826280%09red/eai:106845415%09red
Prolactin signaling pathway	KEGG PATHWAY	eai04917	10	72	0.0435456	0.194492	LHCGR|SOCS7|SOCS1|SOS2|SHC3|GSK3B|AKT1|TNFRSF11A|MAPK13|MAPK9	http://www.genome.jp/kegg-bin/show_pathway?eai04917/eai:106841633%09red/eai:106829188%09red/eai:106839506%09red/eai:106843729%09red/eai:106839597%09red/eai:106824582%09red/eai:106826445%09red/eai:106835505%09red/eai:106832859%09red/eai:106836751%09red
Melanoma	KEGG PATHWAY	eai05218	10	72	0.0435456	0.194492	PDGFRB|FGF10|AKT1|FGF18|FGF9|FGF8|FGF5|FGF4|FGF23|FGF21	http://www.genome.jp/kegg-bin/show_pathway?eai05218/eai:106838493%09red/eai:106838258%09red/eai:106828887%09red/eai:106831440%09red/eai:106837360%09red/eai:106839597%09red/eai:106828064%09red/eai:106828556%09red/eai:106844246%09red/eai:106824930%09red
Cholinergic synapse	KEGG PATHWAY	eai04725	14	114	0.0435796	0.194492	PLCB3|KCNQ2|CHRNB2|CACNA1D|CAMK2A|PRKCG|KCNQ1|AKT1|CHRNA6|ADCY7|GNGT2|CREB3L4|CHRNA3|ATF4	http://www.genome.jp/kegg-bin/show_pathway?eai04725/eai:106824126%09red/eai:106846249%09red/eai:106828525%09red/eai:106836319%09red/eai:106840859%09red/eai:106838495%09red/eai:106840833%09red/eai:106839597%09red/eai:106828966%09red/eai:106822066%09red/eai:106826447%09red/eai:106833627%09red/eai:106842437%09red/eai:106830513%09red
Glutathione metabolism	KEGG PATHWAY	eai00480	9	62	0.0436991	0.194492	GSTA4|G6PD|ODC1|GPX2|ANPEP|RRM1|GGT5|SRM|HPGDS	http://www.genome.jp/kegg-bin/show_pathway?eai00480/eai:106826649%09red/eai:106847124%09red/eai:106846048%09red/eai:106845583%09red/eai:106831985%09red/eai:106831641%09red/eai:106829529%09red/eai:106836679%09red/eai:106844891%09red
Protein digestion and absorption	KEGG PATHWAY	eai04974	12	93	0.0444142	0.194929	KCNE3|FXYD2|COL11A1|SLC7A8|SLC38A2|ATP1B3|KCNQ1|COL27A1|COL1A2|ACE2|SLC1A5|SLC1A1	http://www.genome.jp/kegg-bin/show_pathway?eai04974/eai:106831689%09red/eai:106840646%09red/eai:106843615%09red/eai:106841569%09red/eai:106836352%09red/eai:106840265%09red/eai:106838933%09red/eai:106838143%09red/eai:106845166%09red/eai:106846453%09red/eai:106843444%09red/eai:106830513%09red
Basal cell carcinoma	KEGG PATHWAY	eai05217	9	63	0.047137	0.201564	BMP2|WNT3|FZD9|WNT6|GSK3B|GLI1|PTCH2|WNT7A|WNT7B	http://www.genome.jp/kegg-bin/show_pathway?eai05217/eai:106822746%09red/eai:106829188%09red/eai:106823202%09red/eai:106836509%09red/eai:106829376%09red/eai:106832999%09red/eai:106837127%09red/eai:106838461%09red/eai:106845973%09red
Morphine addiction	KEGG PATHWAY	eai05032	12	94	0.0472016	0.201564	ADCY7|SLC32A1|PRKCG|PDE3B|GNGT2|ARRB1|GABBR1|GABRD|GABRB2|GABRA1|PDE11A|PDE4A	http://www.genome.jp/kegg-bin/show_pathway?eai05032/eai:106840410%09red/eai:106840859%09red/eai:106832152%09red/eai:106845216%09red/eai:106832155%09red/eai:106824126%09red/eai:106835078%09red/eai:106826447%09red/eai:106833050%09red/eai:106846637%09red/eai:106843533%09red/eai:106826628%09red
Adrenergic signaling in cardiomyocytes	KEGG PATHWAY	eai04261	17	150	0.0505621	0.209623	PLCB3|FXYD2|ADRA1D|PPP2R3C|CACNB1|PPP2CB|CACNA1D|CAMK2A|KCNQ1|CACNG8|AKT1|ADCY7|CREB3L4|ACTC1|ATF4|MAPK13|ATP1B3	http://www.genome.jp/kegg-bin/show_pathway?eai04261/eai:106824126%09red/eai:106846249%09red/eai:106822066%09red/eai:106835151%09red/eai:106833627%09red/eai:106838495%09red/eai:106838143%09red/eai:106838801%09red/eai:106840265%09red/eai:106839597%09red/eai:106824437%09red/eai:106847666%09red/eai:106824582%09red/eai:106840954%09red/eai:106826374%09red/eai:106842437%09red/eai:106830513%09red
Glycosylphosphatidylinositol (GPI)-anchor biosynthesis	KEGG PATHWAY	eai00563	5	26	0.0507643	0.209623	PGAP1|PIGT|PIGV|PIGN|PIGG	http://www.genome.jp/kegg-bin/show_pathway?eai00563/eai:106843019%09red/eai:106842732%09red/eai:106834398%09red/eai:106839913%09red/eai:106825430%09red
Propanoate metabolism	KEGG PATHWAY	eai00640	6	35	0.0510791	0.209623	ACACA|ACACB|ACOX1|ECHS1|ACAT2|HIBCH	http://www.genome.jp/kegg-bin/show_pathway?eai00640/eai:106828808%09red/eai:106848074%09red/eai:106830317%09red/eai:106841083%09red/eai:106842039%09red/eai:106844682%09red
Thyroid hormone synthesis	KEGG PATHWAY	eai04918	10	75	0.053472	0.21663	DUOXA2|FXYD2|GPX2|ATP1B3|PRKCG|PLCB3|ADCY7|CREB3L4|ATF4|TSHR	http://www.genome.jp/kegg-bin/show_pathway?eai04918/eai:106846249%09red/eai:106840859%09red/eai:106833627%09red/eai:106838143%09red/eai:106840265%09red/eai:106834829%09red/eai:106824126%09red/eai:106834996%09red/eai:106842437%09red/eai:106844891%09red
Protein processing in endoplasmic reticulum	KEGG PATHWAY	eai04141	18	163	0.0545632	0.218253	VCP|HSPH1|UBQLN2|DNAJC5|EIF2AK3|HSPA8|CRYAB|DNAJC5G|PPP1R15A|STUB1|CAPN1|ATF4|LMAN1L|RRBP1|MAPK9|TXNDC5|SEC31A|SEC23A	http://www.genome.jp/kegg-bin/show_pathway?eai04141/eai:106846426%09red/eai:106836298%09red/eai:106838262%09red/eai:106837040%09red/eai:106843729%09red/eai:106840211%09red/eai:106831267%09red/eai:106836179%09red/eai:106832088%09red/eai:106833590%09red/eai:106838972%09red/eai:106838571%09red/eai:106846998%09red/eai:106833069%09red/eai:106842437%09red/eai:106832775%09red/eai:106828766%09red/eai:106…
Estrogen signaling pathway	KEGG PATHWAY	eai04915	16	141	0.056093	0.221471	TGFA|KRT39|NCOA1|SOS2|SHC3|KRT20|HSPA8|RARA|KRT25|AKT1|PLCB3|ADCY7|CREB3L4|MMP9|GABBR1|ATF4	http://www.genome.jp/kegg-bin/show_pathway?eai04915/eai:106841633%09red/eai:106846249%09red/eai:106839506%09red/eai:106826319%09red/eai:106833627%09red/eai:106828311%09red/eai:106839597%09red/eai:106824126%09red/eai:106826543%09red/eai:106843045%09red/eai:106841182%09red/eai:106826262%09red/eai:106826515%09red/eai:106843533%09red/eai:106842437%09red/eai:106832775%09red
C-type lectin receptor signaling pathway	KEGG PATHWAY	eai04625	13	108	0.0567695	0.221471	MRAS|NFKBIA|NFATC4|NLRP3|EGR3|RRAS2|CHUK|BCL10|AKT1|MAPK13|IL1B|MAPK9|NFKB2	http://www.genome.jp/kegg-bin/show_pathway?eai04625/eai:106837992%09red/eai:106848610%09red/eai:106824038%09red/eai:106821825%09red/eai:106847720%09red/eai:106838095%09red/eai:106838803%09red/eai:106839597%09red/eai:106824582%09red/eai:106838557%09red/eai:106846705%09red/eai:106833078%09red/eai:106843729%09red
Autophagy - animal	KEGG PATHWAY	eai04140	15	131	0.0593952	0.228889	RAB7B|RAB7A|PPP2CB|RRAGA|EIF2AK3|RRAS2|SH3GLB1|MRAS|AKT1|ATG4A|PIK3R4|LAMP1|MTMR14|MAPK9|BNIP3	http://www.genome.jp/kegg-bin/show_pathway?eai04140/eai:106842752%09red/eai:106833078%09red/eai:106843729%09red/eai:106838571%09red/eai:106841059%09red/eai:106839597%09red/eai:106823474%09red/eai:106835605%09red/eai:106839715%09red/eai:106822380%09red/eai:106834096%09red/eai:106848193%09red/eai:106834480%09red/eai:106824437%09red/eai:106838095%09red
Dopaminergic synapse	KEGG PATHWAY	eai04728	15	132	0.0622913	0.237157	PLCB3|PPP2R3C|KIF5B|PPP2CB|CACNA1D|CAMK2A|PRKCG|GSK3B|AKT1|GRIA1|GNGT2|CREB3L4|MAPK13|ATF4|MAPK9	http://www.genome.jp/kegg-bin/show_pathway?eai04728/eai:106846249%09red/eai:106822066%09red/eai:106840859%09red/eai:106838495%09red/eai:106834911%09red/eai:106838801%09red/eai:106843729%09red/eai:106837958%09red/eai:106839597%09red/eai:106824437%09red/eai:106824582%09red/eai:106829188%09red/eai:106826447%09red/eai:106833627%09red/eai:106842437%09red
Osteoclast differentiation	KEGG PATHWAY	eai04380	16	144	0.0643478	0.24207	NCF2|NCF1|SOCS1|NCF4|TAB2|NFKBIA|CHUK|AKT1|SQSTM1|FOSL1|TNFRSF11A|MAPK13|IL1B|MAPK9|NFKB2|BLNK	http://www.genome.jp/kegg-bin/show_pathway?eai04380/eai:106837992%09red/eai:106840982%09red/eai:106843726%09red/eai:106837218%09red/eai:106843729%09red/eai:106838803%09red/eai:106839597%09red/eai:106824582%09red/eai:106836994%09red/eai:106838557%09red/eai:106846705%09red/eai:106842102%09red/eai:106832859%09red/eai:106833552%09red/eai:106837573%09red/eai:106836751%09red
Aldosterone-regulated sodium reabsorption	KEGG PATHWAY	eai04960	6	38	0.0680066	0.246116	FXYD2|SGK1|ATP1B3|PRKCG|SCNN1B|HSD11B2	http://www.genome.jp/kegg-bin/show_pathway?eai04960/eai:106840859%09red/eai:106838143%09red/eai:106840265%09red/eai:106837176%09red/eai:106822426%09red/eai:106846153%09red
FoxO signaling pathway	KEGG PATHWAY	eai04068	15	134	0.0683662	0.246116	PCK2|CDKN2B|SIRT1|SOS2|SGK1|CDKN1B|ATM|CHUK|S1PR4|RAG2|AKT1|FOXO6|MAPK13|MAPK9|BNIP3	http://www.genome.jp/kegg-bin/show_pathway?eai04068/eai:106839506%09red/eai:106826745%09red/eai:106848606%09red/eai:106841059%09red/eai:106824582%09red/eai:106839597%09red/eai:106837176%09red/eai:106837476%09red/eai:106832352%09red/eai:106843652%09red/eai:106846705%09red/eai:106824765%09red/eai:106847768%09red/eai:106844414%09red/eai:106843729%09red
Neurotrophin signaling pathway	KEGG PATHWAY	eai04722	14	123	0.0692528	0.246116	RPS6KA1|MAPK9|SOS2|CRKL|SHC3|NFKBIA|RAP1B|CAMK2A|AKT1|SH2B2|NGFR|MAPK13|ATF4|GSK3B	http://www.genome.jp/kegg-bin/show_pathway?eai04722/eai:106841633%09red/eai:106829188%09red/eai:106839506%09red/eai:106838495%09red/eai:106843586%09red/eai:106843729%09red/eai:106838803%09red/eai:106839597%09red/eai:106824582%09red/eai:106848274%09red/eai:106839915%09red/eai:106839337%09red/eai:106842437%09red/eai:106826528%09red
Glucagon signaling pathway	KEGG PATHWAY	eai04922	13	112	0.0698613	0.246116	PCK2|SIRT1|PLCB3|ACACA|ACACB|CAMK2A|SLC2A1|PDE3B|AKT1|CRTC2|CREB3L4|PGAM1|ATF4	http://www.genome.jp/kegg-bin/show_pathway?eai04922/eai:106846249%09red/eai:106846251%09red/eai:106838495%09red/eai:106848606%09red/eai:106848074%09red/eai:106839597%09red/eai:106844956%09red/eai:106847800%09red/eai:106833050%09red/eai:106844682%09red/eai:106842437%09red/eai:106844414%09red/eai:106833627%09red
Calcium signaling pathway	KEGG PATHWAY	eai04020	21	204	0.0699353	0.246116	HTR5A|BDKRB2|CCKAR|ADRA1D|PLCB3|LHCGR|CACNA1D|ADCY7|MYLK2|CAMK2A|PRKCG|CACNA1E|GRIN2C|HTR4|AVPR1A|ITPKB|GRIN2D|OXTR|EDNRB|PDGFRB|TACR1	http://www.genome.jp/kegg-bin/show_pathway?eai04020/eai:106838493%09red/eai:106824126%09red/eai:106843080%09red/eai:106822066%09red/eai:106840859%09red/eai:106838495%09red/eai:106823372%09red/eai:106832627%09red/eai:106833720%09red/eai:106833978%09red/eai:106846371%09red/eai:106830197%09red/eai:106847666%09red/eai:106838509%09red/eai:106838305%09red/eai:106833627%09red/eai:106835130%09red/eai:106…
Glycerophospholipid metabolism	KEGG PATHWAY	eai00564	12	101	0.0700962	0.246116	PLD4|PLPP2|LPIN2|PLPP4|PCYT2|PLA2G2A|DGKI|LPCAT2|PLA2G3|MBOAT7|CDIPT|AGPAT2	http://www.genome.jp/kegg-bin/show_pathway?eai00564/eai:106845941%09red/eai:106822468%09red/eai:106839801%09red/eai:106845562%09red/eai:106839593%09red/eai:106846939%09red/eai:106845616%09red/eai:106825863%09red/eai:106840873%09red/eai:106846459%09red/eai:106826933%09red/eai:106829983%09red
Neomycin, kanamycin and gentamicin biosynthesis	KEGG PATHWAY	eai00524	2	5	0.0734146	0.250984	HK2|HK3	http://www.genome.jp/kegg-bin/show_pathway?eai00524/eai:106821924%09red/eai:106835132%09red
Fatty acid metabolism	KEGG PATHWAY	eai01212	8	59	0.0736107	0.250984	HSD17B12|ACACA|SCD|ACOX1|ELOVL6|ECHS1|ACAT2|ELOVL2	http://www.genome.jp/kegg-bin/show_pathway?eai01212/eai:106830317%09red/eai:106841083%09red/eai:106842039%09red/eai:106843965%09red/eai:106844682%09red/eai:106833224%09red/eai:106846751%09red/eai:106829791%09red
Phosphatidylinositol signaling system	KEGG PATHWAY	eai04070	12	102	0.0738657	0.250984	ITPK1|PLCB3|PI4KB|INPP5J|PRKCG|PIK3C2B|ITPKB|MTMR7|MTMR14|DGKI|MTMR1|CDIPT	http://www.genome.jp/kegg-bin/show_pathway?eai04070/eai:106829983%09red/eai:106823801%09red/eai:106846371%09red/eai:106840859%09red/eai:106833627%09red/eai:106846508%09red/eai:106828210%09red/eai:106825383%09red/eai:106845616%09red/eai:106835605%09red/eai:106834960%09red/eai:106826923%09red
Long-term potentiation	KEGG PATHWAY	eai04720	9	70	0.076206	0.256182	RPS6KA1|PLCB3|GRIA1|CAMK2A|PRKCG|RAP1B|GRIN2C|GRIN2D|ATF4	http://www.genome.jp/kegg-bin/show_pathway?eai04720/eai:106840859%09red/eai:106833627%09red/eai:106834911%09red/eai:106843586%09red/eai:106838495%09red/eai:106830197%09red/eai:106838305%09red/eai:106839915%09red/eai:106842437%09red
Amoebiasis	KEGG PATHWAY	eai05146	11	92	0.0779696	0.257792	RAB7B|RAB7A|PLCB3|LAMA4|PRKCG|C8A|PTK2|COL1A2|ITGB2|IL1B|IL1R2	http://www.genome.jp/kegg-bin/show_pathway?eai05146/eai:106840859%09red/eai:106833627%09red/eai:106838933%09red/eai:106847044%09red/eai:106842975%09red/eai:106846305%09red/eai:106838557%09red/eai:106834480%09red/eai:106833473%09red/eai:106823474%09red/eai:106839396%09red
Butanoate metabolism	KEGG PATHWAY	eai00650	5	30	0.0783164	0.257792	ECHS1|ACAT2|L2HGDH|ACSM4|ALDH5A1	http://www.genome.jp/kegg-bin/show_pathway?eai00650/eai:106839519%09red/eai:106842039%09red/eai:106841083%09red/eai:106841734%09red/eai:106822356%09red
Human T-cell leukemia virus 1 infection	KEGG PATHWAY	eai05166	24	244	0.0807908	0.258875	MAD2L1|NFATC4|ATM|AKT1|ITGB2|IL1R2|TLN2|FOSL1|ICAM1|ESPL1|NFKB2|MAPK9|CDKN2B|NFKBIA|SRF|CHUK|TSPO|MSX2|ADCY7|SLC2A1|CRTC2|ITGAL|CREB3L4|ATF4	http://www.genome.jp/kegg-bin/show_pathway?eai05166/eai:106847800%09red/eai:106842975%09red/eai:106846705%09red/eai:106824765%09red/eai:106845944%09red/eai:106838803%09red/eai:106843137%09red/eai:106842437%09red/eai:106831918%09red/eai:106843652%09red/eai:106837992%09red/eai:106839396%09red/eai:106843729%09red/eai:106846249%09red/eai:106828696%09red/eai:106841519%09red/eai:106835283%09red/eai:106…
Renal cell carcinoma	KEGG PATHWAY	eai05211	9	71	0.0810905	0.258875	EGLN3|TGFA|SOS2|CRKL|FLCN|RAP1B|SLC2A1|AKT1|CUL2	http://www.genome.jp/kegg-bin/show_pathway?eai05211/eai:106839506%09red/eai:106828311%09red/eai:106843586%09red/eai:106841256%09red/eai:106839597%09red/eai:106848274%09red/eai:106847800%09red/eai:106836625%09red/eai:106840675%09red
AGE-RAGE signaling pathway in diabetic complications	KEGG PATHWAY	eai04933	12	104	0.0817876	0.258875	PLCB3|PIM1|CDKN1B|MAPK13|AGER|AKT1|PRKCZ|COL1A2|ICAM1|SELE|IL1B|MAPK9	http://www.genome.jp/kegg-bin/show_pathway?eai04933/eai:106839597%09red/eai:106833805%09red/eai:106826745%09red/eai:106833627%09red/eai:106843729%09red/eai:106838933%09red/eai:106845213%09red/eai:106824582%09red/eai:106831014%09red/eai:106838557%09red/eai:106841519%09red/eai:106824585%09red
Leishmaniasis	KEGG PATHWAY	eai05140	10	82	0.0821056	0.258875	NCF2|NCF1|ITGB2|NCF4|TAB2|NFKBIA|IL4|MAPK13|IL1B|MYD88	http://www.genome.jp/kegg-bin/show_pathway?eai05140/eai:106840982%09red/eai:106834265%09red/eai:106837218%09red/eai:106838803%09red/eai:106824582%09red/eai:106842975%09red/eai:106841015%09red/eai:106836994%09red/eai:106838557%09red/eai:106837573%09red
Retrograde endocannabinoid signaling	KEGG PATHWAY	eai04723	16	150	0.0832295	0.258875	MAPK9|PLCB3|GABRA1|SLC32A1|SLC17A7|CACNA1D|PRKCG|ADCY7|GRIA1|GNGT2|NDUFA12|MAPK13|GABRD|GABRB2|NDUFB11|ABHD6	http://www.genome.jp/kegg-bin/show_pathway?eai04723/eai:106822066%09red/eai:106848671%09red/eai:106833627%09red/eai:106834911%09red/eai:106838291%09red/eai:106832152%09red/eai:106845216%09red/eai:106847989%09red/eai:106832155%09red/eai:106824582%09red/eai:106824126%09red/eai:106835078%09red/eai:106826447%09red/eai:106831170%09red/eai:106843729%09red/eai:106840859%09red
Bile secretion	KEGG PATHWAY	eai04976	9	72	0.0861598	0.258875	ADCY7|FXYD2|ATP1B3|SLC2A1|SLC4A4|ABCB11|HMGCR|SCTR|SCT	http://www.genome.jp/kegg-bin/show_pathway?eai04976/eai:106824126%09red/eai:106838143%09red/eai:106824957%09red/eai:106840265%09red/eai:106847800%09red/eai:106824005%09red/eai:106843503%09red/eai:106830460%09red/eai:106835101%09red
Antifolate resistance	KEGG PATHWAY	eai01523	5	31	0.0862413	0.258875	SLC19A1|IL1B|SLC46A1|FOLR1|CHUK	http://www.genome.jp/kegg-bin/show_pathway?eai01523/eai:106842980%09red/eai:106844587%09red/eai:106846705%09red/eai:106838557%09red/eai:106831659%09red
Biosynthesis of unsaturated fatty acids	KEGG PATHWAY	eai01040	5	31	0.0862413	0.258875	ELOVL6|SCD|HSD17B12|ACOX1|ELOVL2	http://www.genome.jp/kegg-bin/show_pathway?eai01040/eai:106843965%09red/eai:106833224%09red/eai:106830317%09red/eai:106846751%09red/eai:106829791%09red
N-Glycan biosynthesis	KEGG PATHWAY	eai00510	7	51	0.0867404	0.258875	DPAGT1|B4GALT1|MGAT5|MGAT4C|SRD5A3|B4GALT3|B4GALT2	http://www.genome.jp/kegg-bin/show_pathway?eai00510/eai:106836533%09red/eai:106847911%09red/eai:106838333%09red/eai:106840298%09red/eai:106827571%09red/eai:106841463%09red/eai:106836922%09red
Synaptic vesicle cycle	KEGG PATHWAY	eai04721	10	83	0.0868377	0.258875	STX1A|SLC6A4|SLC32A1|SLC17A7|SLC6A9|RAB3A|SLC1A6|SLC1A7|SLC1A1|SLC1A3	http://www.genome.jp/kegg-bin/show_pathway?eai04721/eai:106843615%09red/eai:106838291%09red/eai:106822048%09red/eai:106824759%09red/eai:106837103%09red/eai:106835078%09red/eai:106831260%09red/eai:106825011%09red/eai:106833185%09red/eai:106847909%09red
Ubiquitin mediated proteolysis	KEGG PATHWAY	eai04120	15	140	0.0889021	0.262552	CBLC|UBE2H|SOCS1|STUB1|UBE3C|UBE2B|UBE2E1|BRCA1|HERC3|RHOBTB2|UBE2L3|UBA1|UBE2S|CUL2|HERC4	http://www.genome.jp/kegg-bin/show_pathway?eai04120/eai:106831961%09red/eai:106823344%09red/eai:106825100%09red/eai:106839546%09red/eai:106844412%09red/eai:106834650%09red/eai:106847701%09red/eai:106840939%09red/eai:106826352%09red/eai:106836625%09red/eai:106823881%09red/eai:106847990%09red/eai:106836179%09red/eai:106848280%09red/eai:106836751%09red
Cytosolic DNA-sensing pathway	KEGG PATHWAY	eai04623	8	62	0.0899387	0.263154	IL18|NFKBIA|CHUK|RIPK1|POLR3D|POLR1D|CXCL10|IL1B	http://www.genome.jp/kegg-bin/show_pathway?eai04623/eai:106838803%09red/eai:106847717%09red/eai:106832903%09red/eai:106846789%09red/eai:106838557%09red/eai:106846705%09red/eai:106840220%09red/eai:106847888%09red
D-Glutamine and D-glutamate metabolism	KEGG PATHWAY	eai00471	2	6	0.0937028	0.271652	GLS|GLS2	http://www.genome.jp/kegg-bin/show_pathway?eai00471/eai:106828797%09red/eai:106832965%09red
Glycine, serine and threonine metabolism	KEGG PATHWAY	eai00260	6	42	0.0950455	0.27304	GAMT|PSPH|AGXT|GATM|PHGDH|PGAM1	http://www.genome.jp/kegg-bin/show_pathway?eai00260/eai:106832216%09red/eai:106844956%09red/eai:106831864%09red/eai:106834186%09red/eai:106834989%09red/eai:106824640%09red
T cell receptor signaling pathway	KEGG PATHWAY	eai04660	12	108	0.0991743	0.282334	ICOS|CD40LG|NCK1|NFKBIA|CHUK|GSK3B|AKT1|IL4|MAPK13|MAPK9|BCL10|SOS2	http://www.genome.jp/kegg-bin/show_pathway?eai04660/eai:106828144%09red/eai:106829188%09red/eai:106824038%09red/eai:106843729%09red/eai:106838803%09red/eai:106824582%09red/eai:106838086%09red/eai:106841015%09red/eai:106839597%09red/eai:106846705%09red/eai:106839506%09red/eai:106825790%09red
Phospholipase D signaling pathway	KEGG PATHWAY	eai04072	16	155	0.101448	0.286228	PDGFRB|F2|AVPR1A|SOS2|SHC3|AVPR2|RRAS2|MRAS|AKT1|ADCY7|PLCB3|GNA12|AGPAT2|PLPP2|DGKI|RALA	http://www.genome.jp/kegg-bin/show_pathway?eai04072/eai:106841633%09red/eai:106829983%09red/eai:106834780%09red/eai:106833078%09red/eai:106833627%09red/eai:106825609%09red/eai:106845562%09red/eai:106838095%09red/eai:106839597%09red/eai:106824126%09red/eai:106838493%09red/eai:106839506%09red/eai:106841046%09red/eai:106846459%09red/eai:106844001%09red/eai:106843768%09red
Glycosaminoglycan biosynthesis - heparan sulfate / heparin	KEGG PATHWAY	eai00534	4	24	0.110216	0.308215	NDST1|XYLT1|HS6ST1|EXTL1	http://www.genome.jp/kegg-bin/show_pathway?eai00534/eai:106841536%09red/eai:106838501%09red/eai:106828822%09red/eai:106839934%09red
PPAR signaling pathway	KEGG PATHWAY	eai03320	9	77	0.114258	0.316715	PCK2|SCD|ACOX1|ILK|APOC3|UCP1|MMP1|GK|PLIN1	http://www.genome.jp/kegg-bin/show_pathway?eai03320/eai:106840252%09red/eai:106843117%09red/eai:106832708%09red/eai:106848606%09red/eai:106830317%09red/eai:106831981%09red/eai:106838181%09red/eai:106828840%09red/eai:106846751%09red
Circadian entrainment	KEGG PATHWAY	eai04713	11	100	0.116253	0.317129	PLCB3|GRIN2D|GRIA1|CACNA1D|CAMK2A|PRKCG|GRIN2C|PER1|ADCY7|GNGT2|ADCYAP1	http://www.genome.jp/kegg-bin/show_pathway?eai04713/eai:106824126%09red/eai:106822066%09red/eai:106845113%09red/eai:106833627%09red/eai:106834911%09red/eai:106838495%09red/eai:106830197%09red/eai:106838305%09red/eai:106844235%09red/eai:106826447%09red/eai:106840859%09red
Proteoglycans in cancer	KEGG PATHWAY	eai05205	20	207	0.116415	0.317129	HPSE|MRAS|PTK2|TIMP3|SOS2|TFAP4|AKT1|WNT3|FZD9|RRAS2|CAMK2A|ITGAV|RDX|MAPK13|GPC1|WNT6|PRKCG|MMP9|WNT7A|WNT7B	http://www.genome.jp/kegg-bin/show_pathway?eai05205/eai:106829376%09red/eai:106833078%09red/eai:106840859%09red/eai:106838495%09red/eai:106846420%09red/eai:106827445%09red/eai:106838095%09red/eai:106846305%09red/eai:106837127%09red/eai:106824582%09red/eai:106843045%09red/eai:106839506%09red/eai:106839597%09red/eai:106838461%09red/eai:106832209%09red/eai:106838346%09red/eai:106825967%09red/eai:106…
Starch and sucrose metabolism	KEGG PATHWAY	eai00500	5	35	0.121865	0.326574	HK2|HK3|GBE1|UGP2|GYG2	http://www.genome.jp/kegg-bin/show_pathway?eai00500/eai:106821924%09red/eai:106821913%09red/eai:106828369%09red/eai:106848009%09red/eai:106835132%09red
Hippo signaling pathway	KEGG PATHWAY	eai04390	16	160	0.121949	0.326574	ITGB2|BMP2|LLGL1|PARD6G|FZD9|WWC1|PPP2CB|WNT6|GSK3B|WNT3|PRKCZ|BMPR2|NF2|WNT7A|FRMD1|WNT7B	http://www.genome.jp/kegg-bin/show_pathway?eai04390/eai:106842074%09red/eai:106827333%09red/eai:106829376%09red/eai:106829188%09red/eai:106824062%09red/eai:106825440%09red/eai:106837377%09red/eai:106836509%09red/eai:106845213%09red/eai:106824437%09red/eai:106842975%09red/eai:106837127%09red/eai:106838461%09red/eai:106845973%09red/eai:106823202%09red/eai:106837921%09red
Sphingolipid signaling pathway	KEGG PATHWAY	eai04071	13	125	0.125171	0.332387	CERS6|ACER2|BDKRB2|PPP2R3C|PPP2CB|PRKCG|S1PR4|AKT1|PLCB3|GNA12|MAPK13|MAPK9|PRKCZ	http://www.genome.jp/kegg-bin/show_pathway?eai04071/eai:106843426%09red/eai:106834780%09red/eai:106840859%09red/eai:106833627%09red/eai:106838801%09red/eai:106843729%09red/eai:106834022%09red/eai:106845213%09red/eai:106824437%09red/eai:106824582%09red/eai:106832352%09red/eai:106839597%09red/eai:106832627%09red
Human papillomavirus infection	KEGG PATHWAY	eai05165	31	347	0.126597	0.333373	PDGFRB|PTK2|PPP2R3C|ATM|AKT1|SOS2|PARD6G|FZD9|THBS2|CDKN1B|LAMA4|ITGB4|TNR|COMP|CHUK|PRKCZ|HEY1|CSNK1A1|LLGL1|WNT3|PPP2CB|WNT6|ITGAV|GSK3B|TUBG1|COL1A2|CREB3L4|HES1|WNT7A|TADA3|WNT7B	http://www.genome.jp/kegg-bin/show_pathway?eai05165/eai:106838493%09red/eai:106829188%09red/eai:106830304%09red/eai:106847044%09red/eai:106832571%09red/eai:106846766%09red/eai:106846705%09red/eai:106844417%09red/eai:106838801%09red/eai:106836509%09red/eai:106837127%09red/eai:106838484%09red/eai:106837921%09red/eai:106843652%09red/eai:106829376%09red/eai:106839506%09red/eai:106845213%09red/eai:106…
Chagas disease (American trypanosomiasis)	KEGG PATHWAY	eai05142	12	114	0.129095	0.337015	PPP2CB|BDKRB2|MYD88|ACE|NFKBIA|CHUK|AKT1|PLCB3|TLR6|MAPK13|IL1B|MAPK9	http://www.genome.jp/kegg-bin/show_pathway?eai05142/eai:106834265%09red/eai:106833627%09red/eai:106832627%09red/eai:106843729%09red/eai:106838803%09red/eai:106839597%09red/eai:106824437%09red/eai:106824582%09red/eai:106835520%09red/eai:106838557%09red/eai:106846705%09red/eai:106822275%09red
Signaling pathways regulating pluripotency of stem cells	KEGG PATHWAY	eai04550	14	138	0.130824	0.337015	ACVR1C|WNT3|FZD9|ID4|WNT6|GSK3B|AKT1|PAX6|BMPR2|MAPK13|KAT6A|WNT7A|ONECUT1|WNT7B	http://www.genome.jp/kegg-bin/show_pathway?eai04550/eai:106840994%09red/eai:106829376%09red/eai:106829188%09red/eai:106824062%09red/eai:106837149%09red/eai:106836509%09red/eai:106824582%09red/eai:106839597%09red/eai:106837127%09red/eai:106828951%09red/eai:106838461%09red/eai:106845973%09red/eai:106845264%09red/eai:106841965%09red
beta-Alanine metabolism	KEGG PATHWAY	eai00410	5	36	0.131696	0.337015	UPB1|ECHS1|ACOX1|HIBCH|SRM	http://www.genome.jp/kegg-bin/show_pathway?eai00410/eai:106841083%09red/eai:106847128%09red/eai:106830317%09red/eai:106836679%09red/eai:106828808%09red
Human cytomegalovirus infection	KEGG PATHWAY	eai05163	22	236	0.132747	0.337015	PTK2|NFATC4|CRKL|NFKBIA|RIPK1|AKT1|CCR5|MAPK13|IL1B|PLCB3|CHUK|PRKCG|IL6R|BCAR1|ADCY7|SOS2|ITGAV|GSK3B|GNA12|GNGT2|CREB3L4|ATF4	http://www.genome.jp/kegg-bin/show_pathway?eai05163/eai:106829188%09red/eai:106833627%09red/eai:106835699%09red/eai:106828529%09red/eai:106824582%09red/eai:106848274%09red/eai:106838557%09red/eai:106846705%09red/eai:106840859%09red/eai:106838803%09red/eai:106838387%09red/eai:106842437%09red/eai:106839506%09red/eai:106846249%09red/eai:106846305%09red/eai:106848610%09red/eai:106834780%09red/eai:106…
Renin-angiotensin system	KEGG PATHWAY	eai04614	4	26	0.133313	0.337015	ACE2|REN|ANPEP|ACE	http://www.genome.jp/kegg-bin/show_pathway?eai04614/eai:106822997%09red/eai:106831985%09red/eai:106835520%09red/eai:106841569%09red
AMPK signaling pathway	KEGG PATHWAY	eai04152	13	127	0.135414	0.33961	PCK2|SIRT1|LIPE|HMGCR|ACACB|PPP2R3C|PPP2CB|LEP|AKT1|CRTC2|CREB3L4|SCD|ACACA	http://www.genome.jp/kegg-bin/show_pathway?eai04152/eai:106847941%09red/eai:106846251%09red/eai:106844414%09red/eai:106848606%09red/eai:106838801%09red/eai:106846249%09red/eai:106839597%09red/eai:106824437%09red/eai:106824005%09red/eai:106844682%09red/eai:106839522%09red/eai:106848074%09red/eai:106846751%09red
EGFR tyrosine kinase inhibitor resistance	KEGG PATHWAY	eai01521	9	81	0.139951	0.348224	TGFA|PDGFRB|SOS2|SHC3|PRKCG|IL6R|AKT1|GSK3B|GAS6	http://www.genome.jp/kegg-bin/show_pathway?eai01521/eai:106841633%09red/eai:106838493%09red/eai:106829188%09red/eai:106839506%09red/eai:106840859%09red/eai:106828311%09red/eai:106839597%09red/eai:106828529%09red/eai:106848194%09red
Nicotinate and nicotinamide metabolism	KEGG PATHWAY	eai00760	5	37	0.141871	0.350244	NADK|NMNAT2|NT5M|BST1|NADSYN1	http://www.genome.jp/kegg-bin/show_pathway?eai00760/eai:106827092%09red/eai:106822728%09red/eai:106845220%09red/eai:106836992%09red/eai:106840014%09red
Salmonella infection	KEGG PATHWAY	eai05132	9	83	0.153817	0.371324	IL18|LBP|RAB7A|MYD88|WASF2|RAB7B|MAPK13|IL1B|MAPK9	http://www.genome.jp/kegg-bin/show_pathway?eai05132/eai:106835071%09red/eai:106834265%09red/eai:106843729%09red/eai:106839098%09red/eai:106824582%09red/eai:106838557%09red/eai:106834480%09red/eai:106840220%09red/eai:106823474%09red
Cholesterol metabolism	KEGG PATHWAY	eai04979	6	49	0.153935	0.371324	APOE|LIPG|ABCB11|SOAT1|APOC3|TSPO	http://www.genome.jp/kegg-bin/show_pathway?eai04979/eai:106845944%09red/eai:106833928%09red/eai:106840252%09red/eai:106838881%09red/eai:106843503%09red/eai:106834584%09red
Arginine and proline metabolism	KEGG PATHWAY	eai00330	6	49	0.153935	0.371324	GAMT|ALDH4A1|SRM|GATM|PYCR2|ODC1	http://www.genome.jp/kegg-bin/show_pathway?eai00330/eai:106846048%09red/eai:106844731%09red/eai:106827971%09red/eai:106834186%09red/eai:106836679%09red/eai:106834989%09red
Adipocytokine signaling pathway	KEGG PATHWAY	eai04920	8	72	0.157902	0.378009	PCK2|ACACB|NFKBIA|CHUK|SLC2A1|LEP|AKT1|MAPK9	http://www.genome.jp/kegg-bin/show_pathway?eai04920/eai:106848074%09red/eai:106848606%09red/eai:106843729%09red/eai:106838803%09red/eai:106839597%09red/eai:106847800%09red/eai:106846705%09red/eai:106839522%09red
Wnt signaling pathway	KEGG PATHWAY	eai04310	15	156	0.160845	0.382159	MAPK9|RSPO1|PLCB3|NFATC4|CSNK1A1|WNT3|FZD9|CAMK2A|PRKCG|WNT6|FOSL1|GSK3B|WNT7A|CSNK2A1|WNT7B	http://www.genome.jp/kegg-bin/show_pathway?eai04310/eai:106848610%09red/eai:106829188%09red/eai:106836509%09red/eai:106840859%09red/eai:106838495%09red/eai:106833699%09red/eai:106843729%09red/eai:106829376%09red/eai:106837127%09red/eai:106830558%09red/eai:106838461%09red/eai:106833627%09red/eai:106838484%09red/eai:106845973%09red/eai:106833552%09red
Endocrine resistance	KEGG PATHWAY	eai01522	10	96	0.162706	0.383696	PTK2|SOS2|SHC3|CDKN1B|MAPK13|AKT1|ABCB11|ADCY7|MMP9|MAPK9	http://www.genome.jp/kegg-bin/show_pathway?eai01522/eai:106841633%09red/eai:106839506%09red/eai:106826745%09red/eai:106843729%09red/eai:106846305%09red/eai:106824126%09red/eai:106824582%09red/eai:106843045%09red/eai:106843503%09red/eai:106839597%09red
Measles	KEGG PATHWAY	eai05162	14	145	0.167604	0.391277	EIF3H|IFIH1|MYD88|CDKN1B|EIF2AK3|NFKBIA|CHUK|GSK3B|HSPA8|AKT1|TAB2|IL1B|MAPK9|CSNK2A1	http://www.genome.jp/kegg-bin/show_pathway?eai05162/eai:106839132%09red/eai:106838803%09red/eai:106826745%09red/eai:106837218%09red/eai:106833699%09red/eai:106843729%09red/eai:106843229%09red/eai:106839597%09red/eai:106829188%09red/eai:106838557%09red/eai:106846705%09red/eai:106838571%09red/eai:106832775%09red/eai:106834265%09red
Toxoplasmosis	KEGG PATHWAY	eai05145	12	121	0.169601	0.391277	MYD88|SOCS1|CD40LG|TAB2|NFKBIA|CHUK|HSPA8|AKT1|CCR5|MAPK13|LAMA4|MAPK9	http://www.genome.jp/kegg-bin/show_pathway?eai05145/eai:106834265%09red/eai:106837218%09red/eai:106843729%09red/eai:106838803%09red/eai:106847044%09red/eai:106824582%09red/eai:106838387%09red/eai:106839597%09red/eai:106846705%09red/eai:106825790%09red/eai:106832775%09red/eai:106836751%09red
Hepatitis B	KEGG PATHWAY	eai05161	16	170	0.169636	0.391277	IFIH1|MAPK9|NFATC4|SOS2|TAB2|NFKBIA|CHUK|PRKCG|MAPK13|AKT1|ATF4|CREB3L4|MMP9|EGR3|TICAM2|MYD88	http://www.genome.jp/kegg-bin/show_pathway?eai05161/eai:106848610%09red/eai:106838803%09red/eai:106839506%09red/eai:106840859%09red/eai:106847720%09red/eai:106837218%09red/eai:106831473%09red/eai:106843729%09red/eai:106843229%09red/eai:106846249%09red/eai:106839597%09red/eai:106824582%09red/eai:106843045%09red/eai:106846705%09red/eai:106842437%09red/eai:106834265%09red
Hippo signaling pathway - multiple species	KEGG PATHWAY	eai04392	4	29	0.171221	0.392071	WWC1|RASSF2|FRMD1|NF2	http://www.genome.jp/kegg-bin/show_pathway?eai04392/eai:106837377%09red/eai:106842074%09red/eai:106847677%09red/eai:106827333%09red
Arachidonic acid metabolism	KEGG PATHWAY	eai00590	8	74	0.173803	0.392297	EPHX2|PTGES3|PLA2G2A|GPX2|PLA2G3|GGT5|PTGES|HPGDS	http://www.genome.jp/kegg-bin/show_pathway?eai00590/eai:106847124%09red/eai:106839801%09red/eai:106832514%09red/eai:106832970%09red/eai:106829529%09red/eai:106826933%09red/eai:106845405%09red/eai:106844891%09red
Renin secretion	KEGG PATHWAY	eai04924	8	74	0.173803	0.392297	PLCB3|ACE|CACNA1D|PDE3B|REN|ADCYAP1|EDN2|CLCA4	http://www.genome.jp/kegg-bin/show_pathway?eai04924/eai:106822066%09red/eai:106845113%09red/eai:106833627%09red/eai:106822997%09red/eai:106835520%09red/eai:106833050%09red/eai:106822389%09red/eai:106847779%09red
Aldosterone synthesis and secretion	KEGG PATHWAY	eai04925	10	98	0.176603	0.395791	PLCB3|LIPE|CACNA1D|CAMK2A|PRKCG|KCNK3|ADCY7|CREB3L4|ATF4|ATP1B3	http://www.genome.jp/kegg-bin/show_pathway?eai04925/eai:106846249%09red/eai:106822066%09red/eai:106840859%09red/eai:106833627%09red/eai:106832676%09red/eai:106838143%09red/eai:106838495%09red/eai:106847941%09red/eai:106824126%09red/eai:106842437%09red
Gastric acid secretion	KEGG PATHWAY	eai04971	8	75	0.182011	0.404719	PLCB3|KCNJ15|MYLK2|CAMK2A|PRKCG|KCNQ1|ADCY7|ATP1B3	http://www.genome.jp/kegg-bin/show_pathway?eai04971/eai:106840859%09red/eai:106833627%09red/eai:106838143%09red/eai:106838495%09red/eai:106833720%09red/eai:106824126%09red/eai:106844531%09red/eai:106830513%09red
Amyotrophic lateral sclerosis (ALS)	KEGG PATHWAY	eai05014	6	52	0.183148	0.404719	TOMM40L|NEFL|GRIA1|GRIN2C|GRIN2D|MAPK13	http://www.genome.jp/kegg-bin/show_pathway?eai05014/eai:106834911%09red/eai:106826226%09red/eai:106827586%09red/eai:106830197%09red/eai:106838305%09red/eai:106824582%09red
Glycosphingolipid biosynthesis - lacto and neolacto series	KEGG PATHWAY	eai00601	4	30	0.18461	0.405117	B4GALT1|B3GNT5|B4GALT3|B4GALT2	http://www.genome.jp/kegg-bin/show_pathway?eai00601/eai:106834539%09red/eai:106847911%09red/eai:106827571%09red/eai:106841463%09red
Cortisol synthesis and secretion	KEGG PATHWAY	eai04927	7	64	0.187979	0.409664	PLCB3|CACNA1D|MRAP|KCNK3|ADCY7|CREB3L4|ATF4	http://www.genome.jp/kegg-bin/show_pathway?eai04927/eai:106846249%09red/eai:106822066%09red/eai:106833627%09red/eai:106832676%09red/eai:106822410%09red/eai:106824126%09red/eai:106842437%09red
Pertussis	KEGG PATHWAY	eai05133	8	76	0.190383	0.412062	TICAM2|ITGB2|MYD88|NLRP3|IRF8|MAPK13|IL1B|MAPK9	http://www.genome.jp/kegg-bin/show_pathway?eai05133/eai:106821825%09red/eai:106831473%09red/eai:106843729%09red/eai:106842975%09red/eai:106824582%09red/eai:106828965%09red/eai:106838557%09red/eai:106834265%09red
Cytokine-cytokine receptor interaction	KEGG PATHWAY	eai04060	25	289	0.193497	0.415953	CD40LG|ACVR1C|CCR5|IL1B|IL1R2|GDF3|OSM|IL22RA1|CCL25|EPOR|IL6R|TNFRSF21|TNFRSF11A|CXCL10|IL18|IL1RN|BMP3|BMP2|CX3CR1|ACKR3|LEP|IL4|BMPR2|EDAR|NGFR	http://www.genome.jp/kegg-bin/show_pathway?eai04060/eai:106844497%09red/eai:106828529%09red/eai:106838557%09red/eai:106825790%09red/eai:106846605%09red/eai:106841015%09red/eai:106837456%09red/eai:106839522%09red/eai:106826528%09red/eai:106839396%09red/eai:106823202%09red/eai:106838565%09red/eai:106828067%09red/eai:106842867%09red/eai:106840220%09red/eai:106832859%09red/eai:106824062%09red/eai:106…
Cell cycle	KEGG PATHWAY	eai04110	12	125	0.195251	0.416762	CDKN2B|MAD2L1|RAD21|STAG2|CDKN1B|ATM|ORC3|ORC1|ESPL1|WEE2|GSK3B|TFDP2	http://www.genome.jp/kegg-bin/show_pathway?eai04110/eai:106829188%09red/eai:106826745%09red/eai:106847276%09red/eai:106835839%09red/eai:106842612%09red/eai:106843652%09red/eai:106838123%09red/eai:106829911%09red/eai:106824765%09red/eai:106835283%09red/eai:106839122%09red/eai:106833169%09red
B cell receptor signaling pathway	KEGG PATHWAY	eai04662	9	89	0.199149	0.416762	DAPP1|SOS2|NFKBIA|CHUK|GSK3B|AKT1|LYN|BCL10|BLNK	http://www.genome.jp/kegg-bin/show_pathway?eai04662/eai:106829188%09red/eai:106839506%09red/eai:106838803%09red/eai:106839597%09red/eai:106834442%09red/eai:106846705%09red/eai:106824038%09red/eai:106842102%09red/eai:106841654%09red
ECM-receptor interaction	KEGG PATHWAY	eai04512	9	89	0.199149	0.416762	LAMA4|ITGB4|TNR|COMP|THBS2|ITGAV|NPNT|FREM2|COL1A2	http://www.genome.jp/kegg-bin/show_pathway?eai04512/eai:106846480%09red/eai:106827445%09red/eai:106824230%09red/eai:106838933%09red/eai:106829825%09red/eai:106847044%09red/eai:106846766%09red/eai:106833952%09red/eai:106830304%09red
Complement and coagulation cascades	KEGG PATHWAY	eai04610	9	89	0.199149	0.416762	F2|BDKRB2|KLKB1|F7|C8A|ITGB2|TFPI|F2RL3|CLU	http://www.genome.jp/kegg-bin/show_pathway?eai04610/eai:106832627%09red/eai:106842975%09red/eai:106839877%09red/eai:106840366%09red/eai:106838694%09red/eai:106844001%09red/eai:106833473%09red/eai:106832516%09red/eai:106846903%09red
Endocytosis	KEGG PATHWAY	eai04144	23	266	0.205814	0.427877	HSPA8|CHMP2B|ARFGAP2|CCR5|ARRB1|IQSEC2|SMAP1|SNX12|ARAP1|PARD6G|VPS37D|PSD3|PSD4|CBLC|RAB7A|SH3GLB1|PRKCZ|MVB12B|KIF5B|PDCD6IP|PSD|GIT1|FOLR1	http://www.genome.jp/kegg-bin/show_pathway?eai04144/eai:106821954%09red/eai:106834292%09red/eai:106822378%09red/eai:106824856%09red/eai:106844004%09red/eai:106825100%09red/eai:106834480%09red/eai:106838387%09red/eai:106837128%09red/eai:106840410%09red/eai:106837958%09red/eai:106823264%09red/eai:106838566%09red/eai:106845213%09red/eai:106828828%09red/eai:106837970%09red/eai:106825440%09red/eai:106…
Arginine biosynthesis	KEGG PATHWAY	eai00220	3	21	0.20924	0.432157	GLS|CPS1|GLS2	http://www.genome.jp/kegg-bin/show_pathway?eai00220/eai:106828797%09red/eai:106832965%09red/eai:106843053%09red
Fatty acid elongation	KEGG PATHWAY	eai00062	4	32	0.212336	0.432944	ELOVL6|ECHS1|HSD17B12|ELOVL2	http://www.genome.jp/kegg-bin/show_pathway?eai00062/eai:106833224%09red/eai:106841083%09red/eai:106843965%09red/eai:106829791%09red
Apelin signaling pathway	KEGG PATHWAY	eai04371	13	140	0.212362	0.432944	PLCB3|LIPE|RRAS2|MYLK2|MRAS|PDE3B|AKT1|APLN|PIK3R4|GNGT2|ADCY7|UCP1|PLIN1	http://www.genome.jp/kegg-bin/show_pathway?eai04371/eai:106847941%09red/eai:106842752%09red/eai:106833078%09red/eai:106833627%09red/eai:106847095%09red/eai:106838095%09red/eai:106833720%09red/eai:106839597%09red/eai:106831981%09red/eai:106824126%09red/eai:106826447%09red/eai:106828840%09red/eai:106833050%09red
Choline metabolism in cancer	KEGG PATHWAY	eai05231	10	104	0.221358	0.448391	PDGFRB|SLC44A2|PLPP2|SOS2|WASF2|PRKCG|AKT1|DGKI|SLC22A2|MAPK9	http://www.genome.jp/kegg-bin/show_pathway?eai05231/eai:106829983%09red/eai:106838493%09red/eai:106839506%09red/eai:106840859%09red/eai:106843729%09red/eai:106842043%09red/eai:106839597%09red/eai:106839098%09red/eai:106846620%09red/eai:106846459%09red
Acute myeloid leukemia	KEGG PATHWAY	eai05221	7	68	0.226077	0.455034	RARA|CEBPA|ZBTB16|PIM1|CHUK|AKT1|SOS2	http://www.genome.jp/kegg-bin/show_pathway?eai05221/eai:106839506%09red/eai:106827744%09red/eai:106839597%09red/eai:106840234%09red/eai:106824585%09red/eai:106846705%09red/eai:106826262%09red
Glycolysis / Gluconeogenesis	KEGG PATHWAY	eai00010	7	69	0.235995	0.46914	PCK2|PKLR|HK2|HK3|ENO2|PGAM1|ALDOC	http://www.genome.jp/kegg-bin/show_pathway?eai00010/eai:106848606%09red/eai:106847317%09red/eai:106844580%09red/eai:106821924%09red/eai:106844956%09red/eai:106835132%09red/eai:106828491%09red
Parathyroid hormone synthesis, secretion and action	KEGG PATHWAY	eai04928	10	106	0.237192	0.46914	MMP15|PLCB3|PRKCG|ADCY7|GNA12|CREB3L4|ARRB1|ATF4|FGF23|PDE4A	http://www.genome.jp/kegg-bin/show_pathway?eai04928/eai:106846249%09red/eai:106834780%09red/eai:106840410%09red/eai:106840859%09red/eai:106833627%09red/eai:106831440%09red/eai:106824126%09red/eai:106846637%09red/eai:106842437%09red/eai:106822233%09red
Phagosome	KEGG PATHWAY	eai04145	16	182	0.237539	0.46914	NCF2|TUBA3C|ITGB2|NCF4|TUBB4B|NCF1|THBS2|MRC2|ITGAV|TUBB1|STX12|TLR6|LAMP1|COMP|RAB7A|RAB7B	http://www.genome.jp/kegg-bin/show_pathway?eai04145/eai:106839106%09red/eai:106846480%09red/eai:106842975%09red/eai:106840982%09red/eai:106824393%09red/eai:106822767%09red/eai:106826191%09red/eai:106846766%09red/eai:106836994%09red/eai:106843788%09red/eai:106848193%09red/eai:106827445%09red/eai:106834480%09red/eai:106823474%09red/eai:106837573%09red/eai:106822275%09red
Tight junction	KEGG PATHWAY	eai04530	16	183	0.243654	0.477765	TUBA3C|PPP2CB|HSPA4|PARD6G|CLDN15|CACNA1D|RDX|MPP4|CGN|PRKCZ|LLGL1|NF2|CLDN2|MAPK9|MPDZ|MYL9	http://www.genome.jp/kegg-bin/show_pathway?eai04530/eai:106839296%09red/eai:106843146%09red/eai:106822066%09red/eai:106825440%09red/eai:106827333%09red/eai:106843729%09red/eai:106832670%09red/eai:106845213%09red/eai:106824437%09red/eai:106826191%09red/eai:106835045%09red/eai:106841004%09red/eai:106848373%09red/eai:106833232%09red/eai:106839727%09red/eai:106837921%09red
Folate biosynthesis	KEGG PATHWAY	eai00790	3	23	0.24493	0.477765	PAH|SPR|GCH1	http://www.genome.jp/kegg-bin/show_pathway?eai00790/eai:106846113%09red/eai:106827269%09red/eai:106828296%09red
Small cell lung cancer	KEGG PATHWAY	eai05222	9	95	0.249315	0.482401	CDKN2B|PTK2|LAMA4|CDKN1B|NFKBIA|CHUK|ITGAV|AKT1|CKS2	http://www.genome.jp/kegg-bin/show_pathway?eai05222/eai:106826745%09red/eai:106827445%09red/eai:106838803%09red/eai:106847044%09red/eai:106841609%09red/eai:106846305%09red/eai:106839597%09red/eai:106846705%09red/eai:106824765%09red
Tuberculosis	KEGG PATHWAY	eai05152	17	197	0.25036	0.482401	IL18|LBP|MRC2|ITGB2|MYD88|AKT1|RFX5|MAPK13|RAB7A|CAMK2A|HSPD1|TLR6|LAMP1|NOD2|IL1B|MAPK9|BCL10	http://www.genome.jp/kegg-bin/show_pathway?eai05152/eai:106822275%09red/eai:106835071%09red/eai:106824038%09red/eai:106834265%09red/eai:106838495%09red/eai:106843729%09red/eai:106846509%09red/eai:106834367%09red/eai:106839597%09red/eai:106842975%09red/eai:106824582%09red/eai:106838557%09red/eai:106848193%09red/eai:106834480%09red/eai:106840220%09red/eai:106822712%09red/eai:106843788%09red
NOD-like receptor signaling pathway	KEGG PATHWAY	eai04621	15	172	0.255468	0.487004	IL18|PLCB3|MYD88|NLRP3|TAB2|NFKBIA|CHUK|RIPK1|MFN1|SUGT1|NOD2|NLRP12|IL1B|MAPK9|MAPK13	http://www.genome.jp/kegg-bin/show_pathway?eai04621/eai:106826147%09red/eai:106829311%09red/eai:106821825%09red/eai:106833627%09red/eai:106837218%09red/eai:106843729%09red/eai:106838803%09red/eai:106824582%09red/eai:106839861%09red/eai:106838557%09red/eai:106846705%09red/eai:106840220%09red/eai:106822712%09red/eai:106847888%09red/eai:106834265%09red
Fructose and mannose metabolism	KEGG PATHWAY	eai00051	4	35	0.255831	0.487004	HK2|HK3|ALDOC|KHK	http://www.genome.jp/kegg-bin/show_pathway?eai00051/eai:106821924%09red/eai:106837028%09red/eai:106835132%09red/eai:106844580%09red
Tryptophan metabolism	KEGG PATHWAY	eai00380	5	47	0.258884	0.489475	ECHS1|ACAT2|KYNU|AADAT|GCDH	http://www.genome.jp/kegg-bin/show_pathway?eai00380/eai:106844339%09red/eai:106842039%09red/eai:106841083%09red/eai:106843200%09red/eai:106838214%09red
Non-alcoholic fatty liver disease (NAFLD)	KEGG PATHWAY	eai04932	13	147	0.260227	0.489475	PKLR|CEBPA|MAPK9|EIF2AK3|NDUFB11|IL6R|LEP|AKT1|NDUFA12|ATF4|IL1B|GSK3B|MLX	http://www.genome.jp/kegg-bin/show_pathway?eai04932/eai:106829188%09red/eai:106847989%09red/eai:106838571%09red/eai:106843729%09red/eai:106827744%09red/eai:106839597%09red/eai:106828529%09red/eai:106838557%09red/eai:106826280%09red/eai:106839522%09red/eai:106842437%09red/eai:106831170%09red/eai:106828491%09red
Regulation of lipolysis in adipocytes	KEGG PATHWAY	eai04923	6	60	0.269842	0.499197	ADCY7|LIPE|PDE3B|AKT1|TSHR|PLIN1	http://www.genome.jp/kegg-bin/show_pathway?eai04923/eai:106847941%09red/eai:106839597%09red/eai:106831981%09red/eai:106824126%09red/eai:106833050%09red/eai:106834829%09red
Amino sugar and nucleotide sugar metabolism	KEGG PATHWAY	eai00520	5	48	0.271715	0.499197	HK2|HK3|CHIT1|GNPDA1|UGP2	http://www.genome.jp/kegg-bin/show_pathway?eai00520/eai:106840028%09red/eai:106835132%09red/eai:106828369%09red/eai:106821924%09red/eai:106836971%09red
Ferroptosis	KEGG PATHWAY	eai04216	5	48	0.271715	0.499197	TF|MAP1LC3B|HMOX1|SLC39A14|PCBP1	http://www.genome.jp/kegg-bin/show_pathway?eai04216/eai:106828318%09red/eai:106827069%09red/eai:106823199%09red/eai:106825719%09red/eai:106847713%09red
Sphingolipid metabolism	KEGG PATHWAY	eai00600	5	48	0.271715	0.499197	CERS6|ACER2|PLPP2|SMPD3|GLB1	http://www.genome.jp/kegg-bin/show_pathway?eai00600/eai:106843426%09red/eai:106838003%09red/eai:106834022%09red/eai:106822434%09red/eai:106846459%09red
Mannose type O-glycan biosynthesis	KEGG PATHWAY	eai00515	3	25	0.28147	0.511176	B4GALT1|B4GALT3|B4GALT2	http://www.genome.jp/kegg-bin/show_pathway?eai00515/eai:106841463%09red/eai:106827571%09red/eai:106847911%09red
Other types of O-glycan biosynthesis	KEGG PATHWAY	eai00514	3	25	0.28147	0.511176	B4GALT1|B4GALT3|B4GALT2	http://www.genome.jp/kegg-bin/show_pathway?eai00514/eai:106841463%09red/eai:106827571%09red/eai:106847911%09red
Long-term depression	KEGG PATHWAY	eai04730	6	62	0.292971	0.529022	PLCB3|PPP2CB|PRKCG|GRIA1|GNA12|LYN	http://www.genome.jp/kegg-bin/show_pathway?eai04730/eai:106834780%09red/eai:106840859%09red/eai:106833627%09red/eai:106834911%09red/eai:106824437%09red/eai:106841654%09red
alpha-Linolenic acid metabolism	KEGG PATHWAY	eai00592	3	26	0.299925	0.538501	PLA2G2A|ACOX1|PLA2G3	http://www.genome.jp/kegg-bin/show_pathway?eai00592/eai:106830317%09red/eai:106826933%09red/eai:106839801%09red
Fanconi anemia pathway	KEGG PATHWAY	eai03460	5	51	0.310919	0.549324	SLX1A|HES1|EME1|RAD51C|BRCA1	http://www.genome.jp/kegg-bin/show_pathway?eai03460/eai:106845637%09red/eai:106826352%09red/eai:106821870%09red/eai:106826411%09red/eai:106832571%09red
Mineral absorption	KEGG PATHWAY	eai04978	5	51	0.310919	0.549324	TF|HMOX1|SLC26A3|FXYD2|ATP1B3	http://www.genome.jp/kegg-bin/show_pathway?eai04978/eai:106825249%09red/eai:106840265%09red/eai:106823199%09red/eai:106825719%09red/eai:106838143%09red
Longevity regulating pathway - multiple species	KEGG PATHWAY	eai04213	6	64	0.316476	0.549324	SIRT1|ADCY7|HSPA8|CRYAB|AKT1|CLPB	http://www.genome.jp/kegg-bin/show_pathway?eai04213/eai:106831661%09red/eai:106839597%09red/eai:106824126%09red/eai:106844414%09red/eai:106832775%09red/eai:106840211%09red
Cellular senescence	KEGG PATHWAY	eai04218	14	168	0.31764	0.549324	CDKN2B|SQSTM1|SIRT1|ATM|NFATC4|LIN9|AKT1|RRAS2|CACNA1D|MRAS|HIPK2|CAPN1|MAPK13|HIPK4	http://www.genome.jp/kegg-bin/show_pathway?eai04218/eai:106848610%09red/eai:106822066%09red/eai:106833078%09red/eai:106843726%09red/eai:106843291%09red/eai:106838095%09red/eai:106839597%09red/eai:106842629%09red/eai:106824582%09red/eai:106833590%09red/eai:106843652%09red/eai:106824765%09red/eai:106844414%09red/eai:106844737%09red
Chronic myeloid leukemia	KEGG PATHWAY	eai05220	7	77	0.31955	0.549324	SOS2|CRKL|SHC3|CDKN1B|NFKBIA|CHUK|AKT1	http://www.genome.jp/kegg-bin/show_pathway?eai05220/eai:106841633%09red/eai:106839506%09red/eai:106826745%09red/eai:106838803%09red/eai:106839597%09red/eai:106848274%09red/eai:106846705%09red
Glioma	KEGG PATHWAY	eai05214	7	77	0.31955	0.549324	TGFA|PDGFRB|SOS2|SHC3|CAMK2A|PRKCG|AKT1	http://www.genome.jp/kegg-bin/show_pathway?eai05214/eai:106841633%09red/eai:106838493%09red/eai:106839506%09red/eai:106840859%09red/eai:106838495%09red/eai:106828311%09red/eai:106839597%09red
Viral protein interaction with cytokine and cytokine receptor	KEGG PATHWAY	eai04061	8	90	0.321112	0.549324	IL18|CX3CR1|IL6R|CCR5|CXCL10|IL22RA1|ACKR3|CCL25	http://www.genome.jp/kegg-bin/show_pathway?eai04061/eai:106844497%09red/eai:106844870%09red/eai:106839966%09red/eai:106828529%09red/eai:106846789%09red/eai:106838387%09red/eai:106842867%09red/eai:106840220%09red
Th17 cell differentiation	KEGG PATHWAY	eai04659	10	116	0.321598	0.549324	RARA|IRF4|NFKBIA|RORC|CHUK|IL6R|IL4|MAPK13|IL1B|MAPK9	http://www.genome.jp/kegg-bin/show_pathway?eai04659/eai:106823902%09red/eai:106843729%09red/eai:106838803%09red/eai:106848355%09red/eai:106824582%09red/eai:106828529%09red/eai:106841015%09red/eai:106838557%09red/eai:106846705%09red/eai:106826262%09red
Serotonergic synapse	KEGG PATHWAY	eai04726	10	116	0.321598	0.549324	HTR5A|PLCB3|SLC6A4|CACNA1D|PRKCG|HTR4|KCND2|GNGT2|HTR1D|GABRB2	http://www.genome.jp/kegg-bin/show_pathway?eai04726/eai:106822066%09red/eai:106840859%09red/eai:106833627%09red/eai:106823372%09red/eai:106832152%09red/eai:106822048%09red/eai:106826447%09red/eai:106838509%09red/eai:106829876%09red/eai:106839990%09red
Inflammatory mediator regulation of TRP channels	KEGG PATHWAY	eai04750	9	104	0.331043	0.559549	PRKCH|BDKRB2|CAMK2A|PRKCG|PLCB3|ADCY7|MAPK13|IL1B|MAPK9	http://www.genome.jp/kegg-bin/show_pathway?eai04750/eai:106848535%09red/eai:106838495%09red/eai:106833627%09red/eai:106832627%09red/eai:106843729%09red/eai:106824126%09red/eai:106824582%09red/eai:106838557%09red/eai:106840859%09red
Longevity regulating pathway	KEGG PATHWAY	eai04211	8	91	0.331126	0.559549	SIRT1|ADCY7|SESN1|SESN2|SESN3|AKT1|CREB3L4|ATF4	http://www.genome.jp/kegg-bin/show_pathway?eai04211/eai:106846249%09red/eai:106839119%09red/eai:106839597%09red/eai:106824126%09red/eai:106829761%09red/eai:106827496%09red/eai:106842437%09red/eai:106844414%09red
Endocrine and other factor-regulated calcium reabsorption	KEGG PATHWAY	eai04961	5	53	0.337467	0.567233	PLCB3|BDKRB2|FXYD2|ATP1B3|PRKCG	http://www.genome.jp/kegg-bin/show_pathway?eai04961/eai:106838143%09red/eai:106832627%09red/eai:106840265%09red/eai:106840859%09red/eai:106833627%09red
TGF-beta signaling pathway	KEGG PATHWAY	eai04350	8	92	0.34119	0.570455	CDKN2B|BMP2|ACVR1C|ID4|PPP2CB|NEO1|BMPR2|THSD4	http://www.genome.jp/kegg-bin/show_pathway?eai04350/eai:106840994%09red/eai:106824062%09red/eai:106823202%09red/eai:106824437%09red/eai:106836632%09red/eai:106841965%09red/eai:106824765%09red/eai:106836655%09red
Progesterone-mediated oocyte maturation	KEGG PATHWAY	eai04914	8	93	0.351297	0.579627	RPS6KA1|MAD2L1|SPDYC|PDE3B|AKT1|ADCY7|MAPK13|MAPK9	http://www.genome.jp/kegg-bin/show_pathway?eai04914/eai:106847276%09red/eai:106843729%09red/eai:106839597%09red/eai:106824126%09red/eai:106833592%09red/eai:106824582%09red/eai:106833050%09red/eai:106839915%09red
Fc gamma R-mediated phagocytosis	KEGG PATHWAY	eai04666	8	93	0.351297	0.579627	NCF1|PLPP2|WASF2|CRKL|PRKCG|AKT1|HCK|LYN	http://www.genome.jp/kegg-bin/show_pathway?eai04666/eai:106840982%09red/eai:106840859%09red/eai:106833726%09red/eai:106839597%09red/eai:106848274%09red/eai:106839098%09red/eai:106841654%09red/eai:106846459%09red
RIG-I-like receptor signaling pathway	KEGG PATHWAY	eai04622	7	80	0.352178	0.579627	IFIH1|NFKBIA|CHUK|RIPK1|MAPK13|CXCL10|MAPK9	http://www.genome.jp/kegg-bin/show_pathway?eai04622/eai:106843229%09red/eai:106843729%09red/eai:106838803%09red/eai:106824582%09red/eai:106846789%09red/eai:106846705%09red/eai:106847888%09red
RNA polymerase	KEGG PATHWAY	eai03020	3	29	0.355456	0.581219	POLR1D|POLR3D|POLR2A	http://www.genome.jp/kegg-bin/show_pathway?eai03020/eai:106832903%09red/eai:106844204%09red/eai:106847717%09red
Fatty acid biosynthesis	KEGG PATHWAY	eai00061	2	17	0.360564	0.581219	ACACA|ACACB	http://www.genome.jp/kegg-bin/show_pathway?eai00061/eai:106848074%09red/eai:106844682%09red
mRNA surveillance pathway	KEGG PATHWAY	eai03015	8	94	0.361439	0.581219	SMG5|DAZAP1|SMG7|PPP2R3C|MSI1|PPP2CB|UPF3A|PAPOLA	http://www.genome.jp/kegg-bin/show_pathway?eai03015/eai:106844788%09red/eai:106834184%09red/eai:106838801%09red/eai:106824437%09red/eai:106828466%09red/eai:106836993%09red/eai:106832621%09red/eai:106848198%09red
GnRH signaling pathway	KEGG PATHWAY	eai04912	8	94	0.361439	0.581219	PLCB3|SOS2|CACNA1D|CAMK2A|ADCY7|MAPK13|ATF4|MAPK9	http://www.genome.jp/kegg-bin/show_pathway?eai04912/eai:106822066%09red/eai:106839506%09red/eai:106838495%09red/eai:106833627%09red/eai:106843729%09red/eai:106824126%09red/eai:106824582%09red/eai:106842437%09red
Cysteine and methionine metabolism	KEGG PATHWAY	eai00270	5	55	0.364182	0.581219	DNMT3A|SRM|BHMT2|PHGDH|AHCYL2	http://www.genome.jp/kegg-bin/show_pathway?eai00270/eai:106841074%09red/eai:106841178%09red/eai:106836679%09red/eai:106839540%09red/eai:106824640%09red
Fc epsilon RI signaling pathway	KEGG PATHWAY	eai04664	6	68	0.364206	0.581219	SOS2|AKT1|IL4|MAPK13|LYN|MAPK9	http://www.genome.jp/kegg-bin/show_pathway?eai04664/eai:106839506%09red/eai:106843729%09red/eai:106824582%09red/eai:106839597%09red/eai:106841015%09red/eai:106841654%09red
Thyroid hormone signaling pathway	KEGG PATHWAY	eai04919	10	121	0.366021	0.581219	PLCB3|FXYD2|SLC16A2|ATP1B3|PRKCG|GSK3B|AKT1|NCOA1|ITGAV|SLC2A1	http://www.genome.jp/kegg-bin/show_pathway?eai04919/eai:106829188%09red/eai:106840859%09red/eai:106833627%09red/eai:106838143%09red/eai:106827445%09red/eai:106840265%09red/eai:106839597%09red/eai:106841182%09red/eai:106847800%09red/eai:106822293%09red
Gap junction	KEGG PATHWAY	eai04540	8	95	0.371609	0.58488	PDGFRB|TUBA3C|PLCB3|SOS2|TUBB4B|PRKCG|TUBB1|ADCY7	http://www.genome.jp/kegg-bin/show_pathway?eai04540/eai:106838493%09red/eai:106824126%09red/eai:106839506%09red/eai:106840859%09red/eai:106833627%09red/eai:106822767%09red/eai:106826191%09red/eai:106824393%09red
Circadian rhythm	KEGG PATHWAY	eai04710	3	30	0.373879	0.58488	NR1D1|PER1|RORC	http://www.genome.jp/kegg-bin/show_pathway?eai04710/eai:106848355%09red/eai:106826371%09red/eai:106844235%09red
Pentose phosphate pathway	KEGG PATHWAY	eai00030	3	30	0.373879	0.58488	ALDOC|G6PD|TKT	http://www.genome.jp/kegg-bin/show_pathway?eai00030/eai:106826649%09red/eai:106822998%09red/eai:106844580%09red
Basal transcription factors	KEGG PATHWAY	eai03022	4	43	0.377406	0.585079	TAF6|TAF5L|TAF3|TAF8	http://www.genome.jp/kegg-bin/show_pathway?eai03022/eai:106827834%09red/eai:106824563%09red/eai:106831231%09red/eai:106843700%09red
Phosphonate and phosphinate metabolism	KEGG PATHWAY	eai00440	1	6	0.380445	0.585079	PCYT2	http://www.genome.jp/kegg-bin/show_pathway?eai00440/eai:106845941%09red
Phenylalanine, tyrosine and tryptophan biosynthesis	KEGG PATHWAY	eai00400	1	6	0.380445	0.585079	PAH	http://www.genome.jp/kegg-bin/show_pathway?eai00400/eai:106827269%09red
Hypertrophic cardiomyopathy (HCM)	KEGG PATHWAY	eai05410	8	96	0.381801	0.585079	DMD|ITGB4|ACE|ACTC1|CACNB1|CACNA1D|ITGAV|CACNG8	http://www.genome.jp/kegg-bin/show_pathway?eai05410/eai:106822066%09red/eai:106835151%09red/eai:106827445%09red/eai:106835520%09red/eai:106840954%09red/eai:106830304%09red/eai:106826374%09red/eai:106848002%09red
2-Oxocarboxylic acid metabolism	KEGG PATHWAY	eai01210	2	18	0.384816	0.585079	IDH3B|AADAT	http://www.genome.jp/kegg-bin/show_pathway?eai01210/eai:106843200%09red/eai:106823126%09red
Salivary secretion	KEGG PATHWAY	eai04970	7	83	0.385115	0.585079	ADCY7|FXYD2|ADRA1D|ATP1B3|PRKCG|PLCB3|BST1	http://www.genome.jp/kegg-bin/show_pathway?eai04970/eai:106824126%09red/eai:106840859%09red/eai:106833627%09red/eai:106838143%09red/eai:106840265%09red/eai:106847666%09red/eai:106827092%09red
p53 signaling pathway	KEGG PATHWAY	eai04115	6	70	0.388236	0.586999	ATM|SESN1|SESN2|SESN3|CD82|AIFM2	http://www.genome.jp/kegg-bin/show_pathway?eai04115/eai:106845022%09red/eai:106839119%09red/eai:106843652%09red/eai:106829761%09red/eai:106827496%09red/eai:106843926%09red
Mucin type O-glycan biosynthesis	KEGG PATHWAY	eai00512	3	31	0.392195	0.587364	GALNT5|C1GALT1C1|GCNT3	http://www.genome.jp/kegg-bin/show_pathway?eai00512/eai:106824852%09red/eai:106841968%09red/eai:106837518%09red
Citrate cycle (TCA cycle)	KEGG PATHWAY	eai00020	3	31	0.392195	0.587364	PCK2|OGDHL|IDH3B	http://www.genome.jp/kegg-bin/show_pathway?eai00020/eai:106823126%09red/eai:106824269%09red/eai:106848606%09red
Intestinal immune network for IgA production	KEGG PATHWAY	eai04672	5	58	0.404282	0.602609	CCL25|IL4|CD40LG|ICOS|AICDA	http://www.genome.jp/kegg-bin/show_pathway?eai04672/eai:106828144%09red/eai:106841015%09red/eai:106837434%09red/eai:106825790%09red/eai:106844497%09red
One carbon pool by folate	KEGG PATHWAY	eai00670	2	19	0.408657	0.605968	ALDH1L2|MTHFD2	http://www.genome.jp/kegg-bin/show_pathway?eai00670/eai:106823850%09red/eai:106846797%09red
Autophagy - other	KEGG PATHWAY	eai04136	3	32	0.410371	0.605968	PPP2CB|ATG4A|PIK3R4	http://www.genome.jp/kegg-bin/show_pathway?eai04136/eai:106839715%09red/eai:106842752%09red/eai:106824437%09red
Dilated cardiomyopathy (DCM)	KEGG PATHWAY	eai05414	8	99	0.412428	0.606173	ADCY7|DMD|ITGB4|ACTC1|CACNB1|CACNA1D|ITGAV|CACNG8	http://www.genome.jp/kegg-bin/show_pathway?eai05414/eai:106822066%09red/eai:106835151%09red/eai:106827445%09red/eai:106824126%09red/eai:106840954%09red/eai:106830304%09red/eai:106826374%09red/eai:106848002%09red
Sulfur relay system	KEGG PATHWAY	eai04122	1	7	0.421408	0.612213	URM1	http://www.genome.jp/kegg-bin/show_pathway?eai04122/eai:106845437%09red
Rheumatoid arthritis	KEGG PATHWAY	eai05323	8	100	0.422632	0.612213	IL18|ITGB2|ITGAL|TNFRSF11A|ICAM1|IL1B|MMP1|FLT1	http://www.genome.jp/kegg-bin/show_pathway?eai05323/eai:106843117%09red/eai:106832910%09red/eai:106842975%09red/eai:106838557%09red/eai:106841519%09red/eai:106840220%09red/eai:106832859%09red/eai:106831918%09red
Fatty acid degradation	KEGG PATHWAY	eai00071	4	46	0.423073	0.612213	ECHS1|ACAT2|ACOX1|GCDH	http://www.genome.jp/kegg-bin/show_pathway?eai00071/eai:106841083%09red/eai:106844339%09red/eai:106830317%09red/eai:106842039%09red
Alzheimer disease	KEGG PATHWAY	eai05010	13	169	0.427536	0.612213	PLCB3|CAPN1|RTN4|EIF2AK3|NDUFA12|CACNA1D|NDUFB11|NCSTN|GRIN2C|APOE|GRIN2D|IL1B|GSK3B	http://www.genome.jp/kegg-bin/show_pathway?eai05010/eai:106822066%09red/eai:106847989%09red/eai:106833627%09red/eai:106835762%09red/eai:106838571%09red/eai:106830197%09red/eai:106838305%09red/eai:106838881%09red/eai:106833590%09red/eai:106829188%09red/eai:106838557%09red/eai:106832280%09red/eai:106831170%09red
Arrhythmogenic right ventricular cardiomyopathy (ARVC)	KEGG PATHWAY	eai05412	7	87	0.429093	0.612213	DMD|ITGB4|CACNB1|CACNA1D|ITGAV|CACNG8|CDH2	http://www.genome.jp/kegg-bin/show_pathway?eai05412/eai:106822066%09red/eai:106827445%09red/eai:106830304%09red/eai:106840954%09red/eai:106831811%09red/eai:106826374%09red/eai:106848002%09red
Peroxisome	KEGG PATHWAY	eai04146	7	87	0.429093	0.612213	EPHX2|AGPS|ACOX1|AGXT|NUDT7|PEX11A|PEX11G	http://www.genome.jp/kegg-bin/show_pathway?eai04146/eai:106832029%09red/eai:106832216%09red/eai:106834399%09red/eai:106830317%09red/eai:106844523%09red/eai:106826616%09red/eai:106832514%09red
Pyrimidine metabolism	KEGG PATHWAY	eai00240	5	60	0.430857	0.612213	UPB1|UCK1|UPP1|NT5M|RRM1	http://www.genome.jp/kegg-bin/show_pathway?eai00240/eai:106831641%09red/eai:106847128%09red/eai:106822952%09red/eai:106840014%09red/eai:106845382%09red
Glycosaminoglycan biosynthesis - chondroitin sulfate / dermatan sulfate	KEGG PATHWAY	eai00532	2	20	0.432037	0.612213	UST|XYLT1	http://www.genome.jp/kegg-bin/show_pathway?eai00532/eai:106837319%09red/eai:106828822%09red
Jak-STAT signaling pathway	KEGG PATHWAY	eai04630	13	171	0.443229	0.625269	EPOR|PDGFRB|SOCS7|SOCS1|SOS2|PIM1|IL6R|LEP|AKT1|IL4|OSM|PTPN2|IL22RA1	http://www.genome.jp/kegg-bin/show_pathway?eai04630/eai:106838493%09red/eai:106839597%09red/eai:106828641%09red/eai:106839506%09red/eai:106826445%09red/eai:106839966%09red/eai:106828529%09red/eai:106841015%09red/eai:106824585%09red/eai:106827183%09red/eai:106839522%09red/eai:106846605%09red/eai:106836751%09red
Base excision repair	KEGG PATHWAY	eai03410	3	34	0.446176	0.625279	UNG|POLE2|PARP1	http://www.genome.jp/kegg-bin/show_pathway?eai03410/eai:106848077%09red/eai:106839515%09red/eai:106846372%09red
Epstein-Barr virus infection	KEGG PATHWAY	eai05169	17	227	0.447193	0.625279	CXCL10|MYD88|TAB2|NFKBIA|CHUK|PSMD2|RIPK1|AKT1|ITGAL|ICAM1|CDKN1B|HES1|NFKB2|MAPK9|MAPK13|LYN|BLNK	http://www.genome.jp/kegg-bin/show_pathway?eai05169/eai:106837992%09red/eai:106834518%09red/eai:106826745%09red/eai:106837218%09red/eai:106843729%09red/eai:106838803%09red/eai:106831918%09red/eai:106839597%09red/eai:106832571%09red/eai:106824582%09red/eai:106846789%09red/eai:106841519%09red/eai:106846705%09red/eai:106842102%09red/eai:106841654%09red/eai:106847888%09red/eai:106834265%09red
Glycosaminoglycan degradation	KEGG PATHWAY	eai00531	2	21	0.454911	0.627737	HPSE|GLB1	http://www.genome.jp/kegg-bin/show_pathway?eai00531/eai:106838003%09red/eai:106846420%09red
Terpenoid backbone biosynthesis	KEGG PATHWAY	eai00900	2	21	0.454911	0.627737	ACAT2|HMGCR	http://www.genome.jp/kegg-bin/show_pathway?eai00900/eai:106824005%09red/eai:106842039%09red
Pantothenate and CoA biosynthesis	KEGG PATHWAY	eai00770	2	21	0.454911	0.627737	UPB1|PANK3	http://www.genome.jp/kegg-bin/show_pathway?eai00770/eai:106847128%09red/eai:106837375%09red
Purine metabolism	KEGG PATHWAY	eai00230	11	145	0.457266	0.628244	PKLR|ADCY7|NT5M|AMPD1|IMPDH2|PDE3B|PDE6C|RRM1|PDE4A|PDE11A|PFAS	http://www.genome.jp/kegg-bin/show_pathway?eai00230/eai:106830674%09red/eai:106835677%09red/eai:106831641%09red/eai:106840014%09red/eai:106824126%09red/eai:106844244%09red/eai:106833050%09red/eai:106846637%09red/eai:106826628%09red/eai:106845096%09red/eai:106828491%09red
Hepatitis C	KEGG PATHWAY	eai05160	12	160	0.466305	0.63789	NFKBIA|SOS2|CLDN15|EIF2AK3|PPP2CB|CHUK|PSME3|RIPK1|AKT1|CXCL10|CLDN2|GSK3B	http://www.genome.jp/kegg-bin/show_pathway?eai05160/eai:106839296%09red/eai:106829188%09red/eai:106839506%09red/eai:106838571%09red/eai:106838803%09red/eai:106839597%09red/eai:106824437%09red/eai:106846789%09red/eai:106839727%09red/eai:106846705%09red/eai:106826356%09red/eai:106847888%09red
Cocaine addiction	KEGG PATHWAY	eai05030	4	50	0.482522	0.655333	ATF4|GRIN2D|CREB3L4|GRIN2C	http://www.genome.jp/kegg-bin/show_pathway?eai05030/eai:106846249%09red/eai:106842437%09red/eai:106830197%09red/eai:106838305%09red
Oocyte meiosis	KEGG PATHWAY	eai04114	9	120	0.483204	0.655333	RPS6KA1|ADCY7|SPDYC|PPP2CB|CAMK2A|MAD2L1|ESPL1|MAPK13|AR	http://www.genome.jp/kegg-bin/show_pathway?eai04114/eai:106825323%09red/eai:106838495%09red/eai:106847276%09red/eai:106824437%09red/eai:106824126%09red/eai:106833592%09red/eai:106824582%09red/eai:106839915%09red/eai:106835283%09red
Steroid hormone biosynthesis	KEGG PATHWAY	eai00140	5	65	0.49596	0.669758	SRD5A3|HSD17B12|HSD11B2|AKR1D1|HSD17B6	http://www.genome.jp/kegg-bin/show_pathway?eai00140/eai:106822426%09red/eai:106829989%09red/eai:106836922%09red/eai:106843965%09red/eai:106832977%09red
Drug metabolism - other enzymes	KEGG PATHWAY	eai00983	6	80	0.506533	0.681125	UPP1|UCK1|IMPDH2|GSTA4|RRM1|UPB1	http://www.genome.jp/kegg-bin/show_pathway?eai00983/eai:106847128%09red/eai:106845583%09red/eai:106822952%09red/eai:106831641%09red/eai:106845382%09red/eai:106830674%09red
PD-L1 expression and PD-1 checkpoint pathway in cancer	KEGG PATHWAY	eai05235	7	96	0.525806	0.699822	TICAM2|NFKBIA|CHUK|AKT1|MAPK13|MYD88|CSNK2A1	http://www.genome.jp/kegg-bin/show_pathway?eai05235/eai:106834265%09red/eai:106831473%09red/eai:106838803%09red/eai:106839597%09red/eai:106824582%09red/eai:106846705%09red/eai:106833699%09red
Transcriptional misregulation in cancer	KEGG PATHWAY	eai05202	14	196	0.526465	0.699822	RARA|PAX5|CEBPA|HHEX|ZBTB16|CDKN1B|ATM|BCL11B|NFKBIZ|PTK2|NGFR|MMP9|IL1R2|FLT1	http://www.genome.jp/kegg-bin/show_pathway?eai05202/eai:106826745%09red/eai:106826528%09red/eai:106827744%09red/eai:106832910%09red/eai:106846305%09red/eai:106840234%09red/eai:106843898%09red/eai:106839690%09red/eai:106843045%09red/eai:106843652%09red/eai:106838875%09red/eai:106826262%09red/eai:106845088%09red/eai:106839396%09red
Synthesis and degradation of ketone bodies	KEGG PATHWAY	eai00072	1	10	0.528759	0.699822	ACAT2	http://www.genome.jp/kegg-bin/show_pathway?eai00072/eai:106842039%09red
Cardiac muscle contraction	KEGG PATHWAY	eai04260	6	82	0.529295	0.699822	FXYD2|ACTC1|CACNB1|CACNA1D|ATP1B3|CACNG8	http://www.genome.jp/kegg-bin/show_pathway?eai04260/eai:106822066%09red/eai:106835151%09red/eai:106838143%09red/eai:106840265%09red/eai:106840954%09red/eai:106826374%09red
Histidine metabolism	KEGG PATHWAY	eai00340	2	25	0.540747	0.70903	HNMT|UROC1	http://www.genome.jp/kegg-bin/show_pathway?eai00340/eai:106834462%09red/eai:106845596%09red
Mismatch repair	KEGG PATHWAY	eai03430	2	25	0.540747	0.70903	SSBP1|EXO1	http://www.genome.jp/kegg-bin/show_pathway?eai03430/eai:106842610%09red/eai:106842417%09red
DNA replication	KEGG PATHWAY	eai03030	3	40	0.54751	0.714365	SSBP1|POLE2|RNASEH2B	http://www.genome.jp/kegg-bin/show_pathway?eai03030/eai:106842610%09red/eai:106837709%09red/eai:106839515%09red
Oxytocin signaling pathway	KEGG PATHWAY	eai04921	11	156	0.549338	0.714365	PLCB3|NFATC4|CACNA1D|CACNB1|MYLK2|CAMK2A|PRKCG|CACNG8|ADCY7|OXTR|MYL9	http://www.genome.jp/kegg-bin/show_pathway?eai04921/eai:106848610%09red/eai:106822066%09red/eai:106840859%09red/eai:106838495%09red/eai:106833720%09red/eai:106824126%09red/eai:106835045%09red/eai:106840954%09red/eai:106833627%09red/eai:106826374%09red/eai:106841764%09red
Riboflavin metabolism	KEGG PATHWAY	eai00740	1	11	0.559921	0.722183	ACP1	http://www.genome.jp/kegg-bin/show_pathway?eai00740/eai:106831429%09red
Ubiquinone and other terpenoid-quinone biosynthesis	KEGG PATHWAY	eai00130	1	11	0.559921	0.722183	NQO1	http://www.genome.jp/kegg-bin/show_pathway?eai00130/eai:106842135%09red
Bacterial invasion of epithelial cells	KEGG PATHWAY	eai05100	6	85	0.562589	0.722675	PTK2|CRKL|WASF2|SHC3|ILK|BCAR1	http://www.genome.jp/kegg-bin/show_pathway?eai05100/eai:106841633%09red/eai:106835699%09red/eai:106838181%09red/eai:106846305%09red/eai:106848274%09red/eai:106839098%09red
Human immunodeficiency virus 1 infection	KEGG PATHWAY	eai05170	16	232	0.57693	0.736517	ATM|NFATC4|MYD88|CRKL|TAB2|NFKBIA|CHUK|PRKCG|RIPK1|AKT1|PTK2|CCR5|MAPK13|WEE2|MAPK9|GNGT2	http://www.genome.jp/kegg-bin/show_pathway?eai05170/eai:106848610%09red/eai:106840859%09red/eai:106837218%09red/eai:106843729%09red/eai:106838803%09red/eai:106824582%09red/eai:106839597%09red/eai:106842612%09red/eai:106846305%09red/eai:106848274%09red/eai:106826447%09red/eai:106846705%09red/eai:106834265%09red/eai:106838387%09red/eai:106847888%09red/eai:106843652%09red
Ribosome	KEGG PATHWAY	eai03010	10	145	0.578026	0.736517	MRPL11|RPS15|RPL23A|RPL39|MRPS6|MRPL22|MRPS18A|MRPS18C|MRPS15|RPS3	http://www.genome.jp/kegg-bin/show_pathway?eai03010/eai:106840409%09red/eai:106846419%09red/eai:106828746%09red/eai:106844572%09red/eai:106832827%09red/eai:106833529%09red/eai:106824045%09red/eai:106841508%09red/eai:106834183%09red/eai:106830551%09red
Viral myocarditis	KEGG PATHWAY	eai05416	6	87	0.584147	0.741327	ITGB2|CD40LG|EIF4G1|ITGAL|ICAM1|DMD	http://www.genome.jp/kegg-bin/show_pathway?eai05416/eai:106834511%09red/eai:106842975%09red/eai:106848002%09red/eai:106841519%09red/eai:106825790%09red/eai:106831918%09red
Pentose and glucuronate interconversions	KEGG PATHWAY	eai00040	2	28	0.598692	0.756746	XYLB|UGP2	http://www.genome.jp/kegg-bin/show_pathway?eai00040/eai:106828369%09red/eai:106842848%09red
Inflammatory bowel disease (IBD)	KEGG PATHWAY	eai05321	5	74	0.604847	0.760239	IL18|IL4|RORC|IL1B|NOD2	http://www.genome.jp/kegg-bin/show_pathway?eai05321/eai:106841015%09red/eai:106840220%09red/eai:106838557%09red/eai:106848355%09red/eai:106822712%09red
Vasopressin-regulated water reabsorption	KEGG PATHWAY	eai04962	3	44	0.608672	0.760239	AVPR2|AQP2|CREB3L4	http://www.genome.jp/kegg-bin/show_pathway?eai04962/eai:106845057%09red/eai:106825609%09red/eai:106846249%09red
Asthma	KEGG PATHWAY	eai05310	3	44	0.608672	0.760239	IL4|CD40LG|EPX	http://www.genome.jp/kegg-bin/show_pathway?eai05310/eai:106841015%09red/eai:106825790%09red/eai:106822035%09red
Apoptosis	KEGG PATHWAY	eai04210	11	164	0.612464	0.761963	TUBA3C|ATM|EIF2AK3|NFKBIA|PARP1|CHUK|RIPK1|AKT1|CAPN1|ATF4|MAPK9	http://www.genome.jp/kegg-bin/show_pathway?eai04210/eai:106846372%09red/eai:106838571%09red/eai:106843729%09red/eai:106838803%09red/eai:106839597%09red/eai:106826191%09red/eai:106833590%09red/eai:106843652%09red/eai:106846705%09red/eai:106842437%09red/eai:106847888%09red
Taurine and hypotaurine metabolism	KEGG PATHWAY	eai00430	1	13	0.616202	0.763607	GGT5	http://www.genome.jp/kegg-bin/show_pathway?eai00430/eai:106847124%09red
VEGF signaling pathway	KEGG PATHWAY	eai04370	4	61	0.630491	0.778262	AKT1|PTK2|PRKCG|MAPK13	http://www.genome.jp/kegg-bin/show_pathway?eai04370/eai:106824582%09red/eai:106846305%09red/eai:106840859%09red/eai:106839597%09red
Glyoxylate and dicarboxylate metabolism	KEGG PATHWAY	eai00630	2	30	0.634161	0.779747	ACAT2|AGXT	http://www.genome.jp/kegg-bin/show_pathway?eai00630/eai:106832216%09red/eai:106842039%09red
Proteasome	KEGG PATHWAY	eai03050	3	46	0.637102	0.780327	PSME4|PSME3|PSMD2	http://www.genome.jp/kegg-bin/show_pathway?eai03050/eai:106834518%09red/eai:106826356%09red/eai:106832286%09red
Colorectal cancer	KEGG PATHWAY	eai05210	6	93	0.645338	0.787362	TGFA|SOS2|GSK3B|AKT1|MAPK9|RALA	http://www.genome.jp/kegg-bin/show_pathway?eai05210/eai:106829188%09red/eai:106839506%09red/eai:106828311%09red/eai:106843729%09red/eai:106839597%09red/eai:106841046%09red
Pancreatic cancer	KEGG PATHWAY	eai05212	5	78	0.648669	0.788382	TGFA|AKT1|MAPK9|CHUK|RALA	http://www.genome.jp/kegg-bin/show_pathway?eai05212/eai:106828311%09red/eai:106841046%09red/eai:106843729%09red/eai:106839597%09red/eai:106846705%09red
Glycosphingolipid biosynthesis - ganglio series	KEGG PATHWAY	eai00604	1	15	0.665289	0.799315	GLB1	http://www.genome.jp/kegg-bin/show_pathway?eai00604/eai:106838003%09red
Thiamine metabolism	KEGG PATHWAY	eai00730	1	15	0.665289	0.799315	ACP1	http://www.genome.jp/kegg-bin/show_pathway?eai00730/eai:106831429%09red
Endometrial cancer	KEGG PATHWAY	eai05213	4	64	0.665792	0.799315	AKT1|GSK3B|ILK|SOS2	http://www.genome.jp/kegg-bin/show_pathway?eai05213/eai:106838181%09red/eai:106829188%09red/eai:106839506%09red/eai:106839597%09red
Hematopoietic cell lineage	KEGG PATHWAY	eai04640	7	111	0.669988	0.799315	EPOR|IL6R|CD5|IL4|ANPEP|IL1B|IL1R2	http://www.genome.jp/kegg-bin/show_pathway?eai04640/eai:106839396%09red/eai:106831985%09red/eai:106828529%09red/eai:106841015%09red/eai:106838557%09red/eai:106844378%09red/eai:106846605%09red
Thermogenesis	KEGG PATHWAY	eai04714	15	232	0.670312	0.799315	RPS6KA1|ADCY7|LIPE|SOS2|DPF3|NDUFA12|NDUFB11|SIRT6|NDUFAF6|NDUFAF1|CREB3L4|MAPK13|UCP1|FGF21|PLIN1	http://www.genome.jp/kegg-bin/show_pathway?eai04714/eai:106824126%09red/eai:106847941%09red/eai:106832324%09red/eai:106839506%09red/eai:106838258%09red/eai:106847989%09red/eai:106831462%09red/eai:106846249%09red/eai:106831981%09red/eai:106841358%09red/eai:106824582%09red/eai:106828840%09red/eai:106839915%09red/eai:106827714%09red/eai:106831170%09red
ABC transporters	KEGG PATHWAY	eai02010	3	49	0.676971	0.804221	ABCB11|ABCG4|ABCA3	http://www.genome.jp/kegg-bin/show_pathway?eai02010/eai:106840303%09red/eai:106843503%09red/eai:106836247%09red
Prion diseases	KEGG PATHWAY	eai05020	2	33	0.682687	0.807974	C8A|IL1B	http://www.genome.jp/kegg-bin/show_pathway?eai05020/eai:106833473%09red/eai:106838557%09red
RNA degradation	KEGG PATHWAY	eai03018	5	82	0.689287	0.812742	HSPD1|ENO2|LSM8|CNOT6|TOB2	http://www.genome.jp/kegg-bin/show_pathway?eai03018/eai:106847317%09red/eai:106834367%09red/eai:106843728%09red/eai:106845928%09red/eai:106829394%09red
Apoptosis - multiple species	KEGG PATHWAY	eai04215	2	34	0.697646	0.81954	MAPK9|NGFR	http://www.genome.jp/kegg-bin/show_pathway?eai04215/eai:106843729%09red/eai:106826528%09red
Primary bile acid biosynthesis	KEGG PATHWAY	eai00120	1	17	0.708101	0.82691	AKR1D1	http://www.genome.jp/kegg-bin/show_pathway?eai00120/eai:106829989%09red
Non-small cell lung cancer	KEGG PATHWAY	eai05223	4	68	0.709154	0.82691	TGFA|AKT1|SOS2|PRKCG	http://www.genome.jp/kegg-bin/show_pathway?eai05223/eai:106828311%09red/eai:106839506%09red/eai:106840859%09red/eai:106839597%09red
Linoleic acid metabolism	KEGG PATHWAY	eai00591	2	35	0.712016	0.827195	PLA2G2A|PLA2G3	http://www.genome.jp/kegg-bin/show_pathway?eai00591/eai:106826933%09red/eai:106839801%09red
Influenza A	KEGG PATHWAY	eai05164	11	180	0.724011	0.838049	IL18|IFIH1|NLRP3|NFKBIA|CHUK|AKT1|KPNA2|ICAM1|CXCL10|IL1B|MYD88	http://www.genome.jp/kegg-bin/show_pathway?eai05164/eai:106838803%09red/eai:106821825%09red/eai:106843229%09red/eai:106839597%09red/eai:106846789%09red/eai:106838557%09red/eai:106846705%09red/eai:106834265%09red/eai:106840220%09red/eai:106841519%09red/eai:106835554%09red
Selenocompound metabolism	KEGG PATHWAY	eai00450	1	18	0.727408	0.838909	TXNRD2	http://www.genome.jp/kegg-bin/show_pathway?eai00450/eai:106822094%09red
Valine, leucine and isoleucine degradation	KEGG PATHWAY	eai00280	3	54	0.736029	0.845764	ECHS1|ACAT2|HIBCH	http://www.genome.jp/kegg-bin/show_pathway?eai00280/eai:106828808%09red/eai:106841083%09red/eai:106842039%09red
Retinol metabolism	KEGG PATHWAY	eai00830	4	71	0.73888	0.845964	PNPLA4|RDH8|RDH12|HSD17B6	http://www.genome.jp/kegg-bin/show_pathway?eai00830/eai:106844772%09red/eai:106841496%09red/eai:106821790%09red/eai:106832977%09red
Steroid biosynthesis	KEGG PATHWAY	eai00100	1	19	0.745439	0.847334	SOAT1	http://www.genome.jp/kegg-bin/show_pathway?eai00100/eai:106833928%09red
Other glycan degradation	KEGG PATHWAY	eai00511	1	19	0.745439	0.847334	GLB1	http://www.genome.jp/kegg-bin/show_pathway?eai00511/eai:106838003%09red
Porphyrin and chlorophyll metabolism	KEGG PATHWAY	eai00860	2	38	0.751716	0.848365	HMBS|HMOX1	http://www.genome.jp/kegg-bin/show_pathway?eai00860/eai:106825719%09red/eai:106840299%09red
Tyrosine metabolism	KEGG PATHWAY	eai00350	2	38	0.751716	0.848365	FAH|DCT	http://www.genome.jp/kegg-bin/show_pathway?eai00350/eai:106838350%09red/eai:106846221%09red
Phenylalanine metabolism	KEGG PATHWAY	eai00360	1	20	0.762278	0.857224	PAH	http://www.genome.jp/kegg-bin/show_pathway?eai00360/eai:106827269%09red
Kaposi sarcoma-associated herpesvirus infection	KEGG PATHWAY	eai05167	12	204	0.772624	0.865777	NFATC4|NFKBIA|CHUK|GSK3B|AKT1|CCR5|ICAM1|MAPK13|HCK|LYN|MAPK9|GNGT2	http://www.genome.jp/kegg-bin/show_pathway?eai05167/eai:106848610%09red/eai:106829188%09red/eai:106833726%09red/eai:106846705%09red/eai:106843729%09red/eai:106838803%09red/eai:106839597%09red/eai:106824582%09red/eai:106826447%09red/eai:106841519%09red/eai:106838387%09red/eai:106841654%09red
Necroptosis	KEGG PATHWAY	eai04217	10	173	0.775844	0.866313	SQSTM1|TICAM2|NLRP3|CAMK2A|PARP1|RIPK1|CHMP2B|CAPN1|IL1B|MAPK9	http://www.genome.jp/kegg-bin/show_pathway?eai04217/eai:106821825%09red/eai:106846372%09red/eai:106838495%09red/eai:106823264%09red/eai:106831473%09red/eai:106843729%09red/eai:106833590%09red/eai:106838557%09red/eai:106847888%09red/eai:106843726%09red
Adherens junction	KEGG PATHWAY	eai04520	4	76	0.783209	0.871458	NECTIN4|SSX2IP|CSNK2A1|WASF2	http://www.genome.jp/kegg-bin/show_pathway?eai04520/eai:106839098%09red/eai:106833699%09red/eai:106827591%09red/eai:106824032%09red
Bladder cancer	KEGG PATHWAY	eai05219	2	41	0.786605	0.872166	MMP1|MMP9	http://www.genome.jp/kegg-bin/show_pathway?eai05219/eai:106843045%09red/eai:106843117%09red
Drug metabolism - cytochrome P450	KEGG PATHWAY	eai00982	3	61	0.803933	0.885238	GSTA4|FMO3|HPGDS	http://www.genome.jp/kegg-bin/show_pathway?eai00982/eai:106829529%09red/eai:106833813%09red/eai:106845583%09red
Protein export	KEGG PATHWAY	eai03060	1	23	0.806405	0.885238	IMMP2L	http://www.genome.jp/kegg-bin/show_pathway?eai03060/eai:106836789%09red
Platinum drug resistance	KEGG PATHWAY	eai01524	4	79	0.806799	0.885238	GSTA4|BRCA1|ATM|AKT1	http://www.genome.jp/kegg-bin/show_pathway?eai01524/eai:106826352%09red/eai:106845583%09red/eai:106843652%09red/eai:106839597%09red
Aminoacyl-tRNA biosynthesis	KEGG PATHWAY	eai00970	2	44	0.817102	0.886897	DARS2|GATB	http://www.genome.jp/kegg-bin/show_pathway?eai00970/eai:106839076%09red/eai:106838678%09red
Ovarian steroidogenesis	KEGG PATHWAY	eai04913	2	44	0.817102	0.886897	LHCGR|ADCY7	http://www.genome.jp/kegg-bin/show_pathway?eai04913/eai:106824126%09red/eai:106835505%09red
Vitamin digestion and absorption	KEGG PATHWAY	eai04977	1	24	0.819213	0.886897	SLC19A1	http://www.genome.jp/kegg-bin/show_pathway?eai04977/eai:106842980%09red
RNA transport	KEGG PATHWAY	eai03013	9	165	0.819538	0.886897	EIF3H|DDX20|CYFIP1|SUMO1|EIF4G1|EIF2B2|RANGAP1|PAIP1|UPF3A	http://www.genome.jp/kegg-bin/show_pathway?eai03013/eai:106823927%09red/eai:106839132%09red/eai:106824954%09red/eai:106834511%09red/eai:106824069%09red/eai:106842459%09red/eai:106828597%09red/eai:106848198%09red/eai:106827723%09red
Notch signaling pathway	KEGG PATHWAY	eai04330	2	47	0.843635	0.909859	HES1|NCSTN	http://www.genome.jp/kegg-bin/show_pathway?eai04330/eai:106835762%09red/eai:106832571%09red
Th1 and Th2 cell differentiation	KEGG PATHWAY	eai04658	5	103	0.848949	0.912476	MAPK9|IL4|NFKBIA|CHUK|MAPK13	http://www.genome.jp/kegg-bin/show_pathway?eai04658/eai:106841015%09red/eai:106838803%09red/eai:106843729%09red/eai:106824582%09red/eai:106846705%09red
Lysosome	KEGG PATHWAY	eai04142	6	126	0.875786	0.93813	SLC11A1|GNPTAB|AP3M1|GLB1|MCOLN1|LAMP1	http://www.genome.jp/kegg-bin/show_pathway?eai04142/eai:106838448%09red/eai:106827262%09red/eai:106843548%09red/eai:106838003%09red/eai:106848193%09red/eai:106844519%09red
Antigen processing and presentation	KEGG PATHWAY	eai04612	4	93	0.890622	0.948051	RFX5|HSPA8|PSME3|HSPA4	http://www.genome.jp/kegg-bin/show_pathway?eai04612/eai:106846509%09red/eai:106841004%09red/eai:106826356%09red/eai:106832775%09red
Natural killer cell mediated cytotoxicity	KEGG PATHWAY	eai04650	6	130	0.892459	0.948051	ITGB2|SOS2|SHC3|PRKCG|ITGAL|ICAM1	http://www.genome.jp/kegg-bin/show_pathway?eai04650/eai:106841633%09red/eai:106839506%09red/eai:106840859%09red/eai:106842975%09red/eai:106841519%09red/eai:106831918%09red
Viral carcinogenesis	KEGG PATHWAY	eai05203	11	217	0.894048	0.948051	CDKN2B|SRF|HDAC9|EGR3|NFKBIA|CCR5|CREB3L4|CDKN1B|ATF4|NFKB2|LYN	http://www.genome.jp/kegg-bin/show_pathway?eai05203/eai:106837992%09red/eai:106846249%09red/eai:106826745%09red/eai:106847720%09red/eai:106838803%09red/eai:106828696%09red/eai:106838387%09red/eai:106824358%09red/eai:106824765%09red/eai:106842437%09red/eai:106841654%09red
SNARE interactions in vesicular transport	KEGG PATHWAY	eai04130	1	34	0.908835	0.960508	STX1A	http://www.genome.jp/kegg-bin/show_pathway?eai04130/eai:106837103%09red
Staphylococcus aureus infection	KEGG PATHWAY	eai05150	3	81	0.922199	0.971383	ITGB2|ITGAL|ICAM1	http://www.genome.jp/kegg-bin/show_pathway?eai05150/eai:106842975%09red/eai:106831918%09red/eai:106841519%09red
Type I diabetes mellitus	KEGG PATHWAY	eai04940	3	87	0.942041	0.987118	PTPRN2|HSPD1|IL1B	http://www.genome.jp/kegg-bin/show_pathway?eai04940/eai:106834367%09red/eai:106838557%09red/eai:106823322%09red
Alcoholism	KEGG PATHWAY	eai05034	8	184	0.943385	0.987118	SOS2|SHC3|HDAC9|GRIN2C|GNGT2|CREB3L4|ATF4|GRIN2D	http://www.genome.jp/kegg-bin/show_pathway?eai05034/eai:106841633%09red/eai:106846249%09red/eai:106839506%09red/eai:106830197%09red/eai:106838305%09red/eai:106826447%09red/eai:106824358%09red/eai:106842437%09red
Autoimmune thyroid disease	KEGG PATHWAY	eai05320	3	91	0.952542	0.99341	TSHR|IL4|CD40LG	http://www.genome.jp/kegg-bin/show_pathway?eai05320/eai:106841015%09red/eai:106825790%09red/eai:106834829%09red
Nucleotide excision repair	KEGG PATHWAY	eai03420	1	47	0.962579	0.994946	POLE2	http://www.genome.jp/kegg-bin/show_pathway?eai03420/eai:106839515%09red
Metabolism of xenobiotics by cytochrome P450	KEGG PATHWAY	eai00980	2	73	0.962819	0.994946	GSTA4|HPGDS	http://www.genome.jp/kegg-bin/show_pathway?eai00980/eai:106829529%09red/eai:106845583%09red
Huntington disease	KEGG PATHWAY	eai05016	8	196	0.96346	0.994946	PLCB3|NDUFA12|NDUFB11|RCOR1|DNAI2|POLR2A|CREB3L4|UCP1	http://www.genome.jp/kegg-bin/show_pathway?eai05016/eai:106846249%09red/eai:106833627%09red/eai:106847989%09red/eai:106844204%09red/eai:106839630%09red/eai:106830251%09red/eai:106828840%09red/eai:106831170%09red
Ribosome biogenesis in eukaryotes	KEGG PATHWAY	eai03008	2	78	0.972128	0.997378	REXO2|CSNK2A1	http://www.genome.jp/kegg-bin/show_pathway?eai03008/eai:106833699%09red/eai:106840239%09red
Allograft rejection	KEGG PATHWAY	eai05330	2	78	0.972128	0.997378	IL4|CD40LG	http://www.genome.jp/kegg-bin/show_pathway?eai05330/eai:106841015%09red/eai:106825790%09red
Oxidative phosphorylation	KEGG PATHWAY	eai00190	4	130	0.979882	1	LHPP|NDUFA12|PPA2|NDUFB11	http://www.genome.jp/kegg-bin/show_pathway?eai00190/eai:106841604%09red/eai:106831170%09red/eai:106847989%09red/eai:106842086%09red
Chemical carcinogenesis	KEGG PATHWAY	eai05204	2	85	0.981471	1	GSTA4|HPGDS	http://www.genome.jp/kegg-bin/show_pathway?eai05204/eai:106829529%09red/eai:106845583%09red
Parkinson disease	KEGG PATHWAY	eai05012	4	138	0.986425	1	NDUFA12|UBE2L3|NDUFB11|UBA1	http://www.genome.jp/kegg-bin/show_pathway?eai05012/eai:106847990%09red/eai:106848280%09red/eai:106847989%09red/eai:106831170%09red
Graft-versus-host disease	KEGG PATHWAY	eai05332	1	74	0.994121	1	IL1B	http://www.genome.jp/kegg-bin/show_pathway?eai05332/eai:106838557%09red
Spliceosome	KEGG PATHWAY	eai03040	3	133	0.994905	1	HSPA8|LSM8|PCBP1	http://www.genome.jp/kegg-bin/show_pathway?eai03040/eai:106828318%09red/eai:106832775%09red/eai:106829394%09red
Systemic lupus erythematosus	KEGG PATHWAY	eai05322	2	146	0.999549	1	C8A|CD40LG	http://www.genome.jp/kegg-bin/show_pathway?eai05322/eai:106825790%09red/eai:106833473%09red
Herpes simplex virus 1 infection	KEGG PATHWAY	eai05168	15	477	0.999867	1	IFIH1|ZNF205|ZNF527|HCFC1|TAB2|EIF2AK3|NFKBIA|EIF2B2|CHUK|POU2F3|AKT1|ZNF688|IL1B|MYD88|ZNF135	http://www.genome.jp/kegg-bin/show_pathway?eai05168/eai:106825608%09red/eai:106838803%09red/eai:106840320%09red/eai:106834265%09red/eai:106837218%09red/eai:106836119%09red/eai:106843229%09red/eai:106846655%09red/eai:106839597%09red/eai:106831916%09red/eai:106838557%09red/eai:106825978%09red/eai:106846705%09red/eai:106838571%09red/eai:106827723%09red
Olfactory transduction	KEGG PATHWAY	eai04740	2	1245	1	1	CAMK2A|ARRB1	http://www.genome.jp/kegg-bin/show_pathway?eai04740/eai:106840410%09red/eai:106838495%09red
