# Supplementary material for: Identification and functional prediction of lncRNAs associated with intramuscular lipid deposition in Guangling donkeys
Source: Front Vet Sci. 2024 Jul 5;11:1410109. doi: 10.3389/fvets.2024.1410109 (PMC11258529; doi:10.3389/fvets.2024.1410109)
Supplement: Supplementary file 10 [file Table_10.XLSX]

## Sheet: Sheet1
Supplementary Table S10. Pathway analysis for differentially expressed potential target genes regulated by DELs in trans
Term	Database	ID	Input.number	Background number	P-Value	Corrected.P-Value	Input	Hyperlink
Metabolic pathways	KEGG PATHWAY	eai01100	9	1480	0.0129919	0.358202	HMBS|UPP1|SCD|INPP5J|EPHX2|PIGT|GBE1|B4GALT2|PLA2G3	http://www.genome.jp/kegg-bin/show_pathway?eai01100/eai:106843019%09red/eai:106826933%09red/eai:106822952%09red/eai:106840299%09red/eai:106846751%09red/eai:106847911%09red/eai:106826923%09red/eai:106832514%09red/eai:106848009%09red
Arachidonic acid metabolism	KEGG PATHWAY	eai00590	2	74	0.0162307	0.358202	EPHX2|PLA2G3	http://www.genome.jp/kegg-bin/show_pathway?eai00590/eai:106826933%09red/eai:106832514%09red
IL-17 signaling pathway	KEGG PATHWAY	eai04657	2	90	0.0232266	0.358202	TRAF3|S100A8	http://www.genome.jp/kegg-bin/show_pathway?eai04657/eai:106846274%09red/eai:106839629%09red
Pancreatic secretion	KEGG PATHWAY	eai04972	2	99	0.0276142	0.358202	SLC4A4|PLA2G3	http://www.genome.jp/kegg-bin/show_pathway?eai04972/eai:106835101%09red/eai:106826933%09red
Rheumatoid arthritis	KEGG PATHWAY	eai05323	2	100	0.0281208	0.358202	ITGAL|FLT1	http://www.genome.jp/kegg-bin/show_pathway?eai05323/eai:106832910%09red/eai:106831918%09red
Glycosaminoglycan biosynthesis - keratan sulfate	KEGG PATHWAY	eai00533	1	16	0.0425898	0.358202	B4GALT2	http://www.genome.jp/kegg-bin/show_pathway?eai00533/eai:106847911%09red
Vascular smooth muscle contraction	KEGG PATHWAY	eai04270	2	134	0.0474363	0.358202	KCNMB1|PLA2G3	http://www.genome.jp/kegg-bin/show_pathway?eai04270/eai:106826933%09red/eai:106837364%09red
Proximal tubule bicarbonate reclamation	KEGG PATHWAY	eai04964	1	24	0.0620094	0.358202	SLC4A4	http://www.genome.jp/kegg-bin/show_pathway?eai04964/eai:106835101%09red
Mannose type O-glycan biosynthesis	KEGG PATHWAY	eai00515	1	25	0.0644094	0.358202	B4GALT2	http://www.genome.jp/kegg-bin/show_pathway?eai00515/eai:106847911%09red
Other types of O-glycan biosynthesis	KEGG PATHWAY	eai00514	1	25	0.0644094	0.358202	B4GALT2	http://www.genome.jp/kegg-bin/show_pathway?eai00514/eai:106847911%09red
alpha-Linolenic acid metabolism	KEGG PATHWAY	eai00592	1	26	0.0668034	0.358202	PLA2G3	http://www.genome.jp/kegg-bin/show_pathway?eai00592/eai:106826933%09red
Glycosylphosphatidylinositol (GPI)-anchor biosynthesis	KEGG PATHWAY	eai00563	1	26	0.0668034	0.358202	PIGT	http://www.genome.jp/kegg-bin/show_pathway?eai00563/eai:106843019%09red
Galactose metabolism	KEGG PATHWAY	eai00052	1	29	0.0739492	0.358202	B4GALT2	http://www.genome.jp/kegg-bin/show_pathway?eai00052/eai:106847911%09red
Circadian rhythm	KEGG PATHWAY	eai04710	1	30	0.0763192	0.358202	PER1	http://www.genome.jp/kegg-bin/show_pathway?eai04710/eai:106844235%09red
Glycosphingolipid biosynthesis - lacto and neolacto series	KEGG PATHWAY	eai00601	1	30	0.0763192	0.358202	B4GALT2	http://www.genome.jp/kegg-bin/show_pathway?eai00601/eai:106847911%09red
Biosynthesis of unsaturated fatty acids	KEGG PATHWAY	eai01040	1	31	0.0786832	0.358202	SCD	http://www.genome.jp/kegg-bin/show_pathway?eai01040/eai:106846751%09red
Linoleic acid metabolism	KEGG PATHWAY	eai00591	1	35	0.0880797	0.358202	PLA2G3	http://www.genome.jp/kegg-bin/show_pathway?eai00591/eai:106826933%09red
Starch and sucrose metabolism	KEGG PATHWAY	eai00500	1	35	0.0880797	0.358202	GBE1	http://www.genome.jp/kegg-bin/show_pathway?eai00500/eai:106848009%09red
Transcriptional misregulation in cancer	KEGG PATHWAY	eai05202	2	196	0.0912534	0.358202	RARA|FLT1	http://www.genome.jp/kegg-bin/show_pathway?eai05202/eai:106826262%09red/eai:106832910%09red
Porphyrin and chlorophyll metabolism	KEGG PATHWAY	eai00860	1	38	0.0950652	0.358202	HMBS	http://www.genome.jp/kegg-bin/show_pathway?eai00860/eai:106840299%09red
Kaposi sarcoma-associated herpesvirus infection	KEGG PATHWAY	eai05167	2	204	0.0975469	0.358202	HCK|TRAF3	http://www.genome.jp/kegg-bin/show_pathway?eai05167/eai:106833726%09red/eai:106839629%09red
Fat digestion and absorption	KEGG PATHWAY	eai04975	1	40	0.0996928	0.358202	PLA2G3	http://www.genome.jp/kegg-bin/show_pathway?eai04975/eai:106826933%09red
Rap1 signaling pathway	KEGG PATHWAY	eai04015	2	226	0.115453	0.358202	ITGAL|FLT1	http://www.genome.jp/kegg-bin/show_pathway?eai04015/eai:106832910%09red/eai:106831918%09red
Epstein-Barr virus infection	KEGG PATHWAY	eai05169	2	227	0.116286	0.358202	TRAF3|ITGAL	http://www.genome.jp/kegg-bin/show_pathway?eai05169/eai:106831918%09red/eai:106839629%09red
Ether lipid metabolism	KEGG PATHWAY	eai00565	1	49	0.120231	0.358202	PLA2G3	http://www.genome.jp/kegg-bin/show_pathway?eai00565/eai:106826933%09red
Malaria	KEGG PATHWAY	eai05144	1	51	0.124732	0.358202	ITGAL	http://www.genome.jp/kegg-bin/show_pathway?eai05144/eai:106831918%09red
N-Glycan biosynthesis	KEGG PATHWAY	eai00510	1	51	0.124732	0.358202	B4GALT2	http://www.genome.jp/kegg-bin/show_pathway?eai00510/eai:106847911%09red
Ras signaling pathway	KEGG PATHWAY	eai04014	2	242	0.128963	0.358202	PLA2G3|FLT1	http://www.genome.jp/kegg-bin/show_pathway?eai04014/eai:106826933%09red/eai:106832910%09red
Fatty acid metabolism	KEGG PATHWAY	eai01212	1	59	0.14251	0.358202	SCD	http://www.genome.jp/kegg-bin/show_pathway?eai01212/eai:106846751%09red
Pyrimidine metabolism	KEGG PATHWAY	eai00240	1	60	0.144708	0.358202	UPP1	http://www.genome.jp/kegg-bin/show_pathway?eai00240/eai:106822952%09red
Central carbon metabolism in cancer	KEGG PATHWAY	eai05230	1	68	0.162087	0.358202	SLC1A5	http://www.genome.jp/kegg-bin/show_pathway?eai05230/eai:106845166%09red
Acute myeloid leukemia	KEGG PATHWAY	eai05221	1	68	0.162087	0.358202	RARA	http://www.genome.jp/kegg-bin/show_pathway?eai05221/eai:106826262%09red
p53 signaling pathway	KEGG PATHWAY	eai04115	1	70	0.166377	0.358202	SESN2	http://www.genome.jp/kegg-bin/show_pathway?eai04115/eai:106839119%09red
Bile secretion	KEGG PATHWAY	eai04976	1	72	0.170645	0.358202	SLC4A4	http://www.genome.jp/kegg-bin/show_pathway?eai04976/eai:106835101%09red
MAPK signaling pathway	KEGG PATHWAY	eai04010	2	296	0.176879	0.358202	CACNB1|FLT1	http://www.genome.jp/kegg-bin/show_pathway?eai04010/eai:106826374%09red/eai:106832910%09red
Inositol phosphate metabolism	KEGG PATHWAY	eai00562	1	75	0.177008	0.358202	INPP5J	http://www.genome.jp/kegg-bin/show_pathway?eai00562/eai:106826923%09red
Pertussis	KEGG PATHWAY	eai05133	1	76	0.179118	0.358202	IRF8	http://www.genome.jp/kegg-bin/show_pathway?eai05133/eai:106828965%09red
PPAR signaling pathway	KEGG PATHWAY	eai03320	1	77	0.181223	0.358202	SCD	http://www.genome.jp/kegg-bin/show_pathway?eai03320/eai:106846751%09red
Drug metabolism - other enzymes	KEGG PATHWAY	eai00983	1	80	0.187505	0.358202	UPP1	http://www.genome.jp/kegg-bin/show_pathway?eai00983/eai:106822952%09red
RIG-I-like receptor signaling pathway	KEGG PATHWAY	eai04622	1	80	0.187505	0.358202	TRAF3	http://www.genome.jp/kegg-bin/show_pathway?eai04622/eai:106839629%09red
Staphylococcus aureus infection	KEGG PATHWAY	eai05150	1	81	0.189589	0.358202	ITGAL	http://www.genome.jp/kegg-bin/show_pathway?eai05150/eai:106831918%09red
Cardiac muscle contraction	KEGG PATHWAY	eai04260	1	82	0.191668	0.358202	CACNB1	http://www.genome.jp/kegg-bin/show_pathway?eai04260/eai:106826374%09red
Peroxisome	KEGG PATHWAY	eai04146	1	87	0.201981	0.358202	EPHX2	http://www.genome.jp/kegg-bin/show_pathway?eai04146/eai:106832514%09red
Arrhythmogenic right ventricular cardiomyopathy (ARVC)	KEGG PATHWAY	eai05412	1	87	0.201981	0.358202	CACNB1	http://www.genome.jp/kegg-bin/show_pathway?eai05412/eai:106826374%09red
Insulin secretion	KEGG PATHWAY	eai04911	1	87	0.201981	0.358202	KCNMB1	http://www.genome.jp/kegg-bin/show_pathway?eai04911/eai:106837364%09red
Viral myocarditis	KEGG PATHWAY	eai05416	1	87	0.201981	0.358202	ITGAL	http://www.genome.jp/kegg-bin/show_pathway?eai05416/eai:106831918%09red
Longevity regulating pathway	KEGG PATHWAY	eai04211	1	91	0.210139	0.358202	SESN2	http://www.genome.jp/kegg-bin/show_pathway?eai04211/eai:106839119%09red
Protein digestion and absorption	KEGG PATHWAY	eai04974	1	93	0.214187	0.358202	SLC1A5	http://www.genome.jp/kegg-bin/show_pathway?eai04974/eai:106845166%09red
Fc gamma R-mediated phagocytosis	KEGG PATHWAY	eai04666	1	93	0.214187	0.358202	HCK	http://www.genome.jp/kegg-bin/show_pathway?eai04666/eai:106833726%09red
Small cell lung cancer	KEGG PATHWAY	eai05222	1	95	0.218214	0.358202	TRAF3	http://www.genome.jp/kegg-bin/show_pathway?eai05222/eai:106839629%09red
Hypertrophic cardiomyopathy (HCM)	KEGG PATHWAY	eai05410	1	96	0.22022	0.358202	CACNB1	http://www.genome.jp/kegg-bin/show_pathway?eai05410/eai:106826374%09red
Dilated cardiomyopathy (DCM)	KEGG PATHWAY	eai05414	1	99	0.226208	0.358202	CACNB1	http://www.genome.jp/kegg-bin/show_pathway?eai05414/eai:106826374%09red
Circadian entrainment	KEGG PATHWAY	eai04713	1	100	0.228194	0.358202	PER1	http://www.genome.jp/kegg-bin/show_pathway?eai04713/eai:106844235%09red
Glycerophospholipid metabolism	KEGG PATHWAY	eai00564	1	101	0.230175	0.358202	PLA2G3	http://www.genome.jp/kegg-bin/show_pathway?eai00564/eai:106826933%09red
Phosphatidylinositol signaling system	KEGG PATHWAY	eai04070	1	102	0.232151	0.358202	INPP5J	http://www.genome.jp/kegg-bin/show_pathway?eai04070/eai:106826923%09red
Melanogenesis	KEGG PATHWAY	eai04916	1	103	0.234122	0.358202	ASIP	http://www.genome.jp/kegg-bin/show_pathway?eai04916/eai:106824943%09red
NF-kappa B signaling pathway	KEGG PATHWAY	eai04064	1	104	0.236088	0.358202	TRAF3	http://www.genome.jp/kegg-bin/show_pathway?eai04064/eai:106839629%09red
Toll-like receptor signaling pathway	KEGG PATHWAY	eai04620	1	104	0.236088	0.358202	TRAF3	http://www.genome.jp/kegg-bin/show_pathway?eai04620/eai:106839629%09red
HIF-1 signaling pathway	KEGG PATHWAY	eai04066	1	114	0.255476	0.374066	FLT1	http://www.genome.jp/kegg-bin/show_pathway?eai04066/eai:106832910%09red
TNF signaling pathway	KEGG PATHWAY	eai04668	1	115	0.257388	0.374066	TRAF3	http://www.genome.jp/kegg-bin/show_pathway?eai04668/eai:106839629%09red
Th17 cell differentiation	KEGG PATHWAY	eai04659	1	116	0.259295	0.374066	RARA	http://www.genome.jp/kegg-bin/show_pathway?eai04659/eai:106826262%09red
Leukocyte transendothelial migration	KEGG PATHWAY	eai04670	1	122	0.270638	0.384131	ITGAL	http://www.genome.jp/kegg-bin/show_pathway?eai04670/eai:106831918%09red
AMPK signaling pathway	KEGG PATHWAY	eai04152	1	127	0.279959	0.391053	SCD	http://www.genome.jp/kegg-bin/show_pathway?eai04152/eai:106846751%09red
Natural killer cell mediated cytotoxicity	KEGG PATHWAY	eai04650	1	130	0.285495	0.391482	ITGAL	http://www.genome.jp/kegg-bin/show_pathway?eai04650/eai:106831918%09red
Platelet activation	KEGG PATHWAY	eai04611	1	132	0.289163	0.391482	FERMT3	http://www.genome.jp/kegg-bin/show_pathway?eai04611/eai:106833631%09red
Estrogen signaling pathway	KEGG PATHWAY	eai04915	1	141	0.305439	0.404482	RARA	http://www.genome.jp/kegg-bin/show_pathway?eai04915/eai:106826262%09red
Ribosome	KEGG PATHWAY	eai03010	1	145	0.312554	0.404482	MRPS6	http://www.genome.jp/kegg-bin/show_pathway?eai03010/eai:106832827%09red
Measles	KEGG PATHWAY	eai05162	1	145	0.312554	0.404482	TRAF3	http://www.genome.jp/kegg-bin/show_pathway?eai05162/eai:106839629%09red
Adrenergic signaling in cardiomyocytes	KEGG PATHWAY	eai04261	1	150	0.321348	0.409835	CACNB1	http://www.genome.jp/kegg-bin/show_pathway?eai04261/eai:106826374%09red
mTOR signaling pathway	KEGG PATHWAY	eai04150	1	154	0.328303	0.411188	SESN2	http://www.genome.jp/kegg-bin/show_pathway?eai04150/eai:106839119%09red
Oxytocin signaling pathway	KEGG PATHWAY	eai04921	1	156	0.331754	0.411188	CACNB1	http://www.genome.jp/kegg-bin/show_pathway?eai04921/eai:106826374%09red
Hepatitis C	KEGG PATHWAY	eai05160	1	160	0.338604	0.41376	TRAF3	http://www.genome.jp/kegg-bin/show_pathway?eai05160/eai:106839629%09red
Protein processing in endoplasmic reticulum	KEGG PATHWAY	eai04141	1	163	0.343696	0.41376	PPP1R15A	http://www.genome.jp/kegg-bin/show_pathway?eai04141/eai:106838262%09red
cGMP-PKG signaling pathway	KEGG PATHWAY	eai04022	1	169	0.353765	0.41376	KCNMB1	http://www.genome.jp/kegg-bin/show_pathway?eai04022/eai:106837364%09red
Hepatitis B	KEGG PATHWAY	eai05161	1	170	0.355429	0.41376	TRAF3	http://www.genome.jp/kegg-bin/show_pathway?eai05161/eai:106839629%09red
NOD-like receptor signaling pathway	KEGG PATHWAY	eai04621	1	172	0.358743	0.41376	TRAF3	http://www.genome.jp/kegg-bin/show_pathway?eai04621/eai:106839629%09red
Cell adhesion molecules (CAMs)	KEGG PATHWAY	eai04514	1	174	0.36204	0.41376	ITGAL	http://www.genome.jp/kegg-bin/show_pathway?eai04514/eai:106831918%09red
Influenza A	KEGG PATHWAY	eai05164	1	180	0.371832	0.417791	TRAF3	http://www.genome.jp/kegg-bin/show_pathway?eai05164/eai:106839629%09red
Chemokine signaling pathway	KEGG PATHWAY	eai04062	1	182	0.375063	0.417791	HCK	http://www.genome.jp/kegg-bin/show_pathway?eai04062/eai:106833726%09red
Axon guidance	KEGG PATHWAY	eai04360	1	189	0.386243	0.424867	SEMA3A	http://www.genome.jp/kegg-bin/show_pathway?eai04360/eai:106832428%09red
Pathways in cancer	KEGG PATHWAY	eai05200	2	535	0.400261	0.434851	RARA|TRAF3	http://www.genome.jp/kegg-bin/show_pathway?eai05200/eai:106826262%09red/eai:106839629%09red
Focal adhesion	KEGG PATHWAY	eai04510	1	207	0.414096	0.444395	FLT1	http://www.genome.jp/kegg-bin/show_pathway?eai04510/eai:106832910%09red
Regulation of actin cytoskeleton	KEGG PATHWAY	eai04810	1	216	0.427552	0.449458	ITGAL	http://www.genome.jp/kegg-bin/show_pathway?eai04810/eai:106831918%09red
Viral carcinogenesis	KEGG PATHWAY	eai05203	1	217	0.429028	0.449458	TRAF3	http://www.genome.jp/kegg-bin/show_pathway?eai05203/eai:106839629%09red
Human T-cell leukemia virus 1 infection	KEGG PATHWAY	eai05166	1	244	0.4675	0.484	ITGAL	http://www.genome.jp/kegg-bin/show_pathway?eai05166/eai:106831918%09red
Human papillomavirus infection	KEGG PATHWAY	eai05165	1	347	0.592207	0.604334	TRAF3	http://www.genome.jp/kegg-bin/show_pathway?eai05165/eai:106839629%09red
PI3K-Akt signaling pathway	KEGG PATHWAY	eai04151	1	352	0.597467	0.604334	FLT1	http://www.genome.jp/kegg-bin/show_pathway?eai04151/eai:106832910%09red
Herpes simplex virus 1 infection	KEGG PATHWAY	eai05168	1	477	0.709277	0.709277	TRAF3	http://www.genome.jp/kegg-bin/show_pathway?eai05168/eai:106839629%09red
